# Supplementary material for: SMG5-SMG7 authorize nonsense-mediated mRNA decay by enabling SMG6 endonucleolytic activity
Source: Nat Commun. 2021 Jun 25;12:3965. doi: 10.1038/s41467-021-24046-3 (PMC8233366; doi:10.1038/s41467-021-24046-3)
Supplement: Supplementary file 3 — Supplementary Data 1 [file 41467_2021_24046_MOESM3_ESM.xlsx]

## Sheet: Description
Boehm, Kueckelmann et al. 2021 - Supplementary Data 1
Differential gene expression (DGE) analysis of SMG7 KO + different KD RNA-seq data using DESeq2
Full DGE results of all expressed (non-0) genes are given in the following sheets
RNA-seq conditions				Column description
Name	Cell line	siRNA		Column header	Description
SMG5_KD	Flp-In-T-REx-293 WT	Luc (control)		ID	Numeric ID of gene
SMG7_KO_2	Flp-In-T-REx-293 SMG7 KO-2	Luc (control)		geneID	Ensembl gene ID
SMG7_KO_2_SMG5_KD	Flp-In-T-REx-293 SMG7 KO-2	SMG5		baseMean	Mean of normalized counts for all samples
SMG7_KO_2_SMG6_KD	Flp-In-T-REx-293 SMG7 KO-2	SMG6		log2FoldChange	Log2 fold change (MLE = maximum likelihood estimate)
SMG7_KO_34	Flp-In-T-REx-293 SMG7 KO-34	Luc (control)		lfcSE	Standard error of the log2FoldChange
SMG7_KO_34_SMG5_KD	Flp-In-T-REx-293 SMG7 KO-34	SMG5		stat	Wald statistic
SMG7_KO_34_SMG6_KD	Flp-In-T-REx-293 SMG7 KO-34	SMG6		pvalue	Wald test two-sided p-value
				padj	BH adjusted p-values
				symbol	Gene symbol
				entrez	Entrez ID
				uniprot	Uniprot ID

## Sheet: SMG5_KD
ID	geneID	baseMean	log2FoldChange	lfcSE	stat	pvalue	padj	symbol	entrez	uniprot
1	ENSG00000000003.15	1707.25	-0.177913	0.047898	-3.71443	0.000203664	0.00115403	TSPAN6	7105	A0A024RCI0
2	ENSG00000000005.6	2.32411	-0.650687	1.23406	-0.527272	0.598005	NA	TNMD	64102	Q9H2S6
3	ENSG00000000419.12	2825.29	-0.122069	0.0501989	-2.43171	0.0150278	0.0448594	DPM1	8813	O60762
4	ENSG00000000457.14	1334.85	0.404541	0.0601804	6.72214	1.79071e-11	4.26874e-10	SCYL3	57147	Q8IZE3
5	ENSG00000000460.17	3982.46	0.0658538	0.0476654	1.38158	0.167099	0.302648	C1orf112	55732	A0A024R922
6	ENSG00000000938.13	1.83603	1.75095	1.76347	0.992901	0.320758	NA	FGR	2268	P09769
7	ENSG00000000971.16	10.4482	-0.19438	1.26768	-0.153335	0.878134	NA	CFH	3075	A0A024R962
8	ENSG00000001036.14	5742.5	0.287272	0.0411449	6.98197	2.91062e-12	8.00508e-11	FUCA2	2519	Q9BTY2
9	ENSG00000001084.13	3629.19	0.123924	0.0410179	3.02122	0.00251756	0.0100785	GCLC	2729	E1CEI4
10	ENSG00000001167.14	2528.74	-0.0369108	0.0444377	-0.830618	0.406189	0.570735	NFYA	4800	P23511
11	ENSG00000001460.18	1129.42	0.03926	0.0663936	0.591323	0.554304	0.701667	STPG1	90529	Q5TH74
12	ENSG00000001461.17	3210.59	0.340424	0.0453828	7.50117	6.32504e-14	2.21581e-12	NIPAL3	57185	Q6P499
13	ENSG00000001497.16	4924.3	-0.166523	0.0424028	-3.92718	8.59478e-05	0.000541272	LAS1L	81887	Q9Y4W2
14	ENSG00000001561.7	1288.89	0.188386	0.0648397	2.90542	0.00366763	0.0139089	ENPP4	22875	Q9Y6X5
15	ENSG00000001617.12	222.837	-0.868191	0.122276	-7.10027	1.24516e-12	3.57949e-11	SEMA3F	6405	C9JPG5
16	ENSG00000001626.16	5.62306	0.710509	1.17844	0.602923	0.54656	NA	CFTR	1080	A0A024R730
17	ENSG00000001629.10	2280.47	0.209703	0.0496952	4.21978	2.4454e-05	0.000177897	ANKIB1	54467	Q9P2G1
18	ENSG00000001630.17	2996.79	0.126975	0.0365393	3.47504	0.000510786	0.0025549	CYP51A1	1595	A0A0C4DFL7
19	ENSG00000001631.15	1852.85	-0.0149947	0.0764326	-0.196183	0.844467	0.910594	KRIT1	889	O00522
20	ENSG00000002016.18	2176.16	-0.0571183	0.0607186	-0.940705	0.346856	0.511854	RAD52	5893	P43351
21	ENSG00000002079.14	3.61428	1.21227	1.31335	0.923034	0.355989	NA	NA	NA	NA
22	ENSG00000002330.13	972.789	-0.14233	0.0671713	-2.11891	0.0340979	0.0874402	BAD	572	A0A024R562
23	ENSG00000002549.12	2403.23	-0.0606282	0.0509013	-1.19109	0.233617	0.388911	LAP3	51056	P28838
24	ENSG00000002586.20	2326.91	-0.506174	0.0455661	-11.1086	1.1398e-28	1.44848e-26	CD99	4267	P14209
25	ENSG00000002587.10	0.614943	-2.40834	3.16861	-0.760062	0.447218	NA	HS3ST1	9957	A0A024R9R4
26	ENSG00000002726.20	0.400942	-1.32383	3.92839	-0.336991	0.736123	NA	AOC1	26	P19801
27	ENSG00000002745.13	80.1822	0.18559	0.176558	1.05115	0.293188	0.454916	WNT16	51384	E9PH60
28	ENSG00000002746.15	64.2288	1.05344	0.482324	2.1841	0.0289552	0.0768483	HECW1	23072	Q76N89
29	ENSG00000002822.15	748.112	-0.281624	0.135959	-2.07139	0.0383223	0.096103	MAD1L1	8379	Q9Y6D9
30	ENSG00000002834.18	4610.44	0.0342334	0.0339848	1.00732	0.313783	0.477226	LASP1	3927	B4DIC4
31	ENSG00000002919.14	1553.19	0.250933	0.0627623	3.99815	6.38405e-05	0.000415099	SNX11	29916	Q9Y5W9
32	ENSG00000002933.9	0.530377	-1.1666	2.73877	-0.425956	0.67014	NA	TMEM176A	55365	A0A090N8H6
33	ENSG00000003056.8	7084.58	0.0012097	0.0427423	0.0283021	0.977421	0.987821	M6PR	4074	F5GX30
34	ENSG00000003096.14	675.378	0.0980133	0.076532	1.28068	0.200305	0.346802	KLHL13	90293	A0A0C4DG99
35	ENSG00000003137.8	156.945	-0.163626	0.217914	-0.750871	0.45273	0.613958	CYP26B1	56603	Q9NR63
36	ENSG00000003147.19	258.828	0.525015	0.174921	3.00144	0.00268706	0.0106643	ICA1	3382	A0A024RA29
37	ENSG00000003249.14	2204.63	-0.170351	0.04739	-3.59466	0.000324816	0.00172788	DBNDD1	79007	Q9H9R9
38	ENSG00000003393.15	2545.58	-0.014934	0.06799	-0.21965	0.826143	0.89914	ALS2	57679	Q96Q42
39	ENSG00000003400.15	500.12	0.48684	0.129651	3.75499	0.000173346	0.00100353	CASP10	843	Q92851
40	ENSG00000003402.20	1462.14	0.083434	0.0656496	1.2709	0.203764	0.351735	CFLAR	8837	A0A024R3Z7
41	ENSG00000003436.16	1057.09	0.399265	0.0697022	5.72815	1.01529e-08	1.50513e-07	TFPI	7035	P10646
42	ENSG00000003509.16	1151.25	0.120912	0.0982161	1.23108	0.218294	0.3697	NDUFAF7	55471	Q7L592
43	ENSG00000003756.17	6919.06	-0.0459352	0.0368337	-1.2471	0.212362	0.362534	RBM5	10181	A0A024R2U6
44	ENSG00000003987.14	1038.31	0.28471	0.0813431	3.50011	0.000465068	0.00235888	MTMR7	9108	B7Z9Q7
45	ENSG00000003989.17	3880.52	-0.0146071	0.0484915	-0.301231	0.763239	0.857573	SLC7A2	6542	P52569
46	ENSG00000004059.11	4009.08	-0.0814046	0.0386326	-2.10715	0.0351049	0.0895334	ARF5	381	A4D0Z3
47	ENSG00000004139.14	3586.46	-0.374611	0.0543809	-6.88864	5.63273e-12	1.46602e-10	SARM1	23098	Q05B42
48	ENSG00000004142.12	7504.81	-0.18639	0.038167	-4.88354	1.042e-06	1.06082e-05	POLDIP2	26073	B4DEM9
49	ENSG00000004399.12	1839.4	-0.23401	0.0819292	-2.85624	0.00428687	0.0158368	PLXND1	23129	Q9Y4D7
50	ENSG00000004455.17	13006.4	-0.00297252	0.0652112	-0.045583	0.963643	0.979969	AK2	204	P54819
51	ENSG00000004468.13	8.89239	0.563147	1.12182	0.501996	0.61567	NA	CD38	952	B4E006
52	ENSG00000004478.8	18530.4	-0.180056	0.028776	-6.25717	3.92032e-10	7.48599e-09	FKBP4	2288	Q02790
53	ENSG00000004487.16	9234.18	-0.227804	0.0299824	-7.59793	3.00895e-14	1.11114e-12	KDM1A	23028	O60341
54	ENSG00000004534.15	4707.59	0.026266	0.0475832	0.552003	0.580947	0.724115	RBM6	10180	A8K6Q4
55	ENSG00000004660.15	3157.52	-0.342332	0.0430928	-7.94405	1.95687e-15	8.36644e-14	CAMKK1	84254	Q8N5S9
56	ENSG00000004700.16	3891.06	-0.093423	0.0482874	-1.93473	0.0530236	0.124103	RECQL	5965	A0A024RAV2
57	ENSG00000004766.17	1854.58	-0.00489146	0.0635906	-0.0769211	0.938686	0.966384	VPS50	55610	Q96JG6
58	ENSG00000004776.13	29.3943	0.186176	0.279122	0.667006	0.504768	0.661078	HSPB6	126393	O14558
59	ENSG00000004777.18	1758.54	0.244055	0.0885324	2.75668	0.00583923	0.020605	ARHGAP33	115703	O14559
60	ENSG00000004779.10	4251.91	-0.138064	0.0586128	-2.35552	0.0184968	0.0531317	NDUFAB1	4706	O14561
61	ENSG00000004799.8	176.966	0.130755	0.135692	0.963619	0.335237	0.500219	PDK4	5166	A4D1H4
62	ENSG00000004809.14	1.04116	-0.755057	2.08636	-0.361901	0.717426	NA	SLC22A16	85413	A0A0K0K1K9
63	ENSG00000004838.14	50.8585	0.0624093	0.273858	0.22789	0.819732	0.894719	ZMYND10	51364	O75800
64	ENSG00000004846.16	6.85067	1.79445	1.28572	1.39569	0.162809	NA	ABCB5	340273	Q2M3G0
65	ENSG00000004848.8	16.5183	0.0507763	0.370315	0.137116	0.890939	0.939466	ARX	170302	Q96QS3
66	ENSG00000004864.13	5143.95	0.016333	0.0364135	0.448543	0.653761	0.780918	SLC25A13	10165	Q9UJS0
67	ENSG00000004866.20	3183.65	0.0875198	0.0443715	1.97243	0.04856	0.116195	ST7	7982	Q9NRC1
68	ENSG00000004897.12	7578.46	0.0966934	0.0457476	2.11363	0.0345468	0.0883544	CDC27	996	P30260
69	ENSG00000004939.15	6.70587	0.482437	1.01062	0.477369	0.6331	NA	SLC4A1	6521	P02730
70	ENSG00000004948.15	27.8817	-0.150883	0.43215	-0.349144	0.726981	0.833712	CALCR	799	A0A0A0MRG0
71	ENSG00000004961.15	556.657	-0.274481	0.0901373	-3.04514	0.00232571	0.00941888	HCCS	3052	A0A024RBY9
72	ENSG00000004975.12	4382.46	-0.0514408	0.037642	-1.36658	0.171756	0.308899	DVL2	1856	O14641
73	ENSG00000005001.10	0.85837	0.741865	2.01847	0.367538	0.713218	NA	PRSS22	64063	Q9GZN4
74	ENSG00000005007.12	9526.53	0.294982	0.0365615	8.06811	7.13969e-16	3.30561e-14	UPF1	5976	A0A024R7L8
75	ENSG00000005020.13	2450.43	0.0825296	0.0491783	1.67817	0.093314	0.193765	SKAP2	8935	B7Z5R3
76	ENSG00000005022.6	18434.8	-0.0346431	0.0355649	-0.974082	0.330016	0.494447	SLC25A5	292	P05141
77	ENSG00000005059.16	1402.1	0.348422	0.0808585	4.30903	1.63974e-05	0.000124498	MCUB	55013	Q9NWR8
78	ENSG00000005073.6	1498.4	-0.220131	0.0598027	-3.68096	0.000232354	0.00129158	HOXA11	3207	P31270
79	ENSG00000005075.15	2628.78	-0.198066	0.0576984	-3.43278	0.000597437	0.0029217	POLR2J	5439	P52435
80	ENSG00000005100.13	6264.67	0.117718	0.0337051	3.49258	0.000478385	0.0024138	DHX33	56919	B4DIS6
81	ENSG00000005102.14	11.9176	-0.356991	0.423643	-0.842669	0.399413	0.563787	MEOX1	4222	P50221
82	ENSG00000005108.16	23.7582	1.20521	0.539441	2.23418	0.025471	0.0690327	THSD7A	221981	Q9UPZ6
83	ENSG00000005156.12	4703.56	-0.077386	0.0760932	-1.01699	0.309158	0.472533	LIG3	3980	P49916
84	ENSG00000005175.10	3679.65	-0.21514	0.0417935	-5.14769	2.63718e-07	3.03153e-06	RPAP3	79657	Q9H6T3
85	ENSG00000005187.12	147.237	0.237128	0.150221	1.57852	0.114445	0.227214	ACSM3	6296	Q53FZ2
86	ENSG00000005189.19	3201.13	0.287429	0.0470278	6.11189	9.84589e-10	1.7666e-08	REXO5	81691	Q96IC2
87	ENSG00000005194.15	3716.39	-0.201918	0.0457648	-4.41207	1.02385e-05	8.13559e-05	CIAPIN1	57019	Q6FI81
88	ENSG00000005206.17	3502.52	-0.186742	0.043537	-4.28928	1.79251e-05	0.000134874	SPPL2B	56928	Q8TCT7
89	ENSG00000005238.19	145.568	0.169552	0.175329	0.967054	0.333517	0.498194	FAM214B	80256	Q7L5A3
90	ENSG00000005243.10	88.7842	0.421247	0.342537	1.22978	0.218778	0.370127	COPZ2	51226	Q9P299
91	ENSG00000005249.13	1865.56	-0.101533	0.0544892	-1.86336	0.0624123	0.140923	PRKAR2B	5577	A0A024R712
92	ENSG00000005302.19	1897.99	0.00725874	0.050443	0.1439	0.885579	0.936876	MSL3	10943	Q8N5Y2
93	ENSG00000005339.15	6496.12	-0.159342	0.0434176	-3.66998	0.000242566	0.00133905	CREBBP	1387	Q92793
94	ENSG00000005379.17	71.8007	-0.351087	0.482807	-0.727179	0.467116	0.627343	TSPOAP1	9256	A7E2C5
95	ENSG00000005421.9	1.69193	0.364008	1.62216	0.224397	0.822448	NA	PON1	5444	P27169
96	ENSG00000005436.14	2604.04	0.0698733	0.0670792	1.04165	0.297572	0.459789	GCFC2	6936	A4UHR0
97	ENSG00000005448.17	920.876	-0.019791	0.0726449	-0.272435	0.785288	0.872101	WDR54	84058	Q9H977
98	ENSG00000005469.11	515.83	-0.0343675	0.0974792	-0.352562	0.724417	0.831681	CROT	54677	Q9UKG9
99	ENSG00000005471.17	463.81	0.107039	0.119131	0.898501	0.368918	0.533767	ABCB4	5244	P21439
100	ENSG00000005483.21	4313.23	0.534361	0.067256	7.94518	1.93903e-15	8.3094e-14	KMT2E	55904	Q8IZD2
101	ENSG00000005486.17	4021.57	0.357201	0.0517672	6.90014	5.195e-12	1.36171e-10	RHBDD2	57414	Q6NTF9
102	ENSG00000005513.10	125.338	-0.58019	0.150219	-3.8623	0.000112326	0.00068447	SOX8	30812	P57073
103	ENSG00000005700.15	5869.8	0.136073	0.0399402	3.40693	0.000656981	0.00316826	IBTK	25998	B7ZLE0
104	ENSG00000005801.18	1799.55	0.145506	0.051647	2.81732	0.00484256	0.0175554	ZNF195	7748	O14628
105	ENSG00000005810.18	7306.16	0.0465732	0.0592075	0.78661	0.43151	0.594633	MYCBP2	23077	O75592
106	ENSG00000005812.11	2305.37	-0.126656	0.0487599	-2.59754	0.00938935	0.0304394	FBXL3	26224	Q9UKT7
107	ENSG00000005844.18	13.7825	1.89046	0.859252	2.20012	0.027798	0.0742308	ITGAL	3683	P20701
108	ENSG00000005882.12	1108.65	-0.116631	0.079169	-1.47319	0.140699	0.266023	PDK2	5164	Q15119
109	ENSG00000005884.18	1064.48	0.245996	0.113458	2.16817	0.0301456	0.0792881	ITGA3	3675	A0A140VJM0
110	ENSG00000005889.15	1734.3	0.141929	0.0889341	1.59589	0.110514	0.221303	ZFX	7543	A0A024RC04
111	ENSG00000005893.16	4661.54	-0.044769	0.0426612	-1.04941	0.29399	0.455903	LAMP2	3920	P13473
112	ENSG00000005961.19	187.21	0.378772	0.211086	1.79439	0.0727502	0.158948	ITGA2B	3674	P08514
113	ENSG00000005981.13	0.623989	0.893893	2.504	0.356986	0.721102	NA	ASB4	51666	Q9Y574
114	ENSG00000006007.12	6579.35	0.27378	0.0410768	6.66508	2.64516e-11	6.16213e-10	GDE1	51573	A0A024QYU1
115	ENSG00000006015.17	1035.8	0.0489798	0.0760137	0.644355	0.519345	0.672758	REX1BD	55049	Q96EN9
116	ENSG00000006016.11	158.415	-0.471117	0.274699	-1.71503	0.0863394	0.182096	CRLF1	9244	O75462
117	ENSG00000006025.12	947.921	-0.132709	0.100249	-1.3238	0.185569	0.327851	OSBPL7	114881	Q8WXP9
118	ENSG00000006042.12	1609.1	-0.262766	0.0527397	-4.98233	6.2823e-07	6.63403e-06	TMEM98	26022	Q9Y2Y6
119	ENSG00000006047.13	16.8942	-0.424408	0.719296	-0.590032	0.55517	0.702232	YBX2	51087	Q9Y2T7
120	ENSG00000006062.17	2154.51	0.00482655	0.0592772	0.0814234	0.935105	0.964845	MAP3K14	9020	Q68D39
121	ENSG00000006071.14	172.533	-0.0269516	0.241021	-0.111823	0.910964	0.950582	ABCC8	6833	Q09428
122	ENSG00000006116.3	0.566732	0	2.69649	0	1	NA	CACNG3	10368	O60359
123	ENSG00000006118.14	1573.53	-0.208183	0.0686666	-3.03179	0.0024311	0.00978976	TMEM132A	54972	Q24JP5
124	ENSG00000006125.18	19719.4	0.245436	0.0239712	10.2388	1.32841e-24	1.32317e-22	AP2B1	163	A0A140VJE8
125	ENSG00000006128.12	102.324	0.405812	0.181361	2.23759	0.025248	0.0685594	TAC1	6863	P20366
126	ENSG00000006194.10	2780.7	-0.0485529	0.0431432	-1.12539	0.260424	0.419405	ZNF263	10127	O14978
127	ENSG00000006210.7	7.32444	-1.66231	0.614653	-2.70446	0.00684147	NA	CX3CL1	6376	A0N0N7
128	ENSG00000006282.21	1559.44	-0.29863	0.0711787	-4.1955	2.7227e-05	0.000196135	SPATA20	64847	Q8TB22
129	ENSG00000006283.18	118.578	-0.948086	0.225239	-4.20925	2.56218e-05	0.000185514	CACNA1G	8913	O43497
130	ENSG00000006327.13	3234.64	0.279885	0.0658263	4.25188	2.11985e-05	0.000156563	TNFRSF12A	51330	Q9NP84
131	ENSG00000006377.11	306.118	-0.124619	0.0896881	-1.38947	0.164691	0.299256	DLX6	1750	P56179
132	ENSG00000006432.15	1343.15	0.293251	0.0649584	4.51445	6.34817e-06	5.31476e-05	MAP3K9	4293	P80192
133	ENSG00000006451.8	3098.42	0.387021	0.0570171	6.78781	1.13848e-11	2.81217e-10	RALA	5898	P11233
134	ENSG00000006453.14	3297.63	0.0910032	0.0524569	1.73482	0.0827728	0.175984	BAIAP2L1	55971	Q9UHR4
135	ENSG00000006459.11	1954.27	0.277893	0.0622786	4.4621	8.11597e-06	6.62032e-05	KDM7A	80853	Q6ZMT4
136	ENSG00000006468.14	535.248	0.078671	0.106357	0.739686	0.45949	0.620633	ETV1	2115	P50549
137	ENSG00000006530.18	3715.12	-0.0433839	0.0363046	-1.195	0.232089	0.386997	AGK	55750	A4D1U5
138	ENSG00000006534.16	42.878	0.423587	0.441572	0.95927	0.337423	0.502439	ALDH3B1	221	A0A024R5D8
139	ENSG00000006555.11	1.12615	1.21977	1.8766	0.649986	0.515702	NA	TTC22	55001	Q5TAA0
140	ENSG00000006576.16	2288.84	0.165261	0.0764755	2.16097	0.0306975	0.0804299	PHTF2	57157	Q8N3S3
141	ENSG00000006606.8	13.6336	-0.515984	0.74624	-0.691445	0.489286	0.647102	CCL26	10344	Q9Y258
142	ENSG00000006607.14	3255.57	0.22947	0.0886496	2.5885	0.00963948	0.0311026	FARP2	9855	O94887
143	ENSG00000006611.16	2.46786	-2.50106	1.59485	-1.56821	0.116832	NA	USH1C	10083	A0A0S2Z4V1
144	ENSG00000006625.18	3039.57	0.0895054	0.0489741	1.82761	0.0676087	0.149955	GGCT	79017	O75223
145	ENSG00000006634.8	1428.14	0.0521242	0.0768218	0.678508	0.49745	0.654296	DBF4	10926	B4DXK0
146	ENSG00000006638.12	82.0863	-0.524616	0.204417	-2.56641	0.0102758	0.0328024	TBXA2R	6915	P21731
147	ENSG00000006652.14	9768.92	0.852415	0.0286702	29.7317	2.98735e-194	1.10096e-190	IFRD1	3475	A4D0U1
148	ENSG00000006695.12	1329.03	0.136528	0.0655557	2.08263	0.0372852	0.094027	COX10	1352	Q12887
149	ENSG00000006704.10	1225.17	-0.144293	0.107015	-1.34834	0.177549	0.316926	GTF2IRD1	9569	Q9UHL9
150	ENSG00000006712.15	11140.6	-0.207026	0.0412189	-5.02259	5.09791e-07	5.52584e-06	PAF1	54623	Q8N7H5
151	ENSG00000006715.16	2747.37	0.276059	0.0877393	3.14636	0.00165319	0.0070419	VPS41	27072	P49754
152	ENSG00000006740.17	1544.85	0.285669	0.0533437	5.35526	8.54319e-08	1.06812e-06	ARHGAP44	9912	Q69Z00
153	ENSG00000006744.19	6975.19	0.0221929	0.0479613	0.462725	0.643561	0.773337	ELAC2	60528	Q9BQ52
154	ENSG00000006747.15	655.999	0.116674	0.0824983	1.41426	0.157286	0.289236	SCIN	85477	Q9Y6U3
155	ENSG00000006788.14	4.03856	0.890804	1.78053	0.500303	0.616862	NA	MYH13	8735	Q9UKX3
156	ENSG00000006831.10	7669.23	-0.0872932	0.0217854	-4.00695	6.15071e-05	0.000402483	ADIPOR2	79602	Q86V24
157	ENSG00000006837.12	215.657	0.198788	0.172411	1.15299	0.248913	0.407021	CDKL3	51265	Q8IVW4
158	ENSG00000007047.15	1719.47	-0.518104	0.0940394	-5.50944	3.59978e-08	4.82424e-07	MARK4	57787	Q96L34
159	ENSG00000007062.11	192.377	0.268409	0.185888	1.44393	0.148759	0.277167	PROM1	8842	A0A0A0N0M1
160	ENSG00000007080.11	3929.52	-0.114085	0.0612929	-1.86131	0.0627008	0.141418	CCDC124	115098	A0A024R7M8
161	ENSG00000007129.18	4.69641	-0.509658	1.27763	-0.39891	0.689959	NA	CEACAM21	90273	A0A0G2JSC8
162	ENSG00000007168.13	6807.62	0.0197576	0.039876	0.495477	0.620264	0.755077	PAFAH1B1	5048	P43034
163	ENSG00000007171.18	313.907	0.262918	0.10292	2.55458	0.0106317	0.0336905	NOS2	4843	P35228
164	ENSG00000007174.18	0.863086	0.00193987	2.66623	0.00072757	0.999419	NA	DNAH9	1770	Q9NYC9
165	ENSG00000007202.15	15078.8	0.00593489	0.0342051	0.173509	0.862251	0.922207	KIAA0100	9703	Q14667
166	ENSG00000007216.14	0.677596	-2.71048	2.80357	-0.966796	0.333646	NA	SLC13A2	9058	Q13183
167	ENSG00000007237.18	183.933	0.133517	0.279939	0.476949	0.633399	0.764728	GAS7	8522	O60861
168	ENSG00000007255.10	603.64	-0.32537	0.0795538	-4.08994	4.31484e-05	0.000293566	TRAPPC6A	79090	B7TZ90
169	ENSG00000007264.15	1319.6	0.219225	0.0944396	2.32132	0.0202694	0.0573034	MATK	4145	P42679
170	ENSG00000007306.15	0.382733	0	3.46946	0	1	NA	CEACAM7	1087	Q14002
171	ENSG00000007312.12	0.44514	-0.145378	4.36293	-0.0333211	0.973418	NA	CD79B	974	P40259
172	ENSG00000007314.12	3.23469	1.74377	1.77426	0.982812	0.3257	NA	SCN4A	6329	P35499
173	ENSG00000007341.19	2728.19	0.17594	0.0727754	2.41758	0.015624	0.0463164	ST7L	54879	Q8TDW4
174	ENSG00000007350.17	7.74956	-0.91926	0.699683	-1.31382	0.188906	NA	TKTL1	8277	B7Z7I0
175	ENSG00000007372.23	1178.63	-0.0718256	0.0852184	-0.842842	0.399317	0.563761	PAX6	5080	P26367
176	ENSG00000007376.8	1897.21	-0.37573	0.0605894	-6.20125	5.60181e-10	1.0469e-08	RPUSD1	113000	H3BUN6
177	ENSG00000007384.15	960.42	-0.188399	0.098523	-1.91224	0.0558459	0.129313	RHBDF1	64285	Q96CC6
178	ENSG00000007392.16	6050.17	-0.0730348	0.0443164	-1.64803	0.0993465	0.203497	LUC7L	55692	Q1W6G4
179	ENSG00000007402.11	428.222	-0.279083	0.125329	-2.2268	0.0259606	0.0701124	CACNA2D2	9254	Q9NY47
180	ENSG00000007516.13	251.195	-0.737138	0.200708	-3.6727	0.000240002	0.00132744	BAIAP3	8938	O94812
181	ENSG00000007520.4	1862.49	-0.241087	0.0557323	-4.3258	1.51981e-05	0.000116302	TSR3	115939	Q9UJK0
182	ENSG00000007541.16	3810.53	-0.196516	0.0593314	-3.31218	0.000925722	0.0042667	PIGQ	9091	B2RAU6
183	ENSG00000007545.16	3688.28	0.0559936	0.0593203	0.943919	0.345211	0.510244	CRAMP1	57585	A7MD53
184	ENSG00000007866.21	717.532	-0.0123901	0.0696799	-0.177814	0.858869	0.919497	TEAD3	7005	Q99594
185	ENSG00000007908.16	4.02106	-0.835983	1.75172	-0.477236	0.633194	NA	SELE	6401	P16581
186	ENSG00000007923.16	6201.06	-0.17216	0.0333917	-5.15577	2.52592e-07	2.90725e-06	DNAJC11	55735	Q9NVH1
187	ENSG00000007933.13	2.1113	3.65616	1.72459	2.12002	0.0340047	NA	FMO3	2328	A0A024R8Z4
188	ENSG00000007944.15	1545.6	-0.170255	0.0466476	-3.64981	0.000262435	0.00143328	MYLIP	29116	Q8WY64
189	ENSG00000007952.18	0.744511	1.38757	2.42218	0.57286	0.56674	NA	NOX1	27035	A6NGA6
190	ENSG00000007968.7	2131.77	0.0525825	0.0440376	1.19404	0.232464	0.387412	E2F2	1870	Q14209
191	ENSG00000008018.9	7174.06	-0.186889	0.0481552	-3.88098	0.000104038	0.000639887	PSMB1	5689	A0A140VK45
192	ENSG00000008056.14	22.3768	-0.251369	0.421911	-0.595788	0.551317	0.699038	SYN1	6853	P17600
193	ENSG00000008083.14	3049.7	0.0468574	0.0403417	1.16151	0.245434	0.402989	JARID2	3720	Q92833
194	ENSG00000008086.13	530.334	0.146849	0.118728	1.23685	0.216144	0.367018	CDKL5	6792	O76039
195	ENSG00000008118.10	8.98239	-0.433279	0.589711	-0.734731	0.462503	NA	CAMK1G	57172	Q96NX5
196	ENSG00000008128.23	3477.65	-0.0293786	0.0702815	-0.418013	0.675937	0.796795	CDK11A	728642	Q9UQ88
197	ENSG00000008130.15	7170.35	0.121905	0.0465459	2.61902	0.00881827	0.0289235	NADK	65220	A0A024R058
198	ENSG00000008226.20	19.1335	-0.567949	0.666818	-0.85173	0.394364	0.55891	DLEC1	9940	B1B5Y4
199	ENSG00000008256.16	1658.76	0.0274448	0.0523864	0.523891	0.600354	0.739408	CYTH3	9265	O43739
200	ENSG00000008277.14	2053.55	0.29352	0.0979605	2.99631	0.00273265	0.0108219	ADAM22	53616	Q9P0K1
201	ENSG00000008282.8	2410.56	-0.260928	0.045194	-5.77351	7.76381e-09	1.16978e-07	SYPL1	6856	A4D0R1
202	ENSG00000008283.16	543.64	0.070727	0.116409	0.607573	0.543471	0.693047	CYB561	1534	B3KTA1
203	ENSG00000008294.21	10373.5	-0.137586	0.058207	-2.36374	0.0180916	0.0521548	SPAG9	9043	O60271
204	ENSG00000008300.17	2696.98	0.269853	0.0761693	3.5428	0.0003959	0.00205366	CELSR3	1951	Q9NYQ7
205	ENSG00000008311.15	3518.73	-0.0799276	0.0412528	-1.93751	0.0526832	0.123542	AASS	10157	A4D0W4
206	ENSG00000008323.15	1.41373	-0.988442	1.44641	-0.683376	0.494369	NA	PLEKHG6	55200	Q3KR16
207	ENSG00000008324.11	552.615	-0.183414	0.0779625	-2.35259	0.0186432	0.0534309	SS18L2	51188	A0A024R2Q8
208	ENSG00000008382.15	606.554	-0.0135965	0.11034	-0.123223	0.90193	0.945586	MPND	84954	Q8N594
209	ENSG00000008394.13	1326.55	-0.0207321	0.0528248	-0.39247	0.694711	0.810372	MGST1	4257	A0A024RAX2
210	ENSG00000008405.12	1387.92	-0.204131	0.0734663	-2.77857	0.00545989	0.0194452	CRY1	1407	A2I2P0
211	ENSG00000008441.16	1388.39	-0.0470463	0.0478114	-0.983996	0.325117	0.489349	NFIX	4784	B4DHW2
212	ENSG00000008513.16	480.731	-0.0500598	0.147579	-0.339207	0.734454	0.839564	ST3GAL1	6482	A0A024R9L6
213	ENSG00000008516.17	87.5665	-0.428591	0.171378	-2.50085	0.0123896	0.0381396	MMP25	64386	Q9NPA2
214	ENSG00000008517.16	416.28	-0.840354	0.12148	-6.91764	4.59233e-12	1.21935e-10	IL32	9235	P24001
215	ENSG00000008710.20	6532.3	0.0527197	0.0523457	1.00715	0.313864	0.477311	PKD1	5310	P98161
216	ENSG00000008735.14	2840.56	-0.201782	0.0452905	-4.45529	8.37813e-06	6.80404e-05	MAPK8IP2	23542	Q13387
217	ENSG00000008838.20	7045.14	-0.0499933	0.0561201	-0.890826	0.373022	0.537552	MED24	9862	O75448
218	ENSG00000008853.16	656.51	0.00217357	0.0895925	0.0242606	0.980645	0.989435	RHOBTB2	23221	Q9BYZ6
219	ENSG00000008869.12	2286.63	0.287548	0.0551308	5.21574	1.83089e-07	2.16407e-06	HEATR5B	54497	Q9P2D3
220	ENSG00000008952.17	4105.1	-0.0947858	0.0594164	-1.59528	0.11065	0.221455	SEC62	7095	Q99442
221	ENSG00000008988.9	14463.4	-0.0642217	0.0564886	-1.1369	0.255581	0.414056	RPS20	6224	P60866
222	ENSG00000009307.16	29304.2	-0.123182	0.0332144	-3.70868	0.000208342	0.00117728	CSDE1	7812	A0A024R0E2
223	ENSG00000009335.18	8082.32	0.0711624	0.0480991	1.47949	0.139008	0.263593	UBE3C	9690	Q15386
224	ENSG00000009413.16	4663.01	0.724607	0.0727999	9.9534	2.43705e-23	2.19061e-21	REV3L	5980	O60673
225	ENSG00000009694.13	276.845	0.285819	0.220565	1.29585	0.195027	0.340061	TENM1	10178	Q9UKZ4
226	ENSG00000009709.12	1.64501	-0.938102	1.31963	-0.710882	0.477157	NA	PAX7	5081	P23759
227	ENSG00000009724.17	100.785	-0.562407	0.224133	-2.50926	0.0120985	0.037387	MASP2	10747	O00187
228	ENSG00000009765.14	1.75782	1.16386	2.27996	0.510473	0.60972	NA	IYD	389434	Q6PHW0
229	ENSG00000009780.15	531.333	0.0908734	0.0781535	1.16276	0.244929	0.402362	FAM76A	199870	Q8TAV0
230	ENSG00000009790.15	2.48853	-0.176075	1.73345	-0.101575	0.919094	NA	TRAF3IP3	80342	B1AJU2
231	ENSG00000009830.11	2811.24	0.171332	0.0722574	2.37114	0.0177335	0.0512508	POMT2	29954	Q9UKY4
232	ENSG00000009844.16	3627.13	0.070761	0.0408662	1.73153	0.0833574	0.176941	VTA1	51534	A0A087WY55
233	ENSG00000009950.16	634.459	-0.375118	0.10804	-3.47203	0.000516547	0.00258092	MLXIPL	51085	Q9NP71
234	ENSG00000009954.11	10485	-0.0820032	0.026962	-3.04144	0.00235449	0.00952496	BAZ1B	9031	Q9UIG0
235	ENSG00000010017.13	3821.2	-0.0471601	0.0403013	-1.17019	0.241925	0.398744	RANBP9	10048	A0A024QZW3
236	ENSG00000010030.14	176.27	-0.57474	0.344838	-1.6667	0.0955747	0.197303	ETV7	51513	Q9Y603
237	ENSG00000010072.16	2421.5	-0.207263	0.0548262	-3.78037	0.000156597	0.000916359	SPRTN	83932	Q9H040
238	ENSG00000010165.20	2335.15	-0.246241	0.0460201	-5.35074	8.75943e-08	1.09208e-06	EEF1AKNMT	51603	Q8N6R0
239	ENSG00000010219.13	1246.6	0.465458	0.06514	7.1455	8.96683e-13	2.65219e-11	DYRK4	8798	D3JEN2
240	ENSG00000010244.18	10840	-0.142403	0.0281625	-5.0565	4.27028e-07	4.71753e-06	ZNF207	7756	O43670
241	ENSG00000010256.11	5326.68	-0.0935445	0.0438911	-2.13129	0.0330655	0.085288	UQCRC1	7384	P31930
242	ENSG00000010270.13	1374.87	0.0930029	0.0480766	1.93447	0.0530551	0.124159	STARD3NL	83930	A0A024RA89
243	ENSG00000010278.14	1470.51	-0.197523	0.0507497	-3.89209	9.93842e-05	0.000614961	CD9	928	A6NNI4
244	ENSG00000010282.15	5.40584	-0.717697	0.930143	-0.771599	0.440352	NA	HHATL	57467	A0A024R2M3
245	ENSG00000010292.13	15588.7	-0.111307	0.0353514	-3.14858	0.00164065	0.00699984	NCAPD2	9918	B3KMS0
246	ENSG00000010295.19	3209.26	-0.0661627	0.0450831	-1.46757	0.142221	0.268295	IFFO1	25900	Q0D2I5
247	ENSG00000010310.9	162.334	0.269255	0.22562	1.1934	0.232712	0.387685	GIPR	2696	P48546
248	ENSG00000010318.21	127.883	-0.240893	0.206277	-1.16781	0.242883	0.399831	PHF7	51533	Q9BWX1
249	ENSG00000010319.7	92.7923	-1.17785	0.211229	-5.57619	2.45846e-08	3.37069e-07	SEMA3G	56920	Q9NS98
250	ENSG00000010322.16	5106.67	-0.0702859	0.0323797	-2.17068	0.0299557	0.0789691	NISCH	11188	Q9Y2I1
251	ENSG00000010327.10	9.43931	0.808371	1.08315	0.746313	0.455478	NA	STAB1	23166	Q9NY15
252	ENSG00000010361.14	2017.01	0.122068	0.0483074	2.5269	0.0115076	0.0359041	FUZ	80199	Q9BT04
253	ENSG00000010379.16	79.3841	0.156059	0.505266	0.308866	0.757423	0.855054	SLC6A13	6540	Q9NSD5
254	ENSG00000010404.18	1934.53	0.206953	0.0533904	3.87622	0.000106093	0.000651222	IDS	3423	P22304
255	ENSG00000010438.16	0.74338	-1.75674	2.877	-0.610615	0.541454	NA	PRSS3	5646	P35030
256	ENSG00000010539.11	1429.97	-0.208219	0.0589159	-3.53418	0.000409045	0.00211548	ZNF200	7752	P98182
257	ENSG00000010610.10	5.55302	-1.27664	0.912271	-1.39941	0.16169	NA	CD4	920	B4DT49
258	ENSG00000010626.15	247.041	-0.0328158	0.119197	-0.275307	0.783081	0.870525	LRRC23	10233	A8K8K2
259	ENSG00000010671.15	136.128	-0.494499	0.227974	-2.16911	0.0300745	0.0792011	BTK	695	Q06187
260	ENSG00000010704.18	144.298	1.14912	0.254695	4.51176	6.42934e-06	5.37294e-05	HFE	3077	Q30201
261	ENSG00000010803.16	3868.89	0.483565	0.0485354	9.96312	2.21006e-23	2.01608e-21	SCMH1	22955	Q96GD3
262	ENSG00000010810.17	4232.36	0.0768584	0.0608073	1.26397	0.206242	0.354715	FYN	2534	P06241
263	ENSG00000010818.10	1558.62	0.116733	0.0946563	1.23323	0.217489	0.368718	HIVEP2	3097	P31629
264	ENSG00000010932.17	0.40044	0	5.36275	0	1	NA	FMO1	2326	Q01740
265	ENSG00000011007.12	5617.4	-0.150394	0.0323334	-4.65133	3.298e-06	2.98195e-05	ELOA	6924	Q14241
266	ENSG00000011009.11	3303.92	-0.134723	0.0436995	-3.08293	0.00204972	0.00845729	LYPLA2	11313	A0A140VJC9
267	ENSG00000011021.23	3886.23	-0.148567	0.0561752	-2.64471	0.00817615	0.0271955	CLCN6	1185	P51797
268	ENSG00000011028.14	438.542	-0.039488	0.110474	-0.357441	0.720762	0.829211	MRC2	9902	Q9UBG0
269	ENSG00000011052.21	174.334	-0.176154	0.24658	-0.714389	0.474986	0.634015	NME1-NME2	654364	P22392
270	ENSG00000011105.14	968.826	-0.474838	0.0836947	-5.67345	1.39949e-08	2.01158e-07	TSPAN9	10867	O75954
271	ENSG00000011114.15	2221.1	0.174874	0.0528068	3.31159	0.000927669	0.00427247	BTBD7	55727	Q9P203
272	ENSG00000011132.12	962.953	0.108514	0.0724423	1.49793	0.134151	0.256353	APBA3	9546	O96018
273	ENSG00000011143.17	1573.98	-0.127669	0.063523	-2.00981	0.0444512	0.108376	MKS1	54903	Q9NXB0
274	ENSG00000011198.10	835.864	-0.0245652	0.0629368	-0.390315	0.696303	0.811664	ABHD5	51099	A0A0S2Z5D6
275	ENSG00000011201.12	1853.56	-0.181512	0.0636119	-2.85342	0.0043251	0.0159653	ANOS1	3730	P23352
276	ENSG00000011243.18	4989.8	-0.0421844	0.0372682	-1.13191	0.257671	0.416532	AKAP8L	26993	Q9ULX6
277	ENSG00000011258.16	4157.16	0.192581	0.0405247	4.7522	2.01218e-06	1.91917e-05	MBTD1	54799	Q05BQ5
278	ENSG00000011260.14	4866.75	-0.0291214	0.0408478	-0.712923	0.475893	0.63479	UTP18	51096	Q9Y5J1
279	ENSG00000011275.18	2682.94	-0.0305885	0.0406918	-0.751713	0.452224	0.613497	RNF216	54476	A8K8N1
280	ENSG00000011295.16	7225.22	0.258145	0.0339227	7.6098	2.74522e-14	1.01579e-12	TTC19	54902	Q6DKK2
281	ENSG00000011304.20	22723.4	0.0387068	0.0323994	1.19467	0.232214	0.387136	PTBP1	5725	P26599
282	ENSG00000011332.19	1059.64	-0.155011	0.0939301	-1.65028	0.0988862	0.202802	DPF1	8193	Q92782
283	ENSG00000011347.10	207.978	0.298868	0.10114	2.955	0.00312664	0.0121524	SYT7	9066	O43581
284	ENSG00000011376.12	2593.15	-0.116828	0.0427052	-2.73569	0.00622494	0.0217166	LARS2	23395	Q15031
285	ENSG00000011405.13	3885.2	0.189982	0.0871779	2.17925	0.0293134	0.0775854	PIK3C2A	5286	L7RRS0
286	ENSG00000011422.12	523.565	-0.0915952	0.0840946	-1.08919	0.276069	0.436176	PLAUR	5329	Q03405
287	ENSG00000011426.11	6317.27	0.00561037	0.0454039	0.123566	0.901659	0.9455	ANLN	54443	Q9NQW6
288	ENSG00000011451.20	5135.12	-0.10213	0.0348663	-2.9292	0.00339833	0.0130452	WIZ	58525	O95785
289	ENSG00000011454.17	3523.12	0.147245	0.0485047	3.0357	0.00239981	0.00968916	GPR21	2844	B4DSD1
290	ENSG00000011465.17	12.0404	0.858507	1.41946	0.604813	0.545303	0.694327	DCN	1634	P07585
291	ENSG00000011478.12	834.263	-0.105478	0.0860465	-1.22583	0.220263	0.372109	QPCTL	54814	Q9NXS2
292	ENSG00000011485.15	8493.98	-0.116924	0.0357099	-3.27428	0.00105933	0.00479496	PPP5C	5536	A0A024R0Q7
293	ENSG00000011523.14	1635.77	0.00870114	0.049069	0.177325	0.859253	0.919715	CEP68	23177	Q76N32
294	ENSG00000011566.15	1438.04	0.182083	0.104836	1.73683	0.082417	0.17545	MAP4K3	8491	B3KMM5
295	ENSG00000011590.14	1.53019	-0.209216	1.90484	-0.109834	0.912541	NA	ZBTB32	27033	Q9Y2Y4
296	ENSG00000011638.10	323.058	0.321202	0.12356	2.59956	0.0093344	0.0303146	TMEM159	57146	Q96B96
297	ENSG00000011677.13	0.773964	1.96322	2.24235	0.875516	0.381293	NA	GABRA3	2556	P34903
298	ENSG00000012048.23	6701.35	0.0730407	0.0677386	1.07827	0.280913	0.441482	BRCA1	672	P38398
299	ENSG00000012061.15	2589.22	-0.124773	0.046791	-2.6666	0.00766222	0.0258026	ERCC1	2067	P07992
300	ENSG00000012124.17	1.80451	-0.112701	1.58862	-0.0709428	0.943443	NA	CD22	933	P20273
301	ENSG00000012171.20	194.185	-0.580781	0.167753	-3.46212	0.000535939	0.00266834	SEMA3B	7869	Q13214
302	ENSG00000012174.12	3302.82	-0.0996928	0.0422088	-2.36189	0.0181819	0.0523616	MBTPS2	51360	O43462
303	ENSG00000012211.13	861.853	-0.0889631	0.0872478	-1.01966	0.307889	0.470984	PRICKLE3	4007	B7Z5U0
304	ENSG00000012223.13	1.4119	2.67195	2.00326	1.3338	0.182268	NA	LTF	4057	P02788
305	ENSG00000012232.9	4406.36	0.0545397	0.0588111	0.92737	0.353735	0.518657	EXTL3	2137	O43909
306	ENSG00000012504.15	9.13076	-0.427454	0.760565	-0.562021	0.574102	NA	NR1H4	9971	F1DAL1
307	ENSG00000012660.14	4813.96	-0.83786	0.0372375	-22.5005	4.10801e-112	8.41091e-109	ELOVL5	60481	Q9NYP7
308	ENSG00000012779.11	60.1486	0.288543	0.245673	1.1745	0.240193	0.396706	ALOX5	240	P09917
309	ENSG00000012822.16	2190.57	0.225152	0.0789901	2.85038	0.00436668	0.0160872	CALCOCO1	57658	Q9P1Z2
310	ENSG00000012963.15	5130.78	-0.0293077	0.0332786	-0.880675	0.378494	0.543312	UBR7	55148	Q8N806
311	ENSG00000012983.11	3385.92	0.142961	0.0541577	2.63971	0.00829768	0.0275201	MAP4K5	11183	B3KWC4
312	ENSG00000013016.16	523.323	0.0199306	0.072813	0.273722	0.784298	0.871423	EHD3	30845	Q9NZN3
313	ENSG00000013275.8	12378.8	-0.186774	0.0407681	-4.58138	4.61917e-06	4.00553e-05	PSMC4	5704	A8K2M0
314	ENSG00000013288.9	2400.87	-0.0616926	0.0553752	-1.11408	0.265243	0.424606	MAN2B2	23324	B7Z754
315	ENSG00000013293.6	1.11492	-1.01641	1.76195	-0.576866	0.56403	NA	SLC7A14	57709	Q8TBB6
316	ENSG00000013297.11	3.7931	-0.740548	0.952829	-0.77721	0.437035	NA	CLDN11	5010	O75508
317	ENSG00000013306.16	6928.72	-0.10115	0.0424915	-2.38048	0.0172902	0.050119	SLC25A39	51629	Q9BZJ4
318	ENSG00000013364.19	669.909	-0.0433739	0.142558	-0.304255	0.760933	0.856654	MVP	9961	Q14764
319	ENSG00000013374.16	4512.89	-0.249084	0.0489162	-5.09205	3.54207e-07	3.97987e-06	NUB1	51667	H3BM74
320	ENSG00000013375.16	5926.87	0.0406906	0.0476841	0.853336	0.393473	0.55799	PGM3	5238	O95394
321	ENSG00000013392.8	539.009	-0.215417	0.0734352	-2.93343	0.00335244	0.0129102	RWDD2A	112611	B4DZK9
322	ENSG00000013441.16	3160.3	0.0361328	0.0490951	0.735976	0.461745	0.622609	CLK1	1195	P49759
323	ENSG00000013503.10	1714.36	-0.0737285	0.0465409	-1.58417	0.113156	0.225126	POLR3B	55703	Q9NW08
324	ENSG00000013523.10	2200.21	0.0635203	0.0528476	1.20195	0.229383	0.38356	ANGEL1	23357	A0A024R6B2
325	ENSG00000013561.18	3345.56	-0.0214293	0.0475912	-0.450279	0.652509	0.780096	RNF14	9604	Q9UBS8
326	ENSG00000013563.14	1606.84	0.0621994	0.0654073	0.950954	0.341628	0.506491	DNASE1L1	1774	P49184
327	ENSG00000013573.17	14795.7	0.0377244	0.0304346	1.23952	0.215152	0.365806	DDX11	1663	Q96FC9
328	ENSG00000013583.10	1181.93	-0.0470714	0.0612105	-0.769009	0.441888	0.60388	HEBP1	50865	A0A024RAS8
329	ENSG00000013588.8	2022.15	0.491723	0.183489	2.67985	0.00736544	0.0249996	GPRC5A	9052	Q8NFJ5
330	ENSG00000013619.14	536.504	-0.0111813	0.0862837	-0.129588	0.896893	0.942617	MAMLD1	10046	Q13495
331	ENSG00000013725.14	1.68195	-0.209513	1.27526	-0.16429	0.869503	NA	CD6	923	P30203
332	ENSG00000013810.19	9707.55	-0.238505	0.0396286	-6.01852	1.76019e-09	2.99769e-08	TACC3	10460	Q9Y6A5
333	ENSG00000014123.10	1562.08	0.101757	0.0602696	1.68836	0.0913425	0.190382	UFL1	23376	O94874
334	ENSG00000014138.9	2962.81	0.0520607	0.0498425	1.0445	0.296252	0.458387	POLA2	23649	Q14181
335	ENSG00000014164.7	1059.72	-0.23077	0.0634956	-3.63443	0.000278591	0.0015121	ZC3H3	23144	Q8IXZ2
336	ENSG00000014216.15	2109.7	-0.455406	0.0505677	-9.00588	2.13948e-19	1.36416e-17	CAPN1	823	B2RDI5
337	ENSG00000014257.16	27.5451	0.0474837	0.387546	0.122524	0.902484	0.945804	ACPP	55	P15309
338	ENSG00000014641.20	5816.53	-0.122566	0.045895	-2.67058	0.00757202	0.0255606	MDH1	4190	P40925
339	ENSG00000014824.14	4134.99	0.11521	0.0668409	1.72364	0.0847723	0.179407	SLC30A9	10463	A0A0S2Z514
340	ENSG00000014914.21	405.467	0.234326	0.144167	1.62538	0.104082	0.211201	MTMR11	10903	A4FU01
341	ENSG00000014919.12	3635.91	0.0292197	0.0441451	0.661902	0.508034	0.663563	COX15	1355	Q7KZN9
342	ENSG00000015133.19	2433.3	0.147686	0.0636042	2.32196	0.0202352	0.0572156	CCDC88C	440193	B4DZB8
343	ENSG00000015153.14	1448.5	0.255658	0.0652443	3.91848	8.91099e-05	0.000558323	YAF2	10138	Q8IY57
344	ENSG00000015171.19	2563.35	0.15485	0.0408806	3.78787	0.000151946	0.000892545	ZMYND11	10771	Q15326
345	ENSG00000015285.11	31.4615	-0.0291068	0.327005	-0.0890105	0.929074	0.961441	WAS	7454	A0A024QYX8
346	ENSG00000015413.9	11.1686	0.695353	0.523409	1.32851	0.18401	NA	DPEP1	1800	A0A140VJI3
347	ENSG00000015475.18	2098.71	0.0375581	0.0737641	0.509164	0.610637	0.747407	BID	637	A8ASI8
348	ENSG00000015479.19	32803.7	0.0489754	0.0354313	1.38226	0.166891	0.30233	MATR3	9782	A0A0R4J2E8
349	ENSG00000015520.14	93.1903	-0.210813	0.174959	-1.20492	0.228233	0.381996	NPC1L1	29881	A0A0C4DFX6
350	ENSG00000015532.10	1887.65	-0.0795744	0.0477451	-1.66665	0.0955839	0.197303	XYLT2	64132	B4DT06
351	ENSG00000015568.13	1602.58	0.741605	0.345223	2.14819	0.0316986	0.0825715	RGPD5	84220	Q99666
352	ENSG00000015592.16	55.5502	-0.201844	0.288818	-0.698862	0.484638	0.642708	STMN4	81551	Q9H169
353	ENSG00000015676.18	5722.55	-0.0218895	0.0330343	-0.662628	0.507569	0.66319	NUDCD3	23386	Q8IVD9
354	ENSG00000016082.15	17.9829	0.562505	0.377776	1.48899	0.136489	0.25977	ISL1	3670	P61371
355	ENSG00000016391.11	1049.69	-0.223658	0.128419	-1.74163	0.0815736	0.174037	CHDH	55349	Q8NE62
356	ENSG00000016402.13	101.367	0.21215	0.308815	0.686981	0.492095	0.649368	IL20RA	53832	Q9UHF4
357	ENSG00000016490.16	0.572651	0.896451	3.36128	0.266699	0.789701	NA	CLCA1	1179	A8K7I4
358	ENSG00000016602.9	0.545556	-1.00366	3.14138	-0.319497	0.749349	NA	CLCA4	22802	Q14CN2
359	ENSG00000016864.18	1371.83	-0.0905311	0.048883	-1.85199	0.0640266	0.143758	GLT8D1	55830	A0A024R313
360	ENSG00000017260.19	3785.62	-0.00257952	0.0633113	-0.0407434	0.9675	0.981671	ATP2C1	27032	P98194
361	ENSG00000017427.16	1.19855	0	2.96759	0	1	NA	IGF1	3479	P05019
362	ENSG00000017483.15	15.0437	1.61021	0.616801	2.61059	0.00903869	0.0294842	SLC38A5	92745	A0A024QYY0
363	ENSG00000017797.13	3324.99	-0.0735113	0.0374111	-1.96496	0.0494191	0.117715	RALBP1	10928	Q15311
364	ENSG00000018189.13	3049.83	0.141101	0.055035	2.56384	0.0103521	0.0329747	RUFY3	22902	Q7L099
365	ENSG00000018236.15	784.932	0.149663	0.0835287	1.79175	0.0731728	0.159644	CNTN1	1272	Q12860
366	ENSG00000018280.17	14.7022	0.132595	0.482068	0.275053	0.783275	0.870584	SLC11A1	6556	A0A024R474
367	ENSG00000018408.14	1923.28	-0.0483333	0.0522288	-0.925414	0.35475	0.51984	WWTR1	25937	Q9GZV5
368	ENSG00000018510.16	3657.24	0.000315424	0.0601039	0.00524798	0.995813	0.998196	AGPS	8540	O00116
369	ENSG00000018610.14	1667.79	-0.130359	0.046652	-2.7943	0.00520128	0.0186503	CXorf56	63932	Q9H5V9
370	ENSG00000018625.15	2.21254	-0.0761736	2.31502	-0.032904	0.973751	NA	ATP1A2	477	A0A0S2Z3W6
371	ENSG00000018699.13	1349.51	-0.10804	0.0669766	-1.61311	0.106721	0.215489	TTC27	55622	B4DRC7
372	ENSG00000018869.16	673.37	0.43476	0.106301	4.08989	4.31579e-05	0.000293566	ZNF582	147948	Q96NG8
373	ENSG00000019102.12	0.854937	-1.87037	2.11373	-0.884865	0.37623	NA	VSIG2	23584	Q96IQ7
374	ENSG00000019144.19	1148.16	-0.0332886	0.0884925	-0.376174	0.706787	0.819582	PHLDB1	23187	A0A024R3H6
375	ENSG00000019186.10	58.8294	-0.042386	0.286243	-0.148077	0.882282	0.935163	CYP24A1	1591	Q07973
376	ENSG00000019485.13	430.321	-0.0818985	0.131103	-0.62469	0.532174	0.683991	PRDM11	56981	A0A087WWZ6
377	ENSG00000019505.8	1.0027	2.18559	1.8952	1.15322	0.248818	NA	SYT13	57586	Q7L8C5
378	ENSG00000019549.13	36.5805	-0.323761	0.378897	-0.854483	0.392838	0.557347	SNAI2	6591	O43623
379	ENSG00000019582.15	9.62044	0.222558	0.715284	0.311147	0.755689	NA	CD74	972	P04233
380	ENSG00000019991.18	53.6085	0.564781	0.309682	1.82374	0.0681912	0.150992	HGF	3082	P14210
381	ENSG00000019995.6	2748.29	-0.125541	0.0474896	-2.64356	0.00820398	0.0272682	ZRANB1	54764	Q9UGI0
382	ENSG00000020129.16	3709.03	-0.130988	0.0459462	-2.85089	0.00435975	0.0160674	NCDN	23154	Q9UBB6
383	ENSG00000020181.18	1254.57	0.185427	0.0633179	2.92851	0.00340586	0.0130641	ADGRA2	25960	Q6YN44
384	ENSG00000020219.9	0.802248	-0.918862	2.05626	-0.446862	0.654975	NA	NA	NA	NA
385	ENSG00000020256.20	2306.79	-0.0832597	0.0372611	-2.23449	0.0254507	0.0689879	ZFP64	55734	Q9NTW7
386	ENSG00000020426.11	1477.48	-0.00473165	0.0557042	-0.0849424	0.932307	0.963356	MNAT1	4331	A0A024R669
387	ENSG00000020577.14	1156.23	0.092737	0.112811	0.822056	0.411045	0.57519	SAMD4A	23034	Q9UPU9
388	ENSG00000020633.18	1132.46	-0.14814	0.054907	-2.69801	0.00697558	0.0239544	RUNX3	864	A0A024RAH4
389	ENSG00000020922.12	3700.14	-0.0137661	0.0699529	-0.196791	0.843991	0.910339	MRE11	4361	F8W7U8
390	ENSG00000021300.14	161.783	-0.200761	0.191623	-1.04769	0.294783	0.456851	PLEKHB1	58473	A0A024R5J2
391	ENSG00000021355.13	1465.84	0.441654	0.0705805	6.25744	3.91336e-10	7.48045e-09	SERPINB1	1992	P30740
392	ENSG00000021461.16	1.1757	-0.153831	1.77214	-0.0868049	0.930827	NA	CYP3A43	64816	Q9HB55
393	ENSG00000021488.13	112.202	-0.34503	0.268972	-1.28277	0.199572	0.345891	SLC7A9	11136	P82251
394	ENSG00000021574.12	1055.23	0.129019	0.0690514	1.86844	0.0617003	0.139745	SPAST	6683	E5KRP5
395	ENSG00000021645.19	715.41	-0.224143	0.0653956	-3.42749	0.000609183	0.0029689	NRXN3	9369	Q9HDB5
396	ENSG00000021762.20	499	-0.609461	0.150841	-4.04041	5.33579e-05	0.000354956	OSBPL5	114879	A8KAD5
397	ENSG00000021776.11	4562.2	0.0933135	0.0671961	1.38867	0.164932	0.299507	AQR	9716	A0A024R9L1
398	ENSG00000021826.17	920.061	-0.130744	0.0661561	-1.9763	0.0481207	0.115338	CPS1	1373	P31327
399	ENSG00000021852.13	0.695491	0	3.12641	0	1	NA	C8B	732	P07358
400	ENSG00000022267.19	10838.5	-0.0941182	0.0256943	-3.663	0.000249274	0.00137075	FHL1	2273	Q13642
401	ENSG00000022277.12	4322.09	-0.129824	0.0463184	-2.80286	0.00506515	0.0182438	RTF2	51507	A0A0A0MQR2
402	ENSG00000022355.18	0.433851	-2.44968	3.78444	-0.647303	0.517436	NA	GABRA1	2554	A8K177
403	ENSG00000022556.16	0.915448	1.23448	2.33612	0.528431	0.5972	NA	NLRP2	55655	Q9NX02
404	ENSG00000022567.9	368.97	-0.0761651	0.109363	-0.696445	0.48615	0.643903	SLC45A4	57210	Q5BKX6
405	ENSG00000022840.16	11861	0.358007	0.0609496	5.87382	4.25865e-09	6.7943e-08	RNF10	9921	Q8N5U6
406	ENSG00000022976.15	1543.04	-0.259142	0.0518152	-5.00128	5.69502e-07	6.08008e-06	ZNF839	55778	A8K0R7
407	ENSG00000023041.11	3597.99	-0.0302442	0.0423851	-0.713558	0.4755	0.634425	ZDHHC6	64429	Q9H6R6
408	ENSG00000023171.18	778.154	-0.0531854	0.0864623	-0.615128	0.53847	0.688816	GRAMD1B	57476	Q3KR37
409	ENSG00000023191.17	4162.02	-0.144838	0.0445143	-3.25374	0.00113897	0.00512146	RNH1	6050	A0A140VJT8
410	ENSG00000023228.14	4480.43	-0.0200883	0.0434551	-0.462276	0.643884	0.773609	NDUFS1	4719	P28331
411	ENSG00000023287.13	4061.42	-0.0277612	0.0417156	-0.665487	0.505739	0.662019	RB1CC1	9821	Q8TDY2
412	ENSG00000023318.8	3239.52	-0.0314118	0.0441374	-0.711683	0.476661	0.635465	ERP44	23071	Q9BS26
413	ENSG00000023330.15	1349.6	-0.052814	0.0492674	-1.07199	0.283726	0.443785	ALAS1	211	P13196
414	ENSG00000023445.15	172.997	0.186511	0.156997	1.18799	0.234836	0.389934	BIRC3	330	Q13489
415	ENSG00000023516.9	3030.35	0.142043	0.0722592	1.96574	0.0493292	0.117577	AKAP11	11215	Q9UKA4
416	ENSG00000023572.9	1114.98	0.115521	0.069673	1.65804	0.0973086	0.200168	GLRX2	51022	Q9NS18
417	ENSG00000023608.5	731.99	-0.205707	0.0703644	-2.92345	0.00346174	0.0132426	SNAPC1	6617	B2RC42
418	ENSG00000023697.13	1704.65	0.209766	0.0492889	4.25585	2.08259e-05	0.000154148	DERA	51071	E9PPM8
419	ENSG00000023734.11	11086.2	-0.0417979	0.0246826	-1.69342	0.0903757	0.188923	STRAP	11171	Q9Y3F4
420	ENSG00000023839.12	1111.69	0.241962	0.117807	2.05389	0.0399866	0.0994377	ABCC2	1244	Q92887
421	ENSG00000023892.11	82.1525	0.109157	0.214297	0.509371	0.610492	0.747329	DEF6	50619	Q9H4E7
422	ENSG00000023902.14	1220.27	0.03139	0.0685139	0.458155	0.646841	0.775948	PLEKHO1	51177	Q53GL0
423	ENSG00000023909.10	1998.47	-0.211947	0.0667648	-3.17454	0.00150075	0.00649467	GCLM	2730	P48507
424	ENSG00000024048.10	5688.91	0.0972796	0.0345901	2.81235	0.00491807	0.0177801	UBR2	23304	Q8IWV8
425	ENSG00000024422.12	10.9143	-0.489849	0.618728	-0.791704	0.428533	NA	EHD2	30846	A0A024R0S6
426	ENSG00000024526.17	4688.11	-0.107263	0.051738	-2.0732	0.0381538	0.0957455	DEPDC1	55635	Q5TB30
427	ENSG00000024862.17	1277.98	-0.0315132	0.0573982	-0.549028	0.582987	0.72576	CCDC28A	25901	Q8IWP9
428	ENSG00000025039.15	2486.28	0.192254	0.0668699	2.87504	0.00403979	0.0150905	RRAGD	58528	Q9NQL2
429	ENSG00000025156.13	2305.58	-0.196189	0.0400881	-4.89396	9.88292e-07	1.01005e-05	HSF2	3298	Q03933
430	ENSG00000025293.17	2574.1	-0.044015	0.0558686	-0.78783	0.430796	0.594138	PHF20	51230	Q9BVI0
431	ENSG00000025423.11	387.406	0.0661816	0.116522	0.567976	0.570051	0.715067	HSD17B6	8630	A0A024RB43
432	ENSG00000025434.19	651.765	0.314059	0.104467	3.0063	0.00264449	0.0105112	NR1H3	10062	Q13133
433	ENSG00000025708.14	14.4591	0.687234	0.791839	0.867896	0.385451	0.550086	TYMP	1890	B2RBL3
434	ENSG00000025770.19	6176.37	-0.0799467	0.0470833	-1.69798	0.0895107	0.187433	NCAPH2	29781	Q6IBW4
435	ENSG00000025772.8	4743.12	-0.0954378	0.0351283	-2.71684	0.00659091	0.0227862	TOMM34	10953	Q15785
436	ENSG00000025796.14	7790.87	0.0446855	0.087401	0.51127	0.609162	0.746196	SEC63	11231	A0A0S2Z5M1
437	ENSG00000025800.14	6174.17	0.0666467	0.0349702	1.90582	0.0566742	0.130918	KPNA6	23633	O60684
438	ENSG00000026025.16	44313.3	-0.13776	0.0315829	-4.36187	1.28953e-05	0.000100136	VIM	7431	P08670
439	ENSG00000026036.22	1570.82	-0.0199987	0.0740883	-0.26993	0.787214	0.873487	RTEL1-TNFRSF6B	100533107	NA
440	ENSG00000026103.22	1453.06	0.459448	0.0659585	6.96571	3.26754e-12	8.95998e-11	FAS	355	P25445
441	ENSG00000026297.15	828.105	-0.000715282	0.0846537	-0.00844952	0.993258	0.996883	RNASET2	8635	O00584
442	ENSG00000026508.19	820.37	-0.745908	0.137779	-5.4138	6.17009e-08	7.91205e-07	CD44	960	P16070
443	ENSG00000026559.14	564.468	-0.363413	0.106121	-3.42452	0.00061588	0.00299916	KCNG1	3755	Q86Y85
444	ENSG00000026652.15	2573.47	0.0169801	0.0717894	0.236526	0.813025	0.890437	AGPAT4	56895	Q9NRZ5
445	ENSG00000026751.17	8.04121	-0.997638	1.18985	-0.838454	0.401776	NA	SLAMF7	57823	Q9NQ25
446	ENSG00000026950.17	1097.48	0.547277	0.0788698	6.93898	3.94931e-12	1.06395e-10	BTN3A1	11119	O00481
447	ENSG00000027001.10	1200.13	0.101691	0.101274	1.00411	0.315324	0.478978	MIPEP	4285	Q99797
448	ENSG00000027075.15	1057.39	0.0169705	0.0715666	0.237129	0.812557	0.890189	PRKCH	5583	P24723
449	ENSG00000027644.5	10.7083	-0.611504	0.71236	-0.858421	0.39066	NA	INSRR	3645	P14616
450	ENSG00000027697.14	1683.97	-0.111433	0.0487915	-2.28385	0.0223803	0.0622117	IFNGR1	3459	A0A0S2Z3Y2
451	ENSG00000027847.14	919.097	-0.0614567	0.0665132	-0.923978	0.355498	0.520439	B4GALT7	11285	Q9UBV7
452	ENSG00000027869.11	8.76078	0.879176	0.67513	1.30223	0.192837	NA	SH2D2A	9047	Q5UBZ2
453	ENSG00000028116.17	734.937	0.1846	0.0791942	2.33097	0.0197548	0.0561068	VRK2	7444	Q86Y07
454	ENSG00000028137.19	0.84159	-1.01064	2.2148	-0.456313	0.648165	NA	TNFRSF1B	7133	P20333
455	ENSG00000028203.18	4082.99	0.145205	0.039494	3.67664	0.000236331	0.00131131	VEZT	55591	Q9HBM0
456	ENSG00000028277.21	182.155	0.222336	0.182087	1.22104	0.22207	0.374492	POU2F2	5452	P09086
457	ENSG00000028310.18	3939.19	0.225251	0.0410917	5.48166	4.21358e-08	5.53412e-07	BRD9	65980	B4DXI2
458	ENSG00000028528.15	4862.73	0.154649	0.327299	0.472502	0.636569	0.767372	SNX1	6642	Q13596
459	ENSG00000028839.10	1381.84	0.0339459	0.0567706	0.597949	0.549874	0.697833	TBPL1	9519	P62380
460	ENSG00000029153.14	2839.3	0.358081	0.0522156	6.85774	6.99583e-12	1.79045e-10	ARNTL2	56938	Q8WYA1
461	ENSG00000029363.17	19462.9	-0.0777573	0.0374224	-2.07783	0.037725	0.0949448	BCLAF1	9774	Q9NYF8
462	ENSG00000029364.12	3708.11	0.0713611	0.0392308	1.81901	0.0689104	0.15231	SLC39A9	55334	Q9NUM3
463	ENSG00000029534.20	600.305	-0.0869251	0.125287	-0.693809	0.487802	0.645742	ANK1	286	P16157
464	ENSG00000029639.11	1218.68	0.29667	0.0757185	3.91807	8.92621e-05	0.000558896	TFB1M	51106	E5KTM5
465	ENSG00000029725.17	7274.29	0.30916	0.0514291	6.01139	1.83943e-09	3.11251e-08	RABEP1	9135	Q15276
466	ENSG00000029993.15	4012.91	-0.198947	0.0457583	-4.34779	1.37519e-05	0.000106027	HMGB3	3149	O15347
467	ENSG00000030066.13	5655.43	-0.00900017	0.0402322	-0.223706	0.822986	0.896763	NUP160	23279	Q12769
468	ENSG00000030110.13	2972.96	-0.0169123	0.0562836	-0.300484	0.763808	0.857847	BAK1	578	A0A0S2Z391
469	ENSG00000030304.14	1.26112	0	2.1083	0	1	NA	MUSK	4593	O15146
470	ENSG00000030419.16	128.057	0.496375	0.229804	2.16	0.0307729	0.0805816	IKZF2	22807	Q9UKS7
471	ENSG00000030582.18	6610.61	-0.317009	0.0453246	-6.99418	2.66806e-12	7.37096e-11	GRN	2896	P28799
472	ENSG00000031003.10	7153.26	0.403413	0.0409699	9.84657	7.09266e-23	6.07891e-21	FAM13B	51306	Q9NYF5
473	ENSG00000031081.11	203.9	0.209624	0.184732	1.13475	0.256482	0.415125	ARHGAP31	57514	Q2M1Z3
474	ENSG00000031691.7	992.747	-0.0116842	0.0640231	-0.1825	0.85519	0.917663	CENPQ	55166	Q7L2Z9
475	ENSG00000031698.13	9534.44	0.122212	0.0303339	4.02888	5.60441e-05	0.000371484	SARS1	6301	Q5T5C7
476	ENSG00000031823.14	5978.56	-0.134656	0.0530169	-2.53988	0.011089	0.0348461	RANBP3	8498	B7Z7F3
477	ENSG00000032219.19	1186.67	0.241046	0.0921894	2.61469	0.00893091	0.0292101	ARID4A	5926	A0A024R657
478	ENSG00000032389.12	1501.06	0.188152	0.0624635	3.01218	0.00259375	0.010343	EIPR1	7260	A8MUM1
479	ENSG00000032444.16	1488.49	0.118054	0.103377	1.14197	0.253467	0.412018	PNPLA6	10908	Q8IY17
480	ENSG00000032742.17	688.273	0.0197252	0.0697853	0.282656	0.77744	0.866451	IFT88	8100	B3KX42
481	ENSG00000033011.12	1982.17	-0.156888	0.0636801	-2.46369	0.0137517	0.0416643	ALG1	56052	Q9BT22
482	ENSG00000033030.15	3713.54	0.149202	0.0468524	3.18452	0.00144996	0.00630451	ZCCHC8	55596	Q6NZY4
483	ENSG00000033050.9	3936.18	-0.124144	0.0569812	-2.17869	0.0293548	0.0776517	ABCF2	10061	A0A090N7X1
484	ENSG00000033100.16	2183.81	-0.29757	0.062299	-4.77648	1.78387e-06	1.72644e-05	CHPF2	54480	B3KPG6
485	ENSG00000033122.20	27.8034	-0.316604	0.593745	-0.533231	0.593874	0.734304	LRRC7	57554	A0A075B6E9
486	ENSG00000033170.17	896.028	0.183858	0.0742982	2.47459	0.0133388	0.0405868	FUT8	2530	Q546E0
487	ENSG00000033178.13	2892.06	-0.0314206	0.102451	-0.30669	0.759079	0.85556	UBA6	55236	A0A024RDB0
488	ENSG00000033327.13	750.09	0.594471	0.0914821	6.49822	8.12766e-11	1.77451e-09	GAB2	9846	Q9UQC2
489	ENSG00000033627.16	7040.76	-0.0262748	0.0427441	-0.614701	0.538752	0.688985	ATP6V0A1	535	Q53ET5
490	ENSG00000033800.13	2549.37	0.0127335	0.0785154	0.162179	0.871165	0.928024	PIAS1	8554	O75925
491	ENSG00000033867.16	1536.67	0.0972144	0.0920686	1.05589	0.291018	0.452451	SLC4A7	9497	Q9Y6M7
492	ENSG00000034053.14	1268.79	-0.161191	0.0401126	-4.01846	5.85798e-05	0.000386069	APBA2	321	Q59G28
493	ENSG00000034152.19	2594.89	-0.33851	0.0486666	-6.9557	3.50828e-12	9.54904e-11	MAP2K3	5606	P46734
494	ENSG00000034239.11	0.731755	-1.52864	2.77153	-0.55155	0.581257	NA	EFCAB1	79645	A0A024R7U7
495	ENSG00000034510.6	6953.44	-0.227849	0.0638027	-3.57116	0.00035541	0.00186958	TMSB10	9168	P63313
496	ENSG00000034533.11	499.884	-0.302638	0.0858658	-3.52455	0.000424209	0.00218383	ASTE1	28990	D6RG30
497	ENSG00000034677.13	936.557	-0.00396547	0.0955808	-0.0414882	0.966907	0.981342	RNF19A	25897	Q9NV58
498	ENSG00000034693.15	1101.43	-0.114823	0.0915181	-1.25465	0.209607	0.359095	PEX3	8504	P56589
499	ENSG00000034713.8	2898.22	-0.200881	0.0388999	-5.16406	2.41651e-07	2.79881e-06	GABARAPL2	11345	P60520
500	ENSG00000035115.22	529.344	0.341245	0.117422	2.90614	0.00365916	0.0138825	SH3YL1	26751	Q96HL8
501	ENSG00000035141.8	3804.97	0.296199	0.0440172	6.72916	1.70645e-11	4.08374e-10	FAM136A	84908	E7EQY1
502	ENSG00000035403.17	16461.6	-0.132669	0.0355163	-3.73544	0.000187385	0.00107424	VCL	7414	A0A024QZN4
503	ENSG00000035499.13	1599.96	-0.140095	0.0536832	-2.60965	0.00906343	0.0295544	DEPDC1B	55789	Q8WUY9
504	ENSG00000035664.11	139.678	-0.225415	0.275045	-0.819557	0.412469	0.576394	DAPK2	23604	A0A024R603
505	ENSG00000035681.9	1566.04	0.137825	0.0717848	1.91998	0.0548604	0.127399	NSMAF	8439	Q92636
506	ENSG00000035687.10	5123.77	-0.139956	0.0305843	-4.57607	4.73797e-06	4.09749e-05	ADSS2	159	A0A024R5Q7
507	ENSG00000035720.8	2.72989	-1.06504	1.10217	-0.966312	0.333888	NA	STAP1	26228	A0A024RD91
508	ENSG00000035862.12	1199.65	-0.737124	0.0597206	-12.3429	5.32168e-35	9.61399e-33	TIMP2	7077	A0A140VK57
509	ENSG00000035928.16	6125.15	-0.0751521	0.0406825	-1.84728	0.0647066	0.144878	RFC1	5981	P35251
510	ENSG00000036054.13	1939.15	0.0273466	0.052866	0.517281	0.60496	0.742811	TBC1D23	55773	Q9NUY8
511	ENSG00000036257.13	3583.53	-0.11481	0.0447361	-2.56638	0.0102767	0.0328024	CUL3	8452	B7Z600
512	ENSG00000036448.10	577.451	-0.437124	0.165732	-2.63752	0.00835135	0.0276532	MYOM2	9172	P54296
513	ENSG00000036473.8	3.22004	1.8594	1.56191	1.19046	0.233865	NA	OTC	5009	P00480
514	ENSG00000036530.9	40.2164	-0.6328	0.33426	-1.89314	0.0583399	0.133999	CYP46A1	10858	Q9Y6A2
515	ENSG00000036549.13	3574.67	0.15834	0.0412404	3.83945	0.00012331	0.000742077	ZZZ3	26009	Q8IYH5
516	ENSG00000036565.15	0.966793	-0.281703	2.04363	-0.137844	0.890364	NA	SLC18A1	6570	P54219
517	ENSG00000036672.16	182.465	-0.177745	0.123072	-1.44424	0.148671	0.277059	USP2	9099	O75604
518	ENSG00000036828.16	0.819571	-0.866992	2.07595	-0.417636	0.676213	NA	CASR	846	P41180
519	ENSG00000037042.9	3110.07	0.190584	0.0544762	3.49848	0.00046792	0.00237009	TUBG2	27175	A0A1B4Z394
520	ENSG00000037241.7	1457.07	-0.248899	0.0660197	-3.77008	0.000163197	0.000950455	RPL26L1	51121	Q9UNX3
521	ENSG00000037280.16	2520.6	-0.0175551	0.0522707	-0.33585	0.736984	0.841152	FLT4	2324	P35916
522	ENSG00000037474.15	10943.5	-0.202205	0.0301748	-6.70114	2.06801e-11	4.85443e-10	NSUN2	54888	Q08J23
523	ENSG00000037637.11	1982.22	-0.163812	0.0649537	-2.52199	0.0116693	0.0362982	FBXO42	54455	A0A024QZB0
524	ENSG00000037749.12	1689.53	0.171546	0.068731	2.49591	0.0125635	0.0386202	MFAP3	4238	P55082
525	ENSG00000037757.14	3243.65	-0.325326	0.0546919	-5.94834	2.70879e-09	4.46466e-08	MRI1	84245	Q9BV20
526	ENSG00000037897.17	1275.05	-0.275979	0.0600628	-4.59484	4.33091e-06	3.78585e-05	METTL1	4234	Q9UBP6
527	ENSG00000037965.6	884.048	0.0595852	0.0539302	1.10486	0.269221	0.429079	HOXC8	3224	P31273
528	ENSG00000038002.9	845.492	0.0381504	0.0816169	0.467432	0.640191	0.770638	AGA	175	P20933
529	ENSG00000038210.14	1859.21	0.0615339	0.0540961	1.13749	0.255333	0.413882	PI4K2B	55300	Q8TCG2
530	ENSG00000038219.13	4699.92	-0.0241516	0.082098	-0.29418	0.768621	0.860943	BOD1L1	259282	Q8NFC6
531	ENSG00000038274.17	3342.34	0.0748009	0.0442377	1.69089	0.0908587	0.189653	MAT2B	27430	A0A140VJP2
532	ENSG00000038295.8	3.28676	0.497704	1.40172	0.355067	0.72254	NA	TLL1	7092	O43897
533	ENSG00000038358.15	7817.02	-0.147111	0.0625395	-2.35228	0.0186586	0.0534633	EDC4	23644	Q6P2E9
534	ENSG00000038382.20	9400.87	0.000525403	0.0658594	0.00797764	0.993635	0.997152	TRIO	7204	O75962
535	ENSG00000038427.16	7212.18	0.207205	0.0659231	3.14312	0.00167154	0.00710532	VCAN	1462	P13611
536	ENSG00000038532.16	2047.3	-0.0807353	0.0534666	-1.51002	0.13104	0.25164	CLEC16A	23274	Q2KHT3
537	ENSG00000038945.15	0.759933	3.3769	2.93853	1.14918	0.250483	NA	MSR1	4481	P21757
538	ENSG00000039068.19	135.26	-0.0621929	0.204568	-0.304021	0.761112	0.856698	CDH1	999	B3GN61
539	ENSG00000039123.16	6403.71	-0.00615185	0.0418286	-0.147073	0.883075	0.935519	MTREX	23517	P42285
540	ENSG00000039139.9	27.0707	-0.117803	0.480942	-0.244942	0.806501	0.886243	DNAH5	1767	Q8TE73
541	ENSG00000039319.17	3241.44	0.238824	0.0656929	3.63546	0.000277485	0.00150699	ZFYVE16	9765	Q7Z3T8
542	ENSG00000039523.20	2078.18	-0.275092	0.0604086	-4.55385	5.26726e-06	4.49351e-05	RIPOR1	79567	Q6ZS17
543	ENSG00000039560.14	7309.29	-0.116276	0.0300488	-3.86956	0.000109031	0.000666593	RAI14	26064	Q9P0K7
544	ENSG00000039600.11	23.3314	-1.45654	0.529848	-2.74897	0.00597822	0.021011	SOX30	11063	B4DXW7
545	ENSG00000039650.12	3110.48	0.140967	0.0687519	2.05037	0.0403287	0.100042	PNKP	11284	Q96T60
546	ENSG00000039987.7	10.4814	0.049904	0.781308	0.0638724	0.949072	NA	BEST2	54831	Q8NFU1
547	ENSG00000040199.18	2753.06	0.202975	0.0503858	4.02841	5.61545e-05	0.000371948	PHLPP2	23035	Q6ZVD8
548	ENSG00000040275.17	4168.64	-0.0526039	0.0659827	-0.797238	0.425313	0.588647	SPDL1	54908	Q96EA4
549	ENSG00000040341.18	1549.54	0.305289	0.062611	4.87596	1.08279e-06	1.0969e-05	STAU2	27067	A0A0A0MTC5
550	ENSG00000040487.13	1328.08	-0.144613	0.0612387	-2.36146	0.0182032	0.0524109	SLC66A1	54896	A0A024RA97
551	ENSG00000040531.15	1020.12	-0.167321	0.0894144	-1.8713	0.0613035	0.139211	CTNS	1497	A0A0S2Z3I9
552	ENSG00000040608.14	350.633	-0.342822	0.0917768	-3.73539	0.000187424	0.00107424	RTN4R	65078	Q9BZR6
553	ENSG00000040633.13	2311.17	-0.233861	0.0508244	-4.60135	4.19758e-06	3.67977e-05	PHF23	79142	Q9BUL5
554	ENSG00000040731.10	0.723784	1.28251	2.33957	0.548184	0.583566	NA	CDH10	1008	X5DNG6
555	ENSG00000040933.15	2162.05	-0.0098726	0.0579583	-0.17034	0.864743	0.923554	INPP4A	3631	Q96PE3
556	ENSG00000041353.10	183.89	0.254395	0.173495	1.46629	0.142569	0.268786	RAB27B	5874	O00194
557	ENSG00000041357.16	9982.44	-0.138529	0.0449834	-3.07956	0.00207308	0.00853836	PSMA4	5685	P25789
558	ENSG00000041515.16	1.24273	0	2.3165	0	1	NA	MYO16	23026	F8W883
559	ENSG00000041802.11	3071.57	-0.0895812	0.0458851	-1.9523	0.0509031	0.120286	LSG1	55341	Q9H089
560	ENSG00000041880.14	275.534	-0.107439	0.127539	-0.842406	0.39956	0.563889	PARP3	10039	Q9Y6F1
561	ENSG00000041982.16	1675.55	-0.296213	0.102402	-2.89265	0.00382001	0.0144001	TNC	3371	B4E1W8
562	ENSG00000041988.15	1440.87	-0.180684	0.0580157	-3.1144	0.00184319	0.00773324	THAP3	90326	Q8WTV1
563	ENSG00000042062.13	1.0824	2.02007	2.05219	0.984351	0.324943	NA	RIPOR3	140876	B7Z3F0
564	ENSG00000042088.14	2723.06	-0.0986024	0.0453958	-2.17206	0.0298512	0.0787499	TDP1	55775	A0A024R6L5
565	ENSG00000042286.15	1573.26	0.171173	0.0528391	3.23951	0.00119734	0.00534353	AIFM2	84883	Q9BRQ8
566	ENSG00000042317.17	282.727	0.34421	0.123448	2.7883	0.00529861	0.0189367	SPATA7	55812	Q9P0W8
567	ENSG00000042429.12	1791.17	-0.237955	0.0655079	-3.63247	0.000280726	0.00152145	MED17	9440	Q9NVC6
568	ENSG00000042445.14	2731.81	-0.0807937	0.0471426	-1.71381	0.086563	0.182505	RETSAT	54884	Q6NUM9
569	ENSG00000042493.16	73.4604	-0.0375937	0.256667	-0.146469	0.883551	0.935648	CAPG	822	B2R9S4
570	ENSG00000042753.11	4326.47	-0.0184817	0.0637891	-0.289731	0.772022	0.863223	AP2S1	1175	M0QYZ2
571	ENSG00000042781.14	2.6733	0.539017	2.11023	0.255431	0.79839	NA	USH2A	7399	O75445
572	ENSG00000042832.12	6.11367	-0.5364	1.60384	-0.334447	0.738043	NA	TG	7038	P01266
573	ENSG00000042980.13	7.34735	-2.65174	2.14838	-1.23429	0.217093	NA	ADAM28	10863	Q9UKQ2
574	ENSG00000043039.7	961.823	-0.0208104	0.0571664	-0.364032	0.715834	0.825539	BARX2	8538	Q9UMQ3
575	ENSG00000043093.15	1657.87	-0.231915	0.0598642	-3.87403	0.000107051	0.000655797	DCUN1D1	54165	C9JVE2
576	ENSG00000043143.20	1214.51	0.333586	0.0746728	4.4673	7.92143e-06	6.48525e-05	JADE2	23338	A0A0C4DFT8
577	ENSG00000043355.12	2843.49	-0.227197	0.0564866	-4.02214	5.76727e-05	0.000380636	ZIC2	7546	A0A024RDY6
578	ENSG00000043462.12	1.11813	-0.630679	2.27921	-0.27671	0.782003	NA	LCP2	3937	Q13094
579	ENSG00000043514.17	3412.58	0.157723	0.0457742	3.44567	0.00056964	0.00280662	TRIT1	54802	Q53F11
580	ENSG00000043591.6	40.1591	0.352693	0.257979	1.36714	0.171582	0.308765	ADRB1	153	P08588
581	ENSG00000044090.9	2647.18	-0.0698624	0.0623107	-1.12119	0.262205	0.42139	CUL7	9820	Q14999
582	ENSG00000044115.21	12396.3	-0.11184	0.0203707	-5.49024	4.01398e-08	5.30599e-07	CTNNA1	1495	G3XAM7
583	ENSG00000044446.12	3311.8	-0.0382251	0.0584525	-0.653951	0.513143	0.668343	PHKA2	5256	P46019
584	ENSG00000044459.15	1823.25	0.0584943	0.0514791	1.13627	0.255843	0.414235	CNTLN	54875	Q9NXG0
585	ENSG00000044524.11	1066.91	0.019591	0.07632	0.256695	0.797414	0.880479	EPHA3	2042	A0A140VJJ0
586	ENSG00000044574.8	28329	-0.12347	0.0400532	-3.08266	0.00205159	0.0084603	HSPA5	3309	P11021
587	ENSG00000046604.13	6316.79	0.218271	0.0442564	4.93196	8.14067e-07	8.45116e-06	DSG2	1829	Q14126
588	ENSG00000046647.13	583.191	0.116645	0.0978907	1.19159	0.233423	0.388694	GEMIN8	54960	A0A024RBX2
589	ENSG00000046651.15	3166.44	0.156086	0.0422821	3.69154	0.000222901	0.00124618	OFD1	8481	O75665
590	ENSG00000046653.15	1285.32	-0.414871	0.0633596	-6.54787	5.83638e-11	1.30995e-09	GPM6B	2824	Q13491
591	ENSG00000046774.10	10.1332	-0.0872613	0.518522	-0.168288	0.866356	NA	MAGEC2	51438	Q9UBF1
592	ENSG00000046889.19	394.744	0.446469	0.216351	2.06363	0.0390525	0.097602	PREX2	80243	Q70Z35
593	ENSG00000047056.16	2460.68	0.123633	0.0552234	2.23878	0.0251704	0.0683893	WDR37	22884	Q9Y2I8
594	ENSG00000047188.16	7308.91	-0.0170627	0.0459322	-0.371477	0.710282	0.822186	YTHDC2	64848	Q9H6S0
595	ENSG00000047230.15	1299.12	-0.218776	0.0690182	-3.16982	0.00152532	0.00658399	CTPS2	56474	A0A024RC00
596	ENSG00000047249.18	1687.76	-0.24912	0.0842211	-2.95793	0.00309707	0.0120604	ATP6V1H	51606	A0A024R7U9
597	ENSG00000047315.16	8654.58	-0.13747	0.0447584	-3.07137	0.00213078	0.0087467	POLR2B	5431	B4DH29
598	ENSG00000047346.12	1172.61	0.0684748	0.0961922	0.711854	0.476555	0.635372	FAM214A	56204	Q32MH5
599	ENSG00000047365.12	795.554	0.314955	0.0908441	3.46698	0.000526336	0.00262626	ARAP2	116984	A7E2A5
600	ENSG00000047410.14	20276	-0.13848	0.0405407	-3.41582	0.000635894	0.00308615	TPR	7175	P12270
601	ENSG00000047457.14	0.710094	1.18041	2.93531	0.40214	0.687581	NA	CP	1356	A5PL27
602	ENSG00000047578.13	2148.55	0.115585	0.0984435	1.17413	0.240344	0.396882	KIAA0556	23247	O60303
603	ENSG00000047579.19	1728.68	0.00286445	0.0542811	0.0527706	0.957915	0.977268	DTNBP1	84062	Q96EV8
604	ENSG00000047597.7	487.532	0.492638	0.0760347	6.47913	9.22552e-11	1.98829e-09	XK	7504	P51811
605	ENSG00000047617.15	72.6893	0.186857	0.317428	0.58866	0.556089	0.702913	ANO2	57101	F1T0L7
606	ENSG00000047621.12	2120.23	0.0825681	0.0659458	1.25206	0.210548	0.360372	C12orf4	57102	Q9NQ89
607	ENSG00000047634.15	8079.74	-0.110574	0.0381883	-2.8955	0.00378556	0.0143031	SCML1	6322	A0A024RBY0
608	ENSG00000047648.23	8.76038	0.201554	0.57492	0.350577	0.725906	NA	ARHGAP6	395	O43182
609	ENSG00000047662.5	148.96	0.239624	0.144399	1.65946	0.097023	0.199781	FAM184B	27146	Q9ULE4
610	ENSG00000047849.21	9221	-0.0257371	0.0278752	-0.923296	0.355853	0.520752	MAP4	4134	P27816
611	ENSG00000047932.14	3786.4	-0.0689268	0.041174	-1.67404	0.0941235	0.195141	GOPC	57120	Q9HD26
612	ENSG00000047936.10	7.48543	-2.32888	1.11896	-2.08129	0.0374075	NA	ROS1	6098	P08922
613	ENSG00000048028.11	4282	0.405058	0.0539188	7.51236	5.80694e-14	2.04598e-12	USP28	57646	B4E3L3
614	ENSG00000048052.21	266.515	0.844705	0.158773	5.32021	1.0365e-07	1.27671e-06	HDAC9	9734	Q9UKV0
615	ENSG00000048140.18	1408.43	-0.149125	0.0457023	-3.26296	0.00110254	0.00497342	TSPAN17	26262	Q96FV3
616	ENSG00000048162.20	2139.43	-0.116982	0.0608475	-1.92255	0.0545369	0.126872	NOP16	51491	Q9Y3C1
617	ENSG00000048342.16	877.022	-0.0449371	0.117901	-0.381144	0.703097	0.816792	CC2D2A	57545	Q9P2K1
618	ENSG00000048392.12	1504.18	-0.140802	0.0735787	-1.91362	0.0556686	0.128967	RRM2B	50484	Q7LG56
619	ENSG00000048405.10	926.32	0.0800247	0.0712684	1.12286	0.261495	0.420505	ZNF800	168850	Q2TB10
620	ENSG00000048462.11	0.621435	0	3.19718	0	1	NA	TNFRSF17	608	Q02223
621	ENSG00000048471.14	924.108	-0.0147557	0.0772531	-0.191005	0.848522	0.913301	SNX29	92017	Q8TEQ0
622	ENSG00000048540.15	1.36929	-0.382219	1.53561	-0.248905	0.803435	NA	LMO3	55885	A0A024RAT1
623	ENSG00000048544.6	2599.17	0.0997187	0.0361627	2.75751	0.00582443	0.0205607	MRPS10	55173	A0A024RD03
624	ENSG00000048545.14	0.482638	0	6.00582	0	1	NA	GUCA1A	2978	P43080
625	ENSG00000048649.13	3018.99	0.234644	0.0946123	2.48006	0.0131361	0.0400562	RSF1	51773	Q05DG0
626	ENSG00000048707.15	4101.09	0.0243996	0.0472644	0.516236	0.60569	0.743274	VPS13D	55187	Q5THJ4
627	ENSG00000048740.18	4537.78	-0.0131608	0.0539947	-0.243742	0.80743	0.88684	CELF2	10659	O95319
628	ENSG00000048828.17	6465.56	0.0465849	0.0321425	1.44933	0.147247	0.275268	FAM120A	23196	Q9NZB2
629	ENSG00000048991.16	2782.4	0.00646625	0.0615391	0.105075	0.916316	0.953952	R3HDM1	23518	Q15032
630	ENSG00000049089.15	246.18	-0.511642	0.15319	-3.33991	0.000838056	0.00391652	COL9A2	1298	Q14055
631	ENSG00000049130.16	1634.64	0.0634522	0.0677919	0.935984	0.349281	0.514279	KITLG	4254	A0A024RBC0
632	ENSG00000049167.14	1126.27	0.470073	0.0594065	7.91283	2.51613e-15	1.06098e-13	ERCC8	1161	Q13216
633	ENSG00000049192.15	326.607	1.06071	0.247871	4.27929	1.87486e-05	0.000140611	ADAMTS6	11174	Q5IR90
634	ENSG00000049239.12	1402.85	-0.289896	0.0769164	-3.76897	0.000163925	0.000953786	H6PD	9563	R4GMU1
635	ENSG00000049245.13	4232.23	-0.360628	0.0392849	-9.1798	4.3191e-20	2.95866e-18	VAMP3	9341	Q15836
636	ENSG00000049246.14	306.919	0.236885	0.122492	1.93388	0.0531283	0.124285	PER3	8863	A0A087WV69
637	ENSG00000049247.13	2.8976	-0.480418	1.48802	-0.322857	0.746804	NA	UTS2	10911	O95399
638	ENSG00000049249.8	469.468	0.452688	0.236848	1.9113	0.0559661	0.129548	TNFRSF9	3604	Q07011
639	ENSG00000049283.18	4.7799	-1.40367	1.19022	-1.17934	0.238263	NA	EPN3	55040	Q9H201
640	ENSG00000049323.16	1613.99	-0.0732083	0.0759753	-0.963579	0.335257	0.500219	LTBP1	4052	Q14766
641	ENSG00000049449.9	8061.76	-0.199618	0.0243238	-8.20668	2.2739e-16	1.10557e-14	RCN1	5954	Q15293
642	ENSG00000049540.17	1.5808	-1.67436	1.75043	-0.95654	0.338799	NA	ELN	2006	P15502
643	ENSG00000049541.11	4460.18	0.160938	0.049331	3.26241	0.00110471	0.00497956	RFC2	5982	P35250
644	ENSG00000049618.23	3888.76	-0.172395	0.0685703	-2.51414	0.0119324	0.0369916	ARID1B	57492	Q8NFD5
645	ENSG00000049656.14	8144.98	-0.176305	0.0450013	-3.91778	8.93681e-05	0.00055937	CLPTM1L	81037	Q96KA5
646	ENSG00000049759.18	2979.64	0.0568841	0.0960057	0.592508	0.55351	0.700903	NEDD4L	23327	A0A024R2A4
647	ENSG00000049768.16	31.4845	0.391729	0.308989	1.26778	0.204878	0.352995	FOXP3	50943	Q9BZS1
648	ENSG00000049769.14	263.889	-1.31041	0.231298	-5.66547	1.46623e-08	2.09769e-07	PPP1R3F	89801	Q0D2I0
649	ENSG00000049860.14	4659.97	-0.0733995	0.0391721	-1.87377	0.0609621	0.138599	HEXB	3074	A0A024RAJ6
650	ENSG00000049883.15	2861.19	0.0638006	0.0844893	0.755132	0.45017	0.61164	PTCD2	79810	B3KPU6
651	ENSG00000050030.15	2.31892	0.39759	1.09642	0.362627	0.716884	NA	NEXMIF	340533	Q5QGS0
652	ENSG00000050130.18	1151.05	0.0552328	0.0690408	0.800003	0.423709	0.587168	JKAMP	51528	Q9P055
653	ENSG00000050165.18	33.0051	-0.845009	0.452512	-1.86737	0.0618496	0.140013	DKK3	27122	Q9UBP4
654	ENSG00000050327.15	1075.47	0.163873	0.112883	1.45171	0.146582	0.274304	ARHGEF5	7984	Q12774
655	ENSG00000050344.9	595.744	-0.224343	0.109289	-2.05275	0.0400966	0.099644	NFE2L3	9603	Q9Y4A8
656	ENSG00000050393.11	3487.76	0.184946	0.0479786	3.85476	0.000115845	0.00070266	MCUR1	63933	Q96AQ8
657	ENSG00000050405.13	4622.98	0.158368	0.0350481	4.51858	6.22553e-06	5.22157e-05	LIMA1	51474	Q9UHB6
658	ENSG00000050426.16	5572.24	0.339635	0.0373025	9.10489	8.63519e-20	5.72377e-18	LETMD1	25875	Q6P1Q0
659	ENSG00000050438.17	274.721	-0.299284	0.239219	-1.25109	0.210903	0.360863	SLC4A8	9498	Q2Y0W8
660	ENSG00000050555.18	191.831	-0.311626	0.319845	-0.974304	0.329906	0.494322	LAMC3	10319	Q8N2D6
661	ENSG00000050628.20	31.4606	-0.0440331	0.450646	-0.0977111	0.922162	0.957172	PTGER3	5733	P43115
662	ENSG00000050730.16	7.66235	0.359442	0.69933	0.513981	0.607265	NA	TNIP3	79931	Q96KP6
663	ENSG00000050748.17	4495.12	-0.0712109	0.0455686	-1.56272	0.118118	0.232937	MAPK9	5601	P45984
664	ENSG00000050767.17	21.8279	-0.741405	0.316284	-2.34411	0.0190725	0.0544714	COL23A1	91522	Q86Y22
665	ENSG00000050820.17	2037.32	-0.449371	0.0536341	-8.37846	5.36251e-17	2.73726e-15	BCAR1	9564	P56945
666	ENSG00000051009.10	1021.22	-0.00873474	0.0501794	-0.17407	0.86181	0.921896	FAM160A2	84067	Q8N612
667	ENSG00000051108.15	4265.5	-0.0297922	0.0554893	-0.5369	0.591337	0.732443	HERPUD1	9709	Q15011
668	ENSG00000051128.19	291.997	0.183868	0.144904	1.26889	0.204479	0.352703	HOMER3	9454	Q9NSC5
669	ENSG00000051180.17	1679.85	0.373094	0.0544082	6.85731	7.017e-12	1.79338e-10	RAD51	5888	Q06609
670	ENSG00000051341.14	6000.77	0.333857	0.057967	5.75943	8.43963e-09	1.26334e-07	POLQ	10721	O75417
671	ENSG00000051382.9	1619.51	-0.00197785	0.066876	-0.0295748	0.976406	0.987064	PIK3CB	5291	B4DER4
672	ENSG00000051523.11	4280.22	-0.461985	0.048834	-9.46031	3.07026e-21	2.31867e-19	CYBA	1535	B4DT46
673	ENSG00000051596.9	3907.29	-0.0365386	0.0472575	-0.773181	0.439415	0.601926	THOC3	84321	Q96J01
674	ENSG00000051620.11	5688.03	0.0189648	0.0609385	0.311212	0.755639	0.853824	HEBP2	23593	Q5THN1
675	ENSG00000051825.15	5984.7	0.301064	0.0566128	5.31796	1.0494e-07	1.28915e-06	MPHOSPH9	10198	Q99550
676	ENSG00000052126.14	2009.14	0.176072	0.0522166	3.37196	0.000746352	0.0035373	PLEKHA5	54477	A0A024RAY7
677	ENSG00000052344.16	16.4391	-0.57558	0.476256	-1.20855	0.226835	0.380232	PRSS8	5652	Q16651
678	ENSG00000052723.11	3717.4	0.245198	0.0521662	4.70032	2.59754e-06	2.41498e-05	SIKE1	80143	Q9BRV8
679	ENSG00000052749.14	6274.04	-0.229106	0.0401256	-5.7097	1.13173e-08	1.65775e-07	RRP12	23223	B3KMR5
680	ENSG00000052795.13	2185.69	0.169985	0.0765716	2.21995	0.026422	0.0711602	FNIP2	57600	Q9P278
681	ENSG00000052802.13	1131.41	0.0155655	0.0519961	0.299359	0.764666	0.858465	MSMO1	6307	Q15800
682	ENSG00000052841.15	4433.15	0.0153087	0.0600736	0.254832	0.798853	0.881676	TTC17	55761	Q6MZP1
683	ENSG00000052850.8	216.617	-0.311452	0.113641	-2.74068	0.00613127	0.0214752	ALX4	60529	Q9H161
684	ENSG00000053108.17	535.688	0.428028	0.135374	3.16181	0.0015679	0.00673624	FSTL4	23105	Q6MZW2
685	ENSG00000053254.15	1681.06	0.34603	0.0795605	4.34928	1.36588e-05	0.000105398	FOXN3	1112	A0A024R6I1
686	ENSG00000053328.8	2.00397	-2.95788	1.67344	-1.76755	0.0771359	NA	METTL24	728464	Q5JXM2
687	ENSG00000053371.12	2497.59	-0.322173	0.0495577	-6.50097	7.98044e-11	1.7465e-09	AKR7A2	8574	B4DZX4
688	ENSG00000053372.5	5195.43	-0.118415	0.0413311	-2.86504	0.00416962	0.0154875	MRTO4	51154	A0A024RAE1
689	ENSG00000053501.13	1083.77	0.105232	0.0681555	1.544	0.122589	0.239499	USE1	55850	Q9NZ43
690	ENSG00000053524.12	58.599	0.345384	0.29073	1.18799	0.234838	0.389934	MCF2L2	23101	Q86YR7
691	ENSG00000053702.15	0.538724	-1.46733	2.68836	-0.54581	0.585197	NA	NRIP2	83714	Q9BQI9
692	ENSG00000053747.16	8432.55	0.313466	0.0578432	5.41923	5.98558e-08	7.69688e-07	LAMA3	3909	A0A0A6YYF2
693	ENSG00000053770.12	1763.59	0.0676454	0.0681902	0.992012	0.321192	0.485354	AP5M1	55745	A0A024R654
694	ENSG00000053900.10	1794.52	0.000142798	0.0728838	0.00195926	0.998437	0.999514	ANAPC4	29945	B3KN47
695	ENSG00000053918.18	50.2078	-0.672629	0.215158	-3.12621	0.00177077	0.00746512	KCNQ1	3784	P51787
696	ENSG00000054116.12	2953.99	-0.101122	0.047855	-2.1131	0.0345919	0.0884473	TRAPPC3	27095	A0A087WWM0
697	ENSG00000054118.15	13111	0.00332761	0.0279544	0.119037	0.905246	0.947459	THRAP3	9967	Q9Y2W1
698	ENSG00000054148.18	2809.07	-0.217522	0.0530184	-4.10277	4.08239e-05	0.000279651	PHPT1	29085	Q9NRX4
699	ENSG00000054179.12	20.2647	-0.0610525	0.431534	-0.141478	0.887492	0.937954	ENTPD2	954	Q9Y5L3
700	ENSG00000054219.11	0.881382	0.853148	2.68835	0.31735	0.750978	NA	LY75	4065	O60449
701	ENSG00000054267.22	4047.5	-0.000933656	0.057869	-0.016134	0.987128	0.993489	ARID4B	51742	A0A024R3R1
702	ENSG00000054277.14	114.427	0.653359	0.193275	3.38047	0.000723628	0.003442	OPN3	23596	Q9H1Y3
703	ENSG00000054282.16	1753.4	0.448839	0.0569226	7.88509	3.14318e-15	1.30743e-13	SDCCAG8	10806	Q86SQ7
704	ENSG00000054356.14	39.5268	-1.96474	0.962831	-2.04059	0.0412917	0.101968	PTPRN	5798	Q16849
705	ENSG00000054392.13	1044.96	0.448766	0.0623423	7.19841	6.09181e-13	1.84932e-11	HHAT	55733	Q5VTY9
706	ENSG00000054523.17	6217.72	0.0246276	0.0575939	0.427607	0.668937	0.791937	KIF1B	23095	O60333
707	ENSG00000054598.9	8289.41	-0.123842	0.0388574	-3.1871	0.00143706	0.00625577	FOXC1	2296	Q12948
708	ENSG00000054611.14	1338.93	0.260299	0.0564394	4.612	3.98813e-06	3.52466e-05	TBC1D22A	25771	Q8WUA7
709	ENSG00000054654.17	7458.07	0.291029	0.0581131	5.00797	5.50059e-07	5.91362e-06	SYNE2	23224	Q8WXH0
710	ENSG00000054690.14	1759.41	0.180693	0.0566314	3.19069	0.00141933	0.00619028	PLEKHH1	57475	Q9ULM0
711	ENSG00000054793.14	4076.19	-0.109779	0.0346995	-3.16371	0.00155773	0.00670034	ATP9A	10079	B4DR18
712	ENSG00000054938.15	1.81159	-0.630786	1.11269	-0.566904	0.57078	NA	CHRDL2	25884	Q6WN34
713	ENSG00000054965.10	3543.8	0.0805907	0.0507091	1.58927	0.111999	0.223452	FAM168A	23201	Q92567
714	ENSG00000054967.13	1327.36	-0.157951	0.0622448	-2.53758	0.0111621	0.0350175	RELT	84957	A0A024R5N3
715	ENSG00000054983.17	293.2	-0.0861807	0.104808	-0.822272	0.410922	0.575079	GALC	2581	A0A0A0MQV0
716	ENSG00000055044.11	12101.2	-0.123144	0.0376763	-3.26847	0.00108129	0.00488595	NOP58	51602	Q9Y2X3
717	ENSG00000055070.17	8510.76	-0.11513	0.0301681	-3.81628	0.00013548	0.000807665	SZRD1	26099	Q7Z422
718	ENSG00000055118.15	301.589	-0.499026	0.103774	-4.80876	1.51866e-06	1.49465e-05	KCNH2	3757	A0A090N8Q0
719	ENSG00000055130.17	6439.61	-0.0883394	0.0309146	-2.85753	0.00426955	0.0157982	CUL1	8454	A0A090N7U0
720	ENSG00000055147.19	1421.58	-0.0098531	0.0930546	-0.105885	0.915673	0.953714	FAM114A2	10827	A0A140VKG4
721	ENSG00000055163.20	5906.12	-0.276554	0.0624722	-4.42684	9.56258e-06	7.66462e-05	CYFIP2	26999	Q96F07
722	ENSG00000055208.19	4715.67	-0.0969179	0.0305992	-3.16733	0.00153845	0.00663088	TAB2	23118	Q9NYJ8
723	ENSG00000055211.14	1618.74	0.0586616	0.0509235	1.15196	0.249339	0.407537	GINM1	116254	Q9NU53
724	ENSG00000055332.18	4843.06	0.0345831	0.047647	0.725819	0.46795	0.628034	EIF2AK2	5610	P19525
725	ENSG00000055483.19	7610.94	-0.00117451	0.0467731	-0.0251108	0.979967	0.988929	USP36	57602	A0A024R8V6
726	ENSG00000055609.18	6404.51	0.127649	0.0559466	2.28163	0.0225113	0.0624628	KMT2C	58508	Q8NEZ4
727	ENSG00000055732.13	4427.38	0.35767	0.0474937	7.5309	5.03929e-14	1.80309e-12	MCOLN3	55283	Q8TDD5
728	ENSG00000055813.6	21.7785	-0.108067	0.479838	-0.225216	0.821811	0.89596	CCDC85A	114800	Q96PX6
729	ENSG00000055917.15	3919.44	0.12133	0.0464754	2.61064	0.00903736	0.0294842	PUM2	23369	Q8TB72
730	ENSG00000055950.16	2844.7	-0.119353	0.0585029	-2.04013	0.0413377	0.102054	MRPL43	84545	Q8N983
731	ENSG00000055955.17	31.3986	-0.490096	0.436283	-1.12334	0.261292	0.420387	ITIH4	3700	B7ZKJ8
732	ENSG00000055957.11	2.49306	0.783474	1.49305	0.524747	0.599759	NA	ITIH1	3697	P19827
733	ENSG00000056050.7	1023.17	-0.066627	0.0628801	-1.05959	0.289332	0.450449	HPF1	54969	Q9NWY4
734	ENSG00000056097.16	14435.4	-0.0106288	0.0318228	-0.334	0.73838	0.84212	ZFR	51663	Q05D65
735	ENSG00000056277.16	621.908	0.0392511	0.0761375	0.515528	0.606184	0.743636	ZNF280C	55609	Q8ND82
736	ENSG00000056291.17	5.08043	0.00862646	1.58354	0.00544757	0.995653	NA	NPFFR2	10886	A0PJM9
737	ENSG00000056487.16	1739.67	0.845016	0.0707241	11.9481	6.6451e-33	1.0933e-30	PHF21B	112885	A0A0S2Z665
738	ENSG00000056558.11	143.251	-0.0783931	0.147768	-0.530514	0.595756	0.735878	TRAF1	7185	Q13077
739	ENSG00000056586.16	3588.93	0.110035	0.0626128	1.75739	0.078852	0.169348	RC3H2	54542	A0A024R899
740	ENSG00000056736.10	507.284	-0.0070417	0.0672962	-0.104637	0.916664	0.954183	IL17RB	55540	Q9NRM6
741	ENSG00000056972.20	630.197	-0.0998287	0.166613	-0.599166	0.549062	0.697292	TRAF3IP2	10758	O43734
742	ENSG00000057019.16	1902.37	-0.0883387	0.0596959	-1.47981	0.138924	0.263504	DCBLD2	131566	Q96PD2
743	ENSG00000057252.13	2081.49	0.0808111	0.0919373	0.878981	0.379412	0.544079	SOAT1	6646	P35610
744	ENSG00000057294.14	1995.89	0.00878513	0.0448535	0.195863	0.844717	0.910749	PKP2	5318	Q99959
745	ENSG00000057468.7	60.8008	0.668901	0.343152	1.94929	0.0512614	0.120931	MSH4	4438	O15457
746	ENSG00000057608.17	12200.1	-0.0143357	0.0303444	-0.472432	0.636618	0.767382	GDI2	2665	P50395
747	ENSG00000057657.17	23.2225	0.0813384	0.4242	0.191746	0.847941	0.91321	PRDM1	639	O75626
748	ENSG00000057663.16	1916.83	-0.106582	0.0562953	-1.89327	0.0583224	0.133987	ATG5	9474	A9UGY9
749	ENSG00000057704.13	509.488	0.321348	0.0805452	3.98966	6.61672e-05	0.000429016	TMCC3	57458	G3V207
750	ENSG00000057757.10	5124.47	0.279526	0.0403686	6.92432	4.38065e-12	1.17126e-10	PITHD1	57095	Q9GZP4
751	ENSG00000057935.13	2800.89	0.109233	0.0506264	2.15763	0.0309566	0.0809245	MTA3	57504	D6W5A2
752	ENSG00000058056.9	3264.11	0.0849461	0.0498455	1.70419	0.0883464	0.185438	USP13	8975	A0A0A6YZ17
753	ENSG00000058063.16	4609.64	0.197052	0.0666478	2.95662	0.00311029	0.0120991	ATP11B	23200	B4DKX1
754	ENSG00000058085.15	458.527	0.487263	0.141062	3.45424	0.000551839	0.00273279	LAMC2	3918	Q13753
755	ENSG00000058091.17	1300.61	0.241851	0.0725599	3.33312	0.000858777	0.00400422	CDK14	5218	O94921
756	ENSG00000058262.10	9870.56	-0.16089	0.0313263	-5.13593	2.8075e-07	3.21445e-06	SEC61A1	29927	B3KME8
757	ENSG00000058272.19	4309.72	-0.0758192	0.0708639	-1.06993	0.284652	0.444818	PPP1R12A	4659	B2RAH5
758	ENSG00000058335.15	23.8307	0.84455	0.656612	1.28622	0.198365	0.344272	RASGRF1	5923	Q8IUU5
759	ENSG00000058404.20	786.06	0.296201	0.0793204	3.73424	0.000188285	0.00107816	CAMK2B	816	A4D2J9
760	ENSG00000058453.17	2480.86	0.137234	0.0550707	2.49196	0.0127041	0.0389579	CROCC	9696	Q5TZA2
761	ENSG00000058600.16	4838.87	-0.171793	0.0460032	-3.73436	0.00018819	0.00107795	POLR3E	55718	Q9NVU0
762	ENSG00000058668.14	3431.94	0.00822309	0.0729517	0.11272	0.910253	0.95013	ATP2B4	493	P23634
763	ENSG00000058673.16	10558	0.062708	0.0472264	1.32782	0.184238	0.325874	ZC3H11A	9877	O75152
764	ENSG00000058729.11	1759.69	-0.0364341	0.0891507	-0.40868	0.682774	0.801623	RIOK2	55781	Q9BVS4
765	ENSG00000058799.15	993.334	-0.023997	0.0642168	-0.373687	0.708637	0.820854	YIPF1	54432	Q9Y548
766	ENSG00000058804.12	7749.01	-0.0430897	0.044054	-0.978111	0.328019	0.492377	NDC1	55706	Q9BTX1
767	ENSG00000058866.15	13.9891	-0.106116	0.787714	-0.134714	0.892838	0.940294	DGKG	1608	P49619
768	ENSG00000059122.16	3012.6	0.031041	0.0593098	0.523371	0.600716	0.73969	FLYWCH1	84256	Q4VC44
769	ENSG00000059145.18	2757.24	-0.0603569	0.0767527	-0.786382	0.431644	0.594773	UNKL	64718	Q9H9P5
770	ENSG00000059377.17	98.7685	0.29162	0.174576	1.67045	0.0948306	0.196188	TBXAS1	6916	P24557
771	ENSG00000059378.13	1043.16	0.315467	0.0729698	4.32325	1.53745e-05	0.000117457	PARP12	64761	A4D1T0
772	ENSG00000059573.9	7755.45	-0.202944	0.0278223	-7.29428	3.00264e-13	9.57259e-12	ALDH18A1	5832	P54886
773	ENSG00000059588.10	7906.04	0.0263232	0.037601	0.700066	0.483886	0.641979	TARBP1	6894	Q13395
774	ENSG00000059691.12	1015.66	-0.0261111	0.0751358	-0.347519	0.728202	0.834852	GATB	5188	O75879
775	ENSG00000059728.11	1508.82	-0.0707981	0.0615356	-1.15052	0.249929	0.408247	MXD1	4084	B7ZLI7
776	ENSG00000059758.8	1458.17	-0.00232389	0.0597846	-0.0388711	0.968993	0.982537	CDK17	5128	Q00537
777	ENSG00000059769.20	2083.4	0.369284	0.0577893	6.39018	1.65692e-10	3.4e-09	DNAJC25	548645	Q9H1X3
778	ENSG00000059804.16	248.008	0.52942	0.157486	3.36169	0.00077467	0.00365459	SLC2A3	6515	P11169
779	ENSG00000059915.17	209.109	-0.299898	0.188296	-1.5927	0.111228	0.222324	PSD	5662	A5PKW4
780	ENSG00000060069.16	1489.29	-0.202523	0.0484829	-4.17719	2.95126e-05	0.000210892	CTDP1	9150	A0A0A0MR03
781	ENSG00000060138.13	19127.9	-0.10081	0.0368224	-2.73773	0.0061865	0.0216357	YBX3	8531	A0A024RAV4
782	ENSG00000060140.9	253.512	0.983387	0.191115	5.14551	2.66795e-07	3.06498e-06	STYK1	55359	Q6J9G0
783	ENSG00000060237.17	21020.9	0.086561	0.0585529	1.47834	0.139317	0.26406	WNK1	65125	Q9H4A3
784	ENSG00000060339.14	9311.09	-0.018057	0.0431533	-0.418439	0.675626	0.796683	CCAR1	55749	Q8IX12
785	ENSG00000060491.16	3157.9	-0.367551	0.0492341	-7.46537	8.30663e-14	2.85571e-12	OGFR	11054	Q9NZT2
786	ENSG00000060558.4	9.63682	0.62995	0.678025	0.929095	0.35284	NA	GNA15	2769	P30679
787	ENSG00000060566.14	3.56861	3.07806	1.51905	2.02631	0.0427331	NA	CREB3L3	84699	Q68CJ9
788	ENSG00000060642.10	476.803	-0.000895767	0.0837416	-0.0106968	0.991465	0.995532	PIGV	55650	Q9NUD9
789	ENSG00000060656.20	2189.51	-0.19548	0.0918964	-2.12718	0.0334054	0.0860204	PTPRU	10076	Q92729
790	ENSG00000060688.13	4585.32	-0.0704345	0.0385773	-1.8258	0.0678797	0.150403	SNRNP40	9410	A0MNP2
791	ENSG00000060709.15	2.44948	-2.22018	1.29482	-1.71467	0.086406	NA	RIMBP2	23504	O15034
792	ENSG00000060718.22	1.50477	0.614243	2.52568	0.243199	0.807851	NA	COL11A1	1301	P12107
793	ENSG00000060749.15	3766.37	0.111221	0.0625376	1.77846	0.0753278	0.163206	QSER1	79832	B3KWV1
794	ENSG00000060762.19	1181.92	-0.0867659	0.0573418	-1.51314	0.130245	0.250734	MPC1	51660	Q5TI65
795	ENSG00000060971.18	1865.43	-0.222139	0.0646393	-3.43659	0.000589078	0.00288926	ACAA1	30	A0A140VJX0
796	ENSG00000060982.15	5107.12	0.218103	0.0495641	4.40042	1.0804e-05	8.54077e-05	BCAT1	586	P54687
797	ENSG00000061273.18	1927.67	-0.302801	0.0810118	-3.73774	0.000185678	0.00106589	HDAC7	51564	Q8WUI4
798	ENSG00000061337.15	61.4386	-0.472482	0.212811	-2.22019	0.0264056	0.0711264	LZTS1	11178	Q9Y250
799	ENSG00000061455.11	833.181	0.293789	0.107573	2.73106	0.00631311	0.0219826	PRDM6	93166	Q9NQX0
800	ENSG00000061492.12	9.32277	0.673594	0.511814	1.31609	0.188144	NA	WNT8A	7478	Q9H1J5
801	ENSG00000061656.10	123.561	0.553109	0.250797	2.20541	0.0274255	0.0734336	SPAG4	6676	Q9NPE6
802	ENSG00000061676.15	7421.67	-0.0499903	0.0363137	-1.37662	0.168628	0.304848	NCKAP1	10787	Q9Y2A7
803	ENSG00000061794.13	3314.56	-0.0473337	0.0433547	-1.09178	0.274931	0.4349	MRPS35	60488	P82673
804	ENSG00000061918.13	1139.29	0.13626	0.0523344	2.60365	0.00922377	0.0299817	GUCY1B1	2983	Q02153
805	ENSG00000061936.9	5232.82	-0.145237	0.0580224	-2.50311	0.0123106	0.0379342	SFSWAP	6433	Q12872
806	ENSG00000061938.19	3205.69	-0.0236372	0.053644	-0.44063	0.659481	0.784877	TNK2	10188	Q07912
807	ENSG00000061987.16	4333.89	0.183763	0.0493881	3.7208	0.000198594	0.00112947	MON2	23041	Q7Z3U7
808	ENSG00000062038.14	434.715	0.69875	0.1156	6.04456	1.4982e-09	2.59224e-08	CDH3	1001	P22223
809	ENSG00000062194.16	6116.93	0.0644526	0.044659	1.44322	0.14896	0.277457	GPBP1	65056	Q86WP2
810	ENSG00000062282.15	53.3926	-0.15396	0.238695	-0.645007	0.518923	0.67254	DGAT2	84649	Q96PD7
811	ENSG00000062370.16	682.632	0.0207129	0.081209	0.255056	0.79868	0.881643	ZNF112	7771	Q9UJU3
812	ENSG00000062485.19	19683.6	-0.00491334	0.0267617	-0.183596	0.85433	0.916928	CS	1431	A0A024RB75
813	ENSG00000062524.16	234.012	-0.377162	0.150308	-2.50927	0.0120983	0.037387	LTK	4058	P29376
814	ENSG00000062582.14	3261.25	-0.0861878	0.0527785	-1.63301	0.102467	0.208636	MRPS24	64951	Q96EL2
815	ENSG00000062598.18	2381.09	0.0829015	0.0494013	1.67812	0.0933231	0.193765	ELMO2	63916	Q96JJ3
816	ENSG00000062650.19	6227.48	-0.105847	0.0340967	-3.10432	0.0019072	0.00796372	WAPL	23063	A8K273
817	ENSG00000062716.13	3612.53	-0.028603	0.0443359	-0.645143	0.518835	0.67254	VMP1	81671	Q96GC9
818	ENSG00000062725.10	3237.1	0.0404815	0.0827653	0.489112	0.624762	0.758099	APPBP2	10513	Q92624
819	ENSG00000062822.14	6160.72	-0.109254	0.0419131	-2.60669	0.0091423	0.0297589	POLD1	5424	A0A024R4F4
820	ENSG00000063015.20	8.36288	-0.505064	0.706188	-0.715198	0.474487	NA	SEZ6	124925	Q53EL9
821	ENSG00000063046.17	30259.3	-0.0250502	0.0255536	-0.980301	0.326938	0.491153	EIF4B	1975	B4DRM3
822	ENSG00000063127.16	200.227	0.0806882	0.259365	0.311099	0.755726	0.853869	SLC6A16	28968	Q9GZN6
823	ENSG00000063169.10	1273.85	0.0491369	0.0540261	0.909504	0.363084	0.528021	BICRA	29998	Q9NZM4
824	ENSG00000063176.16	1938.15	-0.0812308	0.0492068	-1.6508	0.0987785	0.202604	SPHK2	56848	B3KV83
825	ENSG00000063177.13	39137.3	-0.149408	0.0489955	-3.04942	0.0022928	0.00932043	RPL18	6141	A0A024QZD1
826	ENSG00000063180.9	629.057	0.258957	0.130607	1.98272	0.047399	0.113979	CA11	770	O75493
827	ENSG00000063241.8	1570.39	-0.297272	0.0649289	-4.57843	4.68485e-06	4.06057e-05	ISOC2	79763	Q96AB3
828	ENSG00000063244.12	21838	-0.0742989	0.0284128	-2.61498	0.00892335	0.0291958	U2AF2	11338	P26368
829	ENSG00000063245.14	6536.55	0.00759952	0.0552095	0.137649	0.890518	0.93939	EPN1	29924	Q9Y6I3
830	ENSG00000063322.15	6698.7	-0.0971777	0.0417415	-2.32808	0.0199076	0.0564799	MED29	55588	Q9NX70
831	ENSG00000063438.17	83.4055	0.147057	0.281252	0.522865	0.601068	0.739823	NA	NA	NA
832	ENSG00000063515.2	2.50199	-1.11188	1.5678	-0.709197	0.478202	NA	GSC2	2928	O15499
833	ENSG00000063587.14	2168.2	-0.314166	0.0535047	-5.87175	4.31224e-09	6.84424e-08	ZNF275	10838	A6NFS0
834	ENSG00000063601.17	3636.34	-0.173205	0.0467042	-3.70855	0.000208453	0.00117755	MTMR1	8776	F8WA39
835	ENSG00000063660.9	470.616	-0.361971	0.0760292	-4.76095	1.92688e-06	1.84546e-05	GPC1	2817	P35052
836	ENSG00000063761.16	445.043	-0.0681627	0.0900012	-0.757353	0.448838	0.610297	ADCK1	57143	Q86TW2
837	ENSG00000063854.13	2110.38	-0.0891365	0.0639627	-1.39357	0.163447	0.297525	HAGH	3029	Q16775
838	ENSG00000063978.16	3455.76	0.165074	0.0355256	4.64661	3.37435e-06	3.04352e-05	RNF4	6047	P78317
839	ENSG00000064012.22	1921.84	0.230613	0.055614	4.14667	3.37341e-05	0.000237169	CASP8	841	A0A024R3Z8
840	ENSG00000064042.18	1063.75	0.319508	0.199545	1.60118	0.109336	0.219566	LIMCH1	22998	Q9UPQ0
841	ENSG00000064102.15	3453.28	0.0659735	0.0491666	1.34184	0.179649	0.319712	INTS13	55726	Q9NVM9
842	ENSG00000064115.11	4419.45	0.25137	0.0615129	4.08647	4.37993e-05	0.00029749	TM7SF3	51768	Q9NS93
843	ENSG00000064195.7	17.0172	-1.06814	0.397054	-2.69016	0.0071418	0.0244114	DLX3	1747	O60479
844	ENSG00000064199.6	549.386	-0.101332	0.0950131	-1.0665	0.286197	0.446777	SPA17	53340	A0A172Q397
845	ENSG00000064205.10	2.03503	-0.522284	1.11124	-0.47	0.638355	NA	CCN5	8839	O76076
846	ENSG00000064218.5	291.336	0.0652237	0.100272	0.650468	0.51539	0.670036	DMRT3	58524	Q9NQL9
847	ENSG00000064225.12	552.272	0.340209	0.0803949	4.23172	2.31907e-05	0.000169712	ST3GAL6	10402	A0A087WXB8
848	ENSG00000064270.12	3.25285	-0.0262986	1.35831	-0.0193613	0.984553	NA	ATP2C2	9914	A0A0A0MSP0
849	ENSG00000064300.9	135.691	0.340633	0.153365	2.22106	0.0263467	0.0710093	NGFR	4804	P08138
850	ENSG00000064309.14	1212.19	-0.260123	0.0981915	-2.64914	0.00806967	0.0269091	CDON	50937	Q4KMG0
851	ENSG00000064313.12	3770.31	0.107869	0.045109	2.3913	0.016789	0.0489511	TAF2	6873	B3KMD8
852	ENSG00000064393.16	4223.76	0.345103	0.0654504	5.27274	1.34401e-07	1.61764e-06	HIPK2	28996	Q9H2X6
853	ENSG00000064419.13	7810.68	-0.00169563	0.0259205	-0.0654165	0.947842	0.971623	TNPO3	23534	B3KMX1
854	ENSG00000064489.23	332.025	0.942779	0.223888	4.21095	2.54299e-05	0.000184487	NA	NA	NA
855	ENSG00000064490.14	947.82	-0.0900817	0.0644079	-1.39861	0.161929	0.295403	RFXANK	8625	O14593
856	ENSG00000064545.15	2012.04	-0.0199252	0.0649563	-0.306748	0.759036	0.85556	TMEM161A	54929	Q9NX61
857	ENSG00000064547.14	187.561	-0.000818941	0.127675	-0.00641426	0.994882	0.997752	LPAR2	9170	A0A024R7M9
858	ENSG00000064601.18	3606.16	-0.142242	0.0608894	-2.33607	0.0194876	0.0554763	CTSA	5476	P10619
859	ENSG00000064607.17	7061.44	-0.0108331	0.0515536	-0.210133	0.833563	0.904598	SUGP2	10147	Q8IX01
860	ENSG00000064651.14	2414.71	0.101278	0.0712662	1.42112	0.155282	0.286511	SLC12A2	6558	P55011
861	ENSG00000064652.11	800.482	0.352874	0.0719023	4.90769	9.21563e-07	9.46052e-06	SNX24	28966	Q9Y343
862	ENSG00000064655.19	778.958	0.0827863	0.0761149	1.08765	0.27675	0.436998	EYA2	2139	O00167
863	ENSG00000064666.15	4070.76	-0.220269	0.0459533	-4.79331	1.64048e-06	1.60112e-05	CNN2	1265	B4DDF4
864	ENSG00000064687.13	1178.92	-0.0699382	0.0876529	-0.7979	0.424929	0.58838	ABCA7	10347	B3KUJ3
865	ENSG00000064692.19	114.838	0.107014	0.251291	0.425858	0.670212	0.793039	SNCAIP	9627	Q9Y6H5
866	ENSG00000064703.12	2343.66	-0.195658	0.0461946	-4.23553	2.28018e-05	0.000167264	DDX20	11218	Q9H4N4
867	ENSG00000064726.10	6974.08	0.0861918	0.0286779	3.00551	0.00265132	0.0105338	BTBD1	53339	Q9H0C5
868	ENSG00000064763.11	1640.1	0.28434	0.0694413	4.09469	4.22742e-05	0.000288193	FAR2	55711	A0A024RAW7
869	ENSG00000064787.13	2.92088	-0.795679	1.21009	-0.657538	0.510835	NA	BCAS1	8537	B2RCQ5
870	ENSG00000064886.14	4.33343	2.51558	1.65153	1.52318	0.127715	NA	CHI3L2	1117	Q15782
871	ENSG00000064932.16	3011.95	0.077423	0.156712	0.494047	0.621273	0.755607	SBNO2	22904	Q9Y2G9
872	ENSG00000064933.17	1481.9	0.192244	0.0565058	3.4022	0.000668462	0.00321512	PMS1	5378	P54277
873	ENSG00000064961.19	3587.96	-0.0779234	0.046559	-1.67365	0.0941995	0.195233	HMG20B	10362	Q9P0W2
874	ENSG00000064989.13	39.4946	1.38298	0.371279	3.7249	0.000195389	0.00111365	CALCRL	10203	Q16602
875	ENSG00000064995.18	1664.55	-0.0972519	0.0586145	-1.65918	0.0970797	0.199853	TAF11	6882	Q15544
876	ENSG00000064999.15	3948.75	-0.16558	0.0419945	-3.9429	8.05025e-05	0.000511348	ANKS1A	23294	Q05CP0
877	ENSG00000065000.18	16810.9	-0.209275	0.0454452	-4.605	4.12469e-06	3.62623e-05	AP3D1	8943	O14617
878	ENSG00000065029.15	3669.12	0.0883497	0.046903	1.88367	0.0596096	0.136467	ZNF76	7629	A0A024RCW5
879	ENSG00000065054.14	919.059	-0.621743	0.0589023	-10.5555	4.79107e-26	5.19324e-24	SLC9A3R2	9351	Q15599
880	ENSG00000065057.9	1495.19	-0.139955	0.052439	-2.66891	0.00760975	0.0256587	NTHL1	4913	P78549
881	ENSG00000065060.17	5262.6	0.285547	0.0397382	7.18569	6.68703e-13	2.01343e-11	UHRF1BP1	54887	Q6BDS2
882	ENSG00000065135.12	4445.07	-0.0958189	0.0363107	-2.63886	0.00831852	0.0275693	GNAI3	2773	P08754
883	ENSG00000065150.21	23233.5	-0.0110955	0.0277745	-0.399486	0.689535	0.807042	IPO5	3843	B3KWG6
884	ENSG00000065154.12	8187.66	-0.0847924	0.0301237	-2.81481	0.00488059	0.0176724	OAT	4942	A0A140VJQ4
885	ENSG00000065183.16	4866.68	-0.270025	0.0457815	-5.89812	3.67667e-09	5.93257e-08	WDR3	10885	Q5TDG3
886	ENSG00000065243.20	5282.39	0.0199827	0.0637471	0.313468	0.753925	0.85272	PKN2	5586	Q16513
887	ENSG00000065268.10	5054.7	-0.160629	0.0745293	-2.15525	0.0311425	0.0813529	WDR18	57418	Q9BV38
888	ENSG00000065308.5	2663.32	0.017488	0.0363832	0.480662	0.630757	0.762787	TRAM2	9697	A0A024RD84
889	ENSG00000065320.9	3015.45	0.0618429	0.0452379	1.36706	0.171607	0.308779	NTN1	9423	O95631
890	ENSG00000065325.13	3.90452	0	1.8805	0	1	NA	GLP2R	9340	B2RAN4
891	ENSG00000065328.16	4666.7	0.0102363	0.0328819	0.311304	0.75557	0.853798	MCM10	55388	Q7L590
892	ENSG00000065357.20	317.759	-0.382303	0.173375	-2.20507	0.0274495	0.0734764	DGKA	1606	A0A024RB23
893	ENSG00000065361.15	659.446	0.0192765	0.154269	0.124954	0.90056	0.94486	ERBB3	2065	P21860
894	ENSG00000065371.17	0.594356	-0.00761592	3.1447	-0.00242183	0.998068	NA	ROPN1	54763	A0A140VKB2
895	ENSG00000065413.20	268.26	0.464908	0.199587	2.32935	0.0198407	0.0563162	ANKRD44	91526	Q8N8A2
896	ENSG00000065427.14	8106.76	-0.12145	0.0340935	-3.56225	0.000367689	0.0019221	KARS1	3735	Q15046
897	ENSG00000065457.10	1102.49	-0.0274422	0.0712054	-0.385395	0.699944	0.814175	ADAT1	23536	Q9BUB4
898	ENSG00000065485.20	1705.7	0.199774	0.0752202	2.65586	0.00791057	0.0264696	PDIA5	10954	Q14554
899	ENSG00000065491.8	1846.64	0.182114	0.0520714	3.49739	0.00046983	0.00237714	TBC1D22B	55633	Q9NU19
900	ENSG00000065518.8	2505.99	-0.00824718	0.0682688	-0.120804	0.903846	0.946609	NDUFB4	4710	O95168
901	ENSG00000065526.12	30981.2	0.256418	0.0358971	7.14313	9.12314e-13	2.6941e-11	SPEN	23013	Q96T58
902	ENSG00000065534.18	259.982	-0.477898	0.277199	-1.72403	0.0847032	0.179282	MYLK	4638	Q05B97
903	ENSG00000065548.18	5052.43	-0.0963091	0.0324973	-2.9636	0.00304059	0.0118605	ZC3H15	55854	Q8WU90
904	ENSG00000065559.15	3042.5	-0.0244483	0.0493759	-0.495146	0.620497	0.755256	MAP2K4	6416	P45985
905	ENSG00000065600.12	1192.34	0.262803	0.0624851	4.20585	2.60108e-05	0.000188035	PACC1	55248	Q9H813
906	ENSG00000065609.14	436.555	0.0221757	0.123482	0.179586	0.857477	0.919022	SNAP91	9892	O60641
907	ENSG00000065613.15	5778.46	-0.0372379	0.0434594	-0.856843	0.391531	0.556079	SLK	9748	Q9H2G2
908	ENSG00000065615.14	3210.01	0.0589737	0.0495336	1.19058	0.233818	0.389141	CYB5R4	51167	Q7L1T6
909	ENSG00000065618.21	21.1443	-0.982083	0.388678	-2.52672	0.0115132	0.0359048	COL17A1	1308	Q9UMD9
910	ENSG00000065621.15	186.864	0.279701	0.183973	1.52033	0.128427	0.248089	GSTO2	119391	Q9H4Y5
911	ENSG00000065665.21	3076.37	0.0927966	0.0447003	2.07597	0.0378965	0.0952687	SEC61A2	55176	B3KQ68
912	ENSG00000065675.15	496.099	0.103019	0.0749498	1.3745	0.169286	0.305671	PRKCQ	5588	Q04759
913	ENSG00000065717.15	450.589	0.166643	0.12863	1.29553	0.195138	0.340158	TLE2	7089	Q04725
914	ENSG00000065802.12	2308.66	0.279702	0.0797496	3.50726	0.000452754	0.00230786	ASB1	51665	Q9Y576
915	ENSG00000065809.13	2332.02	-0.0049702	0.0561592	-0.088502	0.929478	0.961555	FAM107B	83641	Q9H098
916	ENSG00000065833.9	3896.57	0.15927	0.0326504	4.87803	1.0715e-06	1.08845e-05	ME1	4199	P48163
917	ENSG00000065882.16	1987.42	0.00262181	0.0713456	0.036748	0.970686	0.983495	TBC1D1	23216	Q86TI0
918	ENSG00000065883.16	2105.38	-0.118217	0.0487862	-2.42316	0.0153861	0.045729	CDK13	8621	A0A024RA85
919	ENSG00000065911.12	8188.07	0.225926	0.0282492	7.9976	1.2687e-15	5.56625e-14	MTHFD2	10797	P13995
920	ENSG00000065923.10	2099.83	0.0653309	0.0837428	0.780137	0.43531	0.598081	SLC9A7	84679	A0A087WXD1
921	ENSG00000065970.9	923.157	0.0977052	0.0550931	1.77346	0.076153	0.164472	FOXJ2	55810	Q9P0K8
922	ENSG00000065978.19	48000.4	-0.0859941	0.0337207	-2.55018	0.0107666	0.0340296	YBX1	4904	P67809
923	ENSG00000065989.16	894.548	0.0384571	0.0723699	0.531396	0.595144	0.735479	PDE4A	5141	P27815
924	ENSG00000066027.12	1882.55	0.139454	0.0478321	2.9155	0.00355123	0.0135232	PPP2R5A	5525	Q15172
925	ENSG00000066044.15	7390.99	-0.175969	0.034325	-5.12655	2.95101e-07	3.36707e-06	ELAVL1	1994	Q15717
926	ENSG00000066056.14	1.00853	-1.32183	3.17853	-0.415861	0.677512	NA	TIE1	7075	B4DTW8
927	ENSG00000066084.13	3802.79	0.0188674	0.0479978	0.393089	0.694254	0.810256	DIP2B	57609	Q7Z3H2
928	ENSG00000066117.15	8592.82	-0.138084	0.0321011	-4.30152	1.69627e-05	0.000128366	SMARCD1	6602	Q96GM5
929	ENSG00000066135.13	4663.55	0.000705003	0.0356664	0.0197666	0.98423	0.991695	KDM4A	9682	O75164
930	ENSG00000066136.20	3668.31	-0.252364	0.0397859	-6.34306	2.25249e-10	4.5067e-09	NFYC	4802	Q13952
931	ENSG00000066185.13	15.718	-0.560712	0.739246	-0.758491	0.448157	0.609775	ZMYND12	84217	B4DX70
932	ENSG00000066230.12	641.671	-0.269227	0.0819185	-3.28652	0.00101433	0.00461851	SLC9A3	6550	P48764
933	ENSG00000066248.15	231.299	-0.297932	0.139314	-2.13857	0.0324707	0.0842164	NGEF	25791	Q8N5V2
934	ENSG00000066279.18	10898.9	0.018316	0.0417123	0.439102	0.660587	0.785687	ASPM	259266	B3KWI2
935	ENSG00000066322.15	2427.6	-0.138336	0.0490042	-2.82294	0.00475852	0.0173154	ELOVL1	64834	Q9BW60
936	ENSG00000066336.11	2.04277	-1.33912	1.25969	-1.06305	0.287757	NA	SPI1	6688	P17947
937	ENSG00000066379.15	1006.9	-0.18765	0.0615395	-3.04926	0.00229405	0.0093227	ZNRD1	30834	Q2L6J2
938	ENSG00000066382.16	197.084	0.168053	0.144863	1.16009	0.246014	0.403569	MPPED2	744	Q15777
939	ENSG00000066422.5	2109.34	0.0661242	0.0620805	1.06514	0.286814	0.447437	ZBTB11	27107	O95625
940	ENSG00000066427.24	1192.17	0.255861	0.0697384	3.66887	0.000243625	0.00134289	ATXN3	4287	P54252
941	ENSG00000066455.13	2279.26	-0.136858	0.0543956	-2.51598	0.0118703	0.0368425	GOLGA5	9950	Q8TBA6
942	ENSG00000066468.22	2815.42	0.066071	0.0591212	1.11755	0.263759	0.422927	FGFR2	2263	P21802
943	ENSG00000066557.6	2210.27	-0.0578266	0.0533054	-1.08482	0.278003	0.43818	LRRC40	55631	A0A140VJN3
944	ENSG00000066583.12	2360.65	0.045407	0.0370427	1.2258	0.220273	0.372109	ISOC1	51015	Q96CN7
945	ENSG00000066629.17	2469.81	-0.0198491	0.0771026	-0.257437	0.796841	0.880139	EML1	2009	O00423
946	ENSG00000066651.20	2228.59	0.151939	0.0458551	3.31347	0.000921458	0.00425024	TRMT11	60487	Q7Z4G4
947	ENSG00000066654.14	3108.45	-0.127209	0.0381828	-3.33157	0.000863588	0.00402157	THUMPD1	55623	A0A024R388
948	ENSG00000066697.14	989.501	0.0274874	0.0639114	0.430086	0.667133	0.79036	MSANTD3	91283	A0A024R171
949	ENSG00000066735.14	1701.58	-0.224997	0.0503742	-4.46651	7.95077e-06	6.50284e-05	KIF26A	26153	Q9ULI4
950	ENSG00000066739.12	5080.5	-0.075603	0.0865729	-0.873287	0.382507	0.546816	ATG2B	55102	Q96BY7
951	ENSG00000066777.9	2588.97	0.273958	0.0754722	3.62992	0.000283512	0.0015343	ARFGEF1	10565	A0A024R7X0
952	ENSG00000066827.16	573.912	-0.0143081	0.076144	-0.187909	0.850948	0.914684	ZFAT	57623	Q4KMQ4
953	ENSG00000066855.16	1367.17	0.144877	0.0575352	2.51806	0.0118002	0.0366526	MTFR1	9650	Q15390
954	ENSG00000066923.17	26.515	-0.589651	0.561079	-1.05092	0.293294	0.455041	STAG3	10734	Q9UJ98
955	ENSG00000066926.11	2858.86	-0.0883071	0.0481806	-1.83284	0.0668271	0.148597	FECH	2235	P22830
956	ENSG00000066933.16	4119.93	0.0740588	0.0722152	1.02553	0.305113	0.467942	MYO9A	4649	B2RTY4
957	ENSG00000067057.17	8143.15	-0.0692426	0.0436749	-1.58541	0.112873	0.224661	PFKP	5214	Q01813
958	ENSG00000067064.11	3362.56	-0.188921	0.0355983	-5.30702	1.11434e-07	1.36438e-06	IDI1	3422	Q13907
959	ENSG00000067066.17	20.1463	0.0654203	1.07083	0.0610934	0.951285	0.973203	SP100	6672	P23497
960	ENSG00000067082.15	2750.89	-0.0260836	0.0453667	-0.574951	0.565324	0.711074	KLF6	1316	D3GC14
961	ENSG00000067113.17	779.626	0.202635	0.0629369	3.21965	0.00128346	0.0056674	PLPP1	8611	A0A024QZS3
962	ENSG00000067141.17	7443.81	-0.169059	0.0612992	-2.75793	0.00581689	0.020538	NEO1	4756	Q59FP8
963	ENSG00000067167.8	4573.76	-0.0487416	0.0408046	-1.19451	0.232278	0.387175	TRAM1	23471	Q15629
964	ENSG00000067177.15	4394.13	0.00976669	0.0358907	0.272123	0.785528	0.872246	PHKA1	5255	P46020
965	ENSG00000067182.8	1790.81	-0.0926394	0.0640628	-1.44607	0.148157	0.276465	TNFRSF1A	7132	P19438
966	ENSG00000067191.16	1692.28	0.311616	0.0683928	4.55627	5.20711e-06	4.45043e-05	CACNB1	782	Q02641
967	ENSG00000067208.14	1450.57	0.293371	0.0884548	3.31662	0.000911128	0.00420997	EVI5	7813	O60447
968	ENSG00000067221.14	777.911	-0.0944948	0.0680025	-1.38958	0.164657	0.299224	STOML1	9399	Q53HB6
969	ENSG00000067225.18	67700.5	-0.243201	0.0339331	-7.16707	7.6622e-13	2.28465e-11	PKM	5315	P14618
970	ENSG00000067248.10	3854.02	-0.0041886	0.0463069	-0.0904531	0.927927	0.960667	DHX29	54505	Q7Z478
971	ENSG00000067334.14	4397.51	-0.278314	0.0617316	-4.50845	6.53034e-06	5.44994e-05	DNTTIP2	30836	Q5QJE6
972	ENSG00000067365.15	2264.06	0.187996	0.0792908	2.37097	0.0177414	0.0512655	METTL22	79091	Q9BUU2
973	ENSG00000067369.13	5644.24	-0.0879461	0.0361345	-2.43386	0.0149389	0.0446229	TP53BP1	7158	Q12888
974	ENSG00000067445.21	2012.97	-0.0518915	0.0511597	-1.01431	0.310437	0.473514	TRO	7216	Q12816
975	ENSG00000067533.6	2220.7	-0.241838	0.0940696	-2.57084	0.0101452	0.0324534	RRP15	51018	Q9Y3B9
976	ENSG00000067560.12	11950.9	-0.0934499	0.0292223	-3.1979	0.00138432	0.00605194	RHOA	387	A0A024R324
977	ENSG00000067596.12	4334.08	-0.194382	0.0518722	-3.74733	0.000178727	0.0010308	DHX8	1659	B7Z8F4
978	ENSG00000067601.8	126.179	0.378204	0.162587	2.32616	0.0200102	0.0566926	PMS2P4	5382	NA
979	ENSG00000067606.17	1466.18	-0.241275	0.0578402	-4.17141	3.02721e-05	0.000215792	PRKCZ	5590	Q05513
980	ENSG00000067704.10	9048.85	-0.274166	0.034427	-7.96368	1.66994e-15	7.25756e-14	IARS2	55699	Q9NSE4
981	ENSG00000067715.14	27.1643	0.756332	0.279726	2.70383	0.0068545	0.0235781	SYT1	6857	A0A024RBE9
982	ENSG00000067798.16	21.0051	-0.496851	0.804402	-0.617665	0.536796	0.687342	NAV3	89795	Q8IVL0
983	ENSG00000067829.19	1737.64	-0.121825	0.0606624	-2.00825	0.0446169	0.108736	IDH3G	3421	P51553
984	ENSG00000067836.12	712.223	0.107631	0.103983	1.03509	0.300629	0.462925	ROGDI	79641	Q9GZN7
985	ENSG00000067840.12	257.706	-0.223471	0.140844	-1.58666	0.11259	0.224219	PDZD4	57595	Q17RL8
986	ENSG00000067842.17	63.6221	-0.898935	0.33898	-2.65188	0.00800439	0.0267205	ATP2B3	492	Q16720
987	ENSG00000067900.8	3399.23	-0.024678	0.0517343	-0.477014	0.633352	0.764728	ROCK1	6093	Q13464
988	ENSG00000067955.15	3494.93	0.149531	0.0391893	3.8156	0.000135852	0.000809095	CBFB	865	A0A024R6X2
989	ENSG00000067992.15	2885.4	0.00210943	0.0775028	0.0272175	0.978286	0.98832	PDK3	5165	Q15120
990	ENSG00000068001.14	609.408	-0.280781	0.075839	-3.70233	0.000213627	0.00120233	HYAL2	8692	Q12891
991	ENSG00000068024.16	463.951	-0.395329	0.22895	-1.7267	0.0842216	0.178508	HDAC4	9759	P56524
992	ENSG00000068028.17	2744	0.342077	0.0520318	6.57439	4.88543e-11	1.10323e-09	RASSF1	11186	Q9NS23
993	ENSG00000068078.18	3278.47	-0.0386014	0.0568182	-0.679383	0.496895	0.653693	FGFR3	2261	P22607
994	ENSG00000068079.7	285.13	0.511953	0.130464	3.9241	8.70545e-05	0.000547306	IFI35	3430	P80217
995	ENSG00000068097.15	3001.47	0.214058	0.0684534	3.12706	0.00176562	0.0074502	HEATR6	63897	Q6AI08
996	ENSG00000068120.15	6373.56	-0.13496	0.0437495	-3.08483	0.00203667	0.00841664	COASY	80347	Q13057
997	ENSG00000068137.15	945.811	-0.173398	0.0959793	-1.80662	0.0708214	0.155657	PLEKHH3	79990	Q7Z736
998	ENSG00000068305.17	3241.59	0.061695	0.0943004	0.654238	0.512958	0.668242	MEF2A	4205	A0A0S2Z417
999	ENSG00000068308.13	4665.08	-0.210008	0.0459936	-4.56604	4.97029e-06	4.26782e-05	OTUD5	55593	Q96G74
1000	ENSG00000068323.17	4179.45	-0.00149384	0.0348287	-0.042891	0.965788	0.980891	TFE3	7030	B4DIA5
1001	ENSG00000068354.16	935.371	0.0908352	0.0669189	1.35739	0.174656	0.313012	TBC1D25	4943	Q3MII6
1002	ENSG00000068366.20	2212.69	-0.0270157	0.0573784	-0.470835	0.637759	0.768505	ACSL4	2182	O60488
1003	ENSG00000068383.19	1001.39	0.0297907	0.0657906	0.452811	0.650685	0.778988	INPP5A	3632	Q14642
1004	ENSG00000068394.11	2137.54	-0.163867	0.0456933	-3.58624	0.000335483	0.00177583	GPKOW	27238	Q92917
1005	ENSG00000068400.13	3901.24	0.0902985	0.0479734	1.88226	0.0598006	0.136769	GRIPAP1	56850	Q4V328
1006	ENSG00000068438.15	1863.52	-0.0240865	0.0493501	-0.488073	0.625498	0.758642	FTSJ1	24140	B7Z4K4
1007	ENSG00000068489.12	2034.1	0.0508634	0.0710679	0.715701	0.474176	0.63307	PRR11	55771	D2SNZ4
1008	ENSG00000068615.18	535.391	0.132431	0.0704646	1.8794	0.0601899	0.13742	REEP1	65055	E7EUF7
1009	ENSG00000068650.18	4066.88	-0.0236582	0.0579818	-0.408028	0.683253	0.801981	ATP11A	23250	P98196
1010	ENSG00000068654.16	5134.97	-0.0496416	0.0628648	-0.789656	0.429729	0.593131	POLR1A	25885	O95602
1011	ENSG00000068697.7	2645.66	-0.738126	0.0508623	-14.5123	1.01334e-47	3.01173e-45	LAPTM4A	9741	Q15012
1012	ENSG00000068724.17	993.273	-0.0962636	0.074728	-1.28819	0.197681	0.34342	TTC7A	57217	Q9ULT0
1013	ENSG00000068745.15	2811.05	0.0444082	0.0399047	1.11286	0.26577	0.425227	IP6K2	51447	B2RCP4
1014	ENSG00000068781.21	33.0218	-0.351323	0.513482	-0.684199	0.49385	0.651015	STON1-GTF2A1L	286749	Q9Y6Q2
1015	ENSG00000068784.13	1226.32	0.131433	0.0757985	1.73398	0.0829219	0.17622	SRBD1	55133	Q8N5C6
1016	ENSG00000068796.17	3603.41	0.112031	0.0536953	2.08641	0.0369413	0.0933251	KIF2A	3796	O00139
1017	ENSG00000068831.19	17.3128	0.628249	0.563631	1.11465	0.265002	0.424331	RASGRP2	10235	Q7LDG7
1018	ENSG00000068878.15	5709.73	-0.0212553	0.0568789	-0.373695	0.708632	0.820854	PSME4	23198	Q14997
1019	ENSG00000068885.15	2761.5	0.235896	0.0800322	2.94751	0.00320346	0.0124065	IFT80	57560	Q9P2H3
1020	ENSG00000068903.20	4103.41	-0.0447659	0.0456169	-0.981345	0.326423	0.490753	SIRT2	22933	A0A0A0MRF5
1021	ENSG00000068912.14	1599.51	0.0132127	0.0547194	0.241463	0.809197	0.887859	ERLEC1	27248	Q96DZ1
1022	ENSG00000068971.14	503.731	0.0832163	0.098187	0.847529	0.3967	0.561271	PPP2R5B	5526	A0A024R593
1023	ENSG00000068976.14	68.5916	-0.314316	0.384207	-0.818092	0.413305	0.577273	PYGM	5837	P11217
1024	ENSG00000069011.16	1513.41	-0.0318165	0.0596857	-0.533068	0.593987	0.734344	PITX1	5307	P78337
1025	ENSG00000069018.18	0.490358	-2.18057	3.75867	-0.580142	0.561819	NA	TRPC7	57113	Q9HCX4
1026	ENSG00000069020.18	2312.58	0.217509	0.0814558	2.67027	0.00757913	0.0255742	MAST4	375449	J3QT34
1027	ENSG00000069122.19	9.93332	0.414814	0.951741	0.435848	0.662947	NA	ADGRF5	221395	Q8IZF2
1028	ENSG00000069188.17	1070.11	0.130004	0.074762	1.73891	0.0820512	0.174833	SDK2	54549	Q58EX2
1029	ENSG00000069248.12	10110.2	-0.0163235	0.0852982	-0.19137	0.848236	0.913301	NUP133	55746	Q8WUM0
1030	ENSG00000069275.13	29417.8	-0.188075	0.0375518	-5.00842	5.48779e-07	5.9033e-06	NUCKS1	64710	Q9H1E3
1031	ENSG00000069329.18	8491.92	-0.0317215	0.0492122	-0.644586	0.519196	0.672611	VPS35	55737	Q96QK1
1032	ENSG00000069345.12	3724.99	-0.675085	0.0398855	-16.9256	2.9142e-64	1.73225e-61	DNAJA2	10294	A0A024R6S1
1033	ENSG00000069399.15	181.174	-0.169724	0.167452	-1.01357	0.31079	0.473887	BCL3	602	P20749
1034	ENSG00000069424.15	476.153	-0.0577512	0.150685	-0.383258	0.701528	0.815433	KCNAB2	8514	A0A024R4E3
1035	ENSG00000069431.11	15.3775	1.33077	0.594799	2.23735	0.0252637	0.0685858	ABCC9	10060	A0A024RAV7
1036	ENSG00000069493.15	742.032	0.244082	0.121263	2.01283	0.0441326	0.10777	CLEC2D	29121	Q9UHP7
1037	ENSG00000069509.6	999.581	-0.0857186	0.0669949	-1.27948	0.200728	0.347409	FUNDC1	139341	Q8IVP5
1038	ENSG00000069535.14	7.0184	-0.198458	0.548868	-0.361577	0.717668	NA	MAOB	4129	P27338
1039	ENSG00000069667.16	906.355	0.466182	0.106831	4.36372	1.27868e-05	9.95449e-05	RORA	6095	A0A0C4DFP5
1040	ENSG00000069696.7	27.2257	-0.363952	0.283111	-1.28555	0.198601	0.344598	DRD4	1815	A0A0G2JM26
1041	ENSG00000069702.11	1711.7	0.481568	0.0638607	7.54092	4.66684e-14	1.67307e-12	TGFBR3	7049	A0A0A8KWK3
1042	ENSG00000069764.9	5.80714	0.44697	1.40758	0.317544	0.750831	NA	PLA2G10	8399	O15496
1043	ENSG00000069812.11	68.2665	0.755783	0.335476	2.25287	0.0242674	0.0664451	HES2	54626	Q9Y543
1044	ENSG00000069849.11	5155.64	-0.0715496	0.039342	-1.81866	0.0689637	0.15241	ATP1B3	483	P54709
1045	ENSG00000069869.16	1636.81	0.301534	0.0552411	5.45851	4.80144e-08	6.24832e-07	NEDD4	4734	P46934
1046	ENSG00000069943.10	664.255	0.693249	0.0880422	7.87405	3.43345e-15	1.40596e-13	PIGB	9488	Q92521
1047	ENSG00000069956.12	2352.58	-0.134345	0.0592234	-2.26845	0.023302	0.0642588	MAPK6	5597	Q16659
1048	ENSG00000069966.18	947.854	0.100779	0.0567974	1.77437	0.0760027	0.164249	GNB5	10681	A0A024R5R9
1049	ENSG00000069974.16	363.567	0.519457	0.0967218	5.37062	7.84643e-08	9.89638e-07	RAB27A	5873	A2RU94
1050	ENSG00000069998.12	3352.39	0.112538	0.0360882	3.11843	0.00181816	0.00764215	HDHD5	27440	Q9BXW7
1051	ENSG00000070010.19	4634.45	-0.0787507	0.0678278	-1.16104	0.245626	0.403221	UFD1	7353	Q92890
1052	ENSG00000070018.9	4162.64	0.096052	0.0499566	1.92271	0.0545167	0.126841	LRP6	4040	O75581
1053	ENSG00000070019.5	5.14653	0.827636	0.867345	0.954217	0.339974	NA	GUCY2C	2984	P25092
1054	ENSG00000070047.13	3247.79	-0.0791239	0.0435665	-1.81616	0.0693453	0.153143	PHRF1	57661	A0A024RCA1
1055	ENSG00000070061.15	5085.38	-0.0433234	0.032032	-1.3525	0.176214	0.31516	ELP1	8518	B4E3I9
1056	ENSG00000070081.17	2348.88	0.14696	0.0708768	2.07345	0.0381303	0.0956997	NUCB2	4925	Q2L696
1057	ENSG00000070087.14	6252.34	-0.0390789	0.0335567	-1.16456	0.244197	0.401446	PFN2	5217	P35080
1058	ENSG00000070159.14	1833.12	0.581044	0.126787	4.58283	4.58719e-06	3.97967e-05	PTPN3	5774	B7Z9V1
1059	ENSG00000070182.21	868.877	0.470104	0.0555072	8.46925	2.46976e-17	1.2856e-15	SPTB	6710	P11277
1060	ENSG00000070190.13	0.925733	-1.86626	2.26596	-0.823606	0.410163	NA	DAPP1	27071	J3KNB3
1061	ENSG00000070193.5	0.432465	-2.37685	3.76564	-0.631193	0.527915	NA	FGF10	2255	O15520
1062	ENSG00000070214.16	1989.93	-0.126004	0.0650101	-1.93822	0.0525965	0.123386	SLC44A1	23446	Q8WWI5
1063	ENSG00000070269.14	1731.65	0.241129	0.075884	3.1776	0.00148497	0.00643242	TMEM260	54916	B3KN73
1064	ENSG00000070366.14	2654.33	-0.00853476	0.0533681	-0.159923	0.872942	0.929058	SMG6	23293	Q86US8
1065	ENSG00000070367.16	2457.94	0.154122	0.0577445	2.66903	0.00760709	0.0256544	EXOC5	10640	O00471
1066	ENSG00000070371.16	2073.45	0.000344382	0.0632892	0.0054414	0.995658	0.998196	CLTCL1	8218	P53675
1067	ENSG00000070388.11	6.85261	-0.283409	0.538354	-0.526437	0.598585	NA	FGF22	27006	K7ELB9
1068	ENSG00000070404.10	214.866	-0.381844	0.141462	-2.69928	0.00694901	0.0238741	FSTL3	10272	A0A024R1Y8
1069	ENSG00000070413.20	3332.22	-0.466666	0.0543932	-8.57949	9.52961e-18	5.19533e-16	DGCR2	9993	P98153
1070	ENSG00000070423.18	2631.25	0.204427	0.0562101	3.63684	0.000275999	0.00150069	RNF126	55658	A0A024R206
1071	ENSG00000070444.15	2265.11	-0.0717914	0.0507169	-1.41553	0.156912	0.288738	MNT	4335	Q99583
1072	ENSG00000070476.15	1850.61	-0.0579531	0.0559119	-1.03651	0.299966	0.462282	ZXDC	79364	Q2QGD7
1073	ENSG00000070495.14	2329.1	-0.20296	0.048953	-4.14601	3.38315e-05	0.000237672	JMJD6	23210	Q6NYC1
1074	ENSG00000070501.12	1711.5	0.0906351	0.0727279	1.24622	0.212683	0.362847	POLB	5423	P06746
1075	ENSG00000070526.15	11.4307	1.39519	0.967774	1.44165	0.149402	NA	ST6GALNAC1	55808	Q9NSC7
1076	ENSG00000070540.13	531.408	0.0559814	0.129152	0.433455	0.664684	0.788657	WIPI1	55062	B4DX63
1077	ENSG00000070601.10	44.4984	0.257499	0.233245	1.10398	0.2696	0.42949	FRMPD1	22844	Q5SYB0
1078	ENSG00000070610.14	3735.42	0.00289226	0.0525077	0.0550827	0.956073	0.976002	GBA2	57704	Q9HCG7
1079	ENSG00000070614.15	5103.57	0.0522812	0.0923635	0.566037	0.571369	0.716294	NDST1	3340	B7Z1Q0
1080	ENSG00000070669.17	13221.1	0.645488	0.0464997	13.8815	8.19562e-44	2.09751e-41	ASNS	440	P08243
1081	ENSG00000070718.12	3174.58	0.0569684	0.0532095	1.07064	0.28433	0.444503	AP3M2	10947	P53677
1082	ENSG00000070729.14	3.24238	-1.64044	1.54482	-1.0619	0.288282	NA	CNGB1	1258	Q14028
1083	ENSG00000070731.11	74.0998	0.0900335	0.357851	0.251595	0.801354	0.883117	ST6GALNAC2	10610	A0A024R8M1
1084	ENSG00000070756.16	26440.9	0.0140677	0.0292956	0.480198	0.631087	0.763015	PABPC1	26986	A0A024R9C1
1085	ENSG00000070759.17	674.238	0.225522	0.081223	2.77658	0.00549342	0.0195419	TESK2	10420	B4DFN2
1086	ENSG00000070761.8	2312.03	-0.120722	0.0458151	-2.63497	0.00841442	0.0278177	CFAP20	29105	Q9Y6A4
1087	ENSG00000070770.9	5121.02	-0.0266508	0.0700374	-0.380523	0.703557	0.817225	CSNK2A2	1459	P19784
1088	ENSG00000070778.13	801.406	0.563652	0.087878	6.41403	1.41722e-10	2.96764e-09	PTPN21	11099	Q16825
1089	ENSG00000070785.17	2183.04	-0.136095	0.0561363	-2.42436	0.0153352	0.045622	EIF2B3	8891	Q9NR50
1090	ENSG00000070808.16	1.11138	-1.24938	2.1027	-0.594177	0.552393	NA	CAMK2A	815	A8K161
1091	ENSG00000070814.21	17350.2	-0.214405	0.0325882	-6.57922	4.72917e-11	1.06926e-09	TCOF1	6949	Q13428
1092	ENSG00000070831.17	11753.3	-0.0530545	0.0360677	-1.47097	0.141299	0.266829	CDC42	998	A0A024RAE4
1093	ENSG00000070882.13	1939.1	0.117712	0.0659672	1.78441	0.0743576	0.161681	OSBPL3	26031	Q9H4L5
1094	ENSG00000070886.12	410.768	-0.431665	0.0930373	-4.6397	3.4891e-06	3.13474e-05	EPHA8	2046	P29322
1095	ENSG00000070915.9	1.53322	2.24782	1.87145	1.20111	0.229707	NA	SLC12A3	6559	P55017
1096	ENSG00000070950.10	2825.71	0.232624	0.0658622	3.53198	0.000412464	0.00212839	RAD18	56852	Q9NS91
1097	ENSG00000070961.15	7509.74	0.144238	0.053521	2.69497	0.00703942	0.0241421	ATP2B1	490	P20020
1098	ENSG00000070985.13	1.25187	1.28848	1.80753	0.712842	0.475944	NA	TRPM5	29850	Q9NZQ8
1099	ENSG00000071051.14	870.139	-0.227236	0.0550018	-4.13142	3.60524e-05	0.000250978	NCK2	8440	A0A0S2Z4M6
1100	ENSG00000071054.16	4869.85	-0.139501	0.0431235	-3.23491	0.00121682	0.0054147	MAP4K4	9448	O95819
1101	ENSG00000071073.13	1023.81	-0.0895705	0.116543	-0.76856	0.442154	0.604061	MGAT4A	11320	Q9UM21
1102	ENSG00000071082.11	21016.8	-0.171488	0.060713	-2.82457	0.00473445	0.0172448	RPL31	6160	P62899
1103	ENSG00000071127.17	9397.64	-0.109237	0.0341443	-3.19929	0.00137766	0.00602709	WDR1	9948	O75083
1104	ENSG00000071189.21	2196.96	0.111291	0.117637	0.946057	0.34412	0.509188	SNX13	23161	A0A024R9Z9
1105	ENSG00000071205.12	1531.71	0.0408141	0.0557881	0.731591	0.464418	0.625036	ARHGAP10	79658	A1A4S6
1106	ENSG00000071242.12	489.973	0.230276	0.075038	3.06879	0.00214927	0.00881082	RPS6KA2	6196	Q15349
1107	ENSG00000071243.16	2991.44	-0.0787941	0.0469736	-1.67741	0.0934618	0.194009	ING3	54556	Q9NXR8
1108	ENSG00000071246.11	1190.15	-0.198124	0.12097	-1.6378	0.101464	0.206937	VASH1	22846	Q7L8A9
1109	ENSG00000071282.12	831.922	0.287896	0.0814784	3.5334	0.000410253	0.00211995	LMCD1	29995	Q9NZU5
1110	ENSG00000071462.11	3934.71	-0.0130869	0.0480434	-0.272397	0.785317	0.872101	BUD23	114049	O43709
1111	ENSG00000071537.14	2758.86	0.0128597	0.061873	0.20784	0.835354	0.905796	SEL1L	6400	Q9UBV2
1112	ENSG00000071539.14	4890.28	-0.0748712	0.0342	-2.18921	0.0285814	0.0760533	TRIP13	9319	Q15645
1113	ENSG00000071553.17	6214.34	-0.356755	0.0491883	-7.25284	4.08118e-13	1.27034e-11	ATP6AP1	537	Q15904
1114	ENSG00000071564.16	7605.06	-0.0543218	0.0379536	-1.43127	0.152353	0.28235	TCF3	6929	P15923
1115	ENSG00000071575.11	1675.34	0.103066	0.0705098	1.46172	0.143818	0.270656	TRIB2	28951	Q92519
1116	ENSG00000071626.16	16792.7	-0.0363773	0.0341466	-1.06533	0.286728	0.447374	DAZAP1	26528	A0A0S2Z569
1117	ENSG00000071655.18	9270.88	-0.174822	0.0506623	-3.45074	0.000559049	0.00276627	MBD3	53615	O95983
1118	ENSG00000071794.16	3893.76	0.120559	0.0413799	2.91346	0.00357451	0.0136006	HLTF	6596	A0A0C4DGA6
1119	ENSG00000071859.15	3416.46	-0.244468	0.0455515	-5.36684	8.01293e-08	1.00788e-06	FAM50A	9130	Q14320
1120	ENSG00000071889.16	1591.13	-0.285661	0.0673256	-4.24298	2.20568e-05	0.000162382	FAM3A	60343	P98173
1121	ENSG00000071894.17	5842.95	-0.167254	0.051139	-3.27057	0.00107331	0.00485345	CPSF1	29894	Q10570
1122	ENSG00000071909.18	3.21101	1.71714	1.33242	1.28873	0.197491	NA	MYO3B	140469	B7ZM71
1123	ENSG00000071967.12	655.364	0.444233	0.0984322	4.51309	6.3891e-06	5.34417e-05	CYBRD1	79901	Q53TN4
1124	ENSG00000071994.11	4454.58	-0.203434	0.0469641	-4.33168	1.47973e-05	0.000113424	PDCD2	5134	A0A087WYJ3
1125	ENSG00000072041.17	2947.16	0.211395	0.0429532	4.92153	8.58721e-07	8.87972e-06	SLC6A15	55117	Q8IXG2
1126	ENSG00000072042.13	3561.23	0.113821	0.0470362	2.41987	0.015526	0.0460631	RDH11	51109	Q8TC12
1127	ENSG00000072062.14	3015.01	-0.208403	0.0375786	-5.5458	2.92609e-08	3.97634e-07	PRKACA	5566	P17612
1128	ENSG00000072071.16	4892.16	0.283151	0.0565827	5.0042	5.60951e-07	6.00968e-06	ADGRL1	22859	O94910
1129	ENSG00000072110.13	3664.31	-0.241458	0.0363805	-6.63703	3.20074e-11	7.38173e-10	ACTN1	87	A0A024R694
1130	ENSG00000072121.16	1648.28	0.122884	0.0758023	1.62111	0.104994	0.212867	ZFYVE26	23503	Q68DK2
1131	ENSG00000072133.11	701.929	0.456349	0.0868936	5.25182	1.50606e-07	1.79975e-06	RPS6KA6	27330	Q9UK32
1132	ENSG00000072134.15	1611.21	-0.152704	0.0627245	-2.43451	0.0149118	0.0445709	EPN2	22905	O95208
1133	ENSG00000072135.13	1403.07	0.061359	0.0869608	0.705594	0.480441	0.638889	PTPN18	26469	Q99952
1134	ENSG00000072163.19	39.4042	-1.23637	0.368667	-3.35364	0.000797574	0.00374443	LIMS2	55679	B3KNZ3
1135	ENSG00000072182.12	108.797	0.416429	0.352108	1.18267	0.236939	0.392562	ASIC4	55515	Q96FT7
1136	ENSG00000072195.15	529.304	-0.467008	0.138807	-3.36443	0.000767012	0.00362589	SPEG	10290	Q15772
1137	ENSG00000072201.14	115.352	0.147112	0.234828	0.626468	0.531008	0.682917	LNX1	84708	Q8TBB1
1138	ENSG00000072210.19	3750.93	0.0134502	0.057871	0.232417	0.816214	0.892438	ALDH3A2	224	P51648
1139	ENSG00000072274.13	8606.34	0.242736	0.0437113	5.55316	2.80544e-08	3.81519e-07	TFRC	7037	P02786
1140	ENSG00000072310.17	4581.24	-0.168225	0.0610765	-2.75434	0.00588115	0.0207331	SREBF1	6720	P36956
1141	ENSG00000072364.13	7768.9	-0.0307599	0.0716213	-0.42948	0.667574	0.790781	AFF4	27125	Q9UHB7
1142	ENSG00000072401.15	976.98	-0.221572	0.0692743	-3.19848	0.00138156	0.00604274	UBE2D1	7321	A0A087WW00
1143	ENSG00000072415.9	1600.36	0.10158	0.060236	1.68637	0.0917247	0.191114	MPP5	64398	Q8N3R9
1144	ENSG00000072422.17	1362.65	0.199424	0.0578912	3.44481	0.000571463	0.00281485	RHOBTB1	9886	A0A024QZL4
1145	ENSG00000072501.18	32864.6	0.127204	0.0396535	3.20789	0.00133713	0.00587628	SMC1A	8243	G8JLG1
1146	ENSG00000072506.13	4009.32	-0.224672	0.0526058	-4.27085	1.94726e-05	0.000145331	HSD17B10	3028	Q99714
1147	ENSG00000072518.20	2115.94	-0.0299197	0.0578093	-0.517559	0.604766	0.742787	MARK2	2011	Q7KZI7
1148	ENSG00000072571.20	3586.48	-0.381199	0.064908	-5.87292	4.28186e-09	6.81952e-08	HMMR	3161	O75330
1149	ENSG00000072609.17	3393.35	0.181534	0.0560766	3.23725	0.00120686	0.00537817	CHFR	55743	Q96EP1
1150	ENSG00000072657.9	3.68061	-3.66514	1.78298	-2.05562	0.0398191	NA	TRHDE	29953	Q9UKU6
1151	ENSG00000072682.18	1603.68	-0.0955253	0.0639799	-1.49305	0.135424	0.258089	P4HA2	8974	O15460
1152	ENSG00000072694.21	6.12321	-0.36497	1.04418	-0.349528	0.726693	NA	FCGR2B	2213	P31994
1153	ENSG00000072736.19	4184.37	-0.0480487	0.0290556	-1.65369	0.0981915	0.20157	NFATC3	4775	B5B2S0
1154	ENSG00000072756.17	1902.39	0.136496	0.0473325	2.88377	0.00392943	0.014747	TRNT1	51095	Q96Q11
1155	ENSG00000072778.20	8842.94	-0.105076	0.0472514	-2.22378	0.0261635	0.0705569	ACADVL	37	P49748
1156	ENSG00000072786.13	1164.69	0.2831	0.0808337	3.50225	0.000461339	0.00234383	STK10	6793	O94804
1157	ENSG00000072803.17	3739.76	0.0153554	0.0379275	0.404862	0.685579	0.804045	FBXW11	23291	Q9UKB1
1158	ENSG00000072818.12	7.12096	-1.71942	0.939079	-1.83097	0.0671054	NA	ACAP1	9744	Q15027
1159	ENSG00000072832.15	1216.11	-0.614564	0.0549197	-11.1902	4.55247e-29	5.94952e-27	CRMP1	1400	B3KT07
1160	ENSG00000072840.13	2390.37	0.421539	0.0718945	5.8633	4.53745e-09	7.1708e-08	EVC	2121	P57679
1161	ENSG00000072849.11	2450.52	0.175432	0.0475033	3.69304	0.000221586	0.00124071	DERL2	51009	I3L3R8
1162	ENSG00000072858.10	60.2676	0.152108	0.309043	0.49219	0.622585	0.756703	SIDT1	54847	Q9NXL6
1163	ENSG00000072864.15	1900.57	0.0687985	0.0435024	1.58149	0.113767	0.22617	NDE1	54820	Q9NXR1
1164	ENSG00000072952.18	17.161	0.592423	0.715257	0.828267	0.407519	0.572142	MRVI1	10335	Q9Y6F6
1165	ENSG00000072954.7	205.958	-0.238935	0.168675	-1.41654	0.156619	0.288342	TMEM38A	79041	Q9H6F2
1166	ENSG00000072958.8	4610.25	-0.0812506	0.0420129	-1.93394	0.05312	0.124282	AP1M1	8907	Q59EK3
1167	ENSG00000073008.15	5293.01	-0.0738716	0.0307981	-2.39858	0.0164588	0.0482393	PVR	5817	P15151
1168	ENSG00000073050.11	4979.83	-0.248405	0.0397422	-6.25042	4.09359e-10	7.80876e-09	XRCC1	7515	B2RCY5
1169	ENSG00000073060.16	5230.78	-0.182161	0.0495972	-3.6728	0.000239906	0.00132744	SCARB1	949	Q8WTV0
1170	ENSG00000073067.14	2.47612	1.86319	1.59749	1.16632	0.243485	NA	CYP2W1	54905	Q8TAV3
1171	ENSG00000073111.14	10437.1	-0.21114	0.0288771	-7.31168	2.6382e-13	8.46936e-12	MCM2	4171	P49736
1172	ENSG00000073146.16	6.48853	1.84605	1.24615	1.4814	0.1385	NA	MOV10L1	54456	Q9BXT6
1173	ENSG00000073150.14	273.74	-0.0946819	0.127872	-0.740444	0.45903	0.620385	PANX2	56666	Q96RD6
1174	ENSG00000073169.14	2275.9	0.0232475	0.0509813	0.456	0.64839	0.776806	SELENOO	83642	Q9BVL4
1175	ENSG00000073282.13	3.60884	-0.860965	1.1517	-0.747561	0.454725	NA	TP63	8626	Q9H3D4
1176	ENSG00000073331.18	692.37	0.135733	0.102834	1.31992	0.186861	0.329343	ALPK1	80216	Q96QP1
1177	ENSG00000073350.13	1202.6	-0.153668	0.0826622	-1.85899	0.0630285	0.141949	LLGL2	3993	Q6P1M3
1178	ENSG00000073417.15	2647.41	0.253594	0.0489732	5.17822	2.24013e-07	2.61589e-06	PDE8A	5151	O60658
1179	ENSG00000073464.12	0.893926	-3.45892	2.08896	-1.65581	0.097761	NA	CLCN4	1183	P51793
1180	ENSG00000073536.18	5896.24	-0.0518231	0.0415755	-1.24648	0.212587	0.362717	NLE1	54475	Q9NVX2
1181	ENSG00000073578.17	7970.23	-0.103605	0.0405909	-2.55243	0.0106974	0.033858	SDHA	6389	P31040
1182	ENSG00000073584.20	7656.56	0.0760556	0.0445329	1.70785	0.0876642	0.184257	SMARCE1	6605	A0A024R1S7
1183	ENSG00000073598.6	2.98444	0.294263	1.39718	0.210612	0.83319	NA	FNDC8	54752	Q8TC99
1184	ENSG00000073605.18	1258.2	-0.40084	0.0617432	-6.49205	8.46773e-11	1.84003e-09	GSDMB	55876	Q8TAX9
1185	ENSG00000073614.13	6090.92	0.0907883	0.0560819	1.61885	0.105479	0.213613	KDM5A	5927	P29375
1186	ENSG00000073670.14	1317.39	-0.172963	0.0815658	-2.12053	0.0339614	0.0871962	ADAM11	4185	B4DKD2
1187	ENSG00000073711.11	361.742	0.145793	0.108092	1.34878	0.177408	0.316804	PPP2R3A	5523	Q06190
1188	ENSG00000073712.15	2485.86	0.0535328	0.0413981	1.29312	0.195969	0.341187	FERMT2	10979	Q96AC1
1189	ENSG00000073734.10	12.7281	0.741024	1.6463	0.450115	0.652628	0.780097	ABCB11	8647	O95342
1190	ENSG00000073737.16	89.8238	-0.267867	0.615239	-0.435387	0.663281	0.788111	DHRS9	10170	Q9BPW9
1191	ENSG00000073754.6	0.472338	0	3.70912	0	1	NA	CD5L	922	O43866
1192	ENSG00000073756.12	109.799	0.671307	0.245285	2.73685	0.0062031	0.0216856	PTGS2	5743	P35354
1193	ENSG00000073792.15	4922.1	0.131542	0.03481	3.77885	0.000157551	0.00092048	IGF2BP2	10644	Q9Y6M1
1194	ENSG00000073803.14	1128.95	0.241173	0.0748053	3.22401	0.00126408	0.00559129	MAP3K13	9175	O43283
1195	ENSG00000073849.15	919.972	-0.0255802	0.0896775	-0.285247	0.775455	0.865224	ST6GAL1	6480	P15907
1196	ENSG00000073861.3	4.76296	-0.222502	0.811675	-0.274127	0.783987	NA	TBX21	30009	Q9UL17
1197	ENSG00000073905.8	6.70858	0.450257	0.553478	0.813506	0.415928	NA	NA	NA	NA
1198	ENSG00000073910.22	346.211	1.03601	0.200419	5.16922	2.35073e-07	2.73466e-06	FRY	10129	Q5TBA9
1199	ENSG00000073921.18	3794.93	0.0399747	0.0557421	0.717136	0.47329	0.632529	PICALM	8301	A0A024R5L7
1200	ENSG00000073969.18	4175.45	-0.511305	0.0403261	-12.6793	7.7059e-37	1.4947e-34	NSF	4905	P46459
1201	ENSG00000074047.21	617.455	-0.359679	0.16458	-2.18543	0.0288575	0.0766331	GLI2	2736	P10070
1202	ENSG00000074054.18	3852.84	0.199833	0.0517957	3.8581	0.00011427	0.000694704	CLASP1	23332	Q7Z460
1203	ENSG00000074071.14	7053.94	-0.00533917	0.041303	-0.129268	0.897145	0.942675	MRPS34	65993	C9JJ19
1204	ENSG00000074181.9	752.271	-1.17069	0.129856	-9.01526	1.96413e-19	1.2567e-17	NOTCH3	4854	Q9UM47
1205	ENSG00000074201.9	4440.15	-0.231399	0.0412898	-5.60426	2.0915e-08	2.9043e-07	CLNS1A	1207	P54105
1206	ENSG00000074211.14	991.636	0.0703824	0.0570735	1.23319	0.217505	0.368718	PPP2R2C	5522	Q9Y2T4
1207	ENSG00000074219.13	890.945	0.0369872	0.0668036	0.553671	0.579804	0.723254	TEAD2	8463	A0A024QZE2
1208	ENSG00000074266.21	1303.62	0.0193099	0.0564517	0.342061	0.732305	0.837785	EED	8726	O75530
1209	ENSG00000074276.10	7.56454	-2.98876	1.12058	-2.66716	0.00764954	NA	CDHR2	54825	Q9BYE9
1210	ENSG00000074317.11	103.797	-0.497544	0.164557	-3.02354	0.0024984	0.010017	SNCB	6620	Q16143
1211	ENSG00000074319.13	2590.16	-0.135544	0.0508348	-2.66637	0.00766747	0.0258155	TSG101	7251	Q99816
1212	ENSG00000074356.17	4833.84	-0.145037	0.0608007	-2.38546	0.0170579	0.0495939	NCBP3	55421	Q53F19
1213	ENSG00000074370.18	146.021	-0.554509	0.196611	-2.82033	0.00479746	0.0174261	ATP2A3	489	A8K9K1
1214	ENSG00000074410.14	868.859	0.116304	0.0654845	1.77606	0.0757236	0.16389	CA12	771	O43570
1215	ENSG00000074416.14	161.685	-0.129585	0.237512	-0.545595	0.585345	0.727714	MGLL	11343	Q99685
1216	ENSG00000074527.12	311.579	0.249018	0.101338	2.4573	0.0139987	0.0422875	NTN4	59277	A8K3H6
1217	ENSG00000074582.14	3013.08	-0.0876896	0.0416592	-2.10493	0.0352975	0.0899374	BCS1L	617	A0A024R467
1218	ENSG00000074590.13	1161.55	-0.025657	0.0626719	-0.409386	0.682256	0.801215	NUAK1	9891	A0A024RBL3
1219	ENSG00000074603.19	6655.72	0.178357	0.039763	4.4855	7.27422e-06	6.00009e-05	DPP8	54878	A0A024R5Z6
1220	ENSG00000074621.14	649.695	0.353377	0.240627	1.46856	0.141951	0.267896	SLC24A1	9187	B4DUG1
1221	ENSG00000074657.13	7.06682	0.193602	1.01232	0.191246	0.848333	NA	ZNF532	55205	A0A024R283
1222	ENSG00000074660.16	14.8275	0.0376085	0.552197	0.068107	0.9457	0.970552	SCARF1	8578	A8K6Z5
1223	ENSG00000074695.6	8432.53	-0.0384646	0.0526986	-0.729898	0.465453	0.626005	LMAN1	3998	A0A024R2A7
1224	ENSG00000074696.13	20724.1	0.418351	0.0287424	14.5552	5.41156e-48	1.66198e-45	HACD3	51495	Q9P035
1225	ENSG00000074706.13	54.4455	1.00104	0.374487	2.67309	0.00751558	0.0254296	IPCEF1	26034	Q8WWN9
1226	ENSG00000074755.15	8788.73	0.0177186	0.0355322	0.498665	0.618016	0.753221	ZZEF1	23140	O43149
1227	ENSG00000074800.16	99616	-0.117191	0.036774	-3.18678	0.00143864	0.00626098	ENO1	2023	P06733
1228	ENSG00000074803.20	2.62906	-0.70985	1.64591	-0.431282	0.666264	NA	SLC12A1	6557	Q13621
1229	ENSG00000074842.8	3523.02	-0.0681996	0.0467062	-1.46018	0.144239	0.271104	MYDGF	56005	Q969H8
1230	ENSG00000074855.11	812.549	0.0794246	0.0767873	1.03435	0.300975	0.463252	ANO8	57719	Q9HCE9
1231	ENSG00000074935.14	1615.64	0.238383	0.0648985	3.67316	0.000239565	0.00132607	TUBE1	51175	Q9UJT0
1232	ENSG00000074964.17	871.908	0.264937	0.0850957	3.1134	0.00184942	0.00775411	ARHGEF10L	55160	Q9HCE6
1233	ENSG00000074966.11	57.0937	0.149439	0.447822	0.333701	0.738605	0.84222	TXK	7294	P42681
1234	ENSG00000075035.10	3.20167	-1.30491	1.39536	-0.935173	0.349699	NA	WSCD2	9671	Q2TBF2
1235	ENSG00000075043.18	473.407	-0.19487	0.0975253	-1.99814	0.0457011	0.11085	KCNQ2	3785	O43526
1236	ENSG00000075073.15	0.622109	-2.37712	3.14011	-0.757018	0.449039	NA	TACR2	6865	P21452
1237	ENSG00000075089.9	2388.43	0.0439537	0.0762632	0.576343	0.564384	0.710343	ACTR6	64431	Q9GZN1
1238	ENSG00000075131.10	2309.85	-0.124308	0.0474823	-2.61798	0.00884515	0.0289966	TIPIN	54962	B4DRF3
1239	ENSG00000075142.13	2019.45	-0.0442957	0.0868994	-0.509735	0.610237	0.747115	SRI	6717	P30626
1240	ENSG00000075151.20	13883.9	-0.111322	0.031654	-3.51685	0.000436701	0.00223841	EIF4G3	8672	A0A0A0MSA7
1241	ENSG00000075188.9	1942.28	-0.0729338	0.0646038	-1.12894	0.258923	0.418067	NUP37	79023	Q8NFH4
1242	ENSG00000075213.11	554.657	0.283943	0.0955367	2.97209	0.00295783	0.0115769	SEMA3A	10371	Q14563
1243	ENSG00000075218.19	3517.13	-0.19016	0.0456496	-4.16564	3.10485e-05	0.000220559	GTSE1	51512	Q9NYZ3
1244	ENSG00000075223.14	1977.34	0.157042	0.0657768	2.38751	0.0169631	0.0493651	SEMA3C	10512	Q99985
1245	ENSG00000075234.17	3600.23	0.0322893	0.0720573	0.448105	0.654077	0.780918	TTC38	55020	Q5R3I4
1246	ENSG00000075239.14	4149.8	-0.125036	0.0402069	-3.10982	0.00187202	0.0078352	ACAT1	38	A0A140VJX1
1247	ENSG00000075240.17	1206.44	-0.0113081	0.110252	-0.102566	0.918307	0.954892	GRAMD4	23151	Q6IC98
1248	ENSG00000075275.16	3296.06	0.00578818	0.0525915	0.110059	0.912363	0.951558	CELSR1	9620	Q9NYQ6
1249	ENSG00000075290.8	89.3701	0.128848	0.164162	0.784882	0.432523	0.595583	WNT8B	7479	Q93098
1250	ENSG00000075292.19	8573.51	0.05831	0.0636931	0.915483	0.359938	0.525145	ZNF638	27332	Q14966
1251	ENSG00000075303.13	1013.24	0.190401	0.136001	1.4	0.161514	0.294792	SLC25A40	55972	Q8TBP6
1252	ENSG00000075336.12	1977.88	-0.254082	0.0499606	-5.08566	3.66351e-07	4.1113e-06	TIMM21	29090	A8K1K8
1253	ENSG00000075340.23	2390.47	0.161913	0.0586855	2.759	0.00579786	0.0204826	ADD2	119	P35612
1254	ENSG00000075391.16	2341.59	0.250384	0.0841245	2.97636	0.00291695	0.0114436	RASAL2	9462	A8K2P3
1255	ENSG00000075399.14	1042.94	-0.132351	0.0829105	-1.59632	0.110418	0.221161	VPS9D1	9605	Q9Y2B5
1256	ENSG00000075407.18	3905.21	0.185139	0.103694	1.78544	0.0741906	0.161406	ZNF37A	7587	P17032
1257	ENSG00000075413.18	4959.79	-0.0291633	0.0472474	-0.617246	0.537073	0.687553	MARK3	4140	A0A0A0MT23
1258	ENSG00000075415.12	17966.4	-0.127344	0.0282791	-4.50311	6.69665e-06	5.57359e-05	SLC25A3	5250	A0A024RBE8
1259	ENSG00000075420.13	2014.2	0.119934	0.0664043	1.80612	0.0708992	0.155763	FNDC3B	64778	Q53EP0
1260	ENSG00000075426.12	1200.05	0.136875	0.0590815	2.31672	0.0205189	0.0578579	FOSL2	2355	P15408
1261	ENSG00000075429.9	15.249	-0.743836	0.532616	-1.39657	0.162542	0.296199	CACNG5	27091	Q9UF02
1262	ENSG00000075461.6	56.1613	-0.0165376	0.233801	-0.0707337	0.94361	0.969279	CACNG4	27092	A0A024R8J8
1263	ENSG00000075539.15	2415.32	0.323051	0.106676	3.02835	0.00245893	0.00988885	FRYL	285527	B3KXG5
1264	ENSG00000075568.17	3372.26	0.143356	0.0617702	2.32079	0.0202983	0.0573675	TMEM131	23505	Q92545
1265	ENSG00000075618.18	3438.72	-0.336733	0.0413497	-8.14354	3.83894e-16	1.81385e-14	FSCN1	6624	B3KTA3
1266	ENSG00000075624.16	73612.9	-0.15136	0.043893	-3.44838	0.000563964	0.00278565	ACTB	60	P60709
1267	ENSG00000075643.6	300.883	0.0530381	0.183643	0.288811	0.772726	0.863599	MOCOS	55034	Q96EN8
1268	ENSG00000075651.16	938.874	0.0986081	0.0777327	1.26855	0.2046	0.352781	PLD1	5337	Q59EA4
1269	ENSG00000075673.11	64.5768	0.0719717	0.202568	0.355296	0.722368	0.830488	ATP12A	479	B4E0R9
1270	ENSG00000075702.18	14429.9	0.090093	0.0401292	2.24507	0.0247634	0.0675718	WDR62	284403	O43379
1271	ENSG00000075711.21	4124.54	0.138966	0.0649182	2.14063	0.0323043	0.0838173	DLG1	1739	Q12959
1272	ENSG00000075785.13	7736.76	-0.179398	0.0257943	-6.95495	3.52692e-12	9.58563e-11	RAB7A	7879	A0A158RFU6
1273	ENSG00000075790.10	1520.56	0.119135	0.0870571	1.36847	0.171164	0.308283	BCAP29	55973	E9PAJ1
1274	ENSG00000075826.17	1334.63	-0.121482	0.0569532	-2.13302	0.0329234	0.0850405	SEC31B	25956	Q9NQW1
1275	ENSG00000075856.12	6604.37	-0.0982922	0.032231	-3.04961	0.00229136	0.00931909	SART3	9733	Q15020
1276	ENSG00000075891.21	111.037	-0.109237	0.171031	-0.638698	0.52302	0.675819	PAX2	5076	Q02962
1277	ENSG00000075914.13	1798.64	0.194492	0.0624733	3.1132	0.00185072	0.00775499	EXOSC7	23016	A0A024R2P7
1278	ENSG00000075945.13	1573.83	-0.131869	0.0489418	-2.69441	0.00705138	0.0241786	KIFAP3	22920	Q92845
1279	ENSG00000075975.16	2850.87	0.000130845	0.0360662	0.00362792	0.997105	0.99884	MKRN2	23609	Q9H000
1280	ENSG00000076003.5	7256.91	-0.229471	0.032111	-7.1462	8.92149e-13	2.64303e-11	MCM6	4175	Q14566
1281	ENSG00000076043.10	2512.42	0.154361	0.0393536	3.92241	8.76675e-05	0.000550462	REXO2	25996	Q9Y3B8
1282	ENSG00000076053.10	846.578	-0.283996	0.072673	-3.90786	9.31172e-05	0.000580667	RBM7	10179	J3KPD3
1283	ENSG00000076067.13	2136.52	0.475109	0.0942131	5.04291	4.58493e-07	5.03196e-06	RBMS2	5939	Q15434
1284	ENSG00000076108.11	10318.1	0.0139452	0.0601788	0.23173	0.816748	0.892658	BAZ2A	11176	F8VU39
1285	ENSG00000076201.15	3421.34	-0.0351663	0.0623456	-0.564055	0.572717	0.717434	PTPN23	25930	B4DST5
1286	ENSG00000076242.15	3610.16	0.184306	0.0482101	3.82298	0.00013185	0.000787808	MLH1	4292	P40692
1287	ENSG00000076248.10	7490.03	-0.205855	0.0382898	-5.37625	7.60542e-08	9.61874e-07	UNG	7374	E5KTA6
1288	ENSG00000076258.10	134.782	0.222656	0.226281	0.983978	0.325126	0.489349	FMO4	2329	P31512
1289	ENSG00000076321.11	1217.35	0.0515787	0.069675	0.740275	0.459133	0.620385	KLHL20	27252	A0A024R940
1290	ENSG00000076344.16	14.849	-0.840254	0.721387	-1.16478	0.24411	0.401339	RGS11	8786	O94810
1291	ENSG00000076351.13	2389.96	-0.193865	0.0786764	-2.46408	0.0137364	0.0416249	SLC46A1	113235	A0A024QZ44
1292	ENSG00000076356.7	1610.03	-0.345066	0.0949149	-3.63553	0.000277414	0.00150699	PLXNA2	5362	O75051
1293	ENSG00000076382.17	7591.32	-0.175416	0.0364842	-4.80799	1.52452e-06	1.49826e-05	SPAG5	10615	Q96R06
1294	ENSG00000076513.17	3601.84	0.111362	0.045655	2.4392	0.0147197	0.0441112	ANKRD13A	88455	Q3ZTS7
1295	ENSG00000076554.15	2068.01	0.00704563	0.0533632	0.132032	0.894959	0.941136	TPD52	7163	P55327
1296	ENSG00000076555.15	1398.96	0.347175	0.0959892	3.61681	0.000298252	0.00160464	ACACB	32	O00763
1297	ENSG00000076604.15	4159.29	-0.0349274	0.0640049	-0.545699	0.585273	0.727714	TRAF4	9618	A0A024QZ59
1298	ENSG00000076641.4	720.618	0.163381	0.0857635	1.90501	0.0567784	0.131093	PAG1	55824	Q9NWQ8
1299	ENSG00000076650.7	2294.38	0.125199	0.0514115	2.43524	0.014882	0.0445032	GPATCH1	55094	Q9BRR8
1300	ENSG00000076662.10	108.18	-0.0725437	0.248726	-0.291661	0.770545	0.862148	ICAM3	3385	K7ERN2
1301	ENSG00000076685.18	5043.84	0.296785	0.0416835	7.11997	1.0795e-12	3.15745e-11	NT5C2	22978	A8K6K2
1302	ENSG00000076706.17	1370.58	-1.09108	0.0680879	-16.0246	8.60208e-58	3.96276e-55	MCAM	4162	A0A024R3I5
1303	ENSG00000076716.9	2143.39	-0.0430618	0.0445042	-0.967591	0.333249	0.497894	GPC4	2239	O75487
1304	ENSG00000076770.14	1697.92	0.245293	0.102313	2.39747	0.0165089	0.0483332	MBNL3	55796	Q9NUK0
1305	ENSG00000076826.9	1242.5	-0.287979	0.0674597	-4.26891	1.96434e-05	0.000146427	CAMSAP3	57662	Q9P1Y5
1306	ENSG00000076864.19	486.527	-0.44191	0.0885819	-4.98872	6.07803e-07	6.43678e-06	RAP1GAP	5909	P47736
1307	ENSG00000076924.12	3293.71	-0.0085153	0.0398871	-0.213485	0.830949	0.90309	XAB2	56949	Q9HCS7
1308	ENSG00000076928.17	2912.02	-0.20341	0.0844433	-2.40884	0.0160033	0.0472283	ARHGEF1	9138	A0A024R0R1
1309	ENSG00000076944.16	3082.74	-0.0151466	0.0598166	-0.253218	0.8001	0.882471	STXBP2	6813	Q15833
1310	ENSG00000076984.17	3346.68	-0.033176	0.061775	-0.537046	0.591236	0.732368	MAP2K7	5609	B4DV95
1311	ENSG00000077009.13	9.69338	-0.10255	0.610778	-0.167901	0.866661	NA	NMRK2	27231	Q9NPI5
1312	ENSG00000077044.10	3650.01	0.0756465	0.0589328	1.28361	0.19928	0.345502	DGKD	8527	A0A024R495
1313	ENSG00000077063.11	873.767	0.0770212	0.0875516	0.879723	0.379009	0.54383	CTTNBP2	83992	Q20BG9
1314	ENSG00000077080.10	7.90686	-0.104998	0.561928	-0.186853	0.851776	NA	ACTL6B	51412	O94805
1315	ENSG00000077092.19	376.637	0.403714	0.0918354	4.39606	1.10231e-05	8.69162e-05	RARB	5915	F1D8S6
1316	ENSG00000077097.15	6758.37	-0.0908412	0.0403103	-2.25355	0.0242246	0.0663575	TOP2B	7155	Q02880
1317	ENSG00000077147.16	11380.6	-0.00485297	0.0516799	-0.0939044	0.925185	0.958672	TM9SF3	56889	A0A024QYS2
1318	ENSG00000077150.20	2082.44	-0.131994	0.0735828	-1.79381	0.0728432	0.159076	NFKB2	4791	Q00653
1319	ENSG00000077152.11	3741.45	-0.0491107	0.0571308	-0.859618	0.39	0.554601	UBE2T	29089	Q9NPD8
1320	ENSG00000077157.22	3571.3	0.45247	0.129851	3.48455	0.000492972	0.00247603	PPP1R12B	4660	O60237
1321	ENSG00000077232.18	4653.1	-0.224304	0.039031	-5.74682	9.09384e-09	1.35796e-07	DNAJC10	54431	Q8IXB1
1322	ENSG00000077235.18	10591.5	-0.288815	0.0588176	-4.91036	9.09112e-07	9.34312e-06	GTF3C1	2975	Q12789
1323	ENSG00000077238.14	468.357	-0.304524	0.101557	-2.99854	0.00271277	0.010758	IL4R	3566	P24394
1324	ENSG00000077254.14	4992.22	0.0463292	0.0392378	1.18073	0.237711	0.393523	USP33	23032	Q8TEY7
1325	ENSG00000077264.15	38.4752	0.208688	0.395081	0.528217	0.597349	0.736821	PAK3	5063	B2RCU6
1326	ENSG00000077274.9	2.60606	-0.476176	1.34661	-0.35361	0.723631	NA	CAPN6	827	Q9Y6Q1
1327	ENSG00000077279.18	0.740175	0.82396	2.55228	0.322833	0.746822	NA	DCX	1641	O43602
1328	ENSG00000077312.9	6102.79	-0.139407	0.0402925	-3.45988	0.000540419	0.00268449	SNRPA	6626	P09012
1329	ENSG00000077327.16	8.18278	0.549861	0.720591	0.763069	0.445422	NA	SPAG6	9576	O75602
1330	ENSG00000077348.9	3206.59	-0.188305	0.0517823	-3.63647	0.000276401	0.00150199	EXOSC5	56915	Q9NQT4
1331	ENSG00000077380.15	3623.02	-0.0704749	0.0406219	-1.7349	0.0827588	0.175975	DYNC1I2	1781	A0A140VKE9
1332	ENSG00000077420.16	7.92696	-0.527724	0.724971	-0.727924	0.46666	NA	APBB1IP	54518	Q7Z5R6
1333	ENSG00000077454.16	2292.8	-0.0766209	0.0713377	-1.07406	0.282796	0.443006	LRCH4	4034	O75427
1334	ENSG00000077458.13	1221.54	0.436149	0.0933384	4.67277	2.97161e-06	2.71616e-05	FAM76B	143684	F5GX09
1335	ENSG00000077463.15	1440.44	0.0742015	0.0553407	1.34081	0.179982	0.320096	SIRT6	51548	Q8N6T7
1336	ENSG00000077514.9	2311.65	0.0557447	0.037875	1.47181	0.141073	0.266512	POLD3	10714	A0A024R5M8
1337	ENSG00000077522.13	2690.63	0.30342	0.0899828	3.37198	0.000746295	0.0035373	ACTN2	88	P35609
1338	ENSG00000077549.18	5659.27	-0.138956	0.0333794	-4.16292	3.14201e-05	0.000223027	CAPZB	832	P47756
1339	ENSG00000077585.14	1101.83	0.370255	0.0543118	6.81721	9.28245e-12	2.33035e-10	GPR137B	7107	O60478
1340	ENSG00000077616.11	370.286	0.227901	0.105124	2.16792	0.0301645	0.0793152	NAALAD2	10003	J3KNJ3
1341	ENSG00000077684.16	2148.98	0.0809195	0.0412961	1.95949	0.0500549	0.11883	JADE1	79960	Q6IE81
1342	ENSG00000077713.19	8.90348	0.451977	0.593807	0.76115	0.446567	NA	SLC25A43	203427	Q8WUT9
1343	ENSG00000077721.16	4830.51	-0.052701	0.0336941	-1.5641	0.117794	0.232496	UBE2A	7319	A0A0D9SG71
1344	ENSG00000077782.20	5162.11	0.0344609	0.0441215	0.781044	0.434776	0.597602	FGFR1	2260	A0A0S2Z3Q6
1345	ENSG00000077800.13	1.04421	0	2.20039	0	1	NA	FKBP6	8468	O75344
1346	ENSG00000077935.17	22.0392	1.18844	0.577542	2.05776	0.0396129	0.0987306	SMC1B	27127	Q8NDV3
1347	ENSG00000077942.19	704.257	-0.611965	0.0787131	-7.77462	7.56746e-15	3.03143e-13	FBLN1	2192	P23142
1348	ENSG00000077943.8	1097.33	-0.415101	0.0828998	-5.00726	5.52098e-07	5.93208e-06	ITGA8	8516	B4DN28
1349	ENSG00000078018.20	546.036	0.0969778	0.120998	0.801482	0.422853	0.586391	MAP2	4133	P11137
1350	ENSG00000078043.16	1565.35	0.125866	0.062151	2.02517	0.0428498	0.105069	PIAS2	9063	A0A024RC49
1351	ENSG00000078053.17	279.024	0.288738	0.108696	2.65637	0.00789861	0.0264392	AMPH	273	P49418
1352	ENSG00000078061.13	3825.29	-0.000530679	0.0446854	-0.0118759	0.990525	0.995115	ARAF	369	P10398
1353	ENSG00000078070.13	2253.13	0.15685	0.0731491	2.14425	0.0320131	0.0832376	MCCC1	56922	Q68D27
1354	ENSG00000078081.8	393.984	0.623553	0.0919447	6.78183	1.18664e-11	2.92721e-10	LAMP3	27074	Q9UQV4
1355	ENSG00000078098.14	12.0187	3.05603	1.4433	2.1174	0.0342258	0.0877161	FAP	2191	B4DLR2
1356	ENSG00000078114.18	1040.26	0.244887	0.123493	1.983	0.0473673	0.113949	NEBL	10529	O76041
1357	ENSG00000078124.12	1995.2	0.641895	0.0703463	9.12479	7.18755e-20	4.85146e-18	ACER3	55331	B7Z2Q2
1358	ENSG00000078140.14	4748.99	0.0195331	0.05165	0.378183	0.705295	0.818725	UBE2K	3093	P61086
1359	ENSG00000078142.13	3709.5	-0.0743675	0.0635117	-1.17093	0.241628	0.398397	PIK3C3	5289	A8MYT4
1360	ENSG00000078177.14	1400.51	-0.154011	0.0916135	-1.6811	0.0927443	0.192824	N4BP2	55728	B2ZZ87
1361	ENSG00000078237.7	1195.69	-0.532187	0.21581	-2.46599	0.0136634	0.041465	TIGAR	57103	Q9NQ88
1362	ENSG00000078246.17	2339.13	0.116146	0.0452832	2.56489	0.0103208	0.0329034	TULP3	7289	O75386
1363	ENSG00000078269.15	2865.64	0.325884	0.053573	6.083	1.17954e-09	2.08393e-08	SYNJ2	8871	A0A1W2PR85
1364	ENSG00000078295.17	129.933	0.984971	0.589146	1.67186	0.0945514	0.195808	ADCY2	108	Q08462
1365	ENSG00000078304.19	4787.37	-0.0591359	0.0367042	-1.61115	0.107147	0.21616	PPP2R5C	5527	Q13362
1366	ENSG00000078319.9	389.953	0.353785	0.0838329	4.22012	2.44168e-05	0.000177697	NA	NA	NA
1367	ENSG00000078328.21	2.48439	2.66095	1.48181	1.79574	0.072536	NA	RBFOX1	54715	Q59HD3
1368	ENSG00000078369.18	16173	-0.0626122	0.027655	-2.26405	0.0235712	0.0648569	GNB1	2782	B3KVK2
1369	ENSG00000078399.19	6126.51	0.389359	0.0410018	9.49613	2.17828e-21	1.69363e-19	HOXA9	3205	P31269
1370	ENSG00000078401.7	15.5452	0.0348255	0.490618	0.0709829	0.943411	0.969129	EDN1	1906	P05305
1371	ENSG00000078403.17	3785.58	0.150758	0.0648793	2.32367	0.0201433	0.0569733	MLLT10	8028	P55197
1372	ENSG00000078487.17	781.137	-0.394985	0.0849676	-4.64865	3.3411e-06	3.01796e-05	ZCWPW1	55063	Q9H0M4
1373	ENSG00000078549.14	65.4599	-0.362444	0.400477	-0.905033	0.365448	0.530219	ADCYAP1R1	117	A0A090N8F8
1374	ENSG00000078579.9	4.22975	0.728616	0.836814	0.870702	0.383917	NA	FGF20	26281	Q9NP95
1375	ENSG00000078596.11	0.770537	-0.862243	2.61175	-0.33014	0.741294	NA	ITM2A	9452	O43736
1376	ENSG00000078618.21	7514.4	-0.167326	0.0333924	-5.01089	5.41782e-07	5.83144e-06	NRDC	4898	O43847
1377	ENSG00000078668.14	6105.8	-0.239678	0.0374578	-6.39862	1.56788e-10	3.24986e-09	VDAC3	7419	Q9Y277
1378	ENSG00000078674.17	11104.7	0.0328036	0.0613984	0.534274	0.593152	0.733853	PCM1	5108	B9EIS5
1379	ENSG00000078687.17	1657.6	-0.0424652	0.0741157	-0.572957	0.566674	0.71209	TNRC6C	57690	Q9HCJ0
1380	ENSG00000078699.21	1809.96	0.150961	0.0805253	1.8747	0.0608335	0.138438	CBFA2T2	9139	O43439
1381	ENSG00000078747.15	5900.49	0.171431	0.0471748	3.63396	0.000279105	0.00151445	ITCH	83737	Q96J02
1382	ENSG00000078795.16	3.84753	1.1881	1.09698	1.08307	0.278778	NA	PKD2L2	27039	Q9NZM6
1383	ENSG00000078804.13	977.553	-0.06129	0.0745023	-0.822659	0.410702	0.574927	TP53INP2	58476	Q8IXH6
1384	ENSG00000078808.17	5718.92	-0.0996351	0.0496301	-2.00755	0.0446906	0.10883	SDF4	51150	A0A024R084
1385	ENSG00000078814.16	52.9638	0.95649	0.506597	1.88807	0.0590165	0.135328	MYH7B	57644	A7E2Y1
1386	ENSG00000078900.15	1671.89	-0.00823824	0.0669525	-0.123046	0.902071	0.945586	TP73	7161	O15350
1387	ENSG00000078902.16	1405.07	-0.00243539	0.0693713	-0.0351067	0.971995	0.9843	TOLLIP	54472	B3KR28
1388	ENSG00000078967.13	630.085	0.0673509	0.0771291	0.873223	0.382542	0.546823	UBE2D4	51619	A0A024RA90
1389	ENSG00000079101.16	59.3474	0.513883	0.267094	1.92398	0.054357	0.126613	CLUL1	27098	B7Z5R4
1390	ENSG00000079102.16	394.076	0.134662	0.118331	1.13801	0.255117	0.413787	RUNX1T1	862	B2R6I9
1391	ENSG00000079112.10	1.22246	0	2.06631	0	1	NA	CDH17	1015	Q12864
1392	ENSG00000079134.12	3657.5	0.00404677	0.0495431	0.0816818	0.9349	0.964845	THOC1	9984	Q96FV9
1393	ENSG00000079150.18	676.366	0.152906	0.0748724	2.04222	0.0411292	0.101662	FKBP7	51661	Q9Y680
1394	ENSG00000079156.17	1646.53	0.148036	0.0518112	2.85721	0.00427382	0.0158045	OSBPL6	114880	Q9BZF3
1395	ENSG00000079215.14	4779.04	0.177918	0.0369537	4.81463	1.47471e-06	1.4563e-05	SLC1A3	6507	P43003
1396	ENSG00000079246.16	15129.6	-0.153721	0.0367751	-4.18002	2.91478e-05	0.000208666	XRCC5	7520	P13010
1397	ENSG00000079257.8	662.682	-0.19624	0.0740547	-2.64994	0.00805071	0.0268605	LXN	56925	Q9BS40
1398	ENSG00000079263.19	3.94257	1.91318	1.45221	1.31743	0.187695	NA	SP140	11262	B4DVW8
1399	ENSG00000079277.21	1354.84	-0.152691	0.0733681	-2.08116	0.037419	0.0942868	MKNK1	8569	Q9BUB5
1400	ENSG00000079308.19	38.0159	-0.517261	0.346012	-1.49492	0.134935	0.25745	TNS1	7145	B7Z6H8
1401	ENSG00000079313.15	4178.75	0.0484665	0.0585433	0.827874	0.407742	0.572265	REXO1	57455	Q8N1G1
1402	ENSG00000079332.15	6432.19	0.206719	0.0361208	5.723	1.04657e-08	1.54652e-07	SAR1A	56681	Q5SQT9
1403	ENSG00000079335.20	788.018	0.134445	0.0692357	1.94185	0.052155	0.122475	CDC14A	8556	Q9UNH5
1404	ENSG00000079337.16	872.443	0.649805	0.11823	5.49613	3.88212e-08	5.15388e-07	RAPGEF3	10411	Q99777
1405	ENSG00000079385.22	14.0295	-0.776613	0.986313	-0.78739	0.431053	0.594305	CEACAM1	634	P13688
1406	ENSG00000079387.14	3482.66	0.200416	0.055142	3.63455	0.000278469	0.00151189	SENP1	29843	Q6N001
1407	ENSG00000079393.20	6.9772	-0.328531	0.895488	-0.366873	0.713714	NA	DUSP13	51207	Q6B8I1
1408	ENSG00000079432.7	6219.19	-0.0809037	0.0470873	-1.71816	0.0857667	0.181137	CIC	23152	Q96RK0
1409	ENSG00000079435.10	1.09419	0.110888	2.2322	0.0496766	0.96038	NA	LIPE	3991	A8K8W7
1410	ENSG00000079459.13	6950.39	-0.0908355	0.0321182	-2.82817	0.00468151	0.0170858	FDFT1	2222	P37268
1411	ENSG00000079462.7	1997.96	-0.0256052	0.0596535	-0.429232	0.667754	0.790944	PAFAH1B3	5050	A0A024R0L6
1412	ENSG00000079482.13	960.322	0.351204	0.355685	0.987402	0.323446	0.487776	OPHN1	4983	O60890
1413	ENSG00000079616.12	6204.74	-0.0793565	0.0403271	-1.96782	0.0490885	0.117185	KIF22	3835	A0A024R632
1414	ENSG00000079689.14	3.45444	-0.640009	1.49843	-0.427119	0.669293	NA	SCGN	10590	O76038
1415	ENSG00000079691.18	1612.01	0.310978	0.0659516	4.71525	2.41413e-06	2.26272e-05	CARMIL1	55604	Q5VZK9
1416	ENSG00000079739.17	2307.15	0.132421	0.0388524	3.40831	0.000653678	0.00315792	PGM1	5236	B7Z6C2
1417	ENSG00000079785.15	6957.44	-0.184429	0.0291001	-6.33774	2.33164e-10	4.63987e-09	DDX1	1653	A3RJH1
1418	ENSG00000079805.16	7662.98	-0.170878	0.0389184	-4.39068	1.12997e-05	8.87553e-05	DNM2	1785	P50570
1419	ENSG00000079819.19	7809.64	-0.0327684	0.0462202	-0.708962	0.478348	0.637026	EPB41L2	2037	I6L9B1
1420	ENSG00000079841.18	97.9178	1.30509	0.257432	5.06965	3.98547e-07	4.43747e-06	RIMS1	22999	Q3ZCW0
1421	ENSG00000079931.15	2873.05	0.301496	0.0383479	7.86213	3.77641e-15	1.53956e-13	MOXD1	26002	Q6UVY6
1422	ENSG00000079950.14	3151.69	0.0866123	0.0865228	1.00103	0.31681	0.480601	STX7	8417	O15400
1423	ENSG00000079974.17	1589.97	-0.132609	0.0611173	-2.16975	0.0300259	0.0791089	RABL2B	11158	Q9UNT1
1424	ENSG00000079999.14	2930.23	-0.285255	0.0671819	-4.24601	2.17612e-05	0.000160334	KEAP1	9817	A0A024R7C0
1425	ENSG00000080007.8	0.720926	-0.0357316	2.42266	-0.0147489	0.988233	NA	DDX43	55510	Q9NXZ2
1426	ENSG00000080031.10	160.879	-0.819644	0.491441	-1.66784	0.095348	0.197027	PTPRH	5794	NA
1427	ENSG00000080166.16	27.2425	0.789651	0.416217	1.89721	0.0578004	0.13297	DCT	1638	P40126
1428	ENSG00000080189.15	3678.96	0.0570452	0.0430631	1.32469	0.185274	0.327423	SLC35C2	51006	Q9NQQ7
1429	ENSG00000080200.10	1839.63	0.0713751	0.0631292	1.13062	0.258215	0.417051	CRYBG3	131544	Q68DQ2
1430	ENSG00000080224.17	43.6767	0.294021	0.351006	0.837652	0.402226	0.566653	EPHA6	285220	A0A0B4J1T8
1431	ENSG00000080293.9	0.54785	-0.573562	2.553	-0.224662	0.822242	NA	SCTR	6344	P47872
1432	ENSG00000080298.15	311.771	-0.014349	0.135883	-0.105598	0.915901	0.95379	RFX3	5991	P48380
1433	ENSG00000080345.18	7235.98	0.139379	0.0633295	2.20085	0.0277465	0.0741421	RIF1	55183	Q5UIP0
1434	ENSG00000080371.6	2345.06	-0.148438	0.0674664	-2.20018	0.0277943	0.0742308	RAB21	23011	A0A024RBA9
1435	ENSG00000080493.17	399.449	0.261446	0.0951664	2.74725	0.00600973	0.0211056	SLC4A4	8671	A0A024RD97
1436	ENSG00000080503.24	3845.13	-0.0757734	0.181547	-0.417375	0.676404	0.79709	SMARCA2	6595	B4DSC8
1437	ENSG00000080511.5	0.383029	0	3.95709	0	1	NA	RDH8	50700	K7ELF7
1438	ENSG00000080546.13	3036.52	-0.0614994	0.0377116	-1.63078	0.102936	0.2093	SESN1	27244	Q9Y6P5
1439	ENSG00000080561.13	404.661	0.14096	0.0970989	1.45172	0.14658	0.274304	MID2	11043	Q9UJV3
1440	ENSG00000080572.13	3.22113	0.376672	1.11223	0.338663	0.734864	NA	PIH1D3	139212	Q9NQM4
1441	ENSG00000080573.7	84.9694	-0.0912805	0.33032	-0.27634	0.782287	0.869976	COL5A3	50509	P25940
1442	ENSG00000080603.17	13607.2	0.102484	0.061009	1.67982	0.0929924	0.193261	SRCAP	10847	Q6ZRS2
1443	ENSG00000080608.10	1883.82	-0.116386	0.0670363	-1.73617	0.0825341	0.175618	PUM3	9933	Q15397
1444	ENSG00000080618.16	0.652256	0	2.70207	0	1	NA	CPB2	1361	A0A087WSY5
1445	ENSG00000080644.16	26.548	0.289934	0.485474	0.597218	0.550362	0.698163	CHRNA3	1136	P32297
1446	ENSG00000080709.16	4.80553	0.721763	0.877223	0.822782	0.410632	NA	KCNN2	3781	Q9H2S1
1447	ENSG00000080802.18	1509.63	0.0508234	0.0525032	0.968006	0.333042	0.497766	CNOT4	4850	A0A024R776
1448	ENSG00000080815.19	2723.94	0.0710155	0.0480004	1.47948	0.139013	0.263593	PSEN1	5663	A0A024R6A3
1449	ENSG00000080819.9	1090.09	0.156693	0.0576074	2.72002	0.00652777	0.0226146	CPOX	1371	P36551
1450	ENSG00000080822.17	2702.92	0.0274338	0.0467584	0.586715	0.557395	0.703742	CLDND1	56650	Q9NY35
1451	ENSG00000080823.23	960.047	-0.115273	0.106179	-1.08564	0.277638	0.437754	MOK	5891	Q9UQ07
1452	ENSG00000080824.18	135616	-0.193213	0.0272787	-7.08292	1.41145e-12	4.03237e-11	HSP90AA1	3320	P07900
1453	ENSG00000080839.12	3822.15	0.286053	0.0624144	4.58313	4.58074e-06	3.97594e-05	RBL1	5933	P28749
1454	ENSG00000080845.17	1206.78	-0.0290902	0.0507252	-0.573486	0.566315	0.711883	DLGAP4	22839	A0A0B4J2C2
1455	ENSG00000080854.15	1950.81	0.130337	0.156932	0.830531	0.406239	0.570735	IGSF9B	22997	Q8N7W7
1456	ENSG00000080947.15	380.555	-0.205453	0.186028	-1.10442	0.269411	0.429338	CROCCP3	114819	NA
1457	ENSG00000080986.13	3287.13	-0.098938	0.0466491	-2.1209	0.0339305	0.0871411	NDC80	10403	A8K031
1458	ENSG00000081014.11	2899.77	0.34121	0.05433	6.28032	3.37879e-10	6.51266e-09	AP4E1	23431	B4DM48
1459	ENSG00000081019.13	1041.07	0.113553	0.0922581	1.23082	0.21839	0.36981	RSBN1	54665	Q5VWQ0
1460	ENSG00000081026.19	2220.57	0.0203495	0.0618481	0.329024	0.742138	0.844785	MAGI3	260425	Q5TCQ9
1461	ENSG00000081041.9	80.3296	0.478857	0.28928	1.65534	0.0978556	0.201069	CXCL2	2920	A0A024RDD9
1462	ENSG00000081051.8	1.3138	2.60704	1.75774	1.48318	0.138027	NA	AFP	174	P02771
1463	ENSG00000081052.13	1070.98	0.202661	0.104323	1.94263	0.052061	0.122285	COL4A4	1286	P53420
1464	ENSG00000081059.20	1056.42	-0.0451933	0.0855309	-0.528386	0.597231	0.736821	TCF7	6932	P36402
1465	ENSG00000081087.15	1852.86	0.0141476	0.10326	0.137009	0.891023	0.939466	OSTM1	28962	Q86WC4
1466	ENSG00000081138.14	382.126	-0.0522276	0.175435	-0.297703	0.76593	0.859126	CDH7	1005	F5H5X9
1467	ENSG00000081148.12	10.9558	-0.319341	0.572147	-0.558144	0.576746	NA	IMPG2	50939	F1T0J3
1468	ENSG00000081154.12	5928.29	0.313452	0.0282447	11.0978	1.28634e-28	1.62352e-26	PCNP	57092	Q8WW12
1469	ENSG00000081177.18	1531.31	-0.058424	0.0456381	-1.28016	0.20049	0.347057	EXD2	55218	Q9NVH0
1470	ENSG00000081181.8	1543.56	0.204405	0.0559179	3.65544	0.00025674	0.0014076	ARG2	384	A0A024R6A0
1471	ENSG00000081189.15	1130.07	0.275919	0.103928	2.65489	0.00793334	0.026535	MEF2C	4208	Q06413
1472	ENSG00000081237.20	5.21057	-0.828857	1.59233	-0.520532	0.602693	NA	PTPRC	5788	M9MML4
1473	ENSG00000081248.11	1.72255	-0.337921	1.16823	-0.289259	0.772384	NA	CACNA1S	779	Q13698
1474	ENSG00000081277.12	0.95178	0.926109	1.77745	0.521031	0.602345	NA	PKP1	5317	Q13835
1475	ENSG00000081307.12	2566.05	0.222983	0.0549114	4.06078	4.8908e-05	0.000327958	UBA5	79876	Q9GZZ9
1476	ENSG00000081320.11	941.158	0.0944845	0.0578799	1.63242	0.102591	0.208842	STK17B	9262	O94768
1477	ENSG00000081377.17	2040.76	0.0972079	0.055714	1.74476	0.0810258	0.173069	CDC14B	8555	O60729
1478	ENSG00000081386.12	1323.55	0.313516	0.0578921	5.41552	6.11105e-08	7.84727e-07	ZNF510	22869	Q6NUI8
1479	ENSG00000081479.15	1271	0.116487	0.13005	0.895712	0.370406	0.534996	LRP2	4036	P98164
1480	ENSG00000081665.14	803.92	0.305785	0.0869095	3.51842	0.000434117	0.00222765	ZNF506	440515	Q5JVG8
1481	ENSG00000081692.12	3386.18	-0.20671	0.048215	-4.28726	1.80892e-05	0.000135997	JMJD4	65094	Q9H9V9
1482	ENSG00000081721.12	3827.25	0.632825	0.0401914	15.7453	7.39711e-56	3.09788e-53	DUSP12	11266	Q9UNI6
1483	ENSG00000081760.17	2261.69	-0.156911	0.0498626	-3.14687	0.00165027	0.00703271	AACS	65985	Q86V21
1484	ENSG00000081791.9	3238.81	0.0692865	0.0439988	1.57474	0.115317	0.228587	DELE1	9812	Q14154
1485	ENSG00000081800.9	1.18464	0	2.03425	0	1	NA	SLC13A1	6561	Q2NKK0
1486	ENSG00000081803.16	1625.76	-0.0503074	0.0462329	-1.08813	0.276538	0.436805	CADPS2	93664	Q86UW7
1487	ENSG00000081818.4	1.69618	0.547691	1.22597	0.446742	0.655061	NA	PCDHB4	56131	Q9Y5E5
1488	ENSG00000081853.15	10.059	-0.951361	0.908886	-1.04673	0.295223	NA	PCDHGA2	56113	Q9Y5H1
1489	ENSG00000081870.11	1408.7	-0.120798	0.0504421	-2.39478	0.0166303	0.0486267	HSPB11	51668	Q9Y547
1490	ENSG00000081913.14	2413.02	-0.00588566	0.0422065	-0.139449	0.889095	0.938992	PHLPP1	23239	O60346
1491	ENSG00000081923.14	136.702	-0.174984	0.163904	-1.0676	0.285701	0.446229	ATP8B1	5205	O43520
1492	ENSG00000081985.11	413.376	0.599381	0.168285	3.56171	0.000368443	0.00192549	IL12RB2	3595	B4DGA4
1493	ENSG00000082014.16	954.046	-0.410116	0.0643433	-6.37387	1.84311e-10	3.75282e-09	SMARCD3	6604	Q6STE5
1494	ENSG00000082068.9	2606.87	-0.306315	0.0842337	-3.63649	0.000276375	0.00150199	WDR70	55100	Q9NW82
1495	ENSG00000082074.18	1.83797	-0.895677	1.96762	-0.455209	0.648959	NA	FYB1	2533	O15117
1496	ENSG00000082126.18	2.07097	-2.44221	1.64529	-1.48436	0.137712	NA	MPP4	58538	Q96JB8
1497	ENSG00000082146.13	1652.67	0.0232158	0.0703756	0.329884	0.741488	0.844305	STRADB	55437	Q9C0K7
1498	ENSG00000082153.18	8730.74	0.207644	0.0505211	4.11005	3.95572e-05	0.000272188	BZW1	9689	A0A024R3Z6
1499	ENSG00000082175.15	91.0931	0.128598	0.366574	0.350811	0.72573	0.832795	PGR	5241	P06401
1500	ENSG00000082196.20	281.691	0.715278	0.161215	4.4368	9.13077e-06	7.35049e-05	C1QTNF3	114899	Q9BXJ4
1501	ENSG00000082212.13	5080.97	-0.0290616	0.0320663	-0.906297	0.364779	0.529482	ME2	4200	P23368
1502	ENSG00000082213.18	4661.43	-0.0455627	0.0408091	-1.11648	0.264215	0.423364	C5orf22	55322	A0A024RE14
1503	ENSG00000082258.13	3051.78	0.295558	0.0723883	4.08295	4.44669e-05	0.000301247	CCNT2	905	B4DH21
1504	ENSG00000082269.16	1741.64	0.412778	0.165407	2.49553	0.012577	0.0386454	FAM135A	57579	Q9P2D6
1505	ENSG00000082293.13	290.586	0.161083	0.183495	0.87786	0.38002	0.54474	COL19A1	1310	Q14993
1506	ENSG00000082397.17	6973.28	-0.0693853	0.0613588	-1.13081	0.258135	0.416957	EPB41L3	23136	Q9Y2J2
1507	ENSG00000082438.17	1314.55	0.505521	0.0873999	5.784	7.29457e-09	1.1054e-07	COBLL1	22837	A0A0D9SG04
1508	ENSG00000082458.12	2345.74	0.35124	0.0528851	6.64157	3.10357e-11	7.17559e-10	DLG3	1741	Q92796
1509	ENSG00000082482.13	1.81742	0.618995	1.49366	0.414415	0.67857	NA	KCNK2	3776	O95069
1510	ENSG00000082497.12	2103.08	-0.0784099	0.0553555	-1.41648	0.156635	0.288343	SERTAD4	56256	Q9NUC0
1511	ENSG00000082512.15	914.867	-0.165931	0.0882363	-1.88054	0.0600351	0.137152	TRAF5	7188	O00463
1512	ENSG00000082515.18	2199.46	0.0932534	0.0415632	2.24365	0.0248547	0.0677611	MRPL22	29093	Q9NWU5
1513	ENSG00000082516.9	3147.17	-0.159967	0.0428831	-3.73031	0.000191248	0.00109309	GEMIN5	25929	B7ZLC9
1514	ENSG00000082556.13	1.82447	1.25673	1.51452	0.829786	0.40666	NA	OPRK1	4986	P41145
1515	ENSG00000082641.16	11497	-0.0830102	0.0351676	-2.36042	0.0182543	0.0525336	NFE2L1	4779	J9JIE5
1516	ENSG00000082684.16	71.1874	-0.0147308	0.308779	-0.0477064	0.96195	0.978968	SEMA5B	54437	Q9P283
1517	ENSG00000082701.15	2545.89	-0.0814163	0.0647303	-1.25778	0.208473	0.357551	GSK3B	2932	P49841
1518	ENSG00000082781.12	1045.98	0.0645864	0.112253	0.575367	0.565043	0.710866	ITGB5	3693	L7RT22
1519	ENSG00000082805.20	5090.19	-0.084456	0.064584	-1.30769	0.190978	0.334425	ERC1	23085	G8JLD3
1520	ENSG00000082898.17	15778.4	0.034008	0.0365599	0.930201	0.352267	0.516941	XPO1	7514	B3KWD0
1521	ENSG00000082996.19	1412.25	0.0234688	0.0655357	0.358106	0.720264	0.828742	RNF13	11342	O43567
1522	ENSG00000083067.22	41.9973	1.26909	0.582173	2.17993	0.0292628	0.0774828	TRPM3	80036	Q6NW43
1523	ENSG00000083093.10	1499.64	-0.149385	0.0783158	-1.90747	0.0564592	0.130487	PALB2	79728	Q86YC2
1524	ENSG00000083097.14	3946.45	0.337132	0.0693996	4.85783	1.18679e-06	1.19634e-05	DOP1A	23033	Q5TA12
1525	ENSG00000083099.11	3380.83	0.0540987	0.0556609	0.971935	0.331083	0.495643	LYRM2	57226	Q9NU23
1526	ENSG00000083123.15	766.615	-0.110848	0.0687771	-1.61169	0.107029	0.215984	BCKDHB	594	A0A140VKB3
1527	ENSG00000083168.11	6215.46	0.00533365	0.0581096	0.091786	0.926868	0.959965	KAT6A	7994	A5PLL3
1528	ENSG00000083223.18	3294.33	0.320647	0.060265	5.32062	1.03414e-07	1.27466e-06	TUT7	79670	Q5VYS8
1529	ENSG00000083290.20	860.231	0.245694	0.147509	1.66561	0.0957902	0.197685	ULK2	9706	Q8IYT8
1530	ENSG00000083307.12	2.84973	0.771799	1.93921	0.397997	0.690632	NA	GRHL2	79977	B4DL28
1531	ENSG00000083312.17	14478.1	0.213151	0.048357	4.40785	1.04403e-05	8.27808e-05	TNPO1	3842	A0A024RAM0
1532	ENSG00000083444.17	5041.05	-0.179955	0.0392281	-4.58741	4.48772e-06	3.90994e-05	PLOD1	5351	A0A024R4H0
1533	ENSG00000083454.22	1047.07	-0.00858477	0.086339	-0.0994309	0.920796	0.956299	P2RX5	5026	Q93086
1534	ENSG00000083457.12	2342.84	0.499244	0.0624367	7.99599	1.28532e-15	5.6258e-14	ITGAE	3682	P38570
1535	ENSG00000083520.15	6369.81	-0.0545683	0.0361335	-1.51019	0.130996	0.251628	DIS3	22894	Q9Y2L1
1536	ENSG00000083535.16	1992.9	-0.0452495	0.0753439	-0.600573	0.548124	0.696572	PIBF1	10464	Q8WXW3
1537	ENSG00000083544.15	1033.82	-0.0805341	0.0577089	-1.39552	0.162858	0.296686	TDRD3	81550	Q9H7E2
1538	ENSG00000083635.8	1302.7	0.000705082	0.0530786	0.0132837	0.989401	0.994474	NUFIP1	26747	Q9UHK0
1539	ENSG00000083642.19	1986.92	0.0517015	0.0661391	0.781708	0.434386	0.59722	PDS5B	23047	Q9NTI5
1540	ENSG00000083720.13	6004.2	0.126288	0.0377585	3.34463	0.00082392	0.00385829	OXCT1	5019	A0A024R040
1541	ENSG00000083750.12	617.959	-0.0327064	0.132608	-0.246639	0.805187	0.885379	RRAGB	10325	Q5VZM2
1542	ENSG00000083782.8	0.441772	0	3.35627	0	1	NA	EPYC	1833	A0A024RBC3
1543	ENSG00000083799.17	1875.83	0.0402864	0.0993687	0.405424	0.685166	0.803664	CYLD	1540	A0A024R6T1
1544	ENSG00000083807.10	317.708	-0.00366154	0.111605	-0.032808	0.973828	0.98527	SLC27A5	10998	Q9Y2P5
1545	ENSG00000083812.12	1406.51	-0.0492851	0.0696752	-0.707355	0.479346	0.637916	ZNF324	25799	A0A024R4R8
1546	ENSG00000083814.13	2.29033	0.185285	0.97321	0.190385	0.849007	NA	ZNF671	79891	B7Z1N1
1547	ENSG00000083817.9	527.746	0.0702557	0.0758645	0.926068	0.354411	0.519405	ZNF416	55659	Q9BWM5
1548	ENSG00000083828.16	805.908	-0.0272483	0.086474	-0.315104	0.752683	0.851885	ZNF586	54807	Q9NXT0
1549	ENSG00000083838.16	747.198	-0.213977	0.0702734	-3.04492	0.00232739	0.00942359	ZNF446	55663	Q8NDK2
1550	ENSG00000083844.10	1254.87	0.178046	0.0987798	1.80245	0.0714744	0.156755	ZNF264	9422	O43296
1551	ENSG00000083845.9	27490.3	-0.256611	0.0425587	-6.02956	1.64402e-09	2.82334e-08	RPS5	6193	A0A024R4Q8
1552	ENSG00000083857.14	6150.67	-0.202441	0.0547731	-3.69599	0.000219035	0.00122866	FAT1	2195	Q14517
1553	ENSG00000083896.12	3554.81	-0.242682	0.0431768	-5.62065	1.90238e-08	2.65973e-07	YTHDC1	91746	Q96MU7
1554	ENSG00000083937.9	2667.13	0.0528983	0.0472514	1.11951	0.262924	0.421956	CHMP2B	25978	B2RE76
1555	ENSG00000084070.12	2852.24	0.0457825	0.0436194	1.04959	0.293906	0.455876	SMAP2	64744	Q8WU79
1556	ENSG00000084072.17	4840.16	0.387551	0.0423949	9.14146	6.16159e-20	4.17425e-18	PPIE	10450	Q9UNP9
1557	ENSG00000084073.9	4961.59	-0.0935281	0.0357566	-2.61569	0.00890475	0.0291401	ZMPSTE24	10269	O75844
1558	ENSG00000084090.13	8082.92	-0.123434	0.0288847	-4.27333	1.92575e-05	0.000143842	STARD7	56910	Q9NQZ5
1559	ENSG00000084092.7	1512.78	0.0506402	0.0453617	1.11636	0.264266	0.423373	NOA1	84273	Q8NC60
1560	ENSG00000084093.17	1802.22	-0.0444088	0.0529231	-0.839118	0.401403	0.56571	REST	5978	Q13127
1561	ENSG00000084110.11	36.4162	-0.0899977	0.496891	-0.181122	0.856272	0.918371	HAL	3034	P42357
1562	ENSG00000084112.15	2797.89	0.228918	0.0765413	2.99078	0.00278267	0.0109964	SSH1	54434	Q8WYL5
1563	ENSG00000084207.18	374.222	-0.826023	0.0809367	-10.2058	1.86799e-24	1.83093e-22	GSTP1	2950	P09211
1564	ENSG00000084234.17	14054.9	-0.131315	0.0260831	-5.03449	4.79118e-07	5.23648e-06	APLP2	334	A0A140VJE9
1565	ENSG00000084444.14	1983.3	0.197115	0.0411318	4.79228	1.64898e-06	1.60771e-05	FAM234B	57613	A2RU67
1566	ENSG00000084453.16	3.39443	-0.847231	2.08596	-0.406159	0.684626	NA	SLCO1A2	6579	A0A024RAT5
1567	ENSG00000084463.8	6819.8	-0.103804	0.0361967	-2.86778	0.00413368	0.0153788	WBP11	51729	A0A024RAW9
1568	ENSG00000084623.11	10089.7	0.170535	0.0596058	2.86104	0.00422251	0.0156524	EIF3I	8668	Q13347
1569	ENSG00000084628.10	239.868	0.0942793	0.111029	0.849141	0.395803	0.560419	NKAIN1	79570	Q4KMZ8
1570	ENSG00000084636.18	13.7936	-0.853414	0.642143	-1.32901	0.183845	0.325334	COL16A1	1307	Q07092
1571	ENSG00000084652.16	8353.92	-0.219353	0.0248906	-8.81269	1.22183e-18	7.1703e-17	TXLNA	200081	P40222
1572	ENSG00000084676.15	1963.36	0.0356574	0.0535184	0.666264	0.505242	0.661557	NCOA1	8648	Q15788
1573	ENSG00000084693.16	2945.12	-0.00524236	0.0429278	-0.12212	0.902804	0.946085	AGBL5	60509	Q8NDL9
1574	ENSG00000084710.14	837.689	0.04803	0.0626654	0.766451	0.443408	0.604922	EFR3B	22979	B3KT90
1575	ENSG00000084731.15	720.363	0.00689643	0.134621	0.0512287	0.959143	0.978039	KIF3C	3797	A2RU78
1576	ENSG00000084733.11	3365.54	-0.409952	0.038371	-10.6839	1.21096e-26	1.36898e-24	RAB10	10890	P61026
1577	ENSG00000084734.9	0.820485	-0.752536	2.33056	-0.3229	0.746771	NA	GCKR	2646	A0A0C4DFN2
1578	ENSG00000084754.12	5171.98	0.0538288	0.0364411	1.47714	0.139637	0.26445	HADHA	3030	E9KL44
1579	ENSG00000084764.12	1014.7	-0.0403588	0.0653061	-0.617994	0.53658	0.687182	MAPRE3	22924	Q9UPY8
1580	ENSG00000084774.14	11836.9	-0.152162	0.0338855	-4.49047	7.10663e-06	5.875e-05	CAD	790	F8VPD4
1581	ENSG00000085063.16	4170.31	-0.115119	0.0509145	-2.26102	0.0237579	0.0652925	CD59	966	P13987
1582	ENSG00000085117.12	29.0388	-0.904269	0.582487	-1.55243	0.12056	0.23621	CD82	3732	P27701
1583	ENSG00000085185.15	2181.97	-0.253183	0.0520672	-4.86262	1.15839e-06	1.16899e-05	BCORL1	63035	Q5H9F3
1584	ENSG00000085224.22	6432.86	0.120067	0.0810208	1.48193	0.138358	0.262621	ATRX	546	A4LAA3
1585	ENSG00000085231.14	1750.67	-0.0214407	0.055491	-0.386381	0.699214	0.813822	AK6	102157402	Q9Y3D8
1586	ENSG00000085274.15	1597.14	0.411116	0.0572888	7.17621	7.16711e-13	2.15446e-11	MYNN	55892	Q9NPC7
1587	ENSG00000085276.19	1448.2	0.0478783	0.0648194	0.738641	0.460125	0.621159	MECOM	2122	Q03112
1588	ENSG00000085365.18	2082.54	0.0573032	0.0884693	0.647718	0.517167	0.671352	SCAMP1	9522	A0A087WXB0
1589	ENSG00000085377.14	2606.46	-0.144301	0.0373375	-3.86479	0.000111186	0.000678107	PREP	5550	B2RAH7
1590	ENSG00000085382.12	2695.03	0.399213	0.0536796	7.43696	1.03029e-13	3.48352e-12	HACE1	57531	Q8IYU2
1591	ENSG00000085415.16	3577.71	-0.0761269	0.0396155	-1.92164	0.0546505	0.127104	SEH1L	81929	Q96EE3
1592	ENSG00000085433.15	1295.6	0.0359531	0.0579945	0.619939	0.535298	0.686316	WDR47	22911	O94967
1593	ENSG00000085449.15	2440.95	0.163513	0.0722713	2.26248	0.0236676	0.0650831	WDFY1	57590	A0A024R488
1594	ENSG00000085465.13	896.313	-0.354128	0.0985171	-3.59458	0.000324915	0.00172791	OVGP1	5016	Q12889
1595	ENSG00000085491.17	1848.59	0.183117	0.0537829	3.40474	0.000662261	0.00318878	SLC25A24	29957	Q6NUK1
1596	ENSG00000085511.20	2387.27	0.254861	0.0801641	3.17924	0.00147661	0.00640073	MAP3K4	4216	Q9Y6R4
1597	ENSG00000085514.16	445.461	0.361607	0.164244	2.20165	0.0276904	0.0740288	PILRA	29992	Q9UKJ1
1598	ENSG00000085552.17	174.808	-0.184445	0.116822	-1.57885	0.11437	0.227101	IGSF9	57549	Q9P2J2
1599	ENSG00000085563.15	3230.84	0.433553	0.0619422	6.99932	2.57214e-12	7.11663e-11	ABCB1	5243	A4D1D2
1600	ENSG00000085644.14	1319.34	0.104838	0.0664161	1.5785	0.114452	0.227214	ZNF213	7760	A0A0S2Z4L6
1601	ENSG00000085662.14	5731.42	0.0205546	0.0418842	0.490748	0.623605	0.757193	AKR1B1	231	A0A024R7A8
1602	ENSG00000085719.13	4156.76	-0.267647	0.0560802	-4.77257	1.81893e-06	1.75668e-05	CPNE3	8895	A0A024R994
1603	ENSG00000085721.12	4828.12	-0.101779	0.034704	-2.93276	0.00335963	0.0129271	RRN3	54700	B7ZB55
1604	ENSG00000085733.16	6619.02	-0.164852	0.0254253	-6.48378	8.94521e-11	1.93466e-09	CTTN	2017	Q14247
1605	ENSG00000085741.13	393.582	-0.148258	0.134004	-1.10637	0.268568	0.428254	WNT11	7481	O96014
1606	ENSG00000085760.15	2535.01	-0.0938318	0.0465888	-2.01404	0.0440051	0.107501	MTIF2	4528	P46199
1607	ENSG00000085788.14	3848.96	-0.133944	0.0589734	-2.27126	0.0231313	0.0638564	DDHD2	23259	O94830
1608	ENSG00000085831.15	1633.3	0.215013	0.0711121	3.02358	0.00249799	0.010017	TTC39A	22996	A0A140VJY6
1609	ENSG00000085832.17	4809.04	0.096198	0.0353716	2.71964	0.00653529	0.0226364	EPS15	2060	B7Z240
1610	ENSG00000085840.13	2929.85	0.167169	0.0377019	4.43396	9.25164e-06	7.43804e-05	ORC1	4998	Q13415
1611	ENSG00000085871.9	949.107	0.000486747	0.062982	0.00772835	0.993834	0.997298	MGST2	4258	Q99735
1612	ENSG00000085872.15	7344.38	0.0670542	0.0409144	1.63889	0.101236	0.206563	CHERP	10523	Q8IWX8
1613	ENSG00000085978.22	1725.14	-0.204148	0.0529689	-3.85411	0.00011615	0.000704273	ATG16L1	55054	Q53SV2
1614	ENSG00000085982.13	1937.91	0.114327	0.100701	1.13531	0.256245	0.414778	USP40	55230	Q9NVE5
1615	ENSG00000085998.14	3635.53	-0.076995	0.0637827	-1.20715	0.227376	0.380931	POMGNT1	55624	B7Z7Q4
1616	ENSG00000085999.13	2681.86	0.0535959	0.0652791	0.821027	0.411631	0.575701	RAD54L	8438	A8K996
1617	ENSG00000086015.22	6270.22	0.046916	0.0355073	1.32131	0.186399	0.328875	MAST2	23139	Q6P0Q8
1618	ENSG00000086061.16	10119.4	-0.254617	0.0394051	-6.46151	1.03665e-10	2.21604e-09	DNAJA1	3301	B7Z5C0
1619	ENSG00000086062.12	2451.34	0.11987	0.0395351	3.032	0.00242943	0.00978514	B4GALT1	2683	P15291
1620	ENSG00000086065.14	2402.25	-0.15992	0.0427907	-3.73726	0.000186038	0.00106762	CHMP5	51510	Q9NZZ3
1621	ENSG00000086102.19	3900.58	0.0265664	0.0379232	0.700532	0.483595	0.641708	NFX1	4799	Q12986
1622	ENSG00000086159.13	20.44	-0.0203413	0.407939	-0.0498637	0.960231	0.978309	AQP6	363	Q13520
1623	ENSG00000086189.10	2178.97	-0.26878	0.0476263	-5.64352	1.66605e-08	2.34711e-07	DIMT1	27292	A0A0C4DGB1
1624	ENSG00000086200.16	4026.79	-0.144734	0.0410934	-3.52206	0.000428203	0.0022022	IPO11	51194	Q9UI26
1625	ENSG00000086232.13	8027.35	0.380322	0.0760261	5.00252	5.65847e-07	6.04806e-06	EIF2AK1	27102	Q9BQI3
1626	ENSG00000086289.12	1389.8	0.0030996	0.0579539	0.0534838	0.957346	0.976855	EPDR1	54749	Q96J80
1627	ENSG00000086300.15	867.314	0.0911083	0.0606344	1.50259	0.132946	0.254471	SNX10	29887	A0A024RA70
1628	ENSG00000086475.15	6258.49	-0.00326784	0.0406372	-0.0804149	0.935907	0.965079	SEPHS1	22929	P49903
1629	ENSG00000086504.17	5227.32	-0.257955	0.0555041	-4.6475	3.35985e-06	3.03193e-05	MRPL28	10573	Q13084
1630	ENSG00000086506.3	82.8656	0.333078	0.173172	1.9234	0.0544298	0.126703	HBQ1	3049	A0A1K0GUV5
1631	ENSG00000086544.3	1966.85	-0.101545	0.0436335	-2.32723	0.0199533	0.056566	ITPKC	80271	A0A024R0N8
1632	ENSG00000086548.9	0.969173	-1.47772	2.05427	-0.719343	0.471929	NA	CEACAM6	4680	P40199
1633	ENSG00000086570.12	3.49955	3.31511	1.58992	2.08508	0.0370622	NA	FAT2	2196	Q6PIA2
1634	ENSG00000086589.12	3776.01	-0.113448	0.0292545	-3.87795	0.000105342	0.00064726	RBM22	55696	Q9NW64
1635	ENSG00000086598.11	10645.5	-0.140574	0.0272581	-5.15716	2.50726e-07	2.8912e-06	TMED2	10959	Q15363
1636	ENSG00000086619.14	1958.43	0.199319	0.0535537	3.72186	0.00019776	0.00112542	ERO1B	56605	Q86YB8
1637	ENSG00000086666.19	1866.5	0.0275381	0.0502173	0.548379	0.583432	0.726069	ZFAND6	54469	Q6FIF0
1638	ENSG00000086712.13	6117.87	-0.0804645	0.0277117	-2.90363	0.00368868	0.0139801	TXLNG	55787	Q9NUQ3
1639	ENSG00000086717.18	129.01	0.633544	0.28092	2.25524	0.024118	0.066095	PPEF1	5475	A0A024RBZ9
1640	ENSG00000086730.17	22.1965	1.03051	0.598821	1.7209	0.0852694	0.180294	LAT2	7462	Q9GZY6
1641	ENSG00000086758.16	35817.4	0.0756757	0.037591	2.01313	0.0441009	0.107707	HUWE1	10075	A0A024R9W5
1642	ENSG00000086827.9	1810.82	-0.0724299	0.0557534	-1.29911	0.193906	0.338586	ZW10	9183	O43264
1643	ENSG00000086848.15	1650.17	0.233848	0.0514092	4.54876	5.39621e-06	4.59289e-05	ALG9	79796	Q9H6U8
1644	ENSG00000086967.10	15.7666	-1.66257	0.753284	-2.20709	0.0273075	0.0732026	MYBPC2	4606	A0A140VJQ0
1645	ENSG00000086991.13	15.5798	-0.102347	0.716902	-0.142763	0.886477	0.937399	NOX4	50507	Q9NPH5
1646	ENSG00000087008.16	379.948	0.00882949	0.136259	0.0647994	0.948334	0.971744	ACOX3	8310	O15254
1647	ENSG00000087053.18	2702.34	0.17138	0.0443154	3.86727	0.000110063	0.000672233	MTMR2	8898	A0A024R3B7
1648	ENSG00000087074.8	4687.79	0.159686	0.0444308	3.59404	0.000325596	0.00173053	PPP1R15A	23645	O75807
1649	ENSG00000087076.9	96.7643	0.0844436	0.254195	0.3322	0.739738	0.842968	HSD17B14	51171	A0A140VJH8
1650	ENSG00000087077.14	4166.3	-0.144573	0.038378	-3.76709	0.000165163	0.000960385	TRIP6	7205	Q15654
1651	ENSG00000087085.15	423.193	-0.418363	0.114435	-3.6559	0.000256285	0.00140553	ACHE	43	P22303
1652	ENSG00000087086.15	24224	-0.338103	0.0441163	-7.66391	1.80363e-14	6.86682e-13	FTL	2512	P02792
1653	ENSG00000087087.20	15986.5	-0.144095	0.0530031	-2.71861	0.00655561	0.0226812	SRRT	51593	Q9BXP5
1654	ENSG00000087088.20	4097.91	-0.317767	0.0625275	-5.08203	3.73413e-07	4.18037e-06	BAX	581	Q07812
1655	ENSG00000087095.13	1108.73	0.0423269	0.0810912	0.521967	0.601693	0.740246	NLK	51701	A0A024QZ12
1656	ENSG00000087111.21	6869	0.130094	0.0326847	3.98028	6.88349e-05	0.000443969	PIGS	94005	Q8NBL9
1657	ENSG00000087116.16	270.796	0.253245	0.145634	1.73891	0.0820504	0.174833	ADAMTS2	9509	O95450
1658	ENSG00000087152.15	3339.89	-0.144546	0.0605381	-2.38769	0.0169546	0.0493558	ATXN7L3	56970	Q14CW9
1659	ENSG00000087157.19	2913.56	0.190392	0.0488146	3.9003	9.60721e-05	0.000596268	PGS1	9489	A0A024R8V5
1660	ENSG00000087191.13	8683.49	-0.118758	0.0458618	-2.58947	0.00961241	0.0310206	PSMC5	5705	P62195
1661	ENSG00000087206.17	4880.99	0.145687	0.0476505	3.05741	0.00223256	0.00910568	UIMC1	51720	A0A024R7R0
1662	ENSG00000087237.12	1.32979	-1.94628	1.75302	-1.11025	0.266893	NA	CETP	1071	A0A0S2Z3F6
1663	ENSG00000087245.13	169.538	-0.778556	0.197219	-3.94768	7.8912e-05	0.000502086	MMP2	4313	P08253
1664	ENSG00000087253.13	915.75	0.209261	0.072752	2.87636	0.00402286	0.0150425	LPCAT2	54947	Q7L5N7
1665	ENSG00000087258.15	699.912	0.411415	0.114058	3.60707	0.000309679	0.00165837	GNAO1	2775	B3KP89
1666	ENSG00000087263.17	4566.29	0.0193423	0.0420166	0.460348	0.645266	0.774563	OGFOD1	55239	Q8N543
1667	ENSG00000087266.17	4306.53	0.0464469	0.0561063	0.827837	0.407763	0.572265	SH3BP2	6452	P78314
1668	ENSG00000087269.16	8374.31	-0.20508	0.0324664	-6.31667	2.67255e-10	5.27837e-09	NOP14	8602	A8KA74
1669	ENSG00000087274.17	7739.01	-0.0104722	0.0404664	-0.258789	0.795798	0.879447	ADD1	118	P35611
1670	ENSG00000087299.12	1148.14	0.302751	0.0581451	5.20683	1.92099e-07	2.25897e-06	L2HGDH	79944	Q9H9P8
1671	ENSG00000087301.9	3464.53	0.0973929	0.0410382	2.37322	0.0176335	0.0510099	TXNDC16	57544	B7ZME4
1672	ENSG00000087302.9	4577.13	-0.136616	0.0626046	-2.1822	0.0290947	0.0770905	RTRAF	51637	Q549M8
1673	ENSG00000087303.18	1344.69	0.148239	0.094856	1.56278	0.118103	0.232933	NID2	22795	Q14112
1674	ENSG00000087338.5	1691.21	0.235281	0.0629245	3.73909	0.000184686	0.00106052	GMCL1	64395	Q53SE7
1675	ENSG00000087365.16	10263.7	-0.245878	0.041659	-5.90216	3.58782e-09	5.79937e-08	SF3B2	10992	Q13435
1676	ENSG00000087448.11	3465.97	0.266022	0.0444221	5.98851	2.11771e-09	3.5379e-08	KLHL42	57542	B2RNT7
1677	ENSG00000087460.25	38036.9	-0.163655	0.032712	-5.0029	5.64745e-07	6.03979e-06	GNAS	2778	A0A0S2Z3H8
1678	ENSG00000087470.18	6244.82	0.093505	0.0302535	3.09072	0.00199675	0.00827949	DNM1L	10059	B4DYR6
1679	ENSG00000087494.16	123.43	0.107794	0.16874	0.638815	0.522943	0.675803	PTHLH	5744	P12272
1680	ENSG00000087495.17	72.7727	-0.69182	0.192682	-3.59047	0.000330081	0.00175185	PHACTR3	116154	Q96KR7
1681	ENSG00000087502.18	2328.22	-0.122483	0.0593462	-2.06387	0.0390298	0.0975586	ERGIC2	51290	A0A024RB08
1682	ENSG00000087510.7	269.448	-0.129854	0.0994793	-1.30534	0.191777	0.335633	TFAP2C	7022	Q92754
1683	ENSG00000087586.17	4155.22	-0.243381	0.0363674	-6.69229	2.19702e-11	5.14416e-10	AURKA	6790	O14965
1684	ENSG00000087589.16	345.406	-0.0962474	0.281535	-0.341866	0.732452	0.837796	CASS4	57091	B4DII4
1685	ENSG00000087842.11	566.583	-0.00556838	0.108432	-0.0513538	0.959044	0.977991	PIR	8544	A0A024RBX6
1686	ENSG00000087884.14	647.022	0.0318224	0.0685779	0.464033	0.642624	0.772499	AAMDC	28971	K4DI89
1687	ENSG00000087903.13	265.617	-0.143929	0.182362	-0.789247	0.429968	0.593262	RFX2	5990	P48378
1688	ENSG00000087995.15	2477.33	0.337393	0.0461127	7.31671	2.54117e-13	8.1721e-12	METTL2A	339175	B3KM33
1689	ENSG00000088002.11	31.3425	0.619784	0.413075	1.50041	0.133507	0.255341	SULT2B1	6820	O00204
1690	ENSG00000088035.18	1864.96	0.0863495	0.0493453	1.74991	0.0801347	0.171563	ALG6	29929	Q9Y672
1691	ENSG00000088038.19	6890.45	-0.294316	0.0618169	-4.76109	1.92554e-06	1.84546e-05	CNOT3	4849	A0A024R4R3
1692	ENSG00000088053.11	36.3442	0.0457042	0.377939	0.12093	0.903746	0.946609	GP6	51206	Q9HCN6
1693	ENSG00000088179.9	1699.79	0.59988	0.131281	4.56945	4.89016e-06	4.20883e-05	PTPN4	5775	A0A024RAE8
1694	ENSG00000088205.13	5990.17	-0.119787	0.0304947	-3.92813	8.56103e-05	0.000539515	DDX18	8886	A0A024RAH8
1695	ENSG00000088247.17	23349.5	-0.183573	0.0261102	-7.03072	2.05466e-12	5.76274e-11	KHSRP	8570	Q92945
1696	ENSG00000088256.9	5078.6	-0.158849	0.0463888	-3.42429	0.000616403	0.00300091	GNA11	2767	P29992
1697	ENSG00000088280.19	571.769	-0.66439	0.129363	-5.13586	2.80852e-07	3.21445e-06	ASAP3	55616	Q8TDY4
1698	ENSG00000088298.13	1637.18	0.296478	0.0526332	5.6329	1.77202e-08	2.48879e-07	EDEM2	55741	Q9BV94
1699	ENSG00000088305.18	1862.67	-0.103876	0.0437913	-2.37207	0.0176886	0.0511392	DNMT3B	1789	Q9UBC3
1700	ENSG00000088325.16	11010.8	-0.158276	0.0298892	-5.29541	1.18747e-07	1.44623e-06	TPX2	22974	Q643R0
1701	ENSG00000088340.16	122.522	0.0985417	0.243462	0.404753	0.685659	0.804089	FER1L4	80307	NA
1702	ENSG00000088356.6	3539.72	0.240869	0.0470042	5.12442	2.98463e-07	3.40122e-06	PDRG1	81572	Q9NUG6
1703	ENSG00000088367.23	748.506	-0.63558	0.10349	-6.14143	8.1781e-10	1.48764e-08	EPB41L1	2036	A0A0C4DH22
1704	ENSG00000088386.17	75.3747	0.475738	0.27972	1.70077	0.0889871	0.186591	SLC15A1	6564	B2CQT6
1705	ENSG00000088387.19	1926.8	0.0314939	0.0931404	0.338134	0.735262	0.839885	DOCK9	23348	B3KXE2
1706	ENSG00000088448.14	3847.73	-0.119055	0.0555385	-2.14364	0.0320615	0.0833222	ANKRD10	55608	Q9NXR5
1707	ENSG00000088451.11	1075.34	-0.0204977	0.0637801	-0.321381	0.747921	0.848642	TGDS	23483	O95455
1708	ENSG00000088538.13	3585.93	0.228215	0.046221	4.93747	7.91434e-07	8.23475e-06	DOCK3	1795	Q8IZD9
1709	ENSG00000088543.15	37.346	-0.591406	0.38205	-1.54798	0.121627	0.237846	C3orf18	51161	Q9UK00
1710	ENSG00000088682.14	2777.88	-0.177129	0.0402447	-4.4013	1.07606e-05	8.5138e-05	COQ9	57017	A0A024R6U3
1711	ENSG00000088726.16	13.6804	-0.239191	0.712566	-0.335675	0.737116	0.841251	TMEM40	55287	B4DXI0
1712	ENSG00000088727.12	208.825	-0.0283944	0.113787	-0.249541	0.802943	0.883702	KIF9	64147	A8K932
1713	ENSG00000088756.12	731.236	0.375776	0.10798	3.48006	0.000501301	0.00251223	ARHGAP28	79822	B4DXL2
1714	ENSG00000088766.12	1441.27	-0.14454	0.0610219	-2.36865	0.0178531	0.0515319	CRLS1	54675	Q9UJA2
1715	ENSG00000088808.18	2174.19	-0.0133745	0.0672799	-0.198789	0.842428	0.909451	PPP1R13B	23368	Q96KQ4
1716	ENSG00000088812.18	3335.25	-0.0657301	0.0472281	-1.39176	0.163996	0.298258	ATRN	8455	B4DZ36
1717	ENSG00000088826.18	1162.1	0.434322	0.0722075	6.01492	1.79976e-09	3.05942e-08	SMOX	54498	Q9NWM0
1718	ENSG00000088827.12	6.18634	0.215377	0.740685	0.290781	0.771219	NA	SIGLEC1	6614	Q9BZZ2
1719	ENSG00000088832.17	13810.7	-0.136471	0.0219342	-6.22181	4.91464e-10	9.2316e-09	FKBP1A	2280	P62942
1720	ENSG00000088833.17	4740.1	0.0199819	0.0510603	0.39134	0.695546	0.81114	NSFL1C	55968	Q53FE8
1721	ENSG00000088836.14	341.26	-0.191231	0.131395	-1.45539	0.145561	0.27292	SLC4A11	83959	Q8NBS3
1722	ENSG00000088854.12	1076.96	-0.247088	0.0644207	-3.83554	0.000125288	0.000752014	C20orf194	25943	Q0IIP3
1723	ENSG00000088876.13	1494.67	-0.00480204	0.0626549	-0.0766428	0.938908	0.966388	ZNF343	79175	Q6P1L6
1724	ENSG00000088881.20	373.264	-0.417695	0.15409	-2.71072	0.00671363	0.0231497	EBF4	57593	E9PEI2
1725	ENSG00000088882.8	2.30548	-1.29001	1.23292	-1.04631	0.295419	NA	CPXM1	56265	Q96SM3
1726	ENSG00000088888.18	8145.09	-0.1939	0.0323858	-5.9872	2.13478e-09	3.56319e-08	MAVS	57506	Q7Z434
1727	ENSG00000088899.15	1583.71	-0.146179	0.060386	-2.42074	0.0154888	0.0459708	LZTS3	9762	O60299
1728	ENSG00000088926.14	0.58581	-0.684662	2.64548	-0.258804	0.795786	NA	F11	2160	P03951
1729	ENSG00000088930.8	11487	-0.0916588	0.0254146	-3.60654	0.000310303	0.00166123	XRN2	22803	B4DZC3
1730	ENSG00000088970.16	1439.64	0.238482	0.0741527	3.21609	0.00129949	0.00573	KIZ	55857	Q2M2Z5
1731	ENSG00000088986.11	7415.56	-0.16573	0.046953	-3.5297	0.000416035	0.00214442	DYNLL1	8655	P63167
1732	ENSG00000088992.18	273.729	0.292506	0.0860799	3.39808	0.00067861	0.00325221	TESC	54997	Q96BS2
1733	ENSG00000089006.16	9840.39	0.215621	0.0289434	7.44974	9.35262e-14	3.18559e-12	SNX5	27131	Q6P5V6
1734	ENSG00000089009.15	69766.9	-0.158943	0.0407407	-3.90133	9.5666e-05	0.000593948	RPL6	6128	A0A024RBK3
1735	ENSG00000089022.14	4461.95	0.382605	0.0385936	9.91368	3.63009e-23	3.21594e-21	MAPKAPK5	8550	Q8IW41
1736	ENSG00000089041.17	22.0781	0.0466986	0.430772	0.108407	0.913673	0.95256	P2RX7	5027	Q99572
1737	ENSG00000089048.14	1676.4	-0.232855	0.04978	-4.67768	2.90143e-06	2.66125e-05	ESF1	51575	Q9H501
1738	ENSG00000089050.16	2905.61	0.60542	0.046527	13.0122	1.04253e-38	2.20813e-36	RBBP9	10741	O75884
1739	ENSG00000089053.13	9761.49	-0.0648931	0.0375951	-1.72611	0.0843279	0.178672	ANAPC5	51433	Q9UJX4
1740	ENSG00000089057.15	4837.99	-0.13105	0.0374608	-3.49834	0.000468171	0.00237009	SLC23A2	9962	A0A140VK48
1741	ENSG00000089060.11	419.04	-0.021129	0.106051	-0.199234	0.84208	0.909342	SLC8B1	80024	Q6J4K2
1742	ENSG00000089063.15	6567.9	-0.0515289	0.0362141	-1.42289	0.154767	0.285846	TMEM230	29058	Q96A57
1743	ENSG00000089091.16	402.574	0.00618407	0.122251	0.0505852	0.959656	0.978128	DZANK1	55184	A1L3Z8
1744	ENSG00000089094.19	3646.3	0.0557658	0.0548278	1.01711	0.309102	0.472486	KDM2B	84678	Q8NHM5
1745	ENSG00000089101.18	67.0244	0.141102	0.371794	0.379517	0.704304	0.817834	CFAP61	26074	Q8NHU2
1746	ENSG00000089116.4	1.56132	4.00983	1.78406	2.24759	0.0246021	NA	LHX5	64211	Q9H2C1
1747	ENSG00000089123.16	994.551	0.333867	0.0708589	4.71172	2.45633e-06	2.29644e-05	TASP1	55617	Q9H6P5
1748	ENSG00000089127.13	1.65531	-1.42979	1.98941	-0.718698	0.472327	NA	OAS1	4938	P00973
1749	ENSG00000089154.11	18186.5	-0.157077	0.0403724	-3.89069	9.99607e-05	0.000617906	GCN1	10985	Q92616
1750	ENSG00000089157.16	77402.3	-0.0847744	0.0403102	-2.10305	0.0354613	0.0903048	RPLP0	6175	A0A024RBS2
1751	ENSG00000089159.16	2852.55	0.0270406	0.0514762	0.525303	0.599372	0.738574	PXN	5829	A0A140VJQ8
1752	ENSG00000089163.4	78.4194	0.213335	0.224626	0.949734	0.342247	0.507083	SIRT4	23409	Q9Y6E7
1753	ENSG00000089169.15	2.57266	-0.168986	1.4858	-0.113734	0.909449	NA	RPH3A	22895	Q9Y2J0
1754	ENSG00000089177.18	927.627	0.102382	0.071538	1.43116	0.152385	0.282382	KIF16B	55614	A0A1B0GTU3
1755	ENSG00000089195.15	2782.02	-0.122651	0.0452933	-2.70793	0.00677049	0.0233196	TRMT6	51605	Q9UJA5
1756	ENSG00000089199.10	387.89	0.435724	0.124469	3.50067	0.00046409	0.00235587	CHGB	1114	P05060
1757	ENSG00000089220.5	15273.7	-0.287612	0.0322579	-8.91602	4.83362e-19	2.99896e-17	PEBP1	5037	D9IAI1
1758	ENSG00000089234.16	3225.24	0.17704	0.0361902	4.89194	9.98467e-07	1.01989e-05	BRAP	8315	Q59H81
1759	ENSG00000089248.7	6254.35	0.197814	0.0394261	5.01733	5.23943e-07	5.65926e-06	ERP29	10961	P30040
1760	ENSG00000089250.19	26.2516	-0.522194	0.384395	-1.35848	0.174311	0.312454	NOS1	4842	A0PJJ7
1761	ENSG00000089280.18	33192.9	-0.0502277	0.0307189	-1.63507	0.102034	0.207903	FUS	2521	P35637
1762	ENSG00000089289.16	2713.71	-0.110272	0.040065	-2.75232	0.00591748	0.0208451	IGBP1	3476	P78318
1763	ENSG00000089327.15	4784.33	-0.0314598	0.0368415	-0.853923	0.393147	0.557658	FXYD5	53827	Q96DB9
1764	ENSG00000089335.21	4658.25	-0.143422	0.0423774	-3.3844	0.000713351	0.00339972	ZNF302	55900	Q9NR11
1765	ENSG00000089351.14	8498.35	-0.231118	0.0350713	-6.58996	4.39939e-11	1.00207e-09	GRAMD1A	57655	Q96CP6
1766	ENSG00000089356.18	0.561125	-2.11853	4.30796	-0.491771	0.622881	NA	FXYD3	5349	Q14802
1767	ENSG00000089472.16	2.50241	-1.22708	1.81013	-0.677895	0.497839	NA	HEPH	9843	A0A0C4DG76
1768	ENSG00000089486.17	2612.78	-0.128293	0.0490971	-2.61304	0.00897411	0.029319	CDIP1	29965	Q9H305
1769	ENSG00000089505.17	64.0634	0.187411	0.242853	0.771705	0.440289	0.602541	CMTM1	113540	Q8IZ96
1770	ENSG00000089558.9	99.4489	0.237488	0.204338	1.16223	0.245142	0.402677	KCNH4	23415	Q9UQ05
1771	ENSG00000089597.18	20496.4	-0.0692005	0.0235083	-2.94366	0.00324352	0.0125432	GANAB	23193	B4DZ53
1772	ENSG00000089639.11	417.186	0.283325	0.124148	2.28215	0.0224804	0.0624146	GMIP	51291	B4DLZ1
1773	ENSG00000089682.16	1800.05	0.115255	0.0716714	1.6081	0.107813	0.217146	RBM41	55285	Q96IZ5
1774	ENSG00000089685.15	10499.1	-0.0384385	0.0334427	-1.14938	0.250398	0.408687	BIRC5	332	O15392
1775	ENSG00000089692.9	26.4903	0.0944233	0.404054	0.23369	0.815226	0.891753	LAG3	3902	P18627
1776	ENSG00000089693.10	9636.91	-0.0848265	0.0368784	-2.30016	0.0214389	0.0600295	MLF2	8079	A8K1F4
1777	ENSG00000089723.10	271.363	0.133869	0.128714	1.04005	0.298319	0.460434	OTUB2	78990	Q96DC9
1778	ENSG00000089737.17	10043.7	-0.231589	0.0426865	-5.42535	5.78411e-08	7.44821e-07	DDX24	57062	Q9GZR7
1779	ENSG00000089775.11	547.159	-0.0254832	0.0972019	-0.262167	0.793192	0.877572	ZBTB25	7597	P24278
1780	ENSG00000089818.18	2414.61	0.137688	0.0493349	2.79089	0.00525641	0.0188187	NECAP1	25977	Q8NC96
1781	ENSG00000089820.15	156.074	-0.49641	0.197118	-2.51834	0.011791	0.0366365	ARHGAP4	393	P98171
1782	ENSG00000089847.12	230.59	-0.0286412	0.198849	-0.144035	0.885473	0.936875	ANKRD24	170961	Q8TF21
1783	ENSG00000089876.12	1659.31	-0.0292547	0.0517874	-0.5649	0.572142	0.717055	DHX32	55760	Q7L7V1
1784	ENSG00000089902.10	1993.87	-0.27132	0.0698838	-3.88245	0.000103408	0.000636862	RCOR1	23186	Q9UKL0
1785	ENSG00000089916.18	2295.23	0.216506	0.0762928	2.83783	0.00454215	0.0166497	GPATCH2L	55668	A0A024R6E4
1786	ENSG00000090006.17	6670.75	-0.279755	0.058444	-4.78671	1.69533e-06	1.65029e-05	LTBP4	8425	B3KXY6
1787	ENSG00000090013.11	2125.87	-0.199515	0.0564692	-3.53317	0.000410601	0.00212115	BLVRB	645	P30043
1788	ENSG00000090020.11	2372.17	-0.208738	0.09534	-2.18941	0.0285672	0.0760265	SLC9A1	6548	B2RAH2
1789	ENSG00000090054.15	2817.11	-0.0801715	0.0513108	-1.56247	0.118178	0.232941	SPTLC1	10558	O15269
1790	ENSG00000090060.18	13550	0.04339	0.0328568	1.32058	0.186642	0.329118	PAPOLA	10914	P51003
1791	ENSG00000090061.17	4547.33	0.0531667	0.0484097	1.09827	0.272088	0.432222	CCNK	8812	A0A024R6K1
1792	ENSG00000090097.21	426.062	-0.397669	0.0902449	-4.40656	1.05026e-05	8.32396e-05	PCBP4	57060	A0A024R320
1793	ENSG00000090238.12	517.29	-0.401958	0.105888	-3.79608	0.000147004	0.000866762	YPEL3	83719	A0A024R624
1794	ENSG00000090263.16	1841.65	-0.191627	0.073688	-2.60053	0.00930809	0.0302398	MRPS33	51650	A4D1T3
1795	ENSG00000090266.13	3021.53	-0.131085	0.0596307	-2.19829	0.0279285	0.0745205	NDUFB2	4708	A4D1T5
1796	ENSG00000090273.14	10134	-0.278859	0.0393013	-7.09541	1.28971e-12	3.69604e-11	NUDC	10726	Q9Y266
1797	ENSG00000090316.16	3540.85	-0.0786517	0.0394551	-1.99345	0.0462124	0.111797	MAEA	10296	B3KRN7
1798	ENSG00000090339.9	4.47068	-0.17665	1.10209	-0.160287	0.872655	NA	ICAM1	3383	P05362
1799	ENSG00000090372.15	12057.7	0.0505477	0.0408374	1.23778	0.215798	0.366668	STRN4	29888	Q59GV6
1800	ENSG00000090376.11	147.277	1.2436	0.218289	5.69706	1.21893e-08	1.77699e-07	IRAK3	11213	Q9Y616
1801	ENSG00000090382.7	7.56943	1.90714	1.00267	1.90206	0.0571627	NA	LYZ	4069	B2R4C5
1802	ENSG00000090432.7	1739.99	-0.278567	0.0544144	-5.11935	3.06588e-07	3.4852e-06	MUL1	79594	A0A024RAA0
1803	ENSG00000090447.12	1573.67	-0.0499961	0.0455605	-1.09736	0.272486	0.432592	TFAP4	7023	Q01664
1804	ENSG00000090470.15	1054.63	-0.0345864	0.0594982	-0.581302	0.561037	0.707274	PDCD7	10081	Q6IEG3
1805	ENSG00000090487.11	2149.94	-0.0450242	0.0511823	-0.879682	0.379031	0.54383	SPG21	51324	A0A024R5Y1
1806	ENSG00000090520.11	4804.74	-0.150226	0.0440811	-3.40795	0.000654519	0.00316059	DNAJB11	51726	Q9UBS4
1807	ENSG00000090530.10	669.778	0.165134	0.327433	0.504329	0.61403	0.750414	P3H2	55214	Q8IVL5
1808	ENSG00000090534.20	23.947	-0.99135	0.405796	-2.44298	0.0145666	0.0437379	THPO	7066	P40225
1809	ENSG00000090539.15	248.405	0.0302563	0.148639	0.203556	0.838701	0.907564	CHRD	8646	E7ESX1
1810	ENSG00000090554.13	60.5079	-0.183807	0.266924	-0.688612	0.491068	0.648574	FLT3LG	2323	B7ZLY4
1811	ENSG00000090565.16	2250.17	-0.00815859	0.0542244	-0.15046	0.880402	0.933682	RAB11FIP3	9727	O75154
1812	ENSG00000090581.10	1974.21	0.0536759	0.0509326	1.05386	0.291946	0.453524	GNPTG	84572	Q9UJJ9
1813	ENSG00000090612.21	1897.34	0.0746722	0.0855023	0.873335	0.38248	0.546816	ZNF268	10795	Q14587
1814	ENSG00000090615.15	6574.39	-0.134078	0.0469408	-2.85632	0.00428584	0.0158362	GOLGA3	2802	Q08378
1815	ENSG00000090621.14	15721.1	-0.107429	0.0325229	-3.3032	0.000955899	0.00438823	PABPC4	8761	Q13310
1816	ENSG00000090659.18	0.577737	0.617461	3.82133	0.161583	0.871634	NA	CD209	30835	B2R907
1817	ENSG00000090661.12	529.87	0.400732	0.0791612	5.06223	4.1439e-07	4.59721e-06	CERS4	79603	Q53HF9
1818	ENSG00000090674.16	1729.17	-0.0740332	0.068694	-1.07772	0.281157	0.441715	MCOLN1	57192	Q9GZU1
1819	ENSG00000090686.16	7506.05	-0.0711429	0.0343631	-2.07033	0.0384217	0.0963261	USP48	84196	Q86UV5
1820	ENSG00000090776.6	2113.03	-0.131502	0.0483602	-2.71922	0.00654367	0.0226607	EFNB1	1947	P98172
1821	ENSG00000090857.13	9967.9	0.19608	0.0409033	4.79373	1.63705e-06	1.59947e-05	PDPR	55066	Q8NCN5
1822	ENSG00000090861.15	12444.5	-0.287016	0.0252515	-11.3663	6.15533e-30	8.59275e-28	AARS1	16	P49588
1823	ENSG00000090863.11	7160.29	-0.0316273	0.03338	-0.947493	0.343388	0.508323	GLG1	2734	Q92896
1824	ENSG00000090889.12	4991.68	-0.113325	0.0424051	-2.67245	0.00753002	0.0254551	KIF4A	24137	O95239
1825	ENSG00000090905.19	6691.95	-0.0549456	0.0511308	-1.07461	0.28255	0.442873	TNRC6A	27327	Q8NDV7
1826	ENSG00000090924.15	5292.49	-0.229928	0.0551116	-4.17205	3.01875e-05	0.000215273	PLEKHG2	64857	Q9H7P9
1827	ENSG00000090932.11	710.65	0.228773	0.0804042	2.84529	0.00443714	0.0163059	DLL3	10683	Q9NYJ7
1828	ENSG00000090971.5	1507	-0.167351	0.0639051	-2.61875	0.00882535	0.0289368	NAT14	57106	Q8WUY8
1829	ENSG00000090975.12	757.185	0.347745	0.0737731	4.71371	2.43246e-06	2.27643e-05	PITPNM2	57605	Q9BZ72
1830	ENSG00000090989.18	1916.22	0.0648905	0.0689909	0.940566	0.346927	0.511895	EXOC1	55763	A0A024RDA9
1831	ENSG00000091009.8	3228.69	-0.162553	0.0626812	-2.59333	0.00950509	0.0307389	RBM27	54439	Q9P2N5
1832	ENSG00000091010.6	20.753	-0.0905636	0.62268	-0.145442	0.884362	0.936105	POU4F3	5459	Q15319
1833	ENSG00000091039.17	4323.89	0.0354283	0.0887492	0.399196	0.689749	0.80706	OSBPL8	114882	Q5HYM3
1834	ENSG00000091073.19	519.045	-0.020483	0.0998811	-0.205074	0.837514	0.906963	DTX2	113878	Q86UW9
1835	ENSG00000091106.19	2.75882	-0.0545198	1.47133	-0.0370549	0.970441	NA	NLRC4	58484	Q9NPP4
1836	ENSG00000091127.14	4158.04	-0.154233	0.0387062	-3.9847	6.75656e-05	0.00043716	PUS7	54517	B3KY42
1837	ENSG00000091128.13	7.56491	0.375363	0.975785	0.384678	0.700476	NA	LAMB4	22798	A4D0S4
1838	ENSG00000091129.21	1954.61	-0.0533085	0.111501	-0.478101	0.632579	0.764162	NRCAM	4897	Q14CA1
1839	ENSG00000091136.14	7152.3	0.0169797	0.0438609	0.387126	0.698663	0.813488	LAMB1	3912	P07942
1840	ENSG00000091137.14	71.5788	0.34269	0.242415	1.41365	0.157465	0.289408	SLC26A4	5172	O43511
1841	ENSG00000091138.13	1.09323	0	2.65369	0	1	NA	SLC26A3	1811	P40879
1842	ENSG00000091140.14	5349.4	-0.423759	0.0468977	-9.03581	1.62795e-19	1.05257e-17	DLD	1738	A0A024R713
1843	ENSG00000091157.13	1438.27	-0.0709608	0.0911761	-0.778283	0.436402	0.599166	WDR7	23335	Q9Y4E6
1844	ENSG00000091164.13	3452.43	-0.147048	0.0455782	-3.22629	0.00125408	0.00555502	TXNL1	9352	O43396
1845	ENSG00000091181.19	25.738	1.13397	0.712833	1.5908	0.111655	0.222984	IL5RA	3568	A0A024R2C8
1846	ENSG00000091262.15	237.067	-0.38569	0.173345	-2.22498	0.0260824	0.0703897	ABCC6	368	O95255
1847	ENSG00000091317.8	3698.09	-0.343628	0.0409738	-8.38654	5.00669e-17	2.56987e-15	CMTM6	54918	Q9NX76
1848	ENSG00000091409.15	1610.51	0.184953	0.0737362	2.50831	0.0121312	0.0374629	ITGA6	3655	P23229
1849	ENSG00000091428.18	625.436	0.169575	0.0894064	1.89668	0.0578707	0.133098	RAPGEF4	11069	Q8WZA2
1850	ENSG00000091436.17	2922.1	0.101081	0.0443296	2.28022	0.0225946	0.0626525	MAP3K20	51776	Q9NYL2
1851	ENSG00000091482.8	7.32328	0	1.71939	0	1	NA	SMPX	23676	A0A024RBY1
1852	ENSG00000091483.6	2003.74	-0.0634322	0.0445572	-1.42361	0.154558	0.285547	FH	2271	A0A0S2Z4C3
1853	ENSG00000091490.11	2193.66	0.158937	0.0584734	2.7181	0.00656576	0.0227078	SEL1L3	23231	Q68CR1
1854	ENSG00000091513.16	186.88	0.0518154	0.442684	0.117048	0.906822	0.948293	TF	7018	A0PJA6
1855	ENSG00000091527.15	7164.28	-0.108736	0.0243024	-4.47428	7.66689e-06	6.2874e-05	CDV3	55573	Q9UKY7
1856	ENSG00000091536.19	83.6827	-0.0250561	0.379355	-0.0660491	0.947339	0.971354	MYO15A	51168	Q9UKN7
1857	ENSG00000091542.9	6227.86	-0.0354547	0.035932	-0.986718	0.323781	0.488202	ALKBH5	54890	Q6P6C2
1858	ENSG00000091583.11	0.398587	0	4.49883	0	1	NA	APOH	350	P02749
1859	ENSG00000091592.16	20.2242	-0.319137	0.405417	-0.787182	0.431175	0.594305	NLRP1	22861	Q9C000
1860	ENSG00000091622.16	419.137	-0.126281	0.117428	-1.0754	0.282198	0.442445	PITPNM3	83394	A1A5C9
1861	ENSG00000091640.8	1696.1	-0.167733	0.0552613	-3.03528	0.00240316	0.00969844	SPAG7	9552	O75391
1862	ENSG00000091651.9	3603.23	0.140154	0.052287	2.68047	0.00735186	0.0249627	ORC6	23594	A0A024R6R3
1863	ENSG00000091656.19	2128.54	0.0559825	0.091709	0.610436	0.541573	0.691201	ZFHX4	79776	Q86UP3
1864	ENSG00000091704.10	1.43295	-0.869054	1.99222	-0.436224	0.662674	NA	CPA1	1357	P15085
1865	ENSG00000091732.17	2477.39	-0.101945	0.049864	-2.04446	0.0409079	0.101223	ZC3HC1	51530	Q86WB0
1866	ENSG00000091831.23	8.92159	-0.151747	1.15628	-0.131237	0.895588	NA	ESR1	2099	G4XH65
1867	ENSG00000091844.8	32.1729	0.355129	0.281163	1.26307	0.206563	0.355136	RGS17	26575	Q9UGC6
1868	ENSG00000091879.13	43.4503	0.402339	0.242363	1.66007	0.0969012	0.199575	ANGPT2	285	O15123
1869	ENSG00000091947.10	1953.09	0.324857	0.0431596	7.52686	5.19748e-14	1.85608e-12	TMEM101	84336	B4DFS4
1870	ENSG00000091972.18	3.91942	0.838961	1.8352	0.457149	0.647564	NA	CD200	4345	P41217
1871	ENSG00000091986.15	122.368	0.198883	0.23482	0.846962	0.397017	0.561503	CCDC80	151887	Q76M96
1872	ENSG00000092010.15	2464.03	-0.197719	0.0456525	-4.33096	1.48458e-05	0.000113748	PSME1	5720	Q06323
1873	ENSG00000092020.10	1336.52	0.259907	0.0810231	3.20781	0.00133749	0.00587646	PPP2R3C	55012	Q969Q6
1874	ENSG00000092036.18	1327.44	-0.00086167	0.0756006	-0.0113977	0.990906	0.995335	HAUS4	54930	Q9H6D7
1875	ENSG00000092051.17	4.20193	-1.53721	0.95237	-1.61408	0.106509	NA	JPH4	84502	Q96JJ6
1876	ENSG00000092054.13	1.94689	2.17507	1.65399	1.31504	0.188496	NA	MYH7	4625	P12883
1877	ENSG00000092067.5	3887.06	0.166619	0.0356681	4.67138	2.99182e-06	2.73057e-05	CEBPE	1053	Q15744
1878	ENSG00000092068.20	763.593	-0.00864168	0.08901	-0.0970866	0.922658	0.957417	SLC7A8	23428	Q9UHI5
1879	ENSG00000092094.11	3094.23	-0.0781849	0.0473444	-1.65141	0.0986551	0.202396	OSGEP	55644	Q9NPF4
1880	ENSG00000092096.16	307.385	-0.595794	0.122481	-4.86439	1.14811e-06	1.15988e-05	SLC22A17	51310	Q8WUG5
1881	ENSG00000092098.17	1986.25	-0.0338958	0.0633365	-0.53517	0.592532	0.73348	RNF31	55072	Q96EP0
1882	ENSG00000092108.21	3338.88	0.0269616	0.0459441	0.586836	0.557314	0.703736	SCFD1	23256	Q8WVM8
1883	ENSG00000092140.16	3208.93	0.1715	0.0501209	3.42173	0.000622238	0.00302532	G2E3	55632	B4DL73
1884	ENSG00000092148.13	8522.28	-0.0432001	0.075465	-0.572453	0.567015	0.712471	HECTD1	25831	Q9ULT8
1885	ENSG00000092199.17	35233.7	-0.114014	0.0357637	-3.18798	0.00143272	0.00623985	HNRNPC	3183	P07910
1886	ENSG00000092200.12	31.0096	1.34917	0.588224	2.29364	0.0218111	0.0608684	RPGRIP1	57096	Q96KN7
1887	ENSG00000092201.10	16532.4	-0.0417548	0.0339481	-1.22996	0.218713	0.370085	SUPT16H	11198	Q9Y5B9
1888	ENSG00000092203.15	2860.83	-0.084968	0.0468292	-1.81442	0.0696128	0.15366	TOX4	9878	O94842
1889	ENSG00000092208.17	1027.93	0.00827329	0.075788	0.109164	0.913073	0.952136	GEMIN2	8487	O14893
1890	ENSG00000092295.12	100.678	-0.0981902	0.226274	-0.433944	0.664329	0.788559	TGM1	7051	P22735
1891	ENSG00000092330.18	1164.02	-0.127184	0.0633826	-2.00661	0.044791	0.109016	TINF2	26277	Q9BSI4
1892	ENSG00000092421.16	3433.82	-0.00200987	0.0648778	-0.0309794	0.975286	0.986312	SEMA6A	57556	A0A0A0MQU6
1893	ENSG00000092439.16	6642.92	0.329221	0.0524112	6.28149	3.35338e-10	6.47722e-09	TRPM7	54822	H0YLN8
1894	ENSG00000092445.12	2678.65	0.0440117	0.0667066	0.65978	0.509395	0.664831	TYRO3	7301	H0YNK6
1895	ENSG00000092470.12	1992.01	0.10581	0.0453893	2.33116	0.0197449	0.0560875	WDR76	79968	A0A0C4DFX7
1896	ENSG00000092529.25	273.515	0.60434	0.208947	2.89232	0.00382412	0.0144075	CAPN3	825	P20807
1897	ENSG00000092531.10	2211.48	-0.06425	0.0458263	-1.40203	0.160905	0.293997	SNAP23	8773	A8K287
1898	ENSG00000092607.15	47.6638	0.0646357	0.274858	0.23516	0.814084	0.890962	TBX15	6913	Q96SF7
1899	ENSG00000092621.12	17141.6	0.1816	0.0433434	4.18979	2.7921e-05	0.000200741	PHGDH	26227	O43175
1900	ENSG00000092758.18	46.849	-0.285881	0.209761	-1.36289	0.172917	0.310469	COL9A3	1299	Q14050
1901	ENSG00000092820.18	9116.28	-0.0537811	0.0303937	-1.76948	0.0768136	0.165607	EZR	7430	P15311
1902	ENSG00000092841.18	17587	-0.315597	0.0484658	-6.51173	7.42886e-11	1.6355e-09	MYL6	4637	P60660
1903	ENSG00000092847.12	6271.15	0.139064	0.0555751	2.50227	0.0123398	0.0380085	AGO1	26523	B2RAD8
1904	ENSG00000092850.12	34.8775	-0.815702	0.359929	-2.26629	0.0234337	0.0645557	TEKT2	27285	Q9UIF3
1905	ENSG00000092853.14	4970.15	0.0157414	0.0656379	0.239821	0.810469	0.888542	CLSPN	63967	Q9HAW4
1906	ENSG00000092871.16	1368.43	0.156783	0.0899742	1.74253	0.0814159	0.173761	RFFL	117584	Q8WZ73
1907	ENSG00000092929.11	30.48	-0.396317	0.509958	-0.777156	0.437067	0.599736	UNC13D	201294	Q70J99
1908	ENSG00000092931.11	1818.69	0.142635	0.0677299	2.10594	0.0352092	0.089762	MFSD11	79157	A0A024R8U7
1909	ENSG00000092964.18	2494.15	-0.185429	0.036778	-5.04183	4.6109e-07	5.05444e-06	DPYSL2	1808	A0A1C7CYX9
1910	ENSG00000092969.12	255.018	0.322669	0.20071	1.60764	0.107914	0.217323	TGFB2	7042	P61812
1911	ENSG00000092978.11	999.879	-0.377873	0.0690952	-5.46887	4.52925e-08	5.91499e-07	GPATCH2	55105	Q9NW75
1912	ENSG00000093000.19	5802.17	-0.0744219	0.0481446	-1.5458	0.122152	0.238696	NUP50	10762	A0A024R4X7
1913	ENSG00000093009.10	4419.6	0.0726702	0.0547891	1.32636	0.18472	0.32657	CDC45	8318	O75419
1914	ENSG00000093010.14	3872.83	-0.17308	0.0368203	-4.70068	2.59292e-06	2.4119e-05	COMT	1312	A0A140VJG8
1915	ENSG00000093072.18	2.46424	-0.948656	1.26087	-0.752382	0.451821	NA	ADA2	51816	Q9NZK5
1916	ENSG00000093100.13	429.792	-0.281339	0.158792	-1.77174	0.0764374	0.16497	NA	NA	NA
1917	ENSG00000093144.19	3878.25	0.330262	0.035748	9.23863	2.49684e-20	1.75608e-18	ECHDC1	55862	Q9NTX5
1918	ENSG00000093167.18	1425.08	-0.0220962	0.0664249	-0.332648	0.7394	0.842663	LRRFIP2	9209	Q9Y608
1919	ENSG00000093183.14	2198.13	-0.0503494	0.0517407	-0.973111	0.330498	0.495049	SEC22C	9117	A0A024R2Q1
1920	ENSG00000093217.11	884.425	0.0664105	0.0729798	0.909985	0.362831	0.527735	XYLB	9942	O75191
1921	ENSG00000094631.21	2050.82	-0.131867	0.0937204	-1.40702	0.15942	0.292128	HDAC6	10013	B4DZH6
1922	ENSG00000094755.17	3.15255	-0.339765	1.10576	-0.307268	0.758639	NA	GABRP	2568	B4DTP4
1923	ENSG00000094804.12	5760.43	-0.0429441	0.0338484	-1.26872	0.204542	0.352714	CDC6	990	A0A024R1S2
1924	ENSG00000094841.14	592.903	0.0768891	0.0795149	0.966977	0.333556	0.498211	UPRT	139596	A0A0A0MRR5
1925	ENSG00000094880.11	5825.07	0.00575528	0.0325652	0.176731	0.85972	0.91998	CDC23	8697	Q9UJX2
1926	ENSG00000094914.14	4483.78	-0.117923	0.0356566	-3.30718	0.000942392	0.00433378	AAAS	8086	Q9NRG9
1927	ENSG00000094916.16	9304.74	-0.371163	0.0508364	-7.30111	2.85393e-13	9.11427e-12	CBX5	23468	P45973
1928	ENSG00000094963.14	1.13314	0.821248	2.04269	0.402043	0.687652	NA	FMO2	2327	B4E2Q9
1929	ENSG00000094975.14	2443.59	0.188578	0.0554295	3.40213	0.00066864	0.00321512	SUCO	51430	B4DYM4
1930	ENSG00000095002.15	4159.14	-0.106572	0.0308133	-3.45863	0.000542924	0.00269517	MSH2	4436	P43246
1931	ENSG00000095015.6	1639.94	-0.0844044	0.063558	-1.32799	0.184181	0.325848	MAP3K1	4214	Q13233
1932	ENSG00000095059.16	2728.24	0.0259623	0.0442968	0.5861	0.557808	0.70401	DHPS	1725	P49366
1933	ENSG00000095066.11	1598.95	-0.05538	0.0750732	-0.73768	0.460709	0.621804	HOOK2	29911	Q96ED9
1934	ENSG00000095110.8	2.8161	2.83141	1.76505	1.60415	0.108681	NA	NXPE1	120400	Q8N323
1935	ENSG00000095139.14	8195.29	-0.192673	0.0462224	-4.16838	3.06766e-05	0.000218254	ARCN1	372	P48444
1936	ENSG00000095203.14	579.507	0.190548	0.0746381	2.55296	0.0106813	0.0338205	EPB41L4B	54566	Q9H329
1937	ENSG00000095209.12	1512.04	0.103182	0.0640305	1.61145	0.107081	0.21605	TMEM38B	55151	Q9NVV0
1938	ENSG00000095261.14	35.6433	-0.0901308	0.802576	-0.112302	0.910584	0.950347	PSMD5	5711	Q16401
1939	ENSG00000095303.17	17.5387	-0.241017	0.576264	-0.418241	0.675771	0.796782	PTGS1	5742	P23219
1940	ENSG00000095319.14	11997.4	-0.00946748	0.0382308	-0.24764	0.804413	0.884897	NUP188	23511	Q5SRE5
1941	ENSG00000095321.17	338.629	-0.380974	0.108833	-3.50055	0.000464308	0.00235632	CRAT	1384	P43155
1942	ENSG00000095370.20	174.34	-0.896017	0.189035	-4.73996	2.13762e-06	2.02832e-05	SH2D3C	10044	B4DG32
1943	ENSG00000095380.11	2984.05	-0.0863686	0.047827	-1.80585	0.0709412	0.155827	NANS	54187	Q9NR45
1944	ENSG00000095383.20	163.057	0.187954	0.155317	1.21013	0.226229	0.379595	TBC1D2	55357	Q9BYX2
1945	ENSG00000095397.15	624.414	-0.10887	0.135613	-0.802799	0.422091	0.585683	WHRN	25861	A0A0C4DFN4
1946	ENSG00000095464.10	1.5831	-0.045771	2.22693	-0.0205534	0.983602	NA	PDE6C	5146	P51160
1947	ENSG00000095485.18	2892.57	0.046195	0.0498845	0.92604	0.354425	0.519405	CWF19L1	55280	Q69YN2
1948	ENSG00000095539.15	343.09	-0.163666	0.186197	-0.878989	0.379407	0.544079	SEMA4G	57715	Q9NTN9
1949	ENSG00000095564.14	6921.24	0.0631799	0.0648405	0.97439	0.329863	0.494298	BTAF1	9044	O14981
1950	ENSG00000095574.11	1722.71	0.125502	0.0522602	2.40148	0.0163289	0.0479334	IKZF5	64376	Q9H5V7
1951	ENSG00000095585.16	12.5782	-0.619038	0.472356	-1.31053	0.190015	0.333182	BLNK	29760	Q8WV28
1952	ENSG00000095587.9	143.99	-0.0951205	0.180034	-0.528348	0.597258	0.736821	TLL2	7093	Q9Y6L7
1953	ENSG00000095596.12	154.365	-0.338774	0.164381	-2.0609	0.0393125	0.098136	CYP26A1	1592	O43174
1954	ENSG00000095627.9	0.435018	2.48355	4.44048	0.559298	0.575958	NA	TDRD1	56165	A0A140VJW6
1955	ENSG00000095637.22	961.754	-0.115851	0.0818175	-1.41596	0.156786	0.288534	SORBS1	10580	Q9BX66
1956	ENSG00000095713.14	156.986	-0.381058	0.14178	-2.68768	0.00719502	0.0245545	CRTAC1	55118	Q9NQ79
1957	ENSG00000095739.11	1040.28	-0.14928	0.0647201	-2.30656	0.0210796	0.0591673	BAMBI	25805	Q13145
1958	ENSG00000095752.7	42.6972	-0.639778	0.418342	-1.52932	0.126185	0.244785	IL11	3589	A8K3F7
1959	ENSG00000095777.17	1974.55	0.575753	0.0930275	6.18906	6.05243e-10	1.12322e-08	MYO3A	53904	Q8NEV4
1960	ENSG00000095787.23	10331.7	0.0219085	0.0694113	0.315633	0.752281	0.851753	WAC	51322	Q9BTA9
1961	ENSG00000095794.19	1710.71	0.151296	0.0478336	3.16296	0.00156175	0.00671449	CREM	1390	Q03060
1962	ENSG00000095906.17	4087.96	0.0218477	0.0477657	0.457394	0.647388	0.7762	NUBP2	10101	B7Z6P0
1963	ENSG00000095932.7	4.14672	0.192538	1.04431	0.184369	0.853724	NA	SMIM24	284422	O75264
1964	ENSG00000095951.17	1908.83	0.118469	0.0984231	1.20367	0.228718	0.382697	HIVEP1	3096	P15822
1965	ENSG00000095981.10	0.548467	0	3.15843	0	1	NA	KCNK16	83795	Q96T55
1966	ENSG00000096060.14	4414.71	-0.113752	0.029643	-3.83738	0.000124356	0.000747147	FKBP5	2289	Q13451
1967	ENSG00000096063.16	12965.8	0.0648057	0.0296924	2.18257	0.0290678	0.077051	SRPK1	6732	Q96SB4
1968	ENSG00000096070.19	3965.92	-0.0811666	0.0549231	-1.47782	0.139455	0.26424	BRPF3	27154	Q9ULD4
1969	ENSG00000096080.11	2143.84	-0.12391	0.0552915	-2.24103	0.0250241	0.0681022	MRPS18A	55168	Q9NVS2
1970	ENSG00000096088.16	3.29906	0.372993	1.15367	0.323309	0.746461	NA	PGC	5225	P20142
1971	ENSG00000096092.6	581.186	-0.0841104	0.0701029	-1.19981	0.230211	0.384702	TMEM14A	28978	Q9Y6G1
1972	ENSG00000096093.16	1891.37	0.0586015	0.104873	0.558787	0.576307	0.720414	EFHC1	114327	B2CKC5
1973	ENSG00000096384.20	87420.1	-0.109214	0.0291666	-3.74449	0.000180764	0.00104027	HSP90AB1	3326	A0A024RD80
1974	ENSG00000096401.8	6797.2	-0.115335	0.0284116	-4.05942	4.91952e-05	0.000329764	CDC5L	988	Q99459
1975	ENSG00000096433.11	9515.85	0.164069	0.0351085	4.67321	2.96528e-06	2.71172e-05	ITPR3	3710	A6H8K3
1976	ENSG00000096654.15	658.679	0.0783107	0.0695267	1.12634	0.260022	0.419013	ZNF184	7738	A0A024RCM2
1977	ENSG00000096696.14	11265.2	0.0520709	0.0360213	1.44556	0.148301	0.276621	DSP	1832	B4DKX6
1978	ENSG00000096717.12	2895.66	-0.037945	0.0364467	-1.04111	0.297824	0.459966	SIRT1	23411	A8K128
1979	ENSG00000096746.17	18518.6	0.297737	0.0270672	10.9999	3.82482e-28	4.66755e-26	HNRNPH3	3189	A0A024QZK8
1980	ENSG00000096872.16	805.127	-0.0830392	0.105411	-0.787768	0.430832	0.594144	IFT74	80173	Q96LB3
1981	ENSG00000096968.13	445.75	0.177505	0.109569	1.62003	0.105227	0.213195	JAK2	3717	O60674
1982	ENSG00000096996.16	0.489924	-1.71775	2.48534	-0.691151	0.489471	NA	IL12RB1	3594	P42701
1983	ENSG00000097007.19	5303.05	0.0503462	0.0508668	0.989766	0.322289	0.486509	ABL1	25	A0A024R8E2
1984	ENSG00000097021.19	4049.36	-0.224969	0.0353804	-6.35855	2.03661e-10	4.10149e-09	ACOT7	11332	O00154
1985	ENSG00000097033.14	4583.88	-0.0733983	0.049887	-1.47129	0.141212	0.26672	SH3GLB1	51100	A0A087WW40
1986	ENSG00000097046.13	5491.7	0.132794	0.0276039	4.81069	1.50413e-06	1.48376e-05	CDC7	8317	O00311
1987	ENSG00000097096.9	691.86	0.368625	0.0776265	4.74869	2.04736e-06	1.9497e-05	SYDE2	84144	Q5VT97
1988	ENSG00000099139.14	2100.49	0.187619	0.0527363	3.55768	0.000374147	0.00195309	PCSK5	5125	Q92824
1989	ENSG00000099194.6	22499.4	-0.0973576	0.0301217	-3.23214	0.00122867	0.00545822	SCD	6319	O00767
1990	ENSG00000099203.7	1241.2	-0.0863599	0.0853955	-1.01129	0.311876	0.475071	TMED1	11018	Q13445
1991	ENSG00000099204.20	6271.83	0.295714	0.0431403	6.8547	7.14638e-12	1.82391e-10	ABLIM1	3983	O14639
1992	ENSG00000099219.14	3172.77	0.312452	0.046909	6.6608	2.72335e-11	6.3203e-10	ERMP1	79956	Q6ZMD3
1993	ENSG00000099246.16	3906.57	-0.171243	0.0441093	-3.88224	0.000103498	0.000637207	RAB18	22931	Q9NP72
1994	ENSG00000099250.18	3321.96	-0.126697	0.0480322	-2.63776	0.00834564	0.0276393	NRP1	8829	O14786
1995	ENSG00000099251.14	508.315	0.387947	0.120696	3.21426	0.0013078	0.00576115	HSD17B7P2	158160	NA
1996	ENSG00000099256.19	59.3328	0.0383264	0.287764	0.133187	0.894046	0.940973	PRTFDC1	56952	Q9NRG1
1997	ENSG00000099260.11	8.61486	0.172018	0.56123	0.306501	0.759223	NA	PALMD	54873	A0A0S2Z5E7
1998	ENSG00000099282.10	829.577	0.0932021	0.0634993	1.46777	0.142168	0.26825	TSPAN15	23555	O95858
1999	ENSG00000099284.14	2167.96	-0.108864	0.0389961	-2.79167	0.00524374	0.018777	MACROH2A2	55506	A0A024QZP6
[truncated: 27,181 more rows]

## Sheet: SMG7_KO_2
ID	geneID	baseMean	log2FoldChange	lfcSE	stat	pvalue	padj	symbol	entrez	uniprot
1	ENSG00000000003.15	1707.25	0.211154	0.0471888	4.47466	7.65319e-06	3.63135e-05	TSPAN6	7105	A0A024RCI0
2	ENSG00000000005.6	2.32411	-0.0883426	1.11586	-0.0791698	0.936898	NA	TNMD	64102	Q9H2S6
3	ENSG00000000419.12	2825.29	0.00223859	0.0499674	0.044801	0.964266	0.98107	DPM1	8813	O60762
4	ENSG00000000457.14	1334.85	0.603075	0.0595127	10.1336	3.92134e-24	1.01125e-22	SCYL3	57147	Q8IZE3
5	ENSG00000000460.17	3982.46	0.165686	0.0472925	3.50343	0.000459308	0.00159135	C1orf112	55732	A0A024R922
6	ENSG00000000938.13	1.83603	2.63666	1.68514	1.56466	0.117663	NA	FGR	2268	P09769
7	ENSG00000000971.16	10.4482	3.87456	0.964505	4.01715	5.89063e-05	0.000239768	CFH	3075	A0A024R962
8	ENSG00000001036.14	5742.5	0.275179	0.0412017	6.67883	2.40855e-11	2.3169e-10	FUCA2	2519	Q9BTY2
9	ENSG00000001084.13	3629.19	0.0969257	0.0410571	2.36075	0.0182378	0.0436767	GCLC	2729	E1CEI4
10	ENSG00000001167.14	2528.74	0.0301864	0.0442674	0.681911	0.495295	0.63665	NFYA	4800	P23511
11	ENSG00000001460.18	1129.42	-0.0506045	0.0666177	-0.759625	0.447479	0.593732	STPG1	90529	Q5TH74
12	ENSG00000001461.17	3210.59	0.242322	0.0454505	5.33156	9.7372e-08	6.06961e-07	NIPAL3	57185	Q6P499
13	ENSG00000001497.16	4924.3	-0.359677	0.0426021	-8.4427	3.10094e-17	5.07146e-16	LAS1L	81887	Q9Y4W2
14	ENSG00000001561.7	1288.89	-0.0791622	0.0655868	-1.20698	0.227439	0.358606	ENPP4	22875	Q9Y6X5
15	ENSG00000001617.12	222.837	-0.415906	0.120744	-3.44452	0.00057207	0.00194709	SEMA3F	6405	C9JPG5
16	ENSG00000001626.16	5.62306	-0.0903878	1.11158	-0.0813149	0.935192	0.963741	CFTR	1080	A0A024R730
17	ENSG00000001629.10	2280.47	0.138468	0.0499672	2.77118	0.00558534	0.0153393	ANKIB1	54467	Q9P2G1
18	ENSG00000001630.17	2996.79	-0.332801	0.037345	-8.91153	5.0335e-19	9.23599e-18	CYP51A1	1595	A0A0C4DFL7
19	ENSG00000001631.15	1852.85	0.0234402	0.076343	0.307038	0.758815	0.846049	KRIT1	889	O00522
20	ENSG00000002016.18	2176.16	0.342046	0.0594404	5.75443	8.69331e-09	6.23683e-08	RAD52	5893	P43351
21	ENSG00000002079.14	3.61428	0.749629	1.30487	0.574487	0.565638	0.694967	NA	NA	NA
22	ENSG00000002330.13	972.789	-0.171303	0.0671734	-2.55017	0.010767	0.0274806	BAD	572	A0A024R562
23	ENSG00000002549.12	2403.23	-0.471234	0.0517549	-9.10511	8.61752e-20	1.65646e-18	LAP3	51056	P28838
24	ENSG00000002586.20	2326.91	-0.651815	0.0457809	-14.2377	5.34546e-46	3.54474e-44	CD99	4267	P14209
25	ENSG00000002587.10	0.614943	-0.0148754	3.06005	-0.00486117	0.996121	NA	HS3ST1	9957	A0A024R9R4
26	ENSG00000002726.20	0.400942	-0.312541	3.92839	-0.0795596	0.936587	NA	AOC1	26	P19801
27	ENSG00000002745.13	80.1822	0.61544	0.171798	3.58234	0.000340526	0.00120723	WNT16	51384	E9PH60
28	ENSG00000002746.15	64.2288	-0.490503	0.492598	-0.995747	0.319373	0.465542	HECW1	23072	Q76N89
29	ENSG00000002822.15	748.112	-0.0530622	0.135697	-0.391036	0.695771	0.800403	MAD1L1	8379	Q9Y6D9
30	ENSG00000002834.18	4610.44	0.159387	0.0337547	4.72191	2.3364e-06	1.20163e-05	LASP1	3927	B4DIC4
31	ENSG00000002919.14	1553.19	0.197306	0.0628123	3.1412	0.00168255	0.00519871	SNX11	29916	Q9Y5W9
32	ENSG00000002933.9	0.530377	-1.18012	2.73877	-0.430895	0.666545	NA	TMEM176A	55365	A0A090N8H6
33	ENSG00000003056.8	7084.58	-0.0522907	0.0428036	-1.22164	0.221843	0.351665	M6PR	4074	F5GX30
34	ENSG00000003096.14	675.378	-0.34756	0.078124	-4.44882	8.63422e-06	4.06151e-05	KLHL13	90293	A0A0C4DG99
35	ENSG00000003137.8	156.945	-0.448945	0.220911	-2.03225	0.0421287	0.090057	CYP26B1	56603	Q9NR63
36	ENSG00000003147.19	258.828	0.327224	0.176861	1.85017	0.0642886	0.128784	ICA1	3382	A0A024RA29
37	ENSG00000003249.14	2204.63	-0.117609	0.0472681	-2.48814	0.0128415	0.0321398	DBNDD1	79007	Q9H9R9
38	ENSG00000003393.15	2545.58	0.280571	0.0674215	4.16144	3.16248e-05	0.000135206	ALS2	57679	Q96Q42
39	ENSG00000003400.15	500.12	0.790432	0.127386	6.20499	5.47002e-10	4.52214e-09	CASP10	843	Q92851
40	ENSG00000003402.20	1462.14	0.0467018	0.0651191	0.717174	0.473267	0.617096	CFLAR	8837	A0A024R3Z7
41	ENSG00000003436.16	1057.09	0.428937	0.0696716	6.15656	7.43415e-10	6.05642e-09	TFPI	7035	P10646
42	ENSG00000003509.16	1151.25	0.25682	0.0980916	2.61816	0.00884047	0.0230736	NDUFAF7	55471	Q7L592
43	ENSG00000003756.17	6919.06	-0.116729	0.0368959	-3.16375	0.00155751	0.00484323	RBM5	10181	A0A024R2U6
44	ENSG00000003987.14	1038.31	0.322052	0.0816755	3.94306	8.04477e-05	0.000319922	MTMR7	9108	B7Z9Q7
45	ENSG00000003989.17	3880.52	-0.199965	0.0486595	-4.10948	3.96553e-05	0.000166089	SLC7A2	6542	P52569
46	ENSG00000004059.11	4009.08	-0.396815	0.0390249	-10.1682	2.7482e-24	7.18916e-23	ARF5	381	A4D0Z3
47	ENSG00000004139.14	3586.46	0.080852	0.0537634	1.50385	0.13262	0.233356	SARM1	23098	Q05B42
48	ENSG00000004142.12	7504.81	-0.342508	0.0382722	-8.94926	3.57858e-19	6.62766e-18	POLDIP2	26073	B4DEM9
49	ENSG00000004399.12	1839.4	0.156453	0.0811176	1.92872	0.0537655	0.110791	PLXND1	23129	Q9Y4D7
50	ENSG00000004455.17	13006.4	-0.158192	0.065227	-2.42525	0.0152977	0.0374706	AK2	204	P54819
51	ENSG00000004468.13	8.89239	1.89425	0.991957	1.90961	0.0561835	0.115008	CD38	952	B4E006
52	ENSG00000004478.8	18530.4	-0.216584	0.0287878	-7.52347	5.33411e-14	6.68434e-13	FKBP4	2288	Q02790
53	ENSG00000004487.16	9234.18	-0.369958	0.0300758	-12.3009	8.95929e-35	3.98908e-33	KDM1A	23028	O60341
54	ENSG00000004534.15	4707.59	0.0149235	0.0475725	0.313701	0.753748	0.842765	RBM6	10180	A8K6Q4
55	ENSG00000004660.15	3157.52	0.28438	0.0418576	6.79398	1.0908e-11	1.08667e-10	CAMKK1	84254	Q8N5S9
56	ENSG00000004700.16	3891.06	-0.22858	0.0485119	-4.71184	2.45492e-06	1.25748e-05	RECQL	5965	A0A024RAV2
57	ENSG00000004766.17	1854.58	-0.0297346	0.0635991	-0.467532	0.640119	0.755299	VPS50	55610	Q96JG6
58	ENSG00000004776.13	29.3943	-0.499261	0.292582	-1.7064	0.0879334	0.166894	HSPB6	126393	O14558
59	ENSG00000004777.18	1758.54	0.381018	0.0883065	4.31472	1.59808e-05	7.21251e-05	ARHGAP33	115703	O14559
60	ENSG00000004779.10	4251.91	-0.25063	0.0586978	-4.26983	1.95623e-05	8.7029e-05	NDUFAB1	4706	O14561
61	ENSG00000004799.8	176.966	0.198557	0.133796	1.48403	0.137802	0.240476	PDK4	5166	A4D1H4
62	ENSG00000004809.14	1.04116	-0.768583	2.08636	-0.368384	0.712587	NA	SLC22A16	85413	A0A0K0K1K9
63	ENSG00000004838.14	50.8585	-0.164842	0.275559	-0.598209	0.5497	0.682099	ZMYND10	51364	O75800
64	ENSG00000004846.16	6.85067	0.92068	1.42858	0.64447	0.51927	0.656483	ABCB5	340273	Q2M3G0
65	ENSG00000004848.8	16.5183	-0.403829	0.381834	-1.0576	0.290236	0.432704	ARX	170302	Q96QS3
66	ENSG00000004864.13	5143.95	0.005739	0.0365585	0.156981	0.875259	0.925591	SLC25A13	10165	Q9UJS0
67	ENSG00000004866.20	3183.65	0.302405	0.0439502	6.88061	5.95956e-12	6.15332e-11	ST7	7982	Q9NRC1
68	ENSG00000004897.12	7578.46	0.13264	0.0457293	2.90056	0.00372498	0.0106735	CDC27	996	P30260
69	ENSG00000004939.15	6.70587	1.89187	0.916486	2.06427	0.0389925	0.0842026	SLC4A1	6521	P02730
70	ENSG00000004948.15	27.8817	-0.249114	0.452993	-0.54993	0.582367	0.708973	CALCR	799	A0A0A0MRG0
71	ENSG00000004961.15	556.657	-0.129766	0.0896809	-1.44698	0.147904	0.254782	HCCS	3052	A0A024RBY9
72	ENSG00000004975.12	4382.46	-0.0907281	0.0377476	-2.40355	0.0162369	0.0394346	DVL2	1856	O14641
73	ENSG00000005001.10	0.85837	-1.04399	2.10414	-0.496161	0.619781	NA	PRSS22	64063	Q9GZN4
74	ENSG00000005007.12	9526.53	0.309594	0.0365355	8.47379	2.37532e-17	3.92296e-16	UPF1	5976	A0A024R7L8
75	ENSG00000005020.13	2450.43	-0.0557346	0.0494004	-1.12822	0.259227	0.397159	SKAP2	8935	B7Z5R3
76	ENSG00000005022.6	18434.8	-0.206754	0.0356131	-5.80554	6.41578e-09	4.65646e-08	SLC25A5	292	P05141
77	ENSG00000005059.16	1402.1	-0.319178	0.081895	-3.8974	9.72314e-05	0.000381049	MCUB	55013	Q9NWR8
78	ENSG00000005073.6	1498.4	-0.362354	0.060089	-6.0303	1.63657e-09	1.27752e-08	HOXA11	3207	P31270
79	ENSG00000005075.15	2628.78	-0.336683	0.0578686	-5.81807	5.9531e-09	4.34377e-08	POLR2J	5439	P52435
80	ENSG00000005100.13	6264.67	0.0697135	0.0337671	2.06454	0.0389668	0.0841721	DHX33	56919	B4DIS6
81	ENSG00000005102.14	11.9176	-0.82107	0.437189	-1.87807	0.060372	0.122297	MEOX1	4222	P50221
82	ENSG00000005108.16	23.7582	2.3508	0.53048	4.43145	9.36006e-06	4.37465e-05	THSD7A	221981	Q9UPZ6
83	ENSG00000005156.12	4703.56	-0.431418	0.0763183	-5.65288	1.57785e-08	1.0911e-07	LIG3	3980	P49916
84	ENSG00000005175.10	3679.65	-0.104003	0.0416078	-2.49961	0.0124329	0.0312391	RPAP3	79657	Q9H6T3
85	ENSG00000005187.12	147.237	0.189083	0.151188	1.25065	0.211063	0.338428	ACSM3	6296	Q53FZ2
86	ENSG00000005189.19	3201.13	0.763769	0.0457577	16.6916	1.509e-62	1.64609e-60	REXO5	81691	Q96IC2
87	ENSG00000005194.15	3716.39	-0.170805	0.0457255	-3.73544	0.00018739	0.000696352	CIAPIN1	57019	Q6FI81
88	ENSG00000005206.17	3502.52	-0.0836228	0.0432155	-1.93502	0.0529882	0.109526	SPPL2B	56928	Q8TCT7
89	ENSG00000005238.19	145.568	0.124001	0.176175	0.703853	0.481524	0.624727	FAM214B	80256	Q7L5A3
90	ENSG00000005243.10	88.7842	1.51173	0.314997	4.79919	1.59306e-06	8.36682e-06	COPZ2	51226	Q9P299
91	ENSG00000005249.13	1865.56	-0.517698	0.0552767	-9.36559	7.56299e-21	1.57144e-19	PRKAR2B	5577	A0A024R712
92	ENSG00000005302.19	1897.99	-0.222338	0.0509508	-4.36378	1.27834e-05	5.87149e-05	MSL3	10943	Q8N5Y2
93	ENSG00000005339.15	6496.12	-0.0794452	0.0433937	-1.8308	0.0671307	0.133473	CREBBP	1387	Q92793
94	ENSG00000005379.17	71.8007	-4.06894	0.64728	-6.28622	3.25289e-10	2.75926e-09	TSPOAP1	9256	A7E2C5
95	ENSG00000005421.9	1.69193	1.25968	1.59065	0.791929	0.428402	NA	PON1	5444	P27169
96	ENSG00000005436.14	2604.04	0.367541	0.0667556	5.50577	3.6756e-08	2.41611e-07	GCFC2	6936	A4UHR0
97	ENSG00000005448.17	920.876	-0.320832	0.0735139	-4.36424	1.27567e-05	5.86293e-05	WDR54	84058	Q9H977
98	ENSG00000005469.11	515.83	-0.19118	0.0991252	-1.92867	0.0537719	0.110791	CROT	54677	Q9UKG9
99	ENSG00000005471.17	463.81	0.800784	0.112303	7.13055	9.99656e-13	1.12131e-11	ABCB4	5244	P21439
100	ENSG00000005483.21	4313.23	0.452779	0.0672215	6.73562	1.63228e-11	1.59979e-10	KMT2E	55904	Q8IZD2
101	ENSG00000005486.17	4021.57	0.884212	0.0509098	17.3682	1.43634e-67	1.84334e-65	RHBDD2	57414	Q6NTF9
102	ENSG00000005513.10	125.338	-1.04701	0.154191	-6.79035	1.11866e-11	1.11289e-10	SOX8	30812	P57073
103	ENSG00000005700.15	5869.8	0.0387215	0.0400547	0.966716	0.333686	0.480974	IBTK	25998	B7ZLE0
104	ENSG00000005801.18	1799.55	0.429514	0.0509463	8.43071	3.43585e-17	5.5982e-16	ZNF195	7748	O14628
105	ENSG00000005810.18	7306.16	0.0212618	0.0592336	0.358949	0.719633	0.817295	MYCBP2	23077	O75592
106	ENSG00000005812.11	2305.37	-0.136992	0.0487947	-2.80752	0.00499239	0.013891	FBXL3	26224	Q9UKT7
107	ENSG00000005844.18	13.7825	0.697413	0.887859	0.7855	0.432161	0.579107	ITGAL	3683	P20701
108	ENSG00000005882.12	1108.65	-0.554462	0.0798269	-6.9458	3.7631e-12	3.97769e-11	PDK2	5164	Q15119
109	ENSG00000005884.18	1064.48	0.42892	0.11238	3.81671	0.000135243	0.000516832	ITGA3	3675	A0A140VJM0
110	ENSG00000005889.15	1734.3	0.0644282	0.0891294	0.722862	0.469765	0.614276	ZFX	7543	A0A024RC04
111	ENSG00000005893.16	4661.54	0.168132	0.0424203	3.96347	7.38694e-05	0.000295275	LAMP2	3920	P13473
112	ENSG00000005961.19	187.21	0.660638	0.210551	3.13766	0.00170305	0.00525758	ITGA2B	3674	P08514
113	ENSG00000005981.13	0.623989	1.74858	2.43825	0.717144	0.473285	NA	ASB4	51666	Q9Y574
114	ENSG00000006007.12	6579.35	0.330725	0.0409965	8.06715	7.19559e-16	1.05078e-14	GDE1	51573	A0A024QYU1
115	ENSG00000006015.17	1035.8	-0.133733	0.0767363	-1.74276	0.0813758	0.156366	REX1BD	55049	Q96EN9
116	ENSG00000006016.11	158.415	-0.307922	0.274045	-1.12362	0.261175	0.39928	CRLF1	9244	O75462
117	ENSG00000006025.12	947.921	0.00744455	0.0994078	0.074889	0.940303	0.966252	OSBPL7	114881	Q8WXP9
118	ENSG00000006042.12	1609.1	-0.337234	0.0528403	-6.38214	1.74635e-10	1.52583e-09	TMEM98	26022	Q9Y2Y6
119	ENSG00000006047.13	16.8942	-0.275573	0.716898	-0.384396	0.700685	0.803852	YBX2	51087	Q9Y2T7
120	ENSG00000006062.17	2154.51	0.504461	0.0567968	8.88184	6.57606e-19	1.19459e-17	MAP3K14	9020	Q68D39
121	ENSG00000006071.14	172.533	-0.232825	0.237862	-0.978824	0.327667	0.474335	ABCC8	6833	Q09428
122	ENSG00000006116.3	0.566732	2.37505	2.56351	0.926483	0.354195	NA	CACNG3	10368	O60359
123	ENSG00000006118.14	1573.53	-0.244352	0.0688202	-3.55058	0.000384382	0.00135111	TMEM132A	54972	Q24JP5
124	ENSG00000006125.18	19719.4	0.0513228	0.0240828	2.13109	0.0330815	0.0732136	AP2B1	163	A0A140VJE8
125	ENSG00000006128.12	102.324	0.976826	0.17382	5.61976	1.91225e-08	1.30782e-07	TAC1	6863	P20366
126	ENSG00000006194.10	2780.7	-0.0668295	0.043061	-1.55197	0.120669	0.216251	ZNF263	10127	O14978
127	ENSG00000006210.7	7.32444	-0.962251	0.587394	-1.63817	0.101386	0.187803	CX3CL1	6376	A0N0N7
128	ENSG00000006282.21	1559.44	0.380309	0.0697328	5.4538	4.93035e-08	3.18618e-07	SPATA20	64847	Q8TB22
129	ENSG00000006283.18	118.578	-0.378367	0.218822	-1.72911	0.0837897	0.16034	CACNA1G	8913	O43497
130	ENSG00000006327.13	3234.64	1.43898	0.0613119	23.4698	8.30939e-122	2.83259e-119	TNFRSF12A	51330	Q9NP84
131	ENSG00000006377.11	306.118	-0.528266	0.0923004	-5.72333	1.04455e-08	7.40142e-08	DLX6	1750	P56179
132	ENSG00000006432.15	1343.15	0.411937	0.0645925	6.37747	1.80042e-10	1.56806e-09	MAP3K9	4293	P80192
133	ENSG00000006451.8	3098.42	0.404623	0.0569865	7.10033	1.2446e-12	1.37695e-11	RALA	5898	P11233
134	ENSG00000006453.14	3297.63	0.132569	0.0524596	2.52706	0.0115022	0.0291389	BAIAP2L1	55971	Q9UHR4
135	ENSG00000006459.11	1954.27	0.244272	0.0623291	3.91907	8.88917e-05	0.000351331	KDM7A	80853	Q6ZMT4
136	ENSG00000006468.14	535.248	-0.199483	0.108036	-1.84645	0.0648274	0.129664	ETV1	2115	P50549
137	ENSG00000006530.18	3715.12	-0.0222261	0.0362353	-0.613384	0.539622	0.673882	AGK	55750	A4D1U5
138	ENSG00000006534.16	42.878	0.917413	0.435858	2.10484	0.0353051	0.077319	ALDH3B1	221	A0A024R5D8
139	ENSG00000006555.11	1.12615	0.652685	1.96184	0.33269	0.739368	NA	TTC22	55001	Q5TAA0
140	ENSG00000006576.16	2288.84	0.134101	0.0764415	1.7543	0.0793797	0.153224	PHTF2	57157	Q8N3S3
141	ENSG00000006606.8	13.6336	0.817787	0.632869	1.29219	0.196291	0.319517	CCL26	10344	Q9Y258
142	ENSG00000006607.14	3255.57	0.0878063	0.0887021	0.989901	0.322223	0.468537	FARP2	9855	O94887
143	ENSG00000006611.16	2.46786	-0.827338	1.26425	-0.654409	0.512848	NA	USH1C	10083	A0A0S2Z4V1
144	ENSG00000006625.18	3039.57	0.139727	0.0489222	2.8561	0.00428875	0.012134	GGCT	79017	O75223
145	ENSG00000006634.8	1428.14	-0.0223045	0.076928	-0.289939	0.771863	0.855039	DBF4	10926	B4DXK0
146	ENSG00000006638.12	82.0863	-0.326952	0.20111	-1.62574	0.104005	0.191659	TBXA2R	6915	P21731
147	ENSG00000006652.14	9768.92	1.11963	0.0284259	39.3876	0	0	IFRD1	3475	A4D0U1
148	ENSG00000006695.12	1329.03	-0.0999509	0.0663803	-1.50573	0.132136	0.232654	COX10	1352	Q12887
149	ENSG00000006704.10	1225.17	-0.143084	0.107068	-1.33639	0.181422	0.299855	GTF2IRD1	9569	Q9UHL9
150	ENSG00000006712.15	11140.6	-0.202289	0.0412385	-4.90533	9.32695e-07	5.06941e-06	PAF1	54623	Q8N7H5
151	ENSG00000006715.16	2747.37	0.154151	0.0878739	1.75423	0.0793909	0.153224	VPS41	27072	P49754
152	ENSG00000006740.17	1544.85	0.154655	0.0536622	2.88201	0.00395141	0.0112661	ARHGAP44	9912	Q69Z00
153	ENSG00000006744.19	6975.19	-0.174679	0.0480374	-3.63632	0.000276559	0.000999287	ELAC2	60528	Q9BQ52
154	ENSG00000006747.15	655.999	-0.100709	0.0833697	-1.20798	0.227055	0.358235	SCIN	85477	Q9Y6U3
155	ENSG00000006788.14	4.03856	3.34716	1.46018	2.29229	0.0218892	0.0511412	MYH13	8735	Q9UKX3
156	ENSG00000006831.10	7669.23	-0.0188164	0.0217078	-0.8668	0.386052	0.534863	ADIPOR2	79602	Q86V24
157	ENSG00000006837.12	215.657	0.407531	0.171282	2.37929	0.0173458	0.0418112	CDKL3	51265	Q8IVW4
158	ENSG00000007047.15	1719.47	-0.0306649	0.0933552	-0.328475	0.742552	0.834721	MARK4	57787	Q96L34
159	ENSG00000007062.11	192.377	0.59361	0.183933	3.22732	0.00124954	0.0039618	PROM1	8842	A0A0A0N0M1
160	ENSG00000007080.11	3929.52	-0.268182	0.0613906	-4.36846	1.25126e-05	5.75803e-05	CCDC124	115098	A0A024R7M8
161	ENSG00000007129.18	4.69641	-0.626338	1.05207	-0.595336	0.551619	0.683477	CEACAM21	90273	A0A0G2JSC8
162	ENSG00000007168.13	6807.62	-0.0891067	0.0399242	-2.2319	0.0256218	0.058656	PAFAH1B1	5048	P43034
163	ENSG00000007171.18	313.907	-0.634245	0.112702	-5.62762	1.82709e-08	1.25409e-07	NOS2	4843	P35228
164	ENSG00000007174.18	0.863086	2.98005	2.54557	1.17068	0.241726	NA	DNAH9	1770	Q9NYC9
165	ENSG00000007202.15	15078.8	0.00778937	0.0341751	0.227925	0.819704	0.88818	KIAA0100	9703	Q14667
166	ENSG00000007216.14	0.677596	-2.72481	2.80357	-0.971906	0.331097	NA	SLC13A2	9058	Q13183
167	ENSG00000007237.18	183.933	0.167693	0.280186	0.598508	0.549501	0.681899	GAS7	8522	O60861
168	ENSG00000007255.10	603.64	-0.351649	0.0796304	-4.41601	1.00537e-05	4.6768e-05	TRAPPC6A	79090	B7TZ90
169	ENSG00000007264.15	1319.6	0.0432536	0.0944735	0.457839	0.647068	0.760619	MATK	4145	P42679
170	ENSG00000007306.15	0.382733	0	3.46946	0	1	NA	CEACAM7	1087	Q14002
171	ENSG00000007312.12	0.44514	-2.0375	4.40632	-0.462405	0.643791	NA	CD79B	974	P40259
172	ENSG00000007314.12	3.23469	3.92157	1.72177	2.27764	0.0227477	NA	SCN4A	6329	P35499
173	ENSG00000007341.19	2728.19	0.409555	0.0718288	5.70182	1.18536e-08	8.3288e-08	ST7L	54879	Q8TDW4
174	ENSG00000007350.17	7.74956	-0.935536	0.744167	-1.25716	0.208696	0.335208	TKTL1	8277	B7Z7I0
175	ENSG00000007372.23	1178.63	-0.277936	0.0856921	-3.24343	0.00118099	0.00375757	PAX6	5080	P26367
176	ENSG00000007376.8	1897.21	-0.535755	0.0607822	-8.81435	1.20382e-18	2.15984e-17	RPUSD1	113000	H3BUN6
177	ENSG00000007384.15	960.42	0.378814	0.0956038	3.96233	7.42223e-05	0.000296576	RHBDF1	64285	Q96CC6
178	ENSG00000007392.16	6050.17	0.0504572	0.0442104	1.1413	0.253746	0.390628	LUC7L	55692	Q1W6G4
179	ENSG00000007402.11	428.222	-0.171699	0.125035	-1.37321	0.169688	0.284425	CACNA2D2	9254	Q9NY47
180	ENSG00000007516.13	251.195	-0.268282	0.193265	-1.38816	0.165089	0.278233	BAIAP3	8938	O94812
181	ENSG00000007520.4	1862.49	-0.404292	0.0559788	-7.22224	5.11381e-13	5.88749e-12	TSR3	115939	Q9UJK0
182	ENSG00000007541.16	3810.53	0.0934721	0.0589691	1.5851	0.112943	0.205049	PIGQ	9091	B2RAU6
183	ENSG00000007545.16	3688.28	-0.0378236	0.0594814	-0.63589	0.524848	0.661312	CRAMP1	57585	A7MD53
184	ENSG00000007866.21	717.532	0.143508	0.0688157	2.08539	0.0370338	0.0805149	TEAD3	7005	Q99594
185	ENSG00000007908.16	4.02106	2.40692	1.4121	1.70449	0.0882889	0.167525	SELE	6401	P16581
186	ENSG00000007923.16	6201.06	-0.10117	0.0333362	-3.03483	0.00240675	0.00718081	DNAJC11	55735	Q9NVH1
187	ENSG00000007933.13	2.1113	1.21204	2.02435	0.598732	0.549352	NA	FMO3	2328	A0A024R8Z4
188	ENSG00000007944.15	1545.6	-0.201244	0.0467686	-4.30297	1.68524e-05	7.57611e-05	MYLIP	29116	Q8WY64
189	ENSG00000007952.18	0.744511	1.67588	2.41886	0.692837	0.488412	NA	NOX1	27035	A6NGA6
190	ENSG00000007968.7	2131.77	-0.301284	0.0448657	-6.71523	1.87766e-11	1.82634e-10	E2F2	1870	Q14209
191	ENSG00000008018.9	7174.06	-0.209647	0.0481632	-4.35285	1.34378e-05	6.15521e-05	PSMB1	5689	A0A140VK45
192	ENSG00000008056.14	22.3768	-0.652483	0.440496	-1.48125	0.138541	0.241429	SYN1	6853	P17600
193	ENSG00000008083.14	3049.7	-0.265147	0.0409792	-6.47028	9.78199e-11	8.79693e-10	JARID2	3720	Q92833
194	ENSG00000008086.13	530.334	0.562855	0.117104	4.80644	1.53639e-06	8.08084e-06	CDKL5	6792	O76039
195	ENSG00000008118.10	8.98239	0.299112	0.560528	0.533625	0.593601	0.718001	CAMK1G	57172	Q96NX5
196	ENSG00000008128.23	3477.65	0.19112	0.0698437	2.73639	0.00621165	0.016883	CDK11A	728642	Q9UQ88
197	ENSG00000008130.15	7170.35	0.392088	0.0464231	8.44597	3.01542e-17	4.94074e-16	NADK	65220	A0A024R058
198	ENSG00000008226.20	19.1335	-0.344156	0.618245	-0.556667	0.577755	0.705089	DLEC1	9940	B1B5Y4
199	ENSG00000008256.16	1658.76	0.109534	0.0519897	2.10684	0.0351312	0.0770051	CYTH3	9265	O43739
200	ENSG00000008277.14	2053.55	0.109568	0.0981667	1.11614	0.264361	0.402903	ADAM22	53616	Q9P0K1
201	ENSG00000008282.8	2410.56	-0.294309	0.0452691	-6.50132	7.96193e-11	7.2317e-10	SYPL1	6856	A4D0R1
202	ENSG00000008283.16	543.64	-0.158999	0.116798	-1.36132	0.173412	0.289177	CYB561	1534	B3KTA1
203	ENSG00000008294.21	10373.5	0.105943	0.0580939	1.82365	0.0682052	0.135165	SPAG9	9043	O60271
204	ENSG00000008300.17	2696.98	0.685267	0.0753259	9.09736	9.25545e-20	1.77752e-18	CELSR3	1951	Q9NYQ7
205	ENSG00000008311.15	3518.73	-0.149452	0.0413405	-3.61515	0.000300169	0.00107675	AASS	10157	A4D0W4
206	ENSG00000008323.15	1.41373	-1.30724	1.55934	-0.838327	0.401847	NA	PLEKHG6	55200	Q3KR16
207	ENSG00000008324.11	552.615	-0.311406	0.0786912	-3.95731	7.57975e-05	0.000302428	SS18L2	51188	A0A024R2Q8
208	ENSG00000008382.15	606.554	-0.358912	0.11112	-3.22994	0.00123816	0.00392744	MPND	84954	Q8N594
209	ENSG00000008394.13	1326.55	-0.139775	0.0530935	-2.63262	0.00847289	0.0222286	MGST1	4257	A0A024RAX2
210	ENSG00000008405.12	1387.92	-0.00662683	0.0730764	-0.0906836	0.927744	0.959311	CRY1	1407	A2I2P0
211	ENSG00000008441.16	1388.39	-0.236312	0.0484074	-4.88174	1.05156e-06	5.67586e-06	NFIX	4784	B4DHW2
212	ENSG00000008513.16	480.731	0.28747	0.146994	1.95565	0.050506	0.105162	ST3GAL1	6482	A0A024R9L6
213	ENSG00000008516.17	87.5665	-0.108571	0.165902	-0.654431	0.512834	0.651441	MMP25	64386	Q9NPA2
214	ENSG00000008517.16	416.28	1.16665	0.0979404	11.9118	1.02746e-32	4.18211e-31	IL32	9235	P24001
215	ENSG00000008710.20	6532.3	0.548714	0.0520754	10.5369	5.83904e-26	1.68506e-24	PKD1	5310	P98161
216	ENSG00000008735.14	2840.56	-0.00690664	0.0449059	-0.153802	0.877765	0.927326	MAPK8IP2	23542	Q13387
217	ENSG00000008838.20	7045.14	-0.215669	0.0563015	-3.83061	0.000127826	0.000491068	MED24	9862	O75448
218	ENSG00000008853.16	656.51	-0.55054	0.0915672	-6.01242	1.82776e-09	1.41908e-08	RHOBTB2	23221	Q9BYZ6
219	ENSG00000008869.12	2286.63	0.059433	0.0556164	1.06862	0.28524	0.427203	HEATR5B	54497	Q9P2D3
220	ENSG00000008952.17	4105.1	-0.251193	0.0597205	-4.20614	2.59769e-05	0.000112716	SEC62	7095	Q99442
221	ENSG00000008988.9	14463.4	-0.17444	0.0565173	-3.08648	0.00202538	0.00615515	RPS20	6224	P60866
222	ENSG00000009307.16	29304.2	-0.174672	0.0332407	-5.25474	1.4823e-07	9.01319e-07	CSDE1	7812	A0A024R0E2
223	ENSG00000009335.18	8082.32	-0.0269948	0.0481443	-0.560705	0.574999	0.702787	UBE3C	9690	Q15386
224	ENSG00000009413.16	4663.01	0.0608591	0.0734891	0.828139	0.407592	0.55602	REV3L	5980	O60673
225	ENSG00000009694.13	276.845	-2.90932	0.233059	-12.4832	9.22477e-36	4.23699e-34	TENM1	10178	Q9UKZ4
226	ENSG00000009709.12	1.64501	-2.09688	1.43384	-1.46242	0.143627	NA	PAX7	5081	P23759
227	ENSG00000009724.17	100.785	-0.836614	0.234902	-3.56154	0.000368684	0.00130008	MASP2	10747	O00187
228	ENSG00000009765.14	1.75782	0.493849	2.3779	0.207683	0.835477	NA	IYD	389434	Q6PHW0
229	ENSG00000009780.15	531.333	-0.0763165	0.0789143	-0.96708	0.333504	0.480935	FAM76A	199870	Q8TAV0
230	ENSG00000009790.15	2.48853	1.90543	1.55861	1.22252	0.221511	NA	TRAF3IP3	80342	B1AJU2
231	ENSG00000009830.11	2811.24	0.533643	0.0718354	7.4287	1.09671e-13	1.33745e-12	POMT2	29954	Q9UKY4
232	ENSG00000009844.16	3627.13	0.0184117	0.0409369	0.449758	0.652885	0.765559	VTA1	51534	A0A087WY55
233	ENSG00000009950.16	634.459	-0.100278	0.106489	-0.941682	0.346356	0.494953	MLXIPL	51085	Q9NP71
234	ENSG00000009954.11	10485	-0.00368062	0.0268904	-0.136875	0.89113	0.93576	BAZ1B	9031	Q9UIG0
235	ENSG00000010017.13	3821.2	-0.33323	0.0407904	-8.16932	3.1012e-16	4.66614e-15	RANBP9	10048	A0A024QZW3
236	ENSG00000010030.14	176.27	0.719653	0.283468	2.53875	0.0111251	0.0282678	ETV7	51513	Q9Y603
237	ENSG00000010072.16	2421.5	-0.116728	0.0547699	-2.13123	0.0330698	0.0731951	SPRTN	83932	Q9H040
238	ENSG00000010165.20	2335.15	-0.368111	0.0465451	-7.90869	2.6012e-15	3.60778e-14	EEF1AKNMT	51603	Q8N6R0
239	ENSG00000010219.13	1246.6	0.33655	0.0652729	5.15605	2.52218e-07	1.48559e-06	DYRK4	8798	D3JEN2
240	ENSG00000010244.18	10840	-0.332895	0.0282869	-11.7686	5.66888e-32	2.23245e-30	ZNF207	7756	O43670
241	ENSG00000010256.11	5326.68	-0.226196	0.044004	-5.14035	2.74232e-07	1.60357e-06	UQCRC1	7384	P31930
242	ENSG00000010270.13	1374.87	-0.0839414	0.0486443	-1.72562	0.0844162	0.161299	STARD3NL	83930	A0A024RA89
243	ENSG00000010278.14	1470.51	-0.144288	0.0505533	-2.85417	0.00431499	0.0121943	CD9	928	A6NNI4
244	ENSG00000010282.15	5.40584	-0.381859	0.906654	-0.421175	0.673628	0.78273	HHATL	57467	A0A024R2M3
245	ENSG00000010292.13	15588.7	-0.189323	0.0353842	-5.35049	8.77154e-08	5.48335e-07	NCAPD2	9918	B3KMS0
246	ENSG00000010295.19	3209.26	-0.0602146	0.0450477	-1.33668	0.181326	0.299719	IFFO1	25900	Q0D2I5
247	ENSG00000010310.9	162.334	0.918646	0.219157	4.19172	2.76847e-05	0.000119556	GIPR	2696	P48546
248	ENSG00000010318.21	127.883	-0.0714616	0.205553	-0.347655	0.728099	0.823182	PHF7	51533	Q9BWX1
249	ENSG00000010319.7	92.7923	0.342956	0.195571	1.75361	0.0794966	0.153363	SEMA3G	56920	Q9NS98
250	ENSG00000010322.16	5106.67	-0.0416703	0.0323477	-1.2882	0.197677	0.321266	NISCH	11188	Q9Y2I1
251	ENSG00000010327.10	9.43931	1.28712	1.04396	1.23293	0.217603	0.346286	STAB1	23166	Q9NY15
252	ENSG00000010361.14	2017.01	0.376101	0.0477437	7.8775	3.34004e-15	4.59746e-14	FUZ	80199	Q9BT04
253	ENSG00000010379.16	79.3841	1.18284	0.475361	2.48829	0.0128358	0.0321293	SLC6A13	6540	Q9NSD5
254	ENSG00000010404.18	1934.53	0.177307	0.0531914	3.33337	0.000857993	0.00280895	IDS	3423	P22304
255	ENSG00000010438.16	0.74338	-1.77027	2.877	-0.615316	0.538346	NA	PRSS3	5646	P35030
256	ENSG00000010539.11	1429.97	-0.123341	0.0586486	-2.10305	0.0354615	0.0775759	ZNF200	7752	P98182
257	ENSG00000010610.10	5.55302	-0.382163	0.778791	-0.490713	0.623629	0.742305	CD4	920	B4DT49
258	ENSG00000010626.15	247.041	0.0767755	0.117924	0.65106	0.515008	0.653175	LRRC23	10233	A8K8K2
259	ENSG00000010671.15	136.128	0.0191931	0.218535	0.0878262	0.930015	0.960389	BTK	695	Q06187
260	ENSG00000010704.18	144.298	0.648744	0.261518	2.48069	0.0131129	0.0327515	HFE	3077	Q30201
261	ENSG00000010803.16	3868.89	0.773832	0.0482336	16.0434	6.35321e-58	6.10608e-56	SCMH1	22955	Q96GD3
262	ENSG00000010810.17	4232.36	-0.0210508	0.0608888	-0.345725	0.729549	0.824394	FYN	2534	P06241
263	ENSG00000010818.10	1558.62	0.108719	0.0948839	1.14582	0.251872	0.388208	HIVEP2	3097	P31629
264	ENSG00000010932.17	0.40044	0.887644	5.36275	0.16552	0.868534	NA	FMO1	2326	Q01740
265	ENSG00000011007.12	5617.4	-0.206435	0.0324503	-6.36155	1.99723e-10	1.72911e-09	ELOA	6924	Q14241
266	ENSG00000011009.11	3303.92	-0.094482	0.0436274	-2.16566	0.0303373	0.0679397	LYPLA2	11313	A0A140VJC9
267	ENSG00000011021.23	3886.23	0.570911	0.0544094	10.4929	9.31502e-26	2.62905e-24	CLCN6	1185	P51797
268	ENSG00000011028.14	438.542	0.342935	0.108422	3.16296	0.00156172	0.00485358	MRC2	9902	Q9UBG0
269	ENSG00000011052.21	174.334	-0.823347	0.248657	-3.31117	0.00092906	0.00302301	NME1-NME2	654364	P22392
270	ENSG00000011105.14	968.826	-0.27098	0.0832745	-3.25406	0.00113768	0.00363354	TSPAN9	10867	O75954
271	ENSG00000011114.15	2221.1	0.158924	0.0529592	3.00088	0.002692	0.0079474	BTBD7	55727	Q9P203
272	ENSG00000011132.12	962.953	0.153621	0.0722483	2.12629	0.033479	0.0739357	APBA3	9546	O96018
273	ENSG00000011143.17	1573.98	-0.17377	0.0635812	-2.73304	0.00627533	0.0170539	MKS1	54903	Q9NXB0
274	ENSG00000011198.10	835.864	-0.214198	0.0636851	-3.36338	0.000769933	0.00255064	ABHD5	51099	A0A0S2Z5D6
275	ENSG00000011201.12	1853.56	-0.117495	0.0635137	-1.84991	0.0643259	0.128835	ANOS1	3730	P23352
276	ENSG00000011243.18	4989.8	0.0454365	0.0370631	1.22592	0.220228	0.349535	AKAP8L	26993	Q9ULX6
277	ENSG00000011258.16	4157.16	0.414073	0.0400747	10.3325	5.02148e-25	1.36261e-23	MBTD1	54799	Q05BQ5
278	ENSG00000011260.14	4866.75	0.00539761	0.0408938	0.131991	0.894991	0.937669	UTP18	51096	Q9Y5J1
279	ENSG00000011275.18	2682.94	-0.141997	0.0410558	-3.45862	0.00054294	0.00185547	RNF216	54476	A8K8N1
280	ENSG00000011295.16	7225.22	0.679842	0.0334313	20.3355	6.24178e-92	1.24933e-89	TTC19	54902	Q6DKK2
281	ENSG00000011304.20	22723.4	-0.110555	0.0324556	-3.40634	0.000658409	0.00221299	PTBP1	5725	P26599
282	ENSG00000011332.19	1059.64	-0.183849	0.0938947	-1.95803	0.0502262	0.104689	DPF1	8193	Q92782
283	ENSG00000011347.10	207.978	0.12381	0.102835	1.20397	0.228603	0.359973	SYT7	9066	O43581
284	ENSG00000011376.12	2593.15	0.0662451	0.0425035	1.55858	0.119096	0.213976	LARS2	23395	Q15031
285	ENSG00000011405.13	3885.2	0.182845	0.0871856	2.09719	0.0359767	0.0785453	PIK3C2A	5286	L7RRS0
286	ENSG00000011422.12	523.565	-0.179163	0.0848664	-2.11112	0.0347622	0.076352	PLAUR	5329	Q03405
287	ENSG00000011426.11	6317.27	0.159666	0.0452662	3.52728	0.000419855	0.00146489	ANLN	54443	Q9NQW6
288	ENSG00000011451.20	5135.12	-0.244412	0.0349747	-6.98825	2.78328e-12	2.97807e-11	WIZ	58525	O95785
289	ENSG00000011454.17	3523.12	-0.0259297	0.0487916	-0.531438	0.595115	0.719156	GPR21	2844	B4DSD1
290	ENSG00000011465.17	12.0404	3.1353	1.36002	2.30534	0.0211477	0.0497069	DCN	1634	P07585
291	ENSG00000011478.12	834.263	0.151237	0.0854176	1.77056	0.0766346	0.148841	QPCTL	54814	Q9NXS2
292	ENSG00000011485.15	8493.98	-0.16049	0.0357233	-4.49258	7.03645e-06	3.3555e-05	PPP5C	5536	A0A024R0Q7
293	ENSG00000011523.14	1635.77	0.0949147	0.0488017	1.94491	0.0517864	0.10747	CEP68	23177	Q76N32
294	ENSG00000011566.15	1438.04	0.0472201	0.10497	0.449842	0.652824	0.765529	MAP4K3	8491	B3KMM5
295	ENSG00000011590.14	1.53019	-0.346191	1.88854	-0.183312	0.854554	NA	ZBTB32	27033	Q9Y2Y4
296	ENSG00000011638.10	323.058	0.457831	0.122139	3.74844	0.000177935	0.000665068	TMEM159	57146	Q96B96
297	ENSG00000011677.13	0.773964	-0.0712541	2.39205	-0.0297878	0.976236	NA	GABRA3	2556	P34903
298	ENSG00000012048.23	6701.35	0.285164	0.0676802	4.2134	2.51555e-05	0.000109479	BRCA1	672	P38398
299	ENSG00000012061.15	2589.22	0.0136242	0.0465526	0.292663	0.76978	0.853758	ERCC1	2067	P07992
300	ENSG00000012124.17	1.80451	2.05168	1.50256	1.36546	0.172108	NA	CD22	933	P20273
301	ENSG00000012171.20	194.185	-0.175255	0.160521	-1.09179	0.274925	0.41532	SEMA3B	7869	Q13214
302	ENSG00000012174.12	3302.82	0.0591284	0.0419469	1.4096	0.158658	0.269498	MBTPS2	51360	O43462
303	ENSG00000012211.13	861.853	0.572672	0.0851759	6.72341	1.77519e-11	1.72976e-10	PRICKLE3	4007	B7Z5U0
304	ENSG00000012223.13	1.4119	0	2.1568	0	1	NA	LTF	4057	P02788
305	ENSG00000012232.9	4406.36	0.095378	0.0587969	1.62216	0.104769	0.192857	EXTL3	2137	O43909
306	ENSG00000012504.15	9.13076	-0.484188	0.779331	-0.621287	0.534411	0.669456	NR1H4	9971	F1DAL1
307	ENSG00000012660.14	4813.96	-0.26622	0.036387	-7.31634	2.5482e-13	3.00346e-12	ELOVL5	60481	Q9NYP7
308	ENSG00000012779.11	60.1486	-0.447075	0.251742	-1.77592	0.0757454	0.147469	ALOX5	240	P09917
309	ENSG00000012822.16	2190.57	-0.12453	0.0796078	-1.5643	0.117747	0.212088	CALCOCO1	57658	Q9P1Z2
310	ENSG00000012963.15	5130.78	-0.163061	0.0335195	-4.86467	1.14648e-06	6.14866e-06	UBR7	55148	Q8N806
311	ENSG00000012983.11	3385.92	0.207125	0.0541988	3.82158	0.000132597	0.00050761	MAP4K5	11183	B3KWC4
312	ENSG00000013016.16	523.323	-0.468849	0.0756757	-6.1955	5.81e-10	4.79413e-09	EHD3	30845	Q9NZN3
313	ENSG00000013275.8	12378.8	-0.270688	0.0408052	-6.63366	3.27467e-11	3.10624e-10	PSMC4	5704	A8K2M0
314	ENSG00000013288.9	2400.87	-0.155856	0.055812	-2.79253	0.00522984	0.0144815	MAN2B2	23324	B7Z754
315	ENSG00000013293.6	1.11492	-0.413395	1.65502	-0.249782	0.802756	NA	SLC7A14	57709	Q8TBB6
316	ENSG00000013297.11	3.7931	-0.253194	0.903654	-0.280189	0.779333	0.860156	CLDN11	5010	O75508
317	ENSG00000013306.16	6928.72	-0.20104	0.0425858	-4.72083	2.34887e-06	1.20719e-05	SLC25A39	51629	Q9BZJ4
318	ENSG00000013364.19	669.909	1.11277	0.135277	8.22585	1.93809e-16	2.96516e-15	MVP	9961	Q14764
319	ENSG00000013374.16	4512.89	-0.262996	0.0488805	-5.38039	7.4324e-08	4.69735e-07	NUB1	51667	H3BM74
320	ENSG00000013375.16	5926.87	0.127865	0.0476716	2.68219	0.00731409	0.0195266	PGM3	5238	O95394
321	ENSG00000013392.8	539.009	-0.310189	0.0739513	-4.1945	2.73472e-05	0.000118239	RWDD2A	112611	B4DZK9
322	ENSG00000013441.16	3160.3	0.197489	0.0488224	4.04504	5.2315e-05	0.000214783	CLK1	1195	P49759
323	ENSG00000013503.10	1714.36	-0.265576	0.0470869	-5.64012	1.69928e-08	1.17098e-07	POLR3B	55703	Q9NW08
324	ENSG00000013523.10	2200.21	0.060939	0.052746	1.15533	0.247955	0.383418	ANGEL1	23357	A0A024R6B2
325	ENSG00000013561.18	3345.56	0.279119	0.0470862	5.92783	3.06961e-09	2.31649e-08	RNF14	9604	Q9UBS8
326	ENSG00000013563.14	1606.84	0.0515619	0.0653673	0.788804	0.430227	0.577545	DNASE1L1	1774	P49184
327	ENSG00000013573.17	14795.7	0.0655776	0.0303807	2.15853	0.030887	0.0690502	DDX11	1663	Q96FC9
328	ENSG00000013583.10	1181.93	-0.0592212	0.0612586	-0.966741	0.333674	0.480974	HEBP1	50865	A0A024RAS8
329	ENSG00000013588.8	2022.15	0.570811	0.183179	3.11614	0.00183237	0.00562103	GPRC5A	9052	Q8NFJ5
330	ENSG00000013619.14	536.504	0.364181	0.0842308	4.3236	1.535e-05	6.95807e-05	MAMLD1	10046	Q13495
331	ENSG00000013725.14	1.68195	-1.61433	1.41872	-1.13788	0.255171	NA	CD6	923	P30203
332	ENSG00000013810.19	9707.55	-0.567457	0.0398475	-14.2407	5.11968e-46	3.41578e-44	TACC3	10460	Q9Y6A5
333	ENSG00000014123.10	1562.08	-0.324711	0.0612277	-5.30333	1.13708e-07	7.03365e-07	UFL1	23376	O94874
334	ENSG00000014138.9	2962.81	-0.0627846	0.050023	-1.25511	0.209438	0.336225	POLA2	23649	Q14181
335	ENSG00000014164.7	1059.72	-0.253204	0.0634574	-3.99014	6.60338e-05	0.000266197	ZC3H3	23144	Q8IXZ2
336	ENSG00000014216.15	2109.7	-0.278949	0.0501291	-5.56461	2.62736e-08	1.7659e-07	CAPN1	823	B2RDI5
337	ENSG00000014257.16	27.5451	-0.324508	0.399181	-0.812935	0.416255	0.564216	ACPP	55	P15309
338	ENSG00000014641.20	5816.53	-0.169335	0.0459619	-3.68425	0.000229378	0.000841065	MDH1	4190	P40925
339	ENSG00000014824.14	4134.99	0.0261298	0.0668875	0.390653	0.696054	0.800602	SLC30A9	10463	A0A0S2Z514
340	ENSG00000014914.21	405.467	0.738006	0.137265	5.37651	7.59437e-08	4.79278e-07	MTMR11	10903	A4FU01
341	ENSG00000014919.12	3635.91	0.0590956	0.0440853	1.34048	0.180089	0.29808	COX15	1355	Q7KZN9
342	ENSG00000015133.19	2433.3	0.0788833	0.0636183	1.23995	0.214995	0.343152	CCDC88C	440193	B4DZB8
343	ENSG00000015153.14	1448.5	0.442811	0.0648685	6.8263	8.71338e-12	8.80499e-11	YAF2	10138	Q8IY57
344	ENSG00000015171.19	2563.35	-0.273429	0.0419345	-6.52037	7.01322e-11	6.40466e-10	ZMYND11	10771	Q15326
345	ENSG00000015285.11	31.4615	0.181616	0.322542	0.563076	0.573383	0.701427	WAS	7454	A0A024QYX8
346	ENSG00000015413.9	11.1686	-1.10693	0.568003	-1.94882	0.0513174	0.106675	DPEP1	1800	A0A140VJI3
347	ENSG00000015475.18	2098.71	-0.176459	0.0740499	-2.38297	0.0171735	0.0414554	BID	637	A8ASI8
348	ENSG00000015479.19	32803.7	0.209285	0.0354124	5.90994	3.42238e-09	2.56584e-08	MATR3	9782	A0A0R4J2E8
349	ENSG00000015520.14	93.1903	-0.370251	0.176407	-2.09885	0.0358305	0.078281	NPC1L1	29881	A0A0C4DFX6
350	ENSG00000015532.10	1887.65	-0.161301	0.048038	-3.35778	0.000785725	0.00259848	XYLT2	64132	B4DT06
351	ENSG00000015568.13	1602.58	0.809512	0.345455	2.34332	0.0191131	0.0454709	RGPD5	84220	Q99666
352	ENSG00000015592.16	55.5502	-0.00466447	0.281893	-0.0165469	0.986798	0.993171	STMN4	81551	Q9H169
353	ENSG00000015676.18	5722.55	0.0718326	0.0328359	2.18762	0.028697	0.0648522	NUDCD3	23386	Q8IVD9
354	ENSG00000016082.15	17.9829	0.366722	0.382522	0.958695	0.337712	0.485399	ISL1	3670	P61371
355	ENSG00000016391.11	1049.69	-0.209402	0.128553	-1.62892	0.103331	0.190725	CHDH	55349	Q8NE62
356	ENSG00000016402.13	101.367	0.56213	0.306907	1.8316	0.0670112	0.133283	IL20RA	53832	Q9UHF4
357	ENSG00000016490.16	0.572651	1.73723	3.31478	0.524086	0.600219	NA	CLCA1	1179	A8K7I4
358	ENSG00000016602.9	0.545556	-1.01719	3.14138	-0.323803	0.746087	NA	CLCA4	22802	Q14CN2
359	ENSG00000016864.18	1371.83	-0.196556	0.0490694	-4.00567	6.18411e-05	0.000250685	GLT8D1	55830	A0A024R313
360	ENSG00000017260.19	3785.62	0.0898551	0.0632061	1.42162	0.155136	0.264857	ATP2C1	27032	P98194
361	ENSG00000017427.16	1.19855	2.60661	2.85717	0.912305	0.361608	NA	IGF1	3479	P05019
362	ENSG00000017483.15	15.0437	0.737318	0.616263	1.19643	0.231527	0.363816	SLC38A5	92745	A0A024QYY0
363	ENSG00000017797.13	3324.99	-0.43086	0.038026	-11.3307	9.2509e-30	3.25003e-28	RALBP1	10928	Q15311
364	ENSG00000018189.13	3049.83	0.264532	0.0547822	4.82879	1.37362e-06	7.28093e-06	RUFY3	22902	Q7L099
365	ENSG00000018236.15	784.932	-0.00762692	0.0838088	-0.0910037	0.92749	0.959235	CNTN1	1272	Q12860
366	ENSG00000018280.17	14.7022	0.343037	0.493129	0.695632	0.486659	0.629256	SLC11A1	6556	A0A024R474
367	ENSG00000018408.14	1923.28	0.0260189	0.0520422	0.499958	0.617104	0.736629	WWTR1	25937	Q9GZV5
368	ENSG00000018510.16	3657.24	-0.0992355	0.0601535	-1.6497	0.0990034	0.184218	AGPS	8540	O00116
369	ENSG00000018610.14	1667.79	-0.0587658	0.0464487	-1.26518	0.205808	0.331741	CXorf56	63932	Q9H5V9
370	ENSG00000018625.15	2.21254	1.33934	2.22648	0.601551	0.547473	NA	ATP1A2	477	A0A0S2Z3W6
371	ENSG00000018699.13	1349.51	-0.245493	0.067405	-3.64207	0.00027046	0.000978382	TTC27	55622	B4DRC7
372	ENSG00000018869.16	673.37	0.483469	0.105821	4.56876	4.90628e-06	2.40001e-05	ZNF582	147948	Q96NG8
373	ENSG00000019102.12	0.854937	-1.88389	2.11373	-0.891264	0.372788	NA	VSIG2	23584	Q96IQ7
374	ENSG00000019144.19	1148.16	0.0198628	0.0884256	0.224627	0.822269	0.890118	PHLDB1	23187	A0A024R3H6
375	ENSG00000019186.10	58.8294	0.873342	0.27383	3.18936	0.00142589	0.0044677	CYP24A1	1591	Q07973
376	ENSG00000019485.13	430.321	0.0177582	0.129863	0.136746	0.891232	0.93576	PRDM11	56981	A0A087WWZ6
377	ENSG00000019505.8	1.0027	1.56753	1.95453	0.801998	0.422554	NA	SYT13	57586	Q7L8C5
378	ENSG00000019549.13	36.5805	1.4057	0.340434	4.12914	3.6412e-05	0.000153835	SNAI2	6591	O43623
379	ENSG00000019582.15	9.62044	-0.021679	0.688555	-0.0314847	0.974883	0.987191	CD74	972	P04233
380	ENSG00000019991.18	53.6085	0.755393	0.306916	2.46123	0.013846	0.0343076	HGF	3082	P14210
381	ENSG00000019995.6	2748.29	-0.0519919	0.0473348	-1.09839	0.272036	0.411896	ZRANB1	54764	Q9UGI0
382	ENSG00000020129.16	3709.03	-0.0712127	0.045843	-1.55341	0.120326	0.215798	NCDN	23154	Q9UBB6
383	ENSG00000020181.18	1254.57	0.608015	0.0619559	9.81367	9.83236e-23	2.33166e-21	ADGRA2	25960	Q6YN44
384	ENSG00000020219.9	0.802248	-1.88548	2.05626	-0.916946	0.359171	NA	NA	NA	NA
385	ENSG00000020256.20	2306.79	-0.177007	0.0374139	-4.73104	2.23377e-06	1.15048e-05	ZFP64	55734	Q9NTW7
386	ENSG00000020426.11	1477.48	-0.016805	0.0558046	-0.30114	0.763308	0.849301	MNAT1	4331	A0A024R669
387	ENSG00000020577.14	1156.23	-0.0668501	0.113144	-0.590841	0.554627	0.686386	SAMD4A	23034	Q9UPU9
388	ENSG00000020633.18	1132.46	-0.552644	0.0560279	-9.86373	5.9789e-23	1.42715e-21	RUNX3	864	A0A024RAH4
389	ENSG00000020922.12	3700.14	-0.112238	0.0700889	-1.60136	0.109297	0.19966	MRE11	4361	F8W7U8
390	ENSG00000021300.14	161.783	-0.310235	0.191629	-1.61894	0.10546	0.193896	PLEKHB1	58473	A0A024R5J2
391	ENSG00000021355.13	1465.84	0.167295	0.0714439	2.34163	0.0191996	0.0456591	SERPINB1	1992	P30740
392	ENSG00000021461.16	1.1757	-1.09021	1.88926	-0.577058	0.5639	NA	CYP3A43	64816	Q9HB55
393	ENSG00000021488.13	112.202	0.981831	0.232068	4.23079	2.32869e-05	0.000102005	SLC7A9	11136	P82251
394	ENSG00000021574.12	1055.23	-0.183827	0.0701839	-2.61922	0.00881302	0.0230102	SPAST	6683	E5KRP5
395	ENSG00000021645.19	715.41	-0.867611	0.0676476	-12.8255	1.1809e-37	6.01957e-36	NRXN3	9369	Q9HDB5
396	ENSG00000021762.20	499	-0.294751	0.150362	-1.96027	0.0499638	0.104252	OSBPL5	114879	A8KAD5
397	ENSG00000021776.11	4562.2	0.0275815	0.0671719	0.410612	0.681357	0.789525	AQR	9716	A0A024R9L1
398	ENSG00000021826.17	920.061	-0.229585	0.0663823	-3.45852	0.000543145	0.00185588	CPS1	1373	P31327
399	ENSG00000021852.13	0.695491	0.881345	3.12641	0.281903	0.778018	NA	C8B	732	P07358
400	ENSG00000022267.19	10838.5	-0.0339501	0.0256489	-1.32365	0.18562	0.30559	FHL1	2273	Q13642
401	ENSG00000022277.12	4322.09	-0.161279	0.0463635	-3.47857	0.00050409	0.00173384	RTF2	51507	A0A0A0MQR2
402	ENSG00000022355.18	0.433851	-1.5833	3.78444	-0.418372	0.675675	NA	GABRA1	2554	A8K177
403	ENSG00000022556.16	0.915448	1.43804	2.3579	0.609882	0.54194	NA	NLRP2	55655	Q9NX02
404	ENSG00000022567.9	368.97	-0.168229	0.109648	-1.53427	0.124964	0.222196	SLC45A4	57210	Q5BKX6
405	ENSG00000022840.16	11861	0.609016	0.0608722	10.0048	1.45145e-23	3.62729e-22	RNF10	9921	Q8N5U6
406	ENSG00000022976.15	1543.04	-0.197083	0.0515227	-3.82517	0.000130683	0.00050134	ZNF839	55778	A8K0R7
407	ENSG00000023041.11	3597.99	0.216325	0.0420258	5.14744	2.6406e-07	1.54741e-06	ZDHHC6	64429	Q9H6R6
408	ENSG00000023171.18	778.154	-0.280524	0.0867054	-3.23537	0.00121485	0.00385834	GRAMD1B	57476	Q3KR37
409	ENSG00000023191.17	4162.02	-0.288023	0.0446434	-6.45163	1.10651e-10	9.90186e-10	RNH1	6050	A0A140VJT8
410	ENSG00000023228.14	4480.43	-0.183283	0.0436	-4.20375	2.62529e-05	0.000113801	NDUFS1	4719	P28331
411	ENSG00000023287.13	4061.42	0.138724	0.0414557	3.34632	0.000818926	0.00269642	RB1CC1	9821	Q8TDY2
412	ENSG00000023318.8	3239.52	-0.0075823	0.0440805	-0.17201	0.863429	0.917374	ERP44	23071	Q9BS26
413	ENSG00000023330.15	1349.6	-0.238048	0.049787	-4.78133	1.7414e-06	9.10648e-06	ALAS1	211	P13196
414	ENSG00000023445.15	172.997	0.655191	0.151457	4.32592	1.51895e-05	6.88968e-05	BIRC3	330	Q13489
415	ENSG00000023516.9	3030.35	-0.131384	0.0725494	-1.81095	0.0701481	0.138399	AKAP11	11215	Q9UKA4
416	ENSG00000023572.9	1114.98	-0.0691669	0.0697313	-0.991906	0.321243	0.467456	GLRX2	51022	Q9NS18
417	ENSG00000023608.5	731.99	0.172667	0.0685929	2.51727	0.0118267	0.0298754	SNAPC1	6617	B2RC42
418	ENSG00000023697.13	1704.65	0.167325	0.0494046	3.38682	0.000707068	0.00236229	DERA	51071	E9PPM8
419	ENSG00000023734.11	11086.2	-0.0740812	0.0247033	-2.99884	0.00271009	0.00799432	STRAP	11171	Q9Y3F4
420	ENSG00000023839.12	1111.69	1.25481	0.108543	11.5606	6.52854e-31	2.4306e-29	ABCC2	1244	Q92887
421	ENSG00000023892.11	82.1525	0.354681	0.207445	1.70976	0.0873099	0.16584	DEF6	50619	Q9H4E7
422	ENSG00000023902.14	1220.27	-0.141733	0.0687078	-2.06283	0.0391288	0.0844384	PLEKHO1	51177	Q53GL0
423	ENSG00000023909.10	1998.47	-0.158371	0.0665585	-2.37943	0.0173393	0.0418003	GCLM	2730	P48507
424	ENSG00000024048.10	5688.91	0.318253	0.0341482	9.31975	1.16617e-20	2.39796e-19	UBR2	23304	Q8IWV8
425	ENSG00000024422.12	10.9143	-0.490516	0.605347	-0.810305	0.417765	0.565723	EHD2	30846	A0A024R0S6
426	ENSG00000024526.17	4688.11	-0.0873649	0.0517532	-1.68811	0.091391	0.172436	DEPDC1	55635	Q5TB30
427	ENSG00000024862.17	1277.98	-0.108258	0.0577507	-1.87457	0.0608519	0.123116	CCDC28A	25901	Q8IWP9
428	ENSG00000025039.15	2486.28	-0.0410148	0.0672796	-0.609616	0.542116	0.675732	RRAGD	58528	Q9NQL2
429	ENSG00000025156.13	2305.58	-0.140686	0.0399382	-3.5226	0.000427332	0.00148884	HSF2	3298	Q03933
430	ENSG00000025293.17	2574.1	-0.104503	0.0559607	-1.86743	0.0618412	0.124793	PHF20	51230	Q9BVI0
431	ENSG00000025423.11	387.406	0.66754	0.114067	5.85217	4.85206e-09	3.57626e-08	HSD17B6	8630	A0A024RB43
432	ENSG00000025434.19	651.765	0.212382	0.104385	2.0346	0.0418911	0.0896546	NR1H3	10062	Q13133
433	ENSG00000025708.14	14.4591	0.325514	0.805986	0.403871	0.686308	0.793197	TYMP	1890	B2RBL3
434	ENSG00000025770.19	6176.37	0.0721883	0.0469351	1.53805	0.124037	0.221034	NCAPH2	29781	Q6IBW4
435	ENSG00000025772.8	4743.12	0.0997988	0.0348077	2.86715	0.00414186	0.0117584	TOMM34	10953	Q15785
436	ENSG00000025796.14	7790.87	0.129553	0.0873781	1.48268	0.138161	0.240928	SEC63	11231	A0A0S2Z5M1
437	ENSG00000025800.14	6174.17	-0.159788	0.0352036	-4.53898	5.65269e-06	2.73823e-05	KPNA6	23633	O60684
438	ENSG00000026025.16	44313.3	0.240721	0.031505	7.64074	2.15977e-14	2.78649e-13	VIM	7431	P08670
439	ENSG00000026036.22	1570.82	-0.0903698	0.0742592	-1.21695	0.223623	0.353792	RTEL1-TNFRSF6B	100533107	NA
440	ENSG00000026103.22	1453.06	0.732155	0.0653615	11.2016	4.00279e-29	1.36451e-27	FAS	355	P25445
441	ENSG00000026297.15	828.105	-0.046342	0.0847681	-0.546692	0.584591	0.710372	RNASET2	8635	O00584
442	ENSG00000026508.19	820.37	1.32928	0.131251	10.1278	4.16042e-24	1.06912e-22	CD44	960	P16070
443	ENSG00000026559.14	564.468	-0.182947	0.105162	-1.73967	0.0819174	0.157282	KCNG1	3755	Q86Y85
444	ENSG00000026652.15	2573.47	0.539519	0.0704779	7.65515	1.93088e-14	2.50006e-13	AGPAT4	56895	Q9NRZ5
445	ENSG00000026751.17	8.04121	1.29818	0.943963	1.37524	0.169056	0.283562	SLAMF7	57823	Q9NQ25
446	ENSG00000026950.17	1097.48	0.207604	0.0802504	2.58696	0.00968281	0.0250355	BTN3A1	11119	O00481
447	ENSG00000027001.10	1200.13	-0.396718	0.102187	-3.88228	0.00010348	0.00040394	MIPEP	4285	Q99797
448	ENSG00000027075.15	1057.39	0.112451	0.0714123	1.57467	0.115333	0.20845	PRKCH	5583	P24723
449	ENSG00000027644.5	10.7083	1.49059	0.574186	2.59601	0.00943131	0.0244374	INSRR	3645	P14616
450	ENSG00000027697.14	1683.97	-0.242778	0.0490826	-4.94631	7.5632e-07	4.1511e-06	IFNGR1	3459	A0A0S2Z3Y2
451	ENSG00000027847.14	919.097	-0.0956038	0.0662167	-1.4438	0.148795	0.256042	B4GALT7	11285	Q9UBV7
452	ENSG00000027869.11	8.76078	0.766384	0.662999	1.15594	0.247708	0.383116	SH2D2A	9047	Q5UBZ2
453	ENSG00000028116.17	734.937	0.335774	0.0784772	4.27862	1.88059e-05	8.38693e-05	VRK2	7444	Q86Y07
454	ENSG00000028137.19	0.84159	-0.10832	2.13184	-0.0508106	0.959476	NA	TNFRSF1B	7133	P20333
455	ENSG00000028203.18	4082.99	0.355338	0.0392433	9.05475	1.36884e-19	2.60138e-18	VEZT	55591	Q9HBM0
456	ENSG00000028277.21	182.155	0.640514	0.176734	3.62416	0.000289899	0.00104282	POU2F2	5452	P09086
457	ENSG00000028310.18	3939.19	0.234668	0.0410678	5.71416	1.1025e-08	7.78016e-08	BRD9	65980	B4DXI2
458	ENSG00000028528.15	4862.73	0.117331	0.327321	0.35846	0.719999	0.817412	SNX1	6642	Q13596
459	ENSG00000028839.10	1381.84	-0.147419	0.0572798	-2.57366	0.010063	0.0258745	TBPL1	9519	P62380
460	ENSG00000029153.14	2839.3	0.148776	0.0526153	2.82762	0.0046896	0.013112	ARNTL2	56938	Q8WYA1
461	ENSG00000029363.17	19462.9	-0.193122	0.037476	-5.15322	2.56051e-07	1.50492e-06	BCLAF1	9774	Q9NYF8
462	ENSG00000029364.12	3708.11	0.183538	0.039056	4.69937	2.60966e-06	1.3315e-05	SLC39A9	55334	Q9NUM3
463	ENSG00000029534.20	600.305	0.502194	0.123066	4.0807	4.48994e-05	0.000186053	ANK1	286	P16157
464	ENSG00000029639.11	1218.68	0.285727	0.0762536	3.74706	0.000178917	0.000668395	TFB1M	51106	E5KTM5
465	ENSG00000029725.17	7274.29	0.337939	0.0514665	6.5662	5.16172e-11	4.80022e-10	RABEP1	9135	Q15276
466	ENSG00000029993.15	4012.91	-0.240258	0.0457451	-5.25209	1.5038e-07	9.13375e-07	HMGB3	3149	O15347
467	ENSG00000030066.13	5655.43	-0.242609	0.0404511	-5.99758	2.00274e-09	1.54613e-08	NUP160	23279	Q12769
468	ENSG00000030110.13	2972.96	0.229674	0.0559269	4.10669	4.01377e-05	0.000167981	BAK1	578	A0A0S2Z391
469	ENSG00000030304.14	1.26112	1.74487	1.96406	0.888398	0.374327	NA	MUSK	4593	O15146
470	ENSG00000030419.16	128.057	0.564926	0.230098	2.45516	0.0140824	0.0348299	IKZF2	22807	Q9UKS7
471	ENSG00000030582.18	6610.61	-0.158454	0.0451891	-3.50647	0.000454097	0.00157505	GRN	2896	P28799
472	ENSG00000031003.10	7153.26	1.08049	0.039995	27.0156	9.70024e-161	4.92163e-158	FAM13B	51306	Q9NYF5
473	ENSG00000031081.11	203.9	-0.163243	0.186751	-0.874121	0.382053	0.530777	ARHGAP31	57514	Q2M1Z3
474	ENSG00000031691.7	992.747	-0.284594	0.0654226	-4.35009	1.36081e-05	6.22016e-05	CENPQ	55166	Q7L2Z9
475	ENSG00000031698.13	9534.44	0.206987	0.0302638	6.83941	7.95191e-12	8.08614e-11	SARS1	6301	Q5T5C7
476	ENSG00000031823.14	5978.56	-0.0163545	0.0529787	-0.308699	0.75755	0.845222	RANBP3	8498	B7Z7F3
477	ENSG00000032219.19	1186.67	0.230933	0.0922903	2.50225	0.0123407	0.0310252	ARID4A	5926	A0A024R657
478	ENSG00000032389.12	1501.06	0.370899	0.0620198	5.98033	2.22685e-09	1.70707e-08	EIPR1	7260	A8MUM1
479	ENSG00000032444.16	1488.49	-0.398289	0.103878	-3.83422	0.000125965	0.000484938	PNPLA6	10908	Q8IY17
480	ENSG00000032742.17	688.273	0.138061	0.0692302	1.99423	0.0461265	0.0973628	IFT88	8100	B3KX42
481	ENSG00000033011.12	1982.17	-0.240329	0.063859	-3.76343	0.000167596	0.000629119	ALG1	56052	Q9BT22
482	ENSG00000033030.15	3713.54	0.14533	0.046785	3.10635	0.00189416	0.00578778	ZCCHC8	55596	Q6NZY4
483	ENSG00000033050.9	3936.18	-0.00832915	0.0569661	-0.146213	0.883754	0.930813	ABCF2	10061	A0A090N7X1
484	ENSG00000033100.16	2183.81	-0.18137	0.062071	-2.92197	0.00347821	0.010027	CHPF2	54480	B3KPG6
485	ENSG00000033122.20	27.8034	2.58058	0.505302	5.107	3.27308e-07	1.89464e-06	LRRC7	57554	A0A075B6E9
486	ENSG00000033170.17	896.028	-0.21895	0.0755508	-2.89806	0.00375483	0.0107421	FUT8	2530	Q546E0
487	ENSG00000033178.13	2892.06	-0.138337	0.102514	-1.34944	0.177196	0.294061	UBA6	55236	A0A024RDB0
488	ENSG00000033327.13	750.09	0.180174	0.0932268	1.93264	0.0532801	0.109983	GAB2	9846	Q9UQC2
489	ENSG00000033627.16	7040.76	-0.0887043	0.0427889	-2.07307	0.038166	0.0826446	ATP6V0A1	535	Q53ET5
490	ENSG00000033800.13	2549.37	-0.116734	0.0788123	-1.48116	0.138563	0.241429	PIAS1	8554	O75925
491	ENSG00000033867.16	1536.67	0.318603	0.0918333	3.46936	0.000521704	0.00178878	SLC4A7	9497	Q9Y6M7
492	ENSG00000034053.14	1268.79	-0.396051	0.040809	-9.70498	2.87134e-22	6.61501e-21	APBA2	321	Q59G28
493	ENSG00000034152.19	2594.89	-0.314373	0.0485944	-6.46933	9.8441e-11	8.84915e-10	MAP2K3	5606	P46734
494	ENSG00000034239.11	0.731755	-0.149859	2.66189	-0.056298	0.955104	NA	EFCAB1	79645	A0A024R7U7
495	ENSG00000034510.6	6953.44	-0.366337	0.0638719	-5.7355	9.72273e-09	6.92979e-08	TMSB10	9168	P63313
496	ENSG00000034533.11	499.884	-0.191008	0.0856812	-2.22929	0.0257946	0.0589772	ASTE1	28990	D6RG30
497	ENSG00000034677.13	936.557	0.0156779	0.0953763	0.164379	0.869432	0.921602	RNF19A	25897	Q9NV58
498	ENSG00000034693.15	1101.43	-0.0657889	0.0917263	-0.71723	0.473232	0.617088	PEX3	8504	P56589
499	ENSG00000034713.8	2898.22	-0.309346	0.039098	-7.91206	2.53162e-15	3.52247e-14	GABARAPL2	11345	P60520
500	ENSG00000035115.22	529.344	0.127078	0.118514	1.07226	0.283603	0.425454	SH3YL1	26751	Q96HL8
501	ENSG00000035141.8	3804.97	0.0272837	0.0443229	0.615567	0.538181	0.672672	FAM136A	84908	E7EQY1
502	ENSG00000035403.17	16461.6	0.320517	0.0352628	9.08939	9.96006e-20	1.9078e-18	VCL	7414	A0A024QZN4
503	ENSG00000035499.13	1599.96	-0.245214	0.0538819	-4.55096	5.34028e-06	2.59948e-05	DEPDC1B	55789	Q8WUY9
504	ENSG00000035664.11	139.678	0.353192	0.275504	1.28198	0.199849	0.32405	DAPK2	23604	A0A024R603
505	ENSG00000035681.9	1566.04	0.307274	0.0713032	4.3094	1.63701e-05	7.37298e-05	NSMAF	8439	Q92636
506	ENSG00000035687.10	5123.77	-0.187582	0.0306516	-6.1198	9.36911e-10	7.53987e-09	ADSS2	159	A0A024R5Q7
507	ENSG00000035720.8	2.72989	-2.38	1.25562	-1.89547	0.0580301	NA	STAP1	26228	A0A024RD91
508	ENSG00000035862.12	1199.65	-0.381957	0.0583957	-6.54084	6.11732e-11	5.61707e-10	TIMP2	7077	A0A140VK57
509	ENSG00000035928.16	6125.15	0.0451344	0.0406655	1.1099	0.267044	0.405915	RFC1	5981	P35251
510	ENSG00000036054.13	1939.15	0.00856252	0.0529389	0.161743	0.871508	0.923039	TBC1D23	55773	Q9NUY8
511	ENSG00000036257.13	3583.53	-0.139592	0.0448436	-3.11286	0.00185284	0.0056747	CUL3	8452	B7Z600
512	ENSG00000036448.10	577.451	-1.84078	0.169244	-10.8765	1.49227e-27	4.65763e-26	MYOM2	9172	P54296
513	ENSG00000036473.8	3.22004	2.75446	1.52925	1.80118	0.0716738	NA	OTC	5009	P00480
514	ENSG00000036530.9	40.2164	0.283351	0.30143	0.940022	0.347206	0.495713	CYP46A1	10858	Q9Y6A2
515	ENSG00000036549.13	3574.67	0.219981	0.0407924	5.39268	6.94135e-08	4.40103e-07	ZZZ3	26009	Q8IYH5
516	ENSG00000036565.15	0.966793	0.340035	1.98199	0.171562	0.863782	NA	SLC18A1	6570	P54219
517	ENSG00000036672.16	182.465	-0.599007	0.126403	-4.73889	2.14895e-06	1.1102e-05	USP2	9099	O75604
518	ENSG00000036828.16	0.819571	-0.0867638	1.99623	-0.0434639	0.965332	NA	CASR	846	P41180
519	ENSG00000037042.9	3110.07	0.953831	0.0517637	18.4266	8.03194e-76	1.19206e-73	TUBG2	27175	A0A1B4Z394
520	ENSG00000037241.7	1457.07	-0.40634	0.06629	-6.12974	8.80241e-10	7.1153e-09	RPL26L1	51121	Q9UNX3
521	ENSG00000037280.16	2520.6	-0.228458	0.0524806	-4.35319	1.34168e-05	6.1469e-05	FLT4	2324	P35916
522	ENSG00000037474.15	10943.5	-0.0110982	0.0300397	-0.36945	0.711792	0.811494	NSUN2	54888	Q08J23
523	ENSG00000037637.11	1982.22	0.0407447	0.0647496	0.629265	0.529175	0.665112	FBXO42	54455	A0A024QZB0
524	ENSG00000037749.12	1689.53	0.058896	0.0689931	0.85365	0.393299	0.542115	MFAP3	4238	P55082
525	ENSG00000037757.14	3243.65	-0.255073	0.0546199	-4.66996	3.01261e-06	1.52348e-05	MRI1	84245	Q9BV20
526	ENSG00000037897.17	1275.05	-0.109341	0.0597265	-1.8307	0.0671449	0.133488	METTL1	4234	Q9UBP6
527	ENSG00000037965.6	884.048	-0.234355	0.0553348	-4.23522	2.28327e-05	0.000100149	HOXC8	3224	P31273
528	ENSG00000038002.9	845.492	0.0250132	0.0817823	0.305851	0.759718	0.846609	AGA	175	P20933
529	ENSG00000038210.14	1859.21	0.167666	0.0538364	3.11437	0.00184341	0.00565092	PI4K2B	55300	Q8TCG2
530	ENSG00000038219.13	4699.92	-0.129352	0.0821957	-1.5737	0.115556	0.208733	BOD1L1	259282	Q8NFC6
531	ENSG00000038274.17	3342.34	-0.296468	0.0448831	-6.60534	3.96615e-11	3.72972e-10	MAT2B	27430	A0A140VJP2
532	ENSG00000038295.8	3.28676	2.7517	1.27823	2.15275	0.0313386	NA	TLL1	7092	O43897
533	ENSG00000038358.15	7817.02	-0.309642	0.0625956	-4.94671	7.54786e-07	4.14373e-06	EDC4	23644	Q6P2E9
534	ENSG00000038382.20	9400.87	0.0910935	0.0658383	1.38359	0.166483	0.279892	TRIO	7204	O75962
535	ENSG00000038427.16	7212.18	0.00217287	0.0660065	0.032919	0.973739	0.98673	VCAN	1462	P13611
536	ENSG00000038532.16	2047.3	-0.0463604	0.0533951	-0.868251	0.385257	0.534033	CLEC16A	23274	Q2KHT3
537	ENSG00000038945.15	0.759933	1.765	3.03234	0.582058	0.560528	NA	MSR1	4481	P21757
538	ENSG00000039068.19	135.26	-0.562929	0.207809	-2.70887	0.0067512	0.018202	CDH1	999	B3GN61
539	ENSG00000039123.16	6403.71	-0.172751	0.0420172	-4.11144	3.93196e-05	0.000164873	MTREX	23517	P42285
540	ENSG00000039139.9	27.0707	0.0956676	0.474199	0.201746	0.840115	0.901429	DNAH5	1767	Q8TE73
541	ENSG00000039319.17	3241.44	0.295035	0.0657359	4.48819	7.18312e-06	3.42245e-05	ZFYVE16	9765	Q7Z3T8
542	ENSG00000039523.20	2078.18	0.0409801	0.059765	0.685687	0.49291	0.634523	RIPOR1	79567	Q6ZS17
543	ENSG00000039560.14	7309.29	-0.0636704	0.0300184	-2.12104	0.033918	0.074754	RAI14	26064	Q9P0K7
544	ENSG00000039600.11	23.3314	0.0893371	0.457559	0.195247	0.845199	0.90416	SOX30	11063	B4DXW7
545	ENSG00000039650.12	3110.48	0.252365	0.0682917	3.6954	0.00021954	0.000807164	PNKP	11284	Q96T60
546	ENSG00000039987.7	10.4814	0.972775	0.71878	1.35337	0.175938	0.292345	BEST2	54831	Q8NFU1
547	ENSG00000040199.18	2753.06	0.137082	0.0505676	2.71086	0.00671082	0.0181043	PHLPP2	23035	Q6ZVD8
548	ENSG00000040275.17	4168.64	0.203352	0.0657956	3.09067	0.00199706	0.00607501	SPDL1	54908	Q96EA4
549	ENSG00000040341.18	1549.54	0.0167279	0.0632331	0.264543	0.791362	0.867944	STAU2	27067	A0A0A0MTC5
550	ENSG00000040487.13	1328.08	0.220674	0.0599265	3.68241	0.000231036	0.000846148	SLC66A1	54896	A0A024RA97
551	ENSG00000040531.15	1020.12	-0.281575	0.0895711	-3.14359	0.00166888	0.00515869	CTNS	1497	A0A0S2Z3I9
552	ENSG00000040608.14	350.633	-0.69365	0.0938128	-7.39398	1.42496e-13	1.72139e-12	RTN4R	65078	Q9BZR6
553	ENSG00000040633.13	2311.17	-0.137154	0.0507008	-2.70517	0.00682699	0.0183723	PHF23	79142	Q9BUL5
554	ENSG00000040731.10	0.723784	2.66249	2.15678	1.23448	0.217025	NA	CDH10	1008	X5DNG6
555	ENSG00000040933.15	2162.05	0.0822792	0.057729	1.42527	0.15408	0.263383	INPP4A	3631	Q96PE3
556	ENSG00000041353.10	183.89	-0.218035	0.177517	-1.22825	0.219355	0.348479	RAB27B	5874	O00194
557	ENSG00000041357.16	9982.44	-0.29977	0.0450481	-6.65446	2.84351e-11	2.71734e-10	PSMA4	5685	P25789
558	ENSG00000041515.16	1.24273	2.03184	2.16157	0.939982	0.347227	NA	MYO16	23026	F8W883
559	ENSG00000041802.11	3071.57	-0.223497	0.0463028	-4.82685	1.38706e-06	7.34681e-06	LSG1	55341	Q9H089
560	ENSG00000041880.14	275.534	-0.175261	0.127471	-1.37491	0.169159	0.283692	PARP3	10039	Q9Y6F1
561	ENSG00000041982.16	1675.55	0.692518	0.0998098	6.93838	3.96629e-12	4.17427e-11	TNC	3371	B4E1W8
562	ENSG00000041988.15	1440.87	0.0330398	0.0572642	0.57697	0.563959	0.693913	THAP3	90326	Q8WTV1
563	ENSG00000042062.13	1.0824	2.32674	2.07267	1.12258	0.261616	NA	RIPOR3	140876	B7Z3F0
564	ENSG00000042088.14	2723.06	-0.0557789	0.0453681	-1.22947	0.218894	0.347899	TDP1	55775	A0A024R6L5
565	ENSG00000042286.15	1573.26	1.03568	0.0500568	20.6902	4.24881e-95	8.82822e-93	AIFM2	84883	Q9BRQ8
566	ENSG00000042317.17	282.727	0.440205	0.122886	3.58221	0.000340698	0.00120764	SPATA7	55812	Q9P0W8
567	ENSG00000042429.12	1791.17	-0.206396	0.0655684	-3.1478	0.00164507	0.00509445	MED17	9440	Q9NVC6
568	ENSG00000042445.14	2731.81	0.0888373	0.0467403	1.90066	0.0573468	0.117016	RETSAT	54884	Q6NUM9
569	ENSG00000042493.16	73.4604	0.232771	0.252637	0.921366	0.356859	0.506084	CAPG	822	B2R9S4
570	ENSG00000042753.11	4326.47	-0.172994	0.0638813	-2.70805	0.00676797	0.0182405	AP2S1	1175	M0QYZ2
571	ENSG00000042781.14	2.6733	2.01997	1.85165	1.0909	0.275316	NA	USH2A	7399	O75445
572	ENSG00000042832.12	6.11367	1.97899	1.35157	1.46422	0.143134	0.247995	TG	7038	P01266
573	ENSG00000042980.13	7.34735	1.61074	1.85307	0.869226	0.384724	0.53343	ADAM28	10863	Q9UKQ2
574	ENSG00000043039.7	961.823	0.0181351	0.0569939	0.318194	0.750338	0.840398	BARX2	8538	Q9UMQ3
575	ENSG00000043093.15	1657.87	-0.439974	0.0604122	-7.28286	3.26813e-13	3.82105e-12	DCUN1D1	54165	C9JVE2
576	ENSG00000043143.20	1214.51	0.418841	0.0740025	5.65982	1.51534e-08	1.05086e-07	JADE2	23338	A0A0C4DFT8
577	ENSG00000043355.12	2843.49	-0.73368	0.0571192	-12.8447	9.20757e-38	4.71553e-36	ZIC2	7546	A0A024RDY6
578	ENSG00000043462.12	1.11813	-1.5653	2.35857	-0.663664	0.506906	NA	LCP2	3937	Q13094
579	ENSG00000043514.17	3412.58	0.719006	0.0446078	16.1184	1.89502e-58	1.85397e-56	TRIT1	54802	Q53F11
580	ENSG00000043591.6	40.1591	-0.451369	0.279574	-1.61449	0.106422	0.195372	ADRB1	153	P08588
581	ENSG00000044090.9	2647.18	0.011566	0.0621485	0.186103	0.852364	0.909831	CUL7	9820	Q14999
582	ENSG00000044115.21	12396.3	-0.121355	0.0203964	-5.94983	2.68417e-09	2.03902e-08	CTNNA1	1495	G3XAM7
583	ENSG00000044446.12	3311.8	-0.321143	0.0587268	-5.46842	4.54078e-08	2.94489e-07	PHKA2	5256	P46019
584	ENSG00000044459.15	1823.25	0.136778	0.0510488	2.67935	0.00737646	0.0196763	CNTLN	54875	Q9NXG0
585	ENSG00000044524.11	1066.91	0.445111	0.0751238	5.92503	3.1224e-09	2.3547e-08	EPHA3	2042	A0A140VJJ0
586	ENSG00000044574.8	28329	-0.0403221	0.0400265	-1.00739	0.313749	0.459308	HSPA5	3309	P11021
587	ENSG00000046604.13	6316.79	-0.276669	0.0447377	-6.18426	6.2395e-10	5.1272e-09	DSG2	1829	Q14126
588	ENSG00000046647.13	583.191	-0.20265	0.0988195	-2.05071	0.040295	0.086638	GEMIN8	54960	A0A024RBX2
589	ENSG00000046651.15	3166.44	0.140429	0.0422201	3.32613	0.000880604	0.00287754	OFD1	8481	O75665
590	ENSG00000046653.15	1285.32	-0.0622821	0.0623794	-0.99844	0.318066	0.464257	GPM6B	2824	Q13491
591	ENSG00000046774.10	10.1332	-1.41124	0.610986	-2.30978	0.0209004	0.0491893	MAGEC2	51438	Q9UBF1
592	ENSG00000046889.19	394.744	0.407776	0.217539	1.8745	0.0608618	0.123118	PREX2	80243	Q70Z35
593	ENSG00000047056.16	2460.68	0.107342	0.0553311	1.94	0.0523802	0.108485	WDR37	22884	Q9Y2I8
594	ENSG00000047188.16	7308.91	-0.0185675	0.045947	-0.404106	0.686134	0.793039	YTHDC2	64848	Q9H6S0
595	ENSG00000047230.15	1299.12	-0.188006	0.068899	-2.72871	0.0063582	0.0172576	CTPS2	56474	A0A024RC00
596	ENSG00000047249.18	1687.76	0.00850228	0.0838412	0.101409	0.919226	0.953852	ATP6V1H	51606	A0A024R7U9
597	ENSG00000047315.16	8654.58	-0.120953	0.0447562	-2.70249	0.00688231	0.0185075	POLR2B	5431	B4DH29
598	ENSG00000047346.12	1172.61	-0.174472	0.0958644	-1.81999	0.0687608	0.136093	FAM214A	56204	Q32MH5
599	ENSG00000047365.12	795.554	0.0650271	0.0920709	0.706272	0.480019	0.623272	ARAP2	116984	A7E2A5
600	ENSG00000047410.14	20276	-0.206943	0.0405704	-5.10084	3.38142e-07	1.95114e-06	TPR	7175	P12270
601	ENSG00000047457.14	0.710094	0.801619	2.93531	0.273095	0.78478	NA	CP	1356	A5PL27
602	ENSG00000047578.13	2148.55	0.0509437	0.0984795	0.517303	0.604945	0.726727	KIAA0556	23247	O60303
603	ENSG00000047579.19	1728.68	-0.114809	0.0546431	-2.10108	0.0356342	0.0778912	DTNBP1	84062	Q96EV8
604	ENSG00000047597.7	487.532	-0.277638	0.0800209	-3.46957	0.000521297	0.00178823	XK	7504	P51811
605	ENSG00000047617.15	72.6893	1.37321	0.297842	4.61052	4.0167e-06	1.99074e-05	ANO2	57101	F1T0L7
606	ENSG00000047621.12	2120.23	-0.0183773	0.0663013	-0.277179	0.781643	0.861659	C12orf4	57102	Q9NQ89
607	ENSG00000047634.15	8079.74	-0.192106	0.0382226	-5.02598	5.00871e-07	2.81637e-06	SCML1	6322	A0A024RBY0
608	ENSG00000047648.23	8.76038	-0.0717889	0.597701	-0.120108	0.904397	0.943988	ARHGAP6	395	O43182
609	ENSG00000047662.5	148.96	-1.34353	0.177842	-7.55462	4.20098e-14	5.33176e-13	FAM184B	27146	Q9ULE4
610	ENSG00000047849.21	9221	-0.0608035	0.0278846	-2.18054	0.0292171	0.0658366	MAP4	4134	P27816
611	ENSG00000047932.14	3786.4	-0.0255408	0.0410996	-0.621438	0.534312	0.66937	GOPC	57120	Q9HD26
612	ENSG00000047936.10	7.48543	0.581641	0.992423	0.586082	0.55782	0.688924	ROS1	6098	P08922
613	ENSG00000048028.11	4282	0.320149	0.0541017	5.91755	3.2678e-09	2.45586e-08	USP28	57646	B4E3L3
614	ENSG00000048052.21	266.515	0.764194	0.161855	4.72146	2.34157e-06	1.20372e-05	HDAC9	9734	Q9UKV0
615	ENSG00000048140.18	1408.43	-0.0757075	0.0454981	-1.66397	0.096118	0.1798	TSPAN17	26262	Q96FV3
616	ENSG00000048162.20	2139.43	-0.167731	0.0608741	-2.75538	0.00586238	0.0160235	NOP16	51491	Q9Y3C1
617	ENSG00000048342.16	877.022	0.269658	0.117233	2.30018	0.021438	0.0502485	CC2D2A	57545	Q9P2K1
618	ENSG00000048392.12	1504.18	0.0254987	0.0732349	0.348177	0.727707	0.822781	RRM2B	50484	Q7LG56
619	ENSG00000048405.10	926.32	-0.0369363	0.0714438	-0.516997	0.605158	0.726859	ZNF800	168850	Q2TB10
620	ENSG00000048462.11	0.621435	0	3.19718	0	1	NA	TNFRSF17	608	Q02223
621	ENSG00000048471.14	924.108	0.213516	0.0766375	2.78605	0.00533548	0.0147459	SNX29	92017	Q8TEQ0
622	ENSG00000048540.15	1.36929	-0.316933	1.5626	-0.202824	0.839273	NA	LMO3	55885	A0A024RAT1
623	ENSG00000048544.6	2599.17	0.157165	0.0360259	4.36255	1.28553e-05	5.90204e-05	MRPS10	55173	A0A024RD03
624	ENSG00000048545.14	0.482638	1.78241	5.97644	0.298239	0.76552	NA	GUCA1A	2978	P43080
625	ENSG00000048649.13	3018.99	0.194249	0.0947318	2.05052	0.0403141	0.0866706	RSF1	51773	Q05DG0
626	ENSG00000048707.15	4101.09	0.300068	0.046753	6.41815	1.37945e-10	1.22091e-09	VPS13D	55187	Q5THJ4
627	ENSG00000048740.18	4537.78	0.0104863	0.0539892	0.194229	0.845996	0.904494	CELF2	10659	O95319
628	ENSG00000048828.17	6465.56	-0.12725	0.0323038	-3.93914	8.17726e-05	0.00032496	FAM120A	23196	Q9NZB2
629	ENSG00000048991.16	2782.4	0.278817	0.0613631	4.54372	5.52702e-06	2.6826e-05	R3HDM1	23518	Q15032
630	ENSG00000049089.15	246.18	-0.427356	0.152765	-2.79747	0.00515048	0.0142871	COL9A2	1298	Q14055
631	ENSG00000049130.16	1634.64	0.0195839	0.0678754	0.288527	0.772943	0.855701	KITLG	4254	A0A024RBC0
632	ENSG00000049167.14	1126.27	0.713284	0.0583562	12.2229	2.34457e-34	1.01895e-32	ERCC8	1161	Q13216
633	ENSG00000049192.15	326.607	0.759836	0.246873	3.07784	0.00208507	0.00631543	ADAMTS6	11174	Q5IR90
634	ENSG00000049239.12	1402.85	-0.294973	0.0770364	-3.82901	0.000128662	0.000494019	H6PD	9563	R4GMU1
635	ENSG00000049245.13	4232.23	-0.17724	0.0390647	-4.53708	5.70376e-06	2.76101e-05	VAMP3	9341	Q15836
636	ENSG00000049246.14	306.919	0.407755	0.121839	3.34667	0.000817879	0.00269379	PER3	8863	A0A087WV69
637	ENSG00000049247.13	2.8976	-2.47717	1.60522	-1.5432	0.122782	NA	UTS2	10911	O95399
638	ENSG00000049249.8	469.468	3.32228	0.210745	15.7645	5.46264e-56	4.80558e-54	TNFRSF9	3604	Q07011
639	ENSG00000049283.18	4.7799	-0.529922	1.15507	-0.458779	0.646393	0.760102	EPN3	55040	Q9H201
640	ENSG00000049323.16	1613.99	-0.519199	0.0766899	-6.77011	1.28688e-11	1.27155e-10	LTBP1	4052	Q14766
641	ENSG00000049449.9	8061.76	0.050062	0.0240363	2.08276	0.0372728	0.0809618	RCN1	5954	Q15293
642	ENSG00000049540.17	1.5808	0.627952	1.54297	0.406977	0.684025	NA	ELN	2006	P15502
643	ENSG00000049541.11	4460.18	0.250084	0.0492702	5.07577	3.85934e-07	2.20764e-06	RFC2	5982	P35250
644	ENSG00000049618.23	3888.76	-0.0823049	0.0685505	-1.20065	0.229888	0.36158	ARID1B	57492	Q8NFD5
645	ENSG00000049656.14	8144.98	-0.179905	0.0449973	-3.99814	6.38424e-05	0.000258148	CLPTM1L	81037	Q96KA5
646	ENSG00000049759.18	2979.64	-0.113463	0.0961147	-1.1805	0.237801	0.371417	NEDD4L	23327	A0A024R2A4
647	ENSG00000049768.16	31.4845	0.416432	0.306944	1.35671	0.174874	0.291017	FOXP3	50943	Q9BZS1
648	ENSG00000049769.14	263.889	-0.348977	0.227646	-1.53298	0.125281	0.22265	PPP1R3F	89801	Q0D2I0
649	ENSG00000049860.14	4659.97	-0.0815562	0.0392319	-2.07882	0.0376336	0.0816642	HEXB	3074	A0A024RAJ6
650	ENSG00000049883.15	2861.19	0.482945	0.0840533	5.7457	9.15425e-09	6.5417e-08	PTCD2	79810	B3KPU6
651	ENSG00000050030.15	2.31892	-0.386516	1.15191	-0.335542	0.737216	NA	NEXMIF	340533	Q5QGS0
652	ENSG00000050130.18	1151.05	-0.31393	0.070113	-4.47748	7.55281e-06	3.58762e-05	JKAMP	51528	Q9P055
653	ENSG00000050165.18	33.0051	-0.360197	0.438184	-0.822024	0.411063	0.559252	DKK3	27122	Q9UBP4
654	ENSG00000050327.15	1075.47	-0.0536725	0.113137	-0.474402	0.635213	0.751728	ARHGEF5	7984	Q12774
655	ENSG00000050344.9	595.744	-0.333519	0.1095	-3.04583	0.00232037	0.00694043	NFE2L3	9603	Q9Y4A8
656	ENSG00000050393.11	3487.76	0.462638	0.0471796	9.80589	1.06204e-22	2.51036e-21	MCUR1	63933	Q96AQ8
657	ENSG00000050405.13	4622.98	-0.0393062	0.0353387	-1.11227	0.266022	0.404844	LIMA1	51474	Q9UHB6
658	ENSG00000050426.16	5572.24	0.720731	0.0366872	19.6453	6.34265e-86	1.15315e-83	LETMD1	25875	Q6P1Q0
659	ENSG00000050438.17	274.721	-0.64635	0.240237	-2.69047	0.00713521	0.0191216	SLC4A8	9498	Q2Y0W8
660	ENSG00000050555.18	191.831	0.127757	0.318088	0.40164	0.687949	0.794168	LAMC3	10319	Q8N2D6
661	ENSG00000050628.20	31.4606	0.0345511	0.45415	0.0760786	0.939357	0.96583	PTGER3	5733	P43115
662	ENSG00000050730.16	7.66235	0.0652738	0.766933	0.0851101	0.932174	0.961571	TNIP3	79931	Q96KP6
663	ENSG00000050748.17	4495.12	0.15367	0.0452884	3.39313	0.000690978	0.00231319	MAPK9	5601	P45984
664	ENSG00000050767.17	21.8279	-0.0557859	0.300763	-0.185481	0.852851	0.910173	COL23A1	91522	Q86Y22
665	ENSG00000050820.17	2037.32	-0.423761	0.0535646	-7.9112	2.5491e-15	3.54228e-14	BCAR1	9564	P56945
666	ENSG00000051009.10	1021.22	-0.357261	0.0515585	-6.92923	4.23137e-12	4.43613e-11	FAM160A2	84067	Q8N612
667	ENSG00000051108.15	4265.5	0.185532	0.0551123	3.36644	0.000761447	0.00252585	HERPUD1	9709	Q15011
668	ENSG00000051128.19	291.997	0.371317	0.142751	2.60115	0.00929105	0.0241111	HOMER3	9454	Q9NSC5
669	ENSG00000051180.17	1679.85	0.295146	0.0546848	5.39722	6.76818e-08	4.29998e-07	RAD51	5888	Q06609
670	ENSG00000051341.14	6000.77	0.648693	0.0577808	11.2268	3.01204e-29	1.03813e-27	POLQ	10721	O75417
671	ENSG00000051382.9	1619.51	0.0277564	0.0668745	0.415052	0.678104	0.786465	PIK3CB	5291	B4DER4
672	ENSG00000051523.11	4280.22	-0.51214	0.0488597	-10.4818	1.0469e-25	2.94332e-24	CYBA	1535	B4DT46
673	ENSG00000051596.9	3907.29	0.0344485	0.0472282	0.729405	0.465754	0.610805	THOC3	84321	Q96J01
674	ENSG00000051620.11	5688.03	-0.104307	0.0608683	-1.71364	0.0865942	0.164768	HEBP2	23593	Q5THN1
675	ENSG00000051825.15	5984.7	0.575893	0.05642	10.2072	1.84013e-24	4.85442e-23	MPHOSPH9	10198	Q99550
676	ENSG00000052126.14	2009.14	0.288492	0.0519074	5.55782	2.73159e-08	1.83313e-07	PLEKHA5	54477	A0A024RAY7
677	ENSG00000052344.16	16.4391	0.145354	0.447242	0.325002	0.74518	0.836597	PRSS8	5652	Q16651
678	ENSG00000052723.11	3717.4	0.0537882	0.0522588	1.02926	0.303355	0.447576	SIKE1	80143	Q9BRV8
679	ENSG00000052749.14	6274.04	-0.16046	0.0400389	-4.0076	6.13402e-05	0.000248932	RRP12	23223	B3KMR5
680	ENSG00000052795.13	2185.69	0.0477352	0.0767865	0.621662	0.534164	0.66937	FNIP2	57600	Q9P278
681	ENSG00000052802.13	1131.41	-0.53229	0.0536334	-9.9246	3.2539e-23	7.87032e-22	MSMO1	6307	Q15800
682	ENSG00000052841.15	4433.15	-0.0494342	0.0601294	-0.82213	0.411003	0.55924	TTC17	55761	Q6MZP1
683	ENSG00000052850.8	216.617	-0.886665	0.117446	-7.54955	4.3675e-14	5.53023e-13	ALX4	60529	Q9H161
684	ENSG00000053108.17	535.688	0.197994	0.135288	1.4635	0.143332	0.248279	FSTL4	23105	Q6MZW2
685	ENSG00000053254.15	1681.06	-0.0758865	0.0801467	-0.946845	0.343718	0.49215	FOXN3	1112	A0A024R6I1
686	ENSG00000053328.8	2.00397	0.710153	1.30661	0.543507	0.586781	NA	METTL24	728464	Q5JXM2
687	ENSG00000053371.12	2497.59	-0.342785	0.0495729	-6.91477	4.68622e-12	4.89183e-11	AKR7A2	8574	B4DZX4
688	ENSG00000053372.5	5195.43	-0.217301	0.0414135	-5.2471	1.54509e-07	9.36626e-07	MRTO4	51154	A0A024RAE1
689	ENSG00000053501.13	1083.77	0.0529853	0.0680472	0.778655	0.436183	0.583422	USE1	55850	Q9NZ43
690	ENSG00000053524.12	58.599	0.283588	0.290753	0.975358	0.329383	0.476408	MCF2L2	23101	Q86YR7
691	ENSG00000053702.15	0.538724	-1.36954	2.67392	-0.512185	0.608522	NA	NRIP2	83714	Q9BQI9
692	ENSG00000053747.16	8432.55	0.0347624	0.0581143	0.598172	0.549725	0.682099	LAMA3	3909	A0A0A6YYF2
693	ENSG00000053770.12	1763.59	0.035459	0.068296	0.519196	0.603624	0.725699	AP5M1	55745	A0A024R654
694	ENSG00000053900.10	1794.52	-0.0304814	0.0730047	-0.417526	0.676294	0.784908	ANAPC4	29945	B3KN47
695	ENSG00000053918.18	50.2078	-0.264113	0.209657	-1.25973	0.207765	0.334032	KCNQ1	3784	P51787
696	ENSG00000054116.12	2953.99	-0.264066	0.0481593	-5.48318	4.17743e-08	2.72301e-07	TRAPPC3	27095	A0A087WWM0
697	ENSG00000054118.15	13111	0.0399628	0.0280311	1.42566	0.153966	0.263272	THRAP3	9967	Q9Y2W1
698	ENSG00000054148.18	2809.07	-0.0978169	0.052787	-1.85305	0.0638754	0.128109	PHPT1	29085	Q9NRX4
699	ENSG00000054179.12	20.2647	0.532588	0.412966	1.28967	0.197167	0.320607	ENTPD2	954	Q9Y5L3
700	ENSG00000054219.11	0.881382	1.2111	2.68835	0.450498	0.652352	NA	LY75	4065	O60449
701	ENSG00000054267.22	4047.5	0.0946423	0.0578001	1.63741	0.101545	0.188018	ARID4B	51742	A0A024R3R1
702	ENSG00000054277.14	114.427	-1.16341	0.22685	-5.12855	2.91987e-07	1.70192e-06	OPN3	23596	Q9H1Y3
703	ENSG00000054282.16	1753.4	0.91817	0.0554481	16.5591	1.37664e-61	1.45797e-59	SDCCAG8	10806	Q86SQ7
704	ENSG00000054356.14	39.5268	2.77538	0.609672	4.55225	5.30761e-06	2.58474e-05	PTPRN	5798	Q16849
705	ENSG00000054392.13	1044.96	0.69991	0.061271	11.4232	3.20239e-30	1.14912e-28	HHAT	55733	Q5VTY9
706	ENSG00000054523.17	6217.72	-0.0374817	0.0576911	-0.649697	0.515888	0.653722	KIF1B	23095	O60333
707	ENSG00000054598.9	8289.41	-0.461528	0.0391053	-11.8022	3.80252e-32	1.50836e-30	FOXC1	2296	Q12948
708	ENSG00000054611.14	1338.93	0.0534889	0.0567138	0.943137	0.345611	0.494244	TBC1D22A	25771	Q8WUA7
709	ENSG00000054654.17	7458.07	-0.0596539	0.0582195	-1.02464	0.305534	0.450136	SYNE2	23224	Q8WXH0
710	ENSG00000054690.14	1759.41	-0.0824294	0.0572947	-1.43869	0.150238	0.257988	PLEKHH1	57475	Q9ULM0
711	ENSG00000054793.14	4076.19	0.260249	0.0340121	7.65168	1.98374e-14	2.56697e-13	ATP9A	10079	B4DR18
712	ENSG00000054938.15	1.81159	-2.64954	1.47838	-1.7922	0.0731014	NA	CHRDL2	25884	Q6WN34
713	ENSG00000054965.10	3543.8	0.0454768	0.050742	0.896237	0.370126	0.518995	FAM168A	23201	Q92567
714	ENSG00000054967.13	1327.36	0.0963796	0.0612774	1.57284	0.115756	0.209025	RELT	84957	A0A024R5N3
715	ENSG00000054983.17	293.2	0.0757286	0.104282	0.726188	0.467724	0.612439	GALC	2581	A0A0A0MQV0
716	ENSG00000055044.11	12101.2	-0.07865	0.0376325	-2.08995	0.0366225	0.0797159	NOP58	51602	Q9Y2X3
717	ENSG00000055070.17	8510.76	-0.168746	0.0301835	-5.59068	2.26178e-08	1.53389e-07	SZRD1	26099	Q7Z422
718	ENSG00000055118.15	301.589	-0.199502	0.101203	-1.97131	0.0486887	0.102001	KCNH2	3757	A0A090N8Q0
719	ENSG00000055130.17	6439.61	-0.187064	0.0310473	-6.02513	1.68978e-09	1.3157e-08	CUL1	8454	A0A090N7U0
720	ENSG00000055147.19	1421.58	-0.014105	0.0929358	-0.151772	0.879367	0.92824	FAM114A2	10827	A0A140VKG4
721	ENSG00000055163.20	5906.12	-0.141384	0.062347	-2.26769	0.023348	0.054132	CYFIP2	26999	Q96F07
722	ENSG00000055208.19	4715.67	-0.060191	0.0305045	-1.97318	0.0484749	0.101612	TAB2	23118	Q9NYJ8
723	ENSG00000055211.14	1618.74	-0.106071	0.0513373	-2.06616	0.0388131	0.0838816	GINM1	116254	Q9NU53
724	ENSG00000055332.18	4843.06	0.195169	0.0475592	4.10372	4.06564e-05	0.000170054	EIF2AK2	5610	P19525
725	ENSG00000055483.19	7610.94	0.206957	0.0466158	4.43963	9.01133e-06	4.2216e-05	USP36	57602	A0A024R8V6
726	ENSG00000055609.18	6404.51	0.105907	0.0559554	1.8927	0.058398	0.118805	KMT2C	58508	Q8NEZ4
727	ENSG00000055732.13	4427.38	0.265703	0.0476353	5.57786	2.43493e-08	1.64359e-07	MCOLN3	55283	Q8TDD5
728	ENSG00000055813.6	21.7785	1.08472	0.439551	2.4678	0.0135945	0.0337727	CCDC85A	114800	Q96PX6
729	ENSG00000055917.15	3919.44	-0.00114751	0.0465743	-0.0246383	0.980343	0.989815	PUM2	23369	Q8TB72
730	ENSG00000055950.16	2844.7	-0.295254	0.0587175	-5.02839	4.94619e-07	2.78552e-06	MRPL43	84545	Q8N983
731	ENSG00000055955.17	31.3986	-0.199854	0.433138	-0.461411	0.644504	0.758558	ITIH4	3700	B7ZKJ8
732	ENSG00000055957.11	2.49306	1.2148	1.42682	0.851404	0.394545	NA	ITIH1	3697	P19827
733	ENSG00000056050.7	1023.17	-0.261788	0.0636928	-4.11017	3.95367e-05	0.000165656	HPF1	54969	Q9NWY4
734	ENSG00000056097.16	14435.4	0.233618	0.0316808	7.37412	1.6544e-13	1.98756e-12	ZFR	51663	Q05D65
735	ENSG00000056277.16	621.908	-0.0561373	0.076603	-0.732834	0.46366	0.608608	ZNF280C	55609	Q8ND82
736	ENSG00000056291.17	5.08043	-0.971217	1.69153	-0.574166	0.565855	0.695113	NPFFR2	10886	A0PJM9
737	ENSG00000056487.16	1739.67	2.07004	0.0678495	30.5094	1.95862e-204	1.64351e-201	PHF21B	112885	A0A0S2Z665
738	ENSG00000056558.11	143.251	-0.0431984	0.147047	-0.293773	0.768931	0.853165	TRAF1	7185	Q13077
739	ENSG00000056586.16	3588.93	0.191083	0.0624012	3.06217	0.00219741	0.006618	RC3H2	54542	A0A024R899
740	ENSG00000056736.10	507.284	-0.249537	0.0686462	-3.63512	0.000277856	0.00100331	IL17RB	55540	Q9NRM6
741	ENSG00000056972.20	630.197	0.28879	0.166228	1.73731	0.0823324	0.157953	TRAF3IP2	10758	O43734
742	ENSG00000057019.16	1902.37	-0.105189	0.0598004	-1.75901	0.078576	0.152003	DCBLD2	131566	Q96PD2
743	ENSG00000057252.13	2081.49	-0.0326429	0.0920422	-0.354652	0.72285	0.819541	SOAT1	6646	P35610
744	ENSG00000057294.14	1995.89	-0.326219	0.0455829	-7.15662	8.26916e-13	9.35242e-12	PKP2	5318	Q99959
745	ENSG00000057468.7	60.8008	1.16723	0.326978	3.56974	0.000357336	0.00126251	MSH4	4438	O15457
746	ENSG00000057608.17	12200.1	-0.147582	0.0304157	-4.85215	1.2213e-06	6.51788e-06	GDI2	2665	P50395
747	ENSG00000057657.17	23.2225	-0.545884	0.446861	-1.2216	0.22186	0.351665	PRDM1	639	O75626
748	ENSG00000057663.16	1916.83	-0.0185235	0.0560695	-0.330366	0.741123	0.833587	ATG5	9474	A9UGY9
749	ENSG00000057704.13	509.488	-0.123774	0.0827688	-1.49542	0.134806	0.236287	TMCC3	57458	G3V207
750	ENSG00000057757.10	5124.47	0.419046	0.0401765	10.4301	1.80676e-25	5.01502e-24	PITHD1	57095	Q9GZP4
751	ENSG00000057935.13	2800.89	0.27816	0.0503421	5.5254	3.28736e-08	2.17664e-07	MTA3	57504	D6W5A2
752	ENSG00000058056.9	3264.11	-0.0365682	0.0501645	-0.728965	0.466023	0.610924	USP13	8975	A0A0A6YZ17
753	ENSG00000058063.16	4609.64	0.123835	0.066805	1.85367	0.0637862	0.127965	ATP11B	23200	B4DKX1
754	ENSG00000058085.15	458.527	1.36036	0.130155	10.4518	1.4372e-25	4.01362e-24	LAMC2	3918	Q13753
755	ENSG00000058091.17	1300.61	0.0622871	0.0730177	0.853041	0.393637	0.542478	CDK14	5218	O94921
756	ENSG00000058262.10	9870.56	-0.168629	0.0313661	-5.37616	7.60909e-08	4.80068e-07	SEC61A1	29927	B3KME8
757	ENSG00000058272.19	4309.72	-0.072411	0.0708761	-1.02166	0.306944	0.451679	PPP1R12A	4659	B2RAH5
758	ENSG00000058335.15	23.8307	1.66396	0.652689	2.54939	0.0107912	0.0275326	RASGRF1	5923	Q8IUU5
759	ENSG00000058404.20	786.06	-0.247921	0.0808904	-3.0649	0.00217742	0.00656777	CAMK2B	816	A4D2J9
760	ENSG00000058453.17	2480.86	-0.0304679	0.055504	-0.548931	0.583053	0.709343	CROCC	9696	Q5TZA2
761	ENSG00000058600.16	4838.87	-0.267633	0.046086	-5.80726	6.35035e-09	4.61357e-08	POLR3E	55718	Q9NVU0
762	ENSG00000058668.14	3431.94	0.220868	0.0726435	3.04043	0.00236239	0.00705837	ATP2B4	493	P23634
763	ENSG00000058673.16	10558	0.219128	0.047152	4.64727	3.36358e-06	1.68581e-05	ZC3H11A	9877	O75152
764	ENSG00000058729.11	1759.69	-0.0615579	0.0893161	-0.689214	0.490689	0.632592	RIOK2	55781	Q9BVS4
765	ENSG00000058799.15	993.334	0.0992686	0.0637873	1.55624	0.11965	0.214795	YIPF1	54432	Q9Y548
766	ENSG00000058804.12	7749.01	0.0288598	0.0440173	0.655646	0.512052	0.651046	NDC1	55706	Q9BTX1
767	ENSG00000058866.15	13.9891	0.126985	0.802203	0.158295	0.874224	0.925063	DGKG	1608	P49619
768	ENSG00000059122.16	3012.6	0.0323935	0.0592856	0.546398	0.584792	0.710566	FLYWCH1	84256	Q4VC44
769	ENSG00000059145.18	2757.24	0.078797	0.0765433	1.02944	0.303272	0.447483	UNKL	64718	Q9H9P5
770	ENSG00000059377.17	98.7685	-0.0624534	0.178282	-0.350306	0.726109	0.821783	TBXAS1	6916	P24557
771	ENSG00000059378.13	1043.16	0.15431	0.0734142	2.10191	0.0355607	0.0777617	PARP12	64761	A4D1T0
772	ENSG00000059573.9	7755.45	-0.158846	0.0278022	-5.71342	1.10728e-08	7.81039e-08	ALDH18A1	5832	P54886
773	ENSG00000059588.10	7906.04	-0.159213	0.0377858	-4.21358	2.51359e-05	0.000109437	TARBP1	6894	Q13395
774	ENSG00000059691.12	1015.66	-0.123706	0.0753234	-1.64233	0.100522	0.186598	GATB	5188	O75879
775	ENSG00000059728.11	1508.82	0.133917	0.0607606	2.20401	0.0275239	0.0625054	MXD1	4084	B7ZLI7
776	ENSG00000059758.8	1458.17	-0.0242464	0.059918	-0.40466	0.685728	0.792862	CDK17	5128	Q00537
777	ENSG00000059769.20	2083.4	1.49414	0.0529978	28.1926	7.20565e-175	4.36682e-172	DNAJC25	548645	Q9H1X3
778	ENSG00000059804.16	248.008	1.35974	0.153109	8.88083	6.63622e-19	1.20451e-17	SLC2A3	6515	P11169
779	ENSG00000059915.17	209.109	0.906728	0.177643	5.10421	3.32178e-07	1.92079e-06	PSD	5662	A5PKW4
780	ENSG00000060069.16	1489.29	-0.383085	0.0491756	-7.79016	6.69252e-15	9.02973e-14	CTDP1	9150	A0A0A0MR03
781	ENSG00000060138.13	19127.9	-0.190831	0.0368543	-5.17799	2.24292e-07	1.33081e-06	YBX3	8531	A0A024RAV4
782	ENSG00000060140.9	253.512	1.02421	0.190903	5.36507	8.09183e-08	5.08613e-07	STYK1	55359	Q6J9G0
783	ENSG00000060237.17	21020.9	-0.0484344	0.0585814	-0.826788	0.408357	0.556681	WNK1	65125	Q9H4A3
784	ENSG00000060339.14	9311.09	-0.165228	0.0432068	-3.82411	0.000131244	0.000503137	CCAR1	55749	Q8IX12
785	ENSG00000060491.16	3157.9	-0.446263	0.0493028	-9.05147	1.41051e-19	2.67128e-18	OGFR	11054	Q9NZT2
786	ENSG00000060558.4	9.63682	0.257459	0.691864	0.372123	0.709801	0.81022	GNA15	2769	P30679
787	ENSG00000060566.14	3.56861	3.34926	1.49385	2.24203	0.0249592	0.0573315	CREB3L3	84699	Q68CJ9
788	ENSG00000060642.10	476.803	-0.316561	0.0855909	-3.69854	0.000216845	0.000798062	PIGV	55650	Q9NUD9
789	ENSG00000060656.20	2189.51	-0.0509379	0.0917771	-0.555017	0.578883	0.70615	PTPRU	10076	Q92729
790	ENSG00000060688.13	4585.32	-0.209814	0.0387406	-5.41586	6.09954e-08	3.88991e-07	SNRNP40	9410	A0MNP2
791	ENSG00000060709.15	2.44948	-1.4842	1.20916	-1.22746	0.219651	NA	RIMBP2	23504	O15034
792	ENSG00000060718.22	1.50477	4.84152	2.28782	2.11621	0.034327	NA	COL11A1	1301	P12107
793	ENSG00000060749.15	3766.37	-0.0375376	0.0626965	-0.598719	0.54936	0.681763	QSER1	79832	B3KWV1
794	ENSG00000060762.19	1181.92	-0.12527	0.0574596	-2.18014	0.0292472	0.0658907	MPC1	51660	Q5TI65
795	ENSG00000060971.18	1865.43	-0.308623	0.0647105	-4.76929	1.84875e-06	9.63778e-06	ACAA1	30	A0A140VJX0
796	ENSG00000060982.15	5107.12	0.142559	0.0495481	2.87719	0.00401231	0.0114218	BCAT1	586	P54687
797	ENSG00000061273.18	1927.67	-0.0845176	0.0806697	-1.0477	0.294777	0.437821	HDAC7	51564	Q8WUI4
798	ENSG00000061337.15	61.4386	-1.14622	0.22349	-5.12873	2.917e-07	1.70112e-06	LZTS1	11178	Q9Y250
799	ENSG00000061455.11	833.181	-0.0527453	0.108546	-0.485927	0.627019	0.745081	PRDM6	93166	Q9NQX0
800	ENSG00000061492.12	9.32277	1.02488	0.500611	2.04725	0.0406337	0.0873146	WNT8A	7478	Q9H1J5
801	ENSG00000061656.10	123.561	0.504633	0.251182	2.00903	0.044534	0.0944309	SPAG4	6676	Q9NPE6
802	ENSG00000061676.15	7421.67	-0.0333588	0.0362785	-0.919522	0.357822	0.50712	NCKAP1	10787	Q9Y2A7
803	ENSG00000061794.13	3314.56	-0.206643	0.0435936	-4.74023	2.13477e-06	1.10314e-05	MRPS35	60488	P82673
804	ENSG00000061918.13	1139.29	-0.11941	0.0532651	-2.24181	0.0249734	0.0573521	GUCY1B1	2983	Q02153
805	ENSG00000061936.9	5232.82	-0.106612	0.0580136	-1.8377	0.0661065	0.13182	SFSWAP	6433	Q12872
806	ENSG00000061938.19	3205.69	-0.0382305	0.0536187	-0.713008	0.475841	0.619305	TNK2	10188	Q07912
807	ENSG00000061987.16	4333.89	0.119896	0.0493351	2.43023	0.0150892	0.0370306	MON2	23041	Q7Z3U7
808	ENSG00000062038.14	434.715	1.43187	0.112814	12.6923	6.52587e-37	3.17093e-35	CDH3	1001	P22223
809	ENSG00000062194.16	6116.93	-0.0483861	0.0447269	-1.08181	0.279336	0.420643	GPBP1	65056	Q86WP2
810	ENSG00000062282.15	53.3926	-0.475893	0.244326	-1.94777	0.0514421	0.106887	DGAT2	84649	Q96PD7
811	ENSG00000062370.16	682.632	-0.103613	0.0817138	-1.268	0.204797	0.330334	ZNF112	7771	Q9UJU3
812	ENSG00000062485.19	19683.6	-0.0683667	0.026788	-2.55214	0.0107063	0.0273384	CS	1431	A0A024RB75
813	ENSG00000062524.16	234.012	0.266077	0.14071	1.89097	0.0586286	0.119225	LTK	4058	P29376
814	ENSG00000062582.14	3261.25	-0.285003	0.0529736	-5.3801	7.44441e-08	4.70358e-07	MRPS24	64951	Q96EL2
815	ENSG00000062598.18	2381.09	0.137008	0.0493627	2.77554	0.00551107	0.0151563	ELMO2	63916	Q96JJ3
816	ENSG00000062650.19	6227.48	-0.0576921	0.0340253	-1.69557	0.089968	0.170089	WAPL	23063	A8K273
817	ENSG00000062716.13	3612.53	0.00238725	0.0441989	0.0540117	0.956926	0.976759	VMP1	81671	Q96GC9
818	ENSG00000062725.10	3237.1	0.128486	0.0827465	1.55277	0.120479	0.216017	APPBP2	10513	Q92624
819	ENSG00000062822.14	6160.72	-0.137122	0.0419068	-3.27207	0.00106763	0.00342989	POLD1	5424	A0A024R4F4
820	ENSG00000063015.20	8.36288	-1.02632	0.677097	-1.51576	0.129579	0.228835	SEZ6	124925	Q53EL9
821	ENSG00000063046.17	30259.3	0.116839	0.0255292	4.57667	4.72436e-06	2.31989e-05	EIF4B	1975	B4DRM3
822	ENSG00000063127.16	200.227	0.928558	0.244707	3.79457	0.000147898	0.000560969	SLC6A16	28968	Q9GZN6
823	ENSG00000063169.10	1273.85	-0.0523951	0.0539526	-0.971133	0.331482	0.478778	BICRA	29998	Q9NZM4
824	ENSG00000063176.16	1938.15	-0.0965489	0.0492217	-1.96151	0.0498195	0.104011	SPHK2	56848	B3KV83
825	ENSG00000063177.13	39137.3	-0.14994	0.0489934	-3.06041	0.00221037	0.0066552	RPL18	6141	A0A024QZD1
826	ENSG00000063180.9	629.057	0.259694	0.129274	2.00886	0.0445516	0.0944589	CA11	770	O75493
827	ENSG00000063241.8	1570.39	-0.185088	0.0646851	-2.86138	0.00421806	0.0119591	ISOC2	79763	Q96AB3
828	ENSG00000063244.12	21838	0.0767651	0.028372	2.70567	0.00681678	0.0183516	U2AF2	11338	P26368
829	ENSG00000063245.14	6536.55	-0.232212	0.0552796	-4.20068	2.66117e-05	0.000115287	EPN1	29924	Q9Y6I3
830	ENSG00000063322.15	6698.7	0.0461511	0.0416222	1.10881	0.267512	0.406513	MED29	55588	Q9NX70
831	ENSG00000063438.17	83.4055	-0.0630664	0.284691	-0.221526	0.824683	0.891319	NA	NA	NA
832	ENSG00000063515.2	2.50199	0.436603	1.33201	0.327777	0.743081	NA	GSC2	2928	O15499
833	ENSG00000063587.14	2168.2	-0.162992	0.0532759	-3.0594	0.00221784	0.0066731	ZNF275	10838	A6NFS0
834	ENSG00000063601.17	3636.34	-0.0550617	0.0465314	-1.18332	0.236682	0.370209	MTMR1	8776	F8WA39
835	ENSG00000063660.9	470.616	-0.476052	0.0765903	-6.21557	5.11402e-10	4.23908e-09	GPC1	2817	P35052
836	ENSG00000063761.16	445.043	-0.254761	0.091223	-2.79273	0.00522652	0.0144742	ADCK1	57143	Q86TW2
837	ENSG00000063854.13	2110.38	-0.230667	0.064179	-3.59411	0.000325499	0.00115847	HAGH	3029	Q16775
838	ENSG00000063978.16	3455.76	-0.748724	0.0375465	-19.9412	1.7859e-88	3.38809e-86	RNF4	6047	P78317
839	ENSG00000064012.22	1921.84	0.821188	0.0545617	15.0506	3.42019e-51	2.73327e-49	CASP8	841	A0A024R3Z8
840	ENSG00000064042.18	1063.75	-0.201881	0.200108	-1.00886	0.313042	0.458519	LIMCH1	22998	Q9UPQ0
841	ENSG00000064102.15	3453.28	0.0709403	0.0491417	1.44359	0.148855	0.256057	INTS13	55726	Q9NVM9
842	ENSG00000064115.11	4419.45	-0.0835659	0.0617819	-1.35259	0.176185	0.292685	TM7SF3	51768	Q9NS93
843	ENSG00000064195.7	17.0172	-0.711219	0.384785	-1.84836	0.064551	0.129191	DLX3	1747	O60479
844	ENSG00000064199.6	549.386	-0.144613	0.095134	-1.5201	0.128485	0.227271	SPA17	53340	A0A172Q397
845	ENSG00000064205.10	2.03503	0.34877	1.02502	0.340255	0.733664	NA	CCN5	8839	O76076
846	ENSG00000064218.5	291.336	-0.338504	0.102589	-3.2996	0.000968221	0.00313501	DMRT3	58524	Q9NQL9
847	ENSG00000064225.12	552.272	0.26021	0.0808443	3.21865	0.00128794	0.00406879	ST3GAL6	10402	A0A087WXB8
848	ENSG00000064270.12	3.25285	0.752658	1.4543	0.517539	0.60478	NA	ATP2C2	9914	A0A0A0MSP0
849	ENSG00000064300.9	135.691	0.535587	0.151174	3.54285	0.000395825	0.00138771	NGFR	4804	P08138
850	ENSG00000064309.14	1212.19	-0.213693	0.0982482	-2.17503	0.0296278	0.0665811	CDON	50937	Q4KMG0
851	ENSG00000064313.12	3770.31	0.226889	0.0448895	5.05439	4.31768e-07	2.45629e-06	TAF2	6873	B3KMD8
852	ENSG00000064393.16	4223.76	0.196621	0.0655491	2.99961	0.00270327	0.00797637	HIPK2	28996	Q9H2X6
853	ENSG00000064419.13	7810.68	0.176805	0.0257008	6.87935	6.01252e-12	6.20213e-11	TNPO3	23534	B3KMX1
854	ENSG00000064489.23	332.025	1.20356	0.222	5.42144	5.91216e-08	3.77592e-07	NA	NA	NA
855	ENSG00000064490.14	947.82	-0.280646	0.0651302	-4.309	1.63991e-05	7.3845e-05	RFXANK	8625	O14593
856	ENSG00000064545.15	2012.04	-0.20581	0.0652768	-3.15288	0.00161667	0.0050122	TMEM161A	54929	Q9NX61
857	ENSG00000064547.14	187.561	-0.0176511	0.127874	-0.138035	0.890213	0.935155	LPAR2	9170	A0A024R7M9
858	ENSG00000064601.18	3606.16	-0.0939279	0.0608128	-1.54454	0.122457	0.218807	CTSA	5476	P10619
859	ENSG00000064607.17	7061.44	-0.0537437	0.0515891	-1.04176	0.297521	0.44097	SUGP2	10147	Q8IX01
860	ENSG00000064651.14	2414.71	-0.1314	0.0714954	-1.83788	0.0660803	0.13178	SLC12A2	6558	P55011
861	ENSG00000064652.11	800.482	0.320547	0.0720538	4.44871	8.63862e-06	4.0627e-05	SNX24	28966	Q9Y343
862	ENSG00000064655.19	778.958	-0.16076	0.0769049	-2.09037	0.0365843	0.0796487	EYA2	2139	O00167
863	ENSG00000064666.15	4070.76	0.669724	0.0446316	15.0056	6.74712e-51	5.25721e-49	CNN2	1265	B4DDF4
864	ENSG00000064687.13	1178.92	0.103948	0.0862057	1.20581	0.227889	0.35916	ABCA7	10347	B3KUJ3
865	ENSG00000064692.19	114.838	-1.47743	0.262608	-5.626	1.84431e-08	1.26453e-07	SNCAIP	9627	Q9Y6H5
866	ENSG00000064703.12	2343.66	-0.202767	0.0461947	-4.3894	1.13663e-05	5.26048e-05	DDX20	11218	Q9H4N4
867	ENSG00000064726.10	6974.08	0.26972	0.0285078	9.46125	3.0428e-21	6.57274e-20	BTBD1	53339	Q9H0C5
868	ENSG00000064763.11	1640.1	0.164477	0.069525	2.36573	0.0179947	0.0431512	FAR2	55711	A0A024RAW7
869	ENSG00000064787.13	2.92088	0.226533	1.08575	0.208642	0.834728	NA	BCAS1	8537	B2RCQ5
870	ENSG00000064886.14	4.33343	2.51195	1.63676	1.53471	0.124854	0.222091	CHI3L2	1117	Q15782
871	ENSG00000064932.16	3011.95	0.224623	0.156593	1.43444	0.151446	0.259672	SBNO2	22904	Q9Y2G9
872	ENSG00000064933.17	1481.9	-0.0407271	0.0569518	-0.715115	0.474538	0.617978	PMS1	5378	P54277
873	ENSG00000064961.19	3587.96	-0.0790054	0.0463878	-1.70315	0.0885403	0.167929	HMG20B	10362	Q9P0W2
874	ENSG00000064989.13	39.4946	0.469285	0.38993	1.20351	0.228779	0.3601	CALCRL	10203	Q16602
875	ENSG00000064995.18	1664.55	-0.140158	0.0587002	-2.3877	0.0169544	0.0409764	TAF11	6882	Q15544
876	ENSG00000064999.15	3948.75	-0.172009	0.041998	-4.09564	4.21009e-05	0.00017549	ANKS1A	23294	Q05CP0
877	ENSG00000065000.18	16810.9	-0.0375221	0.0453967	-0.826538	0.408499	0.556805	AP3D1	8943	O14617
878	ENSG00000065029.15	3669.12	0.0604077	0.0468886	1.28832	0.197633	0.321246	ZNF76	7629	A0A024RCW5
879	ENSG00000065054.14	919.059	-0.603602	0.0586861	-10.2853	8.2124e-25	2.19841e-23	SLC9A3R2	9351	Q15599
880	ENSG00000065057.9	1495.19	-0.424238	0.0530591	-7.99558	1.28963e-15	1.83775e-14	NTHL1	4913	P78549
881	ENSG00000065060.17	5262.6	0.334202	0.0396613	8.42641	3.56437e-17	5.79462e-16	UHRF1BP1	54887	Q6BDS2
882	ENSG00000065135.12	4445.07	-0.191942	0.0364521	-5.2656	1.39732e-07	8.5274e-07	GNAI3	2773	P08754
883	ENSG00000065150.21	23233.5	-0.225185	0.0278459	-8.08681	6.12477e-16	9.01647e-15	IPO5	3843	B3KWG6
884	ENSG00000065154.12	8187.66	-0.449623	0.0304246	-14.7783	2.02349e-49	1.5067e-47	OAT	4942	A0A140VJQ4
885	ENSG00000065183.16	4866.68	-0.393057	0.0459292	-8.55789	1.1495e-17	1.93508e-16	WDR3	10885	Q5TDG3
886	ENSG00000065243.20	5282.39	-0.0677689	0.0638241	-1.06181	0.288323	0.430682	PKN2	5586	Q16513
887	ENSG00000065268.10	5054.7	-0.0356206	0.0744946	-0.478163	0.632534	0.749519	WDR18	57418	Q9BV38
888	ENSG00000065308.5	2663.32	0.191994	0.0358762	5.35158	8.71887e-08	5.45511e-07	TRAM2	9697	A0A024RD84
889	ENSG00000065320.9	3015.45	-0.00980557	0.0453047	-0.216436	0.828648	0.893742	NTN1	9423	O95631
890	ENSG00000065325.13	3.90452	0.786769	1.8805	0.418383	0.675667	0.784348	GLP2R	9340	B2RAN4
891	ENSG00000065328.16	4666.7	-0.205701	0.0332229	-6.19153	5.95843e-10	4.90733e-09	MCM10	55388	Q7L590
892	ENSG00000065357.20	317.759	0.485187	0.167117	2.90327	0.00369283	0.0105981	DGKA	1606	A0A024RB23
893	ENSG00000065361.15	659.446	-0.24123	0.154693	-1.5594	0.118901	0.213714	ERBB3	2065	P21860
894	ENSG00000065371.17	0.594356	-1.58644	3.17813	-0.499175	0.617656	NA	ROPN1	54763	A0A140VKB2
895	ENSG00000065413.20	268.26	-0.154736	0.200536	-0.771611	0.440345	0.587128	ANKRD44	91526	Q8N8A2
896	ENSG00000065427.14	8106.76	-0.107818	0.0340931	-3.16247	0.00156438	0.00486115	KARS1	3735	Q15046
897	ENSG00000065457.10	1102.49	-0.0501583	0.0714392	-0.702112	0.482609	0.62564	ADAT1	23536	Q9BUB4
898	ENSG00000065485.20	1705.7	0.695343	0.0738842	9.41125	4.90282e-21	1.03448e-19	PDIA5	10954	Q14554
899	ENSG00000065491.8	1846.64	0.304311	0.0515847	5.89924	3.65182e-09	2.72942e-08	TBC1D22B	55633	Q9NU19
900	ENSG00000065518.8	2505.99	-0.265596	0.0685833	-3.8726	0.000107679	0.000418684	NDUFB4	4710	O95168
901	ENSG00000065526.12	30981.2	0.261156	0.0359013	7.27427	3.48293e-13	4.06566e-12	SPEN	23013	Q96T58
902	ENSG00000065534.18	259.982	0.212976	0.276855	0.769268	0.441734	0.588359	MYLK	4638	Q05B97
903	ENSG00000065548.18	5052.43	-0.117365	0.0325805	-3.60231	0.000315404	0.00112658	ZC3H15	55854	Q8WU90
904	ENSG00000065559.15	3042.5	-0.0962796	0.049479	-1.94587	0.0516705	0.10727	MAP2K4	6416	P45985
905	ENSG00000065600.12	1192.34	0.249095	0.0624224	3.99048	6.59386e-05	0.000265863	PACC1	55248	Q9H813
906	ENSG00000065609.14	436.555	-0.0866381	0.124164	-0.697772	0.48532	0.627934	SNAP91	9892	O60641
907	ENSG00000065613.15	5778.46	-0.0625205	0.0434889	-1.43762	0.150542	0.258428	SLK	9748	Q9H2G2
908	ENSG00000065615.14	3210.01	-0.15266	0.0498201	-3.06423	0.00218232	0.0065771	CYB5R4	51167	Q7L1T6
909	ENSG00000065618.21	21.1443	-1.20851	0.398994	-3.0289	0.00245449	0.00730855	COL17A1	1308	Q9UMD9
910	ENSG00000065621.15	186.864	-0.240306	0.186442	-1.28891	0.19743	0.320987	GSTO2	119391	Q9H4Y5
911	ENSG00000065665.21	3076.37	0.526753	0.0437291	12.0458	2.04067e-33	8.51269e-32	SEC61A2	55176	B3KQ68
912	ENSG00000065675.15	496.099	-0.0771809	0.0759773	-1.01584	0.309705	0.454822	PRKCQ	5588	Q04759
913	ENSG00000065717.15	450.589	0.423643	0.127398	3.32536	0.00088306	0.00288375	TLE2	7089	Q04725
914	ENSG00000065802.12	2308.66	0.353277	0.0799144	4.4207	9.83831e-06	4.58344e-05	ASB1	51665	Q9Y576
915	ENSG00000065809.13	2332.02	-0.0677201	0.0562637	-1.20362	0.228737	0.36008	FAM107B	83641	Q9H098
916	ENSG00000065833.9	3896.57	0.205393	0.032564	6.30737	2.83815e-10	2.42158e-09	ME1	4199	P48163
917	ENSG00000065882.16	1987.42	0.0912536	0.071366	1.27867	0.201013	0.325721	TBC1D1	23216	Q86TI0
918	ENSG00000065883.16	2105.38	-0.359291	0.0490627	-7.3231	2.42309e-13	2.86064e-12	CDK13	8621	A0A024RA85
919	ENSG00000065911.12	8188.07	0.0346745	0.0284057	1.22069	0.222203	0.352056	MTHFD2	10797	P13995
920	ENSG00000065923.10	2099.83	0.34147	0.0834166	4.09355	4.24825e-05	0.000176979	SLC9A7	84679	A0A087WXD1
921	ENSG00000065970.9	923.157	-0.184065	0.0562589	-3.27176	0.00106881	0.0034332	FOXJ2	55810	Q9P0K8
922	ENSG00000065978.19	48000.4	-0.262215	0.0337394	-7.77178	7.73926e-15	1.0346e-13	YBX1	4904	P67809
923	ENSG00000065989.16	894.548	0.219446	0.0715931	3.06518	0.00217537	0.00656433	PDE4A	5141	P27815
924	ENSG00000066027.12	1882.55	-0.0654927	0.0482601	-1.35708	0.174757	0.290905	PPP2R5A	5525	Q15172
925	ENSG00000066044.15	7390.99	-0.284473	0.0344013	-8.26927	1.34779e-16	2.08989e-15	ELAVL1	1994	Q15717
926	ENSG00000066056.14	1.00853	1.49607	3.06289	0.488449	0.625232	NA	TIE1	7075	B4DTW8
927	ENSG00000066084.13	3802.79	-0.0764872	0.0481007	-1.59015	0.111802	0.203384	DIP2B	57609	Q7Z3H2
928	ENSG00000066117.15	8592.82	-0.0870929	0.0320671	-2.71596	0.00660848	0.0178636	SMARCD1	6602	Q96GM5
929	ENSG00000066135.13	4663.55	-0.00305488	0.0356748	-0.0856314	0.931759	0.961381	KDM4A	9682	O75164
930	ENSG00000066136.20	3668.31	-0.229412	0.0396406	-5.78731	7.15237e-09	5.16871e-08	NFYC	4802	Q13952
931	ENSG00000066185.13	15.718	0.6003	0.704676	0.85188	0.39428	0.543022	ZMYND12	84217	B4DX70
932	ENSG00000066230.12	641.671	-0.363984	0.0821341	-4.43158	9.35449e-06	4.37298e-05	SLC9A3	6550	P48764
933	ENSG00000066248.15	231.299	-0.510554	0.139367	-3.66338	0.000248911	0.00090629	NGEF	25791	Q8N5V2
934	ENSG00000066279.18	10898.9	-0.142127	0.0417989	-3.40025	0.000673231	0.00226037	ASPM	259266	B3KWI2
935	ENSG00000066322.15	2427.6	-0.0741695	0.0489096	-1.51646	0.129403	0.228542	ELOVL1	64834	Q9BW60
936	ENSG00000066336.11	2.04277	0.551228	1.03993	0.530065	0.596067	NA	SPI1	6688	P17947
937	ENSG00000066379.15	1006.9	-0.0302365	0.0610919	-0.494935	0.620646	0.739766	ZNRD1	30834	Q2L6J2
938	ENSG00000066382.16	197.084	-0.356677	0.148105	-2.40827	0.0160283	0.0389929	MPPED2	744	Q15777
939	ENSG00000066422.5	2109.34	-0.0824926	0.062429	-1.32138	0.186374	0.306507	ZBTB11	27107	O95625
940	ENSG00000066427.24	1192.17	0.0876812	0.0702469	1.24819	0.211963	0.339501	ATXN3	4287	P54252
941	ENSG00000066455.13	2279.26	-0.0190529	0.0541412	-0.351912	0.724904	0.820846	GOLGA5	9950	Q8TBA6
942	ENSG00000066468.22	2815.42	-0.0963174	0.0593136	-1.62387	0.104404	0.192283	FGFR2	2263	P21802
943	ENSG00000066557.6	2210.27	-0.195815	0.0535931	-3.65374	0.000258446	0.000938347	LRRC40	55631	A0A140VJN3
944	ENSG00000066583.12	2360.65	-0.415234	0.0380248	-10.9201	9.23942e-28	2.9214e-26	ISOC1	51015	Q96CN7
945	ENSG00000066629.17	2469.81	-0.0414253	0.0773025	-0.535886	0.592037	0.716587	EML1	2009	O00423
946	ENSG00000066651.20	2228.59	0.26727	0.045729	5.84466	5.07598e-09	3.73122e-08	TRMT11	60487	Q7Z4G4
947	ENSG00000066654.14	3108.45	-0.0899781	0.0381564	-2.35814	0.0183667	0.0439323	THUMPD1	55623	A0A024R388
948	ENSG00000066697.14	989.501	-0.108007	0.0643873	-1.67746	0.0934523	0.175611	MSANTD3	91283	A0A024R171
949	ENSG00000066735.14	1701.58	-0.0397875	0.0498464	-0.798202	0.424753	0.572673	KIF26A	26153	Q9ULI4
950	ENSG00000066739.12	5080.5	0.0917006	0.0864846	1.06031	0.289003	0.431307	ATG2B	55102	Q96BY7
951	ENSG00000066777.9	2588.97	0.111648	0.0755937	1.47695	0.13969	0.24307	ARFGEF1	10565	A0A024R7X0
952	ENSG00000066827.16	573.912	0.0704231	0.0762874	0.923128	0.35594	0.505082	ZFAT	57623	Q4KMQ4
953	ENSG00000066855.16	1367.17	0.0630914	0.0577533	1.09243	0.274645	0.415046	MTFR1	9650	Q15390
954	ENSG00000066923.17	26.515	-0.413874	0.565805	-0.731479	0.464487	0.60951	STAG3	10734	Q9UJ98
955	ENSG00000066926.11	2858.86	-0.52752	0.0489601	-10.7745	4.54243e-27	1.38604e-25	FECH	2235	P22830
956	ENSG00000066933.16	4119.93	0.191418	0.0721717	2.65226	0.00799551	0.0211543	MYO9A	4649	B2RTY4
957	ENSG00000067057.17	8143.15	-0.186637	0.0437113	-4.26977	1.95676e-05	8.70348e-05	PFKP	5214	Q01813
958	ENSG00000067064.11	3362.56	-0.45531	0.0360147	-12.6424	1.23307e-36	5.861e-35	IDI1	3422	Q13907
959	ENSG00000067066.17	20.1463	1.17267	1.11018	1.05629	0.290837	0.433237	SP100	6672	P23497
960	ENSG00000067082.15	2750.89	0.480928	0.0438528	10.9669	5.51417e-28	1.77962e-26	KLF6	1316	D3GC14
961	ENSG00000067113.17	779.626	0.0992377	0.0635609	1.5613	0.118453	0.213109	PLPP1	8611	A0A024QZS3
962	ENSG00000067141.17	7443.81	-0.266894	0.0613948	-4.34718	1.379e-05	6.29669e-05	NEO1	4756	Q59FP8
963	ENSG00000067167.8	4573.76	-0.0404879	0.0407748	-0.992964	0.320728	0.466892	TRAM1	23471	Q15629
964	ENSG00000067177.15	4394.13	0.0515125	0.03581	1.43849	0.150294	0.258064	PHKA1	5255	P46020
965	ENSG00000067182.8	1790.81	-0.0375327	0.0639359	-0.587037	0.557179	0.688334	TNFRSF1A	7132	P19438
966	ENSG00000067191.16	1692.28	1.20462	0.0643293	18.7258	3.04966e-78	4.78665e-76	CACNB1	782	Q02641
967	ENSG00000067208.14	1450.57	0.299565	0.0885549	3.38282	0.000717469	0.00239416	EVI5	7813	O60447
968	ENSG00000067221.14	777.911	0.0515338	0.0667417	0.772139	0.440032	0.586808	STOML1	9399	Q53HB6
969	ENSG00000067225.18	67700.5	-0.252353	0.0339332	-7.43675	1.03193e-13	1.26339e-12	PKM	5315	P14618
970	ENSG00000067248.10	3854.02	-0.0678655	0.0464353	-1.46151	0.143877	0.249045	DHX29	54505	Q7Z478
971	ENSG00000067334.14	4397.51	-0.221874	0.0617196	-3.59487	0.00032455	0.00115547	DNTTIP2	30836	Q5QJE6
972	ENSG00000067365.15	2264.06	0.427702	0.0784209	5.45393	4.92696e-08	3.18493e-07	METTL22	79091	Q9BUU2
973	ENSG00000067369.13	5644.24	-0.210159	0.0363702	-5.77832	7.54488e-09	5.44154e-08	TP53BP1	7158	Q12888
974	ENSG00000067445.21	2012.97	0.175429	0.0505695	3.46906	0.000522277	0.00179047	TRO	7216	Q12816
975	ENSG00000067533.6	2220.7	-0.230681	0.0941011	-2.45142	0.0142294	0.0351538	RRP15	51018	Q9Y3B9
976	ENSG00000067560.12	11950.9	-0.184646	0.0292856	-6.30502	2.88155e-10	2.45765e-09	RHOA	387	A0A024R324
977	ENSG00000067596.12	4334.08	-0.151945	0.0519063	-2.92729	0.00341926	0.00987398	DHX8	1659	B7Z8F4
978	ENSG00000067601.8	126.179	0.663151	0.159293	4.16309	3.13976e-05	0.000134304	PMS2P4	5382	NA
979	ENSG00000067606.17	1466.18	-0.167165	0.0578747	-2.88839	0.00387213	0.0110603	PRKCZ	5590	Q05513
980	ENSG00000067704.10	9048.85	-0.41698	0.034503	-12.0853	1.26295e-33	5.32953e-32	IARS2	55699	Q9NSE4
981	ENSG00000067715.14	27.1643	-0.485486	0.318294	-1.52528	0.12719	0.225491	SYT1	6857	A0A024RBE9
982	ENSG00000067798.16	21.0051	1.23598	0.787043	1.57041	0.11632	0.209922	NAV3	89795	Q8IVL0
983	ENSG00000067829.19	1737.64	-0.411881	0.0612016	-6.7299	1.69775e-11	1.66173e-10	IDH3G	3421	P51553
984	ENSG00000067836.12	712.223	-0.112292	0.104851	-1.07097	0.284184	0.425973	ROGDI	79641	Q9GZN7
985	ENSG00000067840.12	257.706	-0.213066	0.14013	-1.52048	0.12839	0.227139	PDZD4	57595	Q17RL8
986	ENSG00000067842.17	63.6221	-1.71226	0.344679	-4.9677	6.77512e-07	3.7421e-06	ATP2B3	492	Q16720
987	ENSG00000067900.8	3399.23	-0.310255	0.0520928	-5.95582	2.58776e-09	1.9692e-08	ROCK1	6093	Q13464
988	ENSG00000067955.15	3494.93	-0.113153	0.039591	-2.85805	0.0042625	0.0120663	CBFB	865	A0A024R6X2
989	ENSG00000067992.15	2885.4	-0.119218	0.0775442	-1.53741	0.124192	0.221256	PDK3	5165	Q15120
990	ENSG00000068001.14	609.408	-0.591335	0.0771599	-7.66376	1.80572e-14	2.34496e-13	HYAL2	8692	Q12891
991	ENSG00000068024.16	463.951	-0.182536	0.228687	-0.79819	0.42476	0.572673	HDAC4	9759	P56524
992	ENSG00000068028.17	2744	1.40326	0.0493518	28.4339	7.71733e-178	5.6123e-175	RASSF1	11186	Q9NS23
993	ENSG00000068078.18	3278.47	-0.263974	0.0570761	-4.62495	3.74695e-06	1.86467e-05	FGFR3	2261	P22607
994	ENSG00000068079.7	285.13	0.522565	0.13033	4.00955	6.0834e-05	0.000247062	IFI35	3430	P80217
995	ENSG00000068097.15	3001.47	0.358885	0.0682931	5.25507	1.47971e-07	8.99998e-07	HEATR6	63897	Q6AI08
996	ENSG00000068120.15	6373.56	-0.106847	0.0437143	-2.44422	0.0145167	0.0357785	COASY	80347	Q13057
997	ENSG00000068137.15	945.811	-0.081915	0.095385	-0.858783	0.39046	0.539067	PLEKHH3	79990	Q7Z736
998	ENSG00000068305.17	3241.59	0.115072	0.0942644	1.22074	0.222185	0.352056	MEF2A	4205	A0A0S2Z417
999	ENSG00000068308.13	4665.08	-0.0820801	0.0458492	-1.79022	0.073419	0.143632	OTUD5	55593	Q96G74
1000	ENSG00000068323.17	4179.45	0.624186	0.0334022	18.687	6.31797e-78	9.84566e-76	TFE3	7030	B4DIA5
1001	ENSG00000068354.16	935.371	-0.119873	0.0677424	-1.76955	0.0768022	0.149101	TBC1D25	4943	Q3MII6
1002	ENSG00000068366.20	2212.69	-0.351771	0.0578357	-6.08225	1.18508e-09	9.40523e-09	ACSL4	2182	O60488
1003	ENSG00000068383.19	1001.39	-0.124469	0.0661285	-1.88223	0.0598044	0.121338	INPP5A	3632	Q14642
1004	ENSG00000068394.11	2137.54	0.0991455	0.0448577	2.21022	0.0270898	0.0616222	GPKOW	27238	Q92917
1005	ENSG00000068400.13	3901.24	0.23966	0.0477399	5.02012	5.16391e-07	2.89766e-06	GRIPAP1	56850	Q4V328
1006	ENSG00000068438.15	1863.52	-0.119384	0.049413	-2.41606	0.0156897	0.0383102	FTSJ1	24140	B7Z4K4
1007	ENSG00000068489.12	2034.1	0.038651	0.0710998	0.543617	0.586705	0.712027	PRR11	55771	D2SNZ4
1008	ENSG00000068615.18	535.391	-0.502508	0.0738273	-6.80654	9.99768e-12	1.00377e-10	REEP1	65055	E7EUF7
1009	ENSG00000068650.18	4066.88	-0.0688107	0.0580445	-1.18548	0.235827	0.369164	ATP11A	23250	P98196
1010	ENSG00000068654.16	5134.97	-0.195845	0.0629449	-3.11137	0.00186223	0.00570061	POLR1A	25885	O95602
1011	ENSG00000068697.7	2645.66	-0.378424	0.0502158	-7.53594	4.84832e-14	6.10362e-13	LAPTM4A	9741	Q15012
1012	ENSG00000068724.17	993.273	0.145671	0.0740645	1.96681	0.0492055	0.102955	TTC7A	57217	Q9ULT0
1013	ENSG00000068745.15	2811.05	-0.172441	0.0402735	-4.28174	1.85436e-05	8.27841e-05	IP6K2	51447	B2RCP4
1014	ENSG00000068781.21	33.0218	-0.277131	0.511331	-0.541979	0.587833	0.712882	STON1-GTF2A1L	286749	Q9Y6Q2
1015	ENSG00000068784.13	1226.32	0.186219	0.0752907	2.47334	0.0133858	0.0333282	SRBD1	55133	Q8N5C6
1016	ENSG00000068796.17	3603.41	-0.0529498	0.0538629	-0.983048	0.325584	0.472142	KIF2A	3796	O00139
1017	ENSG00000068831.19	17.3128	0.729248	0.533144	1.36782	0.171367	0.286513	RASGRP2	10235	Q7LDG7
1018	ENSG00000068878.15	5709.73	0.0140614	0.0567556	0.247753	0.804326	0.877798	PSME4	23198	Q14997
1019	ENSG00000068885.15	2761.5	0.131149	0.080149	1.63631	0.101774	0.188329	IFT80	57560	Q9P2H3
1020	ENSG00000068903.20	4103.41	0.00889223	0.0455635	0.195161	0.845267	0.90416	SIRT2	22933	A0A0A0MRF5
1021	ENSG00000068912.14	1599.51	-0.135056	0.0551375	-2.44943	0.0143081	0.0353201	ERLEC1	27248	Q96DZ1
1022	ENSG00000068971.14	503.731	-0.072234	0.0987494	-0.731488	0.464481	0.60951	PPP2R5B	5526	A0A024R593
1023	ENSG00000068976.14	68.5916	0.586549	0.364272	1.6102	0.107355	0.196755	PYGM	5837	P11217
1024	ENSG00000069011.16	1513.41	-0.382398	0.0602967	-6.34195	2.2688e-10	1.95624e-09	PITX1	5307	P78337
1025	ENSG00000069018.18	0.490358	-2.19409	3.75867	-0.583741	0.559395	NA	TRPC7	57113	Q9HCX4
1026	ENSG00000069020.18	2312.58	0.160032	0.0813323	1.96764	0.0491099	0.102765	MAST4	375449	J3QT34
1027	ENSG00000069122.19	9.93332	0.50959	0.909901	0.56005	0.575446	0.703136	ADGRF5	221395	Q8IZF2
1028	ENSG00000069188.17	1070.11	-0.0849961	0.0751318	-1.13129	0.257932	0.395564	SDK2	54549	Q58EX2
1029	ENSG00000069248.12	10110.2	-0.413249	0.0853866	-4.83974	1.30012e-06	6.91656e-06	NUP133	55746	Q8WUM0
1030	ENSG00000069275.13	29417.8	-0.115607	0.0375398	-3.07958	0.00207289	0.0062829	NUCKS1	64710	Q9H1E3
1031	ENSG00000069329.18	8491.92	0.0135548	0.049187	0.275576	0.782873	0.862402	VPS35	55737	Q96QK1
1032	ENSG00000069345.12	3724.99	-0.381471	0.0394599	-9.66733	4.15082e-22	9.46273e-21	DNAJA2	10294	A0A024R6S1
1033	ENSG00000069399.15	181.174	0.519999	0.157955	3.29206	0.000994555	0.00321546	BCL3	602	P20749
1034	ENSG00000069424.15	476.153	-0.180162	0.150883	-1.19405	0.232458	0.36499	KCNAB2	8514	A0A024R4E3
1035	ENSG00000069431.11	15.3775	1.65088	0.582289	2.83516	0.00458032	0.0128476	ABCC9	10060	A0A024RAV7
1036	ENSG00000069493.15	742.032	0.529003	0.118186	4.47603	7.60449e-06	3.6106e-05	CLEC2D	29121	Q9UHP7
1037	ENSG00000069509.6	999.581	-0.184831	0.0673307	-2.74512	0.00604893	0.0164785	FUNDC1	139341	Q8IVP5
1038	ENSG00000069535.14	7.0184	-1.03654	0.593252	-1.74721	0.0806002	0.155108	MAOB	4129	P27338
1039	ENSG00000069667.16	906.355	-0.0749479	0.107893	-0.69465	0.487275	0.629788	RORA	6095	A0A0C4DFP5
1040	ENSG00000069696.7	27.2257	-0.85517	0.292122	-2.92744	0.00341768	0.00987125	DRD4	1815	A0A0G2JM26
1041	ENSG00000069702.11	1711.7	-0.15852	0.0652026	-2.43119	0.0150492	0.0369406	TGFBR3	7049	A0A0A8KWK3
1042	ENSG00000069764.9	5.80714	0.669451	1.40983	0.474844	0.634898	0.751437	PLA2G10	8399	O15496
1043	ENSG00000069812.11	68.2665	0.390914	0.328015	1.19176	0.233356	0.366112	HES2	54626	Q9Y543
1044	ENSG00000069849.11	5155.64	-0.186473	0.0394608	-4.72552	2.29529e-06	1.18104e-05	ATP1B3	483	P54709
1045	ENSG00000069869.16	1636.81	0.0925418	0.0559307	1.65458	0.0980098	0.182691	NEDD4	4734	P46934
1046	ENSG00000069943.10	664.255	0.680686	0.0882486	7.71328	1.22622e-14	1.61646e-13	PIGB	9488	Q92521
1047	ENSG00000069956.12	2352.58	-0.110364	0.0592543	-1.86255	0.0625251	0.125815	MAPK6	5597	Q16659
1048	ENSG00000069966.18	947.854	-0.330811	0.0586812	-5.63743	1.72611e-08	1.18797e-07	GNB5	10681	A0A024R5R9
1049	ENSG00000069974.16	363.567	0.543432	0.0960624	5.65707	1.53978e-08	1.06646e-07	RAB27A	5873	A2RU94
1050	ENSG00000069998.12	3352.39	0.00361311	0.0363294	0.0994544	0.920778	0.954918	HDHD5	27440	Q9BXW7
1051	ENSG00000070010.19	4634.45	0.0301931	0.0677132	0.445897	0.655672	0.76796	UFD1	7353	Q92890
1052	ENSG00000070018.9	4162.64	0.0158784	0.0500794	0.317064	0.751195	0.841056	LRP6	4040	O75581
1053	ENSG00000070019.5	5.14653	-3.72729	1.40643	-2.65018	0.00804493	0.021267	GUCY2C	2984	P25092
1054	ENSG00000070047.13	3247.79	-0.260069	0.0438461	-5.93141	3.0034e-09	2.26966e-08	PHRF1	57661	A0A024RCA1
1055	ENSG00000070061.15	5085.38	-0.172664	0.0321753	-5.36636	8.03396e-08	5.05147e-07	ELP1	8518	B4E3I9
1056	ENSG00000070081.17	2348.88	-0.0437149	0.0708177	-0.617287	0.537045	0.671753	NUCB2	4925	Q2L696
1057	ENSG00000070087.14	6252.34	-0.116547	0.0336515	-3.46335	0.000533498	0.00182521	PFN2	5217	P35080
1058	ENSG00000070159.14	1833.12	-0.102392	0.127197	-0.804984	0.420829	0.568779	PTPN3	5774	B7Z9V1
1059	ENSG00000070182.21	868.877	0.0183488	0.057557	0.318794	0.749883	0.840018	SPTB	6710	P11277
1060	ENSG00000070190.13	0.925733	0.794416	2.10171	0.377985	0.705442	NA	DAPP1	27071	J3KNB3
1061	ENSG00000070193.5	0.432465	-1.42732	3.76564	-0.379037	0.70466	NA	FGF10	2255	O15520
1062	ENSG00000070214.16	1989.93	-0.294217	0.065273	-4.50749	6.56001e-06	3.14549e-05	SLC44A1	23446	Q8WWI5
1063	ENSG00000070269.14	1731.65	1.00852	0.0740476	13.6199	3.04777e-42	1.79227e-40	TMEM260	54916	B3KN73
1064	ENSG00000070366.14	2654.33	0.235075	0.0529856	4.43658	9.13997e-06	4.27728e-05	SMG6	23293	Q86US8
1065	ENSG00000070367.16	2457.94	-0.167271	0.0581924	-2.87445	0.00404732	0.0115079	EXOC5	10640	O00471
1066	ENSG00000070371.16	2073.45	0.0583963	0.0632884	0.922702	0.356162	0.505326	CLTCL1	8218	P53675
1067	ENSG00000070388.11	6.85261	-1.78538	0.611449	-2.91991	0.00350128	0.0100868	FGF22	27006	K7ELB9
1068	ENSG00000070404.10	214.866	0.192479	0.136545	1.40964	0.158646	0.269498	FSTL3	10272	A0A024R1Y8
1069	ENSG00000070413.20	3332.22	-0.134317	0.0539682	-2.48882	0.0128167	0.0320889	DGCR2	9993	P98153
1070	ENSG00000070423.18	2631.25	0.0635432	0.0563584	1.12748	0.259538	0.397496	RNF126	55658	A0A024R206
1071	ENSG00000070444.15	2265.11	-0.368924	0.0511167	-7.21729	5.30338e-13	6.09931e-12	MNT	4335	Q99583
1072	ENSG00000070476.15	1850.61	-0.181382	0.0562766	-3.22304	0.00126839	0.0040134	ZXDC	79364	Q2QGD7
1073	ENSG00000070495.14	2329.1	-0.0554679	0.0484972	-1.14373	0.252734	0.38929	JMJD6	23210	Q6NYC1
1074	ENSG00000070501.12	1711.5	0.116444	0.0727231	1.60119	0.109335	0.199711	POLB	5423	P06746
1075	ENSG00000070526.15	11.4307	-0.76544	1.07937	-0.709153	0.478229	0.621858	ST6GALNAC1	55808	Q9NSC7
1076	ENSG00000070540.13	531.408	0.158051	0.129622	1.21933	0.22272	0.352695	WIPI1	55062	B4DX63
1077	ENSG00000070601.10	44.4984	-0.495011	0.24813	-1.99497	0.0460465	0.0972126	FRMPD1	22844	Q5SYB0
1078	ENSG00000070610.14	3735.42	0.0988771	0.05219	1.89456	0.0581506	0.118423	GBA2	57704	Q9HCG7
1079	ENSG00000070614.15	5103.57	0.490983	0.0921947	5.3255	1.00674e-07	6.25754e-07	NDST1	3340	B7Z1Q0
1080	ENSG00000070669.17	13221.1	0.501738	0.0465219	10.785	4.05301e-27	1.24367e-25	ASNS	440	P08243
1081	ENSG00000070718.12	3174.58	0.337866	0.0526773	6.4139	1.41848e-10	1.25393e-09	AP3M2	10947	P53677
1082	ENSG00000070729.14	3.24238	0.247466	1.54958	0.159698	0.873119	NA	CNGB1	1258	Q14028
1083	ENSG00000070731.11	74.0998	0.942623	0.325269	2.89798	0.00375571	0.0107432	ST6GALNAC2	10610	A0A024R8M1
1084	ENSG00000070756.16	26440.9	-0.0686087	0.0293099	-2.3408	0.0192422	0.0457506	PABPC1	26986	A0A024R9C1
1085	ENSG00000070759.17	674.238	0.363957	0.0801437	4.5413	5.59089e-06	2.71119e-05	TESK2	10420	B4DFN2
1086	ENSG00000070761.8	2312.03	-0.154396	0.0459209	-3.36223	0.00077317	0.00256045	CFAP20	29105	Q9Y6A4
1087	ENSG00000070770.9	5121.02	0.157632	0.0699585	2.25322	0.0242454	0.0559571	CSNK2A2	1459	P19784
1088	ENSG00000070778.13	801.406	0.596356	0.0876505	6.8038	1.01895e-11	1.02115e-10	PTPN21	11099	Q16825
1089	ENSG00000070785.17	2183.04	-0.252749	0.0564738	-4.47552	7.62259e-06	3.61762e-05	EIF2B3	8891	Q9NR50
1090	ENSG00000070808.16	1.11138	-0.990559	2.0973	-0.472303	0.63671	NA	CAMK2A	815	A8K161
1091	ENSG00000070814.21	17350.2	-0.331786	0.0326323	-10.1674	2.77228e-24	7.24345e-23	TCOF1	6949	Q13428
1092	ENSG00000070831.17	11753.3	-0.181513	0.0361365	-5.02298	5.08768e-07	2.85709e-06	CDC42	998	A0A024RAE4
1093	ENSG00000070882.13	1939.1	0.0677507	0.0660713	1.02542	0.305166	0.449821	OSBPL3	26031	Q9H4L5
1094	ENSG00000070886.12	410.768	-0.630054	0.0933059	-6.75257	1.45252e-11	1.43068e-10	EPHA8	2046	P29322
1095	ENSG00000070915.9	1.53322	0.807302	1.99509	0.404645	0.685738	NA	SLC12A3	6559	P55017
1096	ENSG00000070950.10	2825.71	0.200945	0.065915	3.04855	0.00229949	0.00688649	RAD18	56852	Q9NS91
1097	ENSG00000070961.15	7509.74	-0.00682108	0.0535757	-0.127317	0.89869	0.94055	ATP2B1	490	P20020
1098	ENSG00000070985.13	1.25187	1.84559	1.7717	1.0417	0.297549	NA	TRPM5	29850	Q9NZQ8
1099	ENSG00000071051.14	870.139	-0.350646	0.0554669	-6.32171	2.58682e-10	2.21581e-09	NCK2	8440	A0A0S2Z4M6
1100	ENSG00000071054.16	4869.85	-0.123329	0.0431159	-2.86042	0.00423086	0.0119892	MAP4K4	9448	O95819
1101	ENSG00000071073.13	1023.81	-0.232177	0.116968	-1.98496	0.047149	0.0992331	MGAT4A	11320	Q9UM21
1102	ENSG00000071082.11	21016.8	-0.13773	0.0607065	-2.26878	0.0232819	0.0540018	RPL31	6160	P62899
1103	ENSG00000071127.17	9397.64	-0.243732	0.0342545	-7.11534	1.11641e-12	1.24587e-11	WDR1	9948	O75083
1104	ENSG00000071189.21	2196.96	0.206758	0.117581	1.75842	0.0786755	0.152142	SNX13	23161	A0A024R9Z9
1105	ENSG00000071205.12	1531.71	0.00336875	0.0559414	0.0602192	0.951981	0.973945	ARHGAP10	79658	A1A4S6
1106	ENSG00000071242.12	489.973	0.186394	0.0749437	2.48712	0.0128782	0.032228	RPS6KA2	6196	Q15349
1107	ENSG00000071243.16	2991.44	-0.184488	0.0469134	-3.93252	8.40615e-05	0.000333449	ING3	54556	Q9NXR8
1108	ENSG00000071246.11	1190.15	-0.306544	0.120974	-2.53396	0.0112783	0.0286213	VASH1	22846	Q7L8A9
1109	ENSG00000071282.12	831.922	-0.34175	0.0838956	-4.07352	4.63083e-05	0.000191527	LMCD1	29995	Q9NZU5
1110	ENSG00000071462.11	3934.71	-0.223587	0.0482918	-4.62991	3.65817e-06	1.82382e-05	BUD23	114049	O43709
1111	ENSG00000071537.14	2758.86	-0.0400554	0.0619753	-0.646312	0.518077	0.655582	SEL1L	6400	Q9UBV2
1112	ENSG00000071539.14	4890.28	-0.205762	0.0343557	-5.98916	2.10922e-09	1.62145e-08	TRIP13	9319	Q15645
1113	ENSG00000071553.17	6214.34	-0.470755	0.0492654	-9.55548	1.2301e-21	2.70808e-20	ATP6AP1	537	Q15904
1114	ENSG00000071564.16	7605.06	-0.0239845	0.0379218	-0.632473	0.527078	0.663278	TCF3	6929	P15923
1115	ENSG00000071575.11	1675.34	-0.0680788	0.0705234	-0.965335	0.334377	0.481716	TRIB2	28951	Q92519
1116	ENSG00000071626.16	16792.7	-0.0665353	0.0341649	-1.94748	0.0514778	0.106951	DAZAP1	26528	A0A0S2Z569
1117	ENSG00000071655.18	9270.88	-0.17902	0.0506315	-3.53574	0.000406635	0.00142264	MBD3	53615	O95983
1118	ENSG00000071794.16	3893.76	-0.247409	0.041946	-5.89826	3.6735e-09	2.74468e-08	HLTF	6596	A0A0C4DGA6
1119	ENSG00000071859.15	3416.46	-0.2495	0.045497	-5.48387	4.16117e-08	2.71322e-07	FAM50A	9130	Q14320
1120	ENSG00000071889.16	1591.13	-0.157905	0.0670353	-2.35555	0.0184951	0.044191	FAM3A	60343	P98173
1121	ENSG00000071894.17	5842.95	-0.168509	0.0510735	-3.29934	0.000969108	0.00313741	CPSF1	29894	Q10570
1122	ENSG00000071909.18	3.21101	-1.10992	1.691	-0.65637	0.511586	NA	MYO3B	140469	B7ZM71
1123	ENSG00000071967.12	655.364	-0.0550737	0.100534	-0.54781	0.583822	0.709794	CYBRD1	79901	Q53TN4
1124	ENSG00000071994.11	4454.58	-0.151508	0.046912	-3.22962	0.00123953	0.00393122	PDCD2	5134	A0A087WYJ3
1125	ENSG00000072041.17	2947.16	0.280269	0.0428522	6.54036	6.13718e-11	5.63057e-10	SLC6A15	55117	Q8IXG2
1126	ENSG00000072042.13	3561.23	0.059582	0.0471031	1.26493	0.205897	0.331836	RDH11	51109	Q8TC12
1127	ENSG00000072062.14	3015.01	-0.397811	0.0379019	-10.4958	9.03122e-26	2.55557e-24	PRKACA	5566	P17612
1128	ENSG00000072071.16	4892.16	0.319693	0.0565231	5.65597	1.54965e-08	1.07261e-07	ADGRL1	22859	O94910
1129	ENSG00000072110.13	3664.31	-0.141583	0.036179	-3.91341	9.10031e-05	0.000358572	ACTN1	87	A0A024R694
1130	ENSG00000072121.16	1648.28	0.15971	0.0757455	2.1085	0.0349875	0.0767389	ZFYVE26	23503	Q68DK2
1131	ENSG00000072133.11	701.929	0.577839	0.0864747	6.68218	2.3542e-11	2.26962e-10	RPS6KA6	27330	Q9UK32
1132	ENSG00000072134.15	1611.21	-0.0943996	0.0624395	-1.51186	0.13057	0.230231	EPN2	22905	O95208
1133	ENSG00000072135.13	1403.07	-0.159191	0.0872217	-1.82513	0.0679819	0.134808	PTPN18	26469	Q99952
1134	ENSG00000072163.19	39.4042	-1.02472	0.36292	-2.82355	0.00474946	0.0132658	LIMS2	55679	B3KNZ3
1135	ENSG00000072182.12	108.797	0.819127	0.330198	2.48072	0.0131119	0.0327515	ASIC4	55515	Q96FT7
1136	ENSG00000072195.15	529.304	0.0344785	0.136414	0.252749	0.800462	0.874934	SPEG	10290	Q15772
1137	ENSG00000072201.14	115.352	0.973251	0.229734	4.23643	2.27102e-05	9.96518e-05	LNX1	84708	Q8TBB1
1138	ENSG00000072210.19	3750.93	-0.12967	0.0579408	-2.23797	0.025223	0.0578634	ALDH3A2	224	P51648
1139	ENSG00000072274.13	8606.34	-0.405264	0.0440904	-9.19166	3.86808e-20	7.58902e-19	TFRC	7037	P02786
1140	ENSG00000072310.17	4581.24	-0.144877	0.0610123	-2.37455	0.0175701	0.0422725	SREBF1	6720	P36956
1141	ENSG00000072364.13	7768.9	0.141998	0.0715524	1.98454	0.0471961	0.0992844	AFF4	27125	Q9UHB7
1142	ENSG00000072401.15	976.98	-0.310697	0.0695789	-4.4654	7.99197e-06	3.77895e-05	UBE2D1	7321	A0A087WW00
1143	ENSG00000072415.9	1600.36	-0.136031	0.0605963	-2.24487	0.0247763	0.0569593	MPP5	64398	Q8N3R9
1144	ENSG00000072422.17	1362.65	0.257897	0.0579006	4.45414	8.42287e-06	3.96979e-05	RHOBTB1	9886	A0A024QZL4
1145	ENSG00000072501.18	32864.6	0.0371109	0.0396651	0.935606	0.349476	0.498335	SMC1A	8243	G8JLG1
1146	ENSG00000072506.13	4009.32	-0.338491	0.0527017	-6.42278	1.33809e-10	1.18575e-09	HSD17B10	3028	Q99714
1147	ENSG00000072518.20	2115.94	-0.130787	0.0579946	-2.25516	0.0241232	0.0557163	MARK2	2011	Q7KZI7
1148	ENSG00000072571.20	3586.48	-0.156965	0.0645912	-2.43013	0.0150936	0.0370356	HMMR	3161	O75330
1149	ENSG00000072609.17	3393.35	0.6315	0.0552977	11.42	3.32197e-30	1.18618e-28	CHFR	55743	Q96EP1
1150	ENSG00000072657.9	3.68061	-6.28136	1.97299	-3.18367	0.00145422	0.00454641	TRHDE	29953	Q9UKU6
1151	ENSG00000072682.18	1603.68	0.296419	0.0624737	4.7447	2.0882e-06	1.08086e-05	P4HA2	8974	O15460
1152	ENSG00000072694.21	6.12321	-0.705525	1.10001	-0.641381	0.521275	0.658254	FCGR2B	2213	P31994
1153	ENSG00000072736.19	4184.37	-0.0194261	0.0290004	-0.669857	0.502949	0.643078	NFATC3	4775	B5B2S0
1154	ENSG00000072756.17	1902.39	0.277925	0.0469197	5.92342	3.15316e-09	2.37543e-08	TRNT1	51095	Q96Q11
1155	ENSG00000072778.20	8842.94	0.314765	0.0467761	6.72918	1.70619e-11	1.66793e-10	ACADVL	37	P49748
1156	ENSG00000072786.13	1164.69	-0.368409	0.0826481	-4.45756	8.28984e-06	3.91217e-05	STK10	6793	O94804
1157	ENSG00000072803.17	3739.76	-0.101595	0.0380461	-2.67033	0.00757777	0.0201468	FBXW11	23291	Q9UKB1
1158	ENSG00000072818.12	7.12096	-0.134237	0.957514	-0.140193	0.888507	0.934106	ACAP1	9744	Q15027
1159	ENSG00000072832.15	1216.11	-0.407304	0.0539896	-7.54412	4.5536e-14	5.74918e-13	CRMP1	1400	B3KT07
1160	ENSG00000072840.13	2390.37	0.846645	0.0710046	11.9238	8.89562e-33	3.6412e-31	EVC	2121	P57679
1161	ENSG00000072849.11	2450.52	0.0311639	0.0476269	0.654335	0.512896	0.651463	DERL2	51009	I3L3R8
1162	ENSG00000072858.10	60.2676	-0.293507	0.315264	-0.930988	0.35186	0.500817	SIDT1	54847	Q9NXL6
1163	ENSG00000072864.15	1900.57	0.111446	0.0429004	2.5978	0.00938241	0.0243309	NDE1	54820	Q9NXR1
1164	ENSG00000072952.18	17.161	1.34581	0.667187	2.01714	0.0436811	0.092848	MRVI1	10335	Q9Y6F6
1165	ENSG00000072954.7	205.958	-0.598348	0.169423	-3.53167	0.000412942	0.00144239	TMEM38A	79041	Q9H6F2
1166	ENSG00000072958.8	4610.25	-0.152039	0.0420453	-3.61608	0.0002991	0.00107327	AP1M1	8907	Q59EK3
1167	ENSG00000073008.15	5293.01	0.00911132	0.030567	0.298076	0.765645	0.850825	PVR	5817	P15151
1168	ENSG00000073050.11	4979.83	-0.016086	0.0394032	-0.408241	0.683097	0.790876	XRCC1	7515	B2RCY5
1169	ENSG00000073060.16	5230.78	-0.289756	0.0496574	-5.8351	5.37586e-09	3.94368e-08	SCARB1	949	Q8WTV0
1170	ENSG00000073067.14	2.47612	0.634779	1.80611	0.351462	0.725242	NA	CYP2W1	54905	Q8TAV3
1171	ENSG00000073111.14	10437.1	-0.468283	0.0290517	-16.119	1.87767e-58	1.84528e-56	MCM2	4171	P49736
1172	ENSG00000073146.16	6.48853	0.962558	1.15133	0.836041	0.403132	0.551879	MOV10L1	54456	Q9BXT6
1173	ENSG00000073150.14	273.74	-0.121181	0.127482	-0.950574	0.341821	0.489948	PANX2	56666	Q96RD6
1174	ENSG00000073169.14	2275.9	-0.0103662	0.0510523	-0.203052	0.839095	0.900868	SELENOO	83642	Q9BVL4
1175	ENSG00000073282.13	3.60884	-1.36287	1.17185	-1.16301	0.244826	0.379844	TP63	8626	Q9H3D4
1176	ENSG00000073331.18	692.37	0.121594	0.102176	1.19004	0.234032	0.366933	ALPK1	80216	Q96QP1
1177	ENSG00000073350.13	1202.6	-0.177376	0.0828077	-2.14202	0.032192	0.0715571	LLGL2	3993	Q6P1M3
1178	ENSG00000073417.15	2647.41	0.33554	0.0488151	6.87369	6.25621e-12	6.43526e-11	PDE8A	5151	O60658
1179	ENSG00000073464.12	0.893926	-2.24921	2.08896	-1.07671	0.281609	NA	CLCN4	1183	P51793
1180	ENSG00000073536.18	5896.24	0.111549	0.0412216	2.70608	0.0068083	0.0183311	NLE1	54475	Q9NVX2
1181	ENSG00000073578.17	7970.23	-0.286166	0.0407166	-7.02824	2.09156e-12	2.27249e-11	SDHA	6389	P31040
1182	ENSG00000073584.20	7656.56	-0.269685	0.0446811	-6.03576	1.58212e-09	1.23673e-08	SMARCE1	6605	A0A024R1S7
1183	ENSG00000073598.6	2.98444	1.49746	1.28425	1.16602	0.243606	NA	FNDC8	54752	Q8TC99
1184	ENSG00000073605.18	1258.2	0.0871902	0.0592768	1.4709	0.141319	0.245493	GSDMB	55876	Q8TAX9
1185	ENSG00000073614.13	6090.92	0.342215	0.0558843	6.12364	9.14629e-10	7.37416e-09	KDM5A	5927	P29375
1186	ENSG00000073670.14	1317.39	-0.183281	0.0813972	-2.25169	0.0243418	0.0561262	ADAM11	4185	B4DKD2
1187	ENSG00000073711.11	361.742	-0.130538	0.109512	-1.192	0.233262	0.366112	PPP2R3A	5523	Q06190
1188	ENSG00000073712.15	2485.86	0.0299262	0.0414387	0.72218	0.470184	0.61462	FERMT2	10979	Q96AC1
1189	ENSG00000073734.10	12.7281	2.59926	1.42119	1.82894	0.0674083	0.13389	ABCB11	8647	O95342
1190	ENSG00000073737.16	89.8238	1.77007	0.476137	3.71758	0.000201142	0.000743403	DHRS9	10170	Q9BPW9
1191	ENSG00000073754.6	0.472338	1.42256	3.67473	0.387119	0.698668	NA	CD5L	922	O43866
1192	ENSG00000073756.12	109.799	0.876979	0.240379	3.64832	0.00026396	0.000956933	PTGS2	5743	P35354
1193	ENSG00000073792.15	4922.1	-0.231491	0.0352936	-6.55902	5.41629e-11	5.01559e-10	IGF2BP2	10644	Q9Y6M1
1194	ENSG00000073803.14	1128.95	-0.313056	0.0763945	-4.09788	4.16952e-05	0.000173965	MAP3K13	9175	O43283
1195	ENSG00000073849.15	919.972	-0.620378	0.0912199	-6.80091	1.03962e-11	1.03853e-10	ST6GAL1	6480	P15907
1196	ENSG00000073861.3	4.76296	-1.25276	0.88842	-1.4101	0.158511	0.269347	TBX21	30009	Q9UL17
1197	ENSG00000073905.8	6.70858	-0.789414	0.610436	-1.2932	0.195943	0.319116	NA	NA	NA
1198	ENSG00000073910.22	346.211	0.523679	0.203691	2.57095	0.0101421	0.0260625	FRY	10129	Q5TBA9
1199	ENSG00000073921.18	3794.93	0.00190608	0.0557511	0.0341891	0.972726	0.986334	PICALM	8301	A0A024R5L7
1200	ENSG00000073969.18	4175.45	-0.162466	0.0397299	-4.08926	4.32754e-05	0.000179991	NSF	4905	P46459
1201	ENSG00000074047.21	617.455	-0.392917	0.165074	-2.38024	0.0173013	0.0417224	GLI2	2736	P10070
1202	ENSG00000074054.18	3852.84	0.173708	0.0517451	3.357	0.000787929	0.00260498	CLASP1	23332	Q7Z460
1203	ENSG00000074071.14	7053.94	-0.204473	0.0414329	-4.93505	8.01311e-07	4.39141e-06	MRPS34	65993	C9JJ19
1204	ENSG00000074181.9	752.271	0.0703663	0.127106	0.553601	0.579852	0.707018	NOTCH3	4854	Q9UM47
1205	ENSG00000074201.9	4440.15	-0.266168	0.0413292	-6.44019	1.19323e-10	1.06256e-09	CLNS1A	1207	P54105
1206	ENSG00000074211.14	991.636	-0.189258	0.0578962	-3.26893	0.00107956	0.00346331	PPP2R2C	5522	Q9Y2T4
1207	ENSG00000074219.13	890.945	0.120335	0.06694	1.79766	0.0722315	0.141614	TEAD2	8463	A0A024QZE2
1208	ENSG00000074266.21	1303.62	-0.191781	0.0571505	-3.35571	0.000791602	0.00261475	EED	8726	O75530
1209	ENSG00000074276.10	7.56454	-0.662038	0.935822	-0.70744	0.479293	0.622796	CDHR2	54825	Q9BYE9
1210	ENSG00000074317.11	103.797	0.095165	0.157347	0.604809	0.545306	0.678318	SNCB	6620	Q16143
1211	ENSG00000074319.13	2590.16	-0.184644	0.0509312	-3.62537	0.000288544	0.00103864	TSG101	7251	Q99816
1212	ENSG00000074356.17	4833.84	-0.00650299	0.0607301	-0.10708	0.914725	0.950992	NCBP3	55421	Q53F19
1213	ENSG00000074370.18	146.021	-0.887311	0.198988	-4.45911	8.23005e-06	3.88563e-05	ATP2A3	489	A8K9K1
1214	ENSG00000074410.14	868.859	-0.0973818	0.0659953	-1.47559	0.140055	0.24357	CA12	771	O43570
1215	ENSG00000074416.14	161.685	0.0485507	0.233795	0.207663	0.835492	0.89837	MGLL	11343	Q99685
1216	ENSG00000074527.12	311.579	-0.053855	0.102709	-0.524345	0.600038	0.72255	NTN4	59277	A8K3H6
1217	ENSG00000074582.14	3013.08	-0.0342358	0.0415741	-0.823489	0.41023	0.558432	BCS1L	617	A0A024R467
1218	ENSG00000074590.13	1161.55	-0.208426	0.0633361	-3.29079	0.000999062	0.00322768	NUAK1	9891	A0A024RBL3
1219	ENSG00000074603.19	6655.72	0.437509	0.0394175	11.0994	1.26351e-28	4.17666e-27	DPP8	54878	A0A024R5Z6
1220	ENSG00000074621.14	649.695	0.61892	0.240548	2.57296	0.0100834	0.0259207	SLC24A1	9187	B4DUG1
1221	ENSG00000074657.13	7.06682	-3.18794	1.16759	-2.73036	0.00632657	0.0171825	ZNF532	55205	A0A024R283
1222	ENSG00000074660.16	14.8275	0.643717	0.520727	1.23619	0.216388	0.344989	SCARF1	8578	A8K6Z5
1223	ENSG00000074695.6	8432.53	-0.206746	0.0527978	-3.91581	9.01018e-05	0.000355406	LMAN1	3998	A0A024R2A7
1224	ENSG00000074696.13	20724.1	0.322848	0.028774	11.2201	3.24797e-29	1.11768e-27	HACD3	51495	Q9P035
1225	ENSG00000074706.13	54.4455	0.0830585	0.386066	0.215141	0.829658	0.894301	IPCEF1	26034	Q8WWN9
1226	ENSG00000074755.15	8788.73	0.304934	0.0351358	8.67873	4.00218e-18	6.96297e-17	ZZEF1	23140	O43149
1227	ENSG00000074800.16	99616	-0.257745	0.0367807	-7.00761	2.4242e-12	2.61567e-11	ENO1	2023	P06733
1228	ENSG00000074803.20	2.62906	-0.141816	1.60275	-0.0884829	0.929493	NA	SLC12A1	6557	Q13621
1229	ENSG00000074842.8	3523.02	-0.19486	0.0468805	-4.15651	3.23142e-05	0.000137857	MYDGF	56005	Q969H8
1230	ENSG00000074855.11	812.549	-0.0684281	0.0772051	-0.886316	0.375447	0.524333	ANO8	57719	Q9HCE9
1231	ENSG00000074935.14	1615.64	0.0267673	0.0653086	0.409859	0.681909	0.789854	TUBE1	51175	Q9UJT0
1232	ENSG00000074964.17	871.908	0.239099	0.0850279	2.812	0.0049234	0.01372	ARHGEF10L	55160	Q9HCE6
1233	ENSG00000074966.11	57.0937	0.571771	0.432356	1.32246	0.186017	0.306081	TXK	7294	P42681
1234	ENSG00000075035.10	3.20167	-1.44579	1.31683	-1.09793	0.272235	NA	WSCD2	9671	Q2TBF2
1235	ENSG00000075043.18	473.407	-0.242519	0.0968896	-2.50304	0.0123132	0.0309667	KCNQ2	3785	O43526
1236	ENSG00000075073.15	0.622109	-3.37779	3.14011	-1.07569	0.282065	NA	TACR2	6865	P21452
1237	ENSG00000075089.9	2388.43	0.0822545	0.0762139	1.07926	0.280472	0.422004	ACTR6	64431	Q9GZN1
1238	ENSG00000075131.10	2309.85	-0.171107	0.0476595	-3.5902	0.000330423	0.00117465	TIPIN	54962	B4DRF3
1239	ENSG00000075142.13	2019.45	-0.218498	0.0870628	-2.50967	0.0120846	0.0304514	SRI	6717	P30626
1240	ENSG00000075151.20	13883.9	-0.018296	0.0315584	-0.57975	0.562083	0.692588	EIF4G3	8672	A0A0A0MSA7
1241	ENSG00000075188.9	1942.28	-0.199467	0.0647753	-3.07936	0.00207443	0.00628581	NUP37	79023	Q8NFH4
1242	ENSG00000075213.11	554.657	0.0959797	0.0960046	0.99974	0.317436	0.463502	SEMA3A	10371	Q14563
1243	ENSG00000075218.19	3517.13	0.118304	0.0452113	2.61669	0.00887858	0.0231509	GTSE1	51512	Q9NYZ3
1244	ENSG00000075223.14	1977.34	0.459591	0.0649472	7.07637	1.47974e-12	1.62556e-11	SEMA3C	10512	Q99985
1245	ENSG00000075234.17	3600.23	0.423316	0.0714985	5.92062	3.20722e-09	2.41358e-08	TTC38	55020	Q5R3I4
1246	ENSG00000075239.14	4149.8	-0.337893	0.0404472	-8.35393	6.6031e-17	1.04771e-15	ACAT1	38	A0A140VJX1
1247	ENSG00000075240.17	1206.44	0.279603	0.109898	2.5442	0.0109529	0.0278768	GRAMD4	23151	Q6IC98
1248	ENSG00000075275.16	3296.06	0.151208	0.0523242	2.88983	0.00385452	0.0110157	CELSR1	9620	Q9NYQ6
1249	ENSG00000075290.8	89.3701	-0.414404	0.170736	-2.42717	0.0152172	0.0372978	WNT8B	7479	Q93098
1250	ENSG00000075292.19	8573.51	0.16121	0.0635999	2.53475	0.0112528	0.0285601	ZNF638	27332	Q14966
1251	ENSG00000075303.13	1013.24	0.38135	0.135236	2.81987	0.00480424	0.0134102	SLC25A40	55972	Q8TBP6
1252	ENSG00000075336.12	1977.88	-0.342104	0.0501592	-6.82035	9.08187e-12	9.14347e-11	TIMM21	29090	A8K1K8
1253	ENSG00000075340.23	2390.47	-0.0885193	0.0589183	-1.50241	0.132992	0.233784	ADD2	119	P35612
1254	ENSG00000075391.16	2341.59	-0.0257742	0.0844517	-0.305194	0.760218	0.847029	RASAL2	9462	A8K2P3
1255	ENSG00000075399.14	1042.94	0.162325	0.0817726	1.98507	0.0471363	0.0992159	VPS9D1	9605	Q9Y2B5
1256	ENSG00000075407.18	3905.21	0.324898	0.103632	3.13511	0.00171792	0.00530052	ZNF37A	7587	P17032
1257	ENSG00000075413.18	4959.79	-0.0909823	0.0472382	-1.92603	0.0541004	0.11135	MARK3	4140	A0A0A0MT23
1258	ENSG00000075415.12	17966.4	-0.255359	0.0283251	-9.0153	1.96329e-19	3.68615e-18	SLC25A3	5250	A0A024RBE8
1259	ENSG00000075420.13	2014.2	0.169693	0.0663802	2.55638	0.0105769	0.0270682	FNDC3B	64778	Q53EP0
1260	ENSG00000075426.12	1200.05	0.568356	0.0568219	10.0024	1.48743e-23	3.70448e-22	FOSL2	2355	P15408
1261	ENSG00000075429.9	15.249	0.31231	0.512882	0.608931	0.54257	0.676067	CACNG5	27091	Q9UF02
1262	ENSG00000075461.6	56.1613	0.213484	0.229851	0.928793	0.352997	0.502206	CACNG4	27092	A0A024R8J8
1263	ENSG00000075539.15	2415.32	0.300484	0.106808	2.81331	0.00490345	0.0136679	FRYL	285527	B3KXG5
1264	ENSG00000075568.17	3372.26	-0.0403607	0.0618264	-0.652806	0.513881	0.652374	TMEM131	23505	Q92545
1265	ENSG00000075618.18	3438.72	-1.02183	0.0421095	-24.266	4.47722e-130	1.65558e-127	FSCN1	6624	B3KTA3
1266	ENSG00000075624.16	73612.9	-0.142516	0.0438911	-3.24703	0.00116616	0.00371744	ACTB	60	P60709
1267	ENSG00000075643.6	300.883	-0.231601	0.185081	-1.25135	0.210806	0.338223	MOCOS	55034	Q96EN8
1268	ENSG00000075651.16	938.874	-0.566931	0.0798498	-7.09997	1.24782e-12	1.37981e-11	PLD1	5337	Q59EA4
1269	ENSG00000075673.11	64.5768	-0.28688	0.210323	-1.364	0.172567	0.288164	ATP12A	479	B4E0R9
1270	ENSG00000075702.18	14429.9	0.361301	0.0398958	9.05611	1.35187e-19	2.57138e-18	WDR62	284403	O43379
1271	ENSG00000075711.21	4124.54	-0.0107406	0.0651017	-0.164982	0.868958	0.921278	DLG1	1739	Q12959
1272	ENSG00000075785.13	7736.76	-0.129368	0.0257375	-5.02644	4.99677e-07	2.8111e-06	RAB7A	7879	A0A158RFU6
1273	ENSG00000075790.10	1520.56	0.0228471	0.0871917	0.262033	0.793296	0.869497	BCAP29	55973	E9PAJ1
1274	ENSG00000075826.17	1334.63	-0.265526	0.0574625	-4.62085	3.82163e-06	1.89924e-05	SEC31B	25956	Q9NQW1
1275	ENSG00000075856.12	6604.37	-0.0819056	0.0322398	-2.54051	0.0110691	0.0281527	SART3	9733	Q15020
1276	ENSG00000075891.21	111.037	-0.376376	0.172827	-2.17776	0.029424	0.0662206	PAX2	5076	Q02962
1277	ENSG00000075914.13	1798.64	0.212472	0.0624226	3.40377	0.00066462	0.00223215	EXOSC7	23016	A0A024R2P7
1278	ENSG00000075945.13	1573.83	-0.11803	0.0488971	-2.41384	0.0157856	0.038497	KIFAP3	22920	Q92845
1279	ENSG00000075975.16	2850.87	-0.091539	0.0362364	-2.52616	0.0115315	0.0291996	MKRN2	23609	Q9H000
1280	ENSG00000076003.5	7256.91	-0.469115	0.0323154	-14.5167	9.49071e-48	6.81114e-46	MCM6	4175	Q14566
1281	ENSG00000076043.10	2512.42	0.116277	0.0395302	2.94146	0.00326667	0.00946845	REXO2	25996	Q9Y3B8
1282	ENSG00000076053.10	846.578	-0.0318367	0.0716099	-0.444586	0.656619	0.768857	RBM7	10179	J3KPD3
1283	ENSG00000076067.13	2136.52	0.556714	0.0942743	5.90525	3.52109e-09	2.63532e-08	RBMS2	5939	Q15434
1284	ENSG00000076108.11	10318.1	0.00378389	0.0601964	0.0628591	0.949879	0.97266	BAZ2A	11176	F8VU39
1285	ENSG00000076201.15	3421.34	0.0199869	0.062322	0.320703	0.748435	0.839043	PTPN23	25930	B4DST5
1286	ENSG00000076242.15	3610.16	0.215095	0.0481794	4.46447	8.02674e-06	3.7921e-05	MLH1	4292	P40692
1287	ENSG00000076248.10	7490.03	-0.152566	0.0382468	-3.98899	6.63566e-05	0.0002674	UNG	7374	E5KTA6
1288	ENSG00000076258.10	134.782	-0.470379	0.23108	-2.03557	0.0417937	0.0894637	FMO4	2329	P31512
1289	ENSG00000076321.11	1217.35	-0.132689	0.0702286	-1.88938	0.0588406	0.119628	KLHL20	27252	A0A024R940
1290	ENSG00000076344.16	14.849	0.148398	0.710287	0.208927	0.834505	0.897707	RGS11	8786	O94810
1291	ENSG00000076351.13	2389.96	-0.180425	0.0787192	-2.292	0.0219056	0.0511739	SLC46A1	113235	A0A024QZ44
1292	ENSG00000076356.7	1610.03	-0.527533	0.0953952	-5.52998	3.20272e-08	2.12322e-07	PLXNA2	5362	O75051
1293	ENSG00000076382.17	7591.32	-0.230713	0.0365436	-6.31337	2.7303e-10	2.33413e-09	SPAG5	10615	Q96R06
1294	ENSG00000076513.17	3601.84	0.327261	0.0452325	7.23508	4.6527e-13	5.37933e-12	ANKRD13A	88455	Q3ZTS7
1295	ENSG00000076554.15	2068.01	-0.0636131	0.0536038	-1.18673	0.235335	0.368546	TPD52	7163	P55327
1296	ENSG00000076555.15	1398.96	0.708408	0.0954662	7.42051	1.16669e-13	1.42119e-12	ACACB	32	O00763
1297	ENSG00000076604.15	4159.29	-0.108094	0.0640626	-1.68731	0.091543	0.17267	TRAF4	9618	A0A024QZ59
1298	ENSG00000076641.4	720.618	-0.511848	0.088139	-5.80729	6.34936e-09	4.61357e-08	PAG1	55824	Q9NWQ8
1299	ENSG00000076650.7	2294.38	-0.00899353	0.0513672	-0.175083	0.861014	0.915615	GPATCH1	55094	Q9BRR8
1300	ENSG00000076662.10	108.18	-0.161772	0.248008	-0.652286	0.514216	0.652609	ICAM3	3385	K7ERN2
1301	ENSG00000076685.18	5043.84	0.709428	0.041115	17.2547	1.03132e-66	1.27843e-64	NT5C2	22978	A8K6K2
1302	ENSG00000076706.17	1370.58	0.451973	0.0629201	7.18328	6.80586e-13	7.76993e-12	MCAM	4162	A0A024R3I5
1303	ENSG00000076716.9	2143.39	-0.422577	0.0452248	-9.34392	9.28292e-21	1.92332e-19	GPC4	2239	O75487
1304	ENSG00000076770.14	1697.92	-0.0406333	0.102557	-0.396204	0.691955	0.797316	MBNL3	55796	Q9NUK0
1305	ENSG00000076826.9	1242.5	-0.543085	0.0679907	-7.98764	1.3755e-15	1.95246e-14	CAMSAP3	57662	Q9P1Y5
1306	ENSG00000076864.19	486.527	0.0584679	0.0846416	0.69077	0.48971	0.631853	RAP1GAP	5909	P47736
1307	ENSG00000076924.12	3293.71	-0.203522	0.0402708	-5.05383	4.3304e-07	2.46225e-06	XAB2	56949	Q9HCS7
1308	ENSG00000076928.17	2912.02	-0.27141	0.0844317	-3.21455	0.00130649	0.00412262	ARHGEF1	9138	A0A024R0R1
1309	ENSG00000076944.16	3082.74	0.0837457	0.0597242	1.40221	0.160853	0.272443	STXBP2	6813	Q15833
1310	ENSG00000076984.17	3346.68	-0.111445	0.061809	-1.80306	0.0713793	0.140384	MAP2K7	5609	B4DV95
1311	ENSG00000077009.13	9.69338	1.33165	0.54215	2.45624	0.0140398	0.0347414	NMRK2	27231	Q9NPI5
1312	ENSG00000077044.10	3650.01	0.183719	0.0585812	3.13614	0.00171185	0.00528326	DGKD	8527	A0A024R495
1313	ENSG00000077063.11	873.767	-0.166378	0.0883514	-1.88314	0.0596811	0.121128	CTTNBP2	83992	Q20BG9
1314	ENSG00000077080.10	7.90686	-0.438418	0.557429	-0.7865	0.431575	0.578642	ACTL6B	51412	O94805
1315	ENSG00000077092.19	376.637	-0.100481	0.0950898	-1.0567	0.290648	0.433104	RARB	5915	F1D8S6
1316	ENSG00000077097.15	6758.37	-0.254629	0.0404674	-6.29219	3.1302e-10	2.6614e-09	TOP2B	7155	Q02880
1317	ENSG00000077147.16	11380.6	0.0189949	0.0516868	0.367501	0.713246	0.812451	TM9SF3	56889	A0A024QYS2
1318	ENSG00000077150.20	2082.44	0.607391	0.0715311	8.49128	2.04369e-17	3.38809e-16	NFKB2	4791	Q00653
1319	ENSG00000077152.11	3741.45	-0.00545264	0.057092	-0.0955061	0.923913	0.957032	UBE2T	29089	Q9NPD8
1320	ENSG00000077157.22	3571.3	0.718884	0.129786	5.53902	3.04171e-08	2.02567e-07	PPP1R12B	4660	O60237
1321	ENSG00000077232.18	4653.1	0.1372	0.0386086	3.55362	0.000379967	0.00133684	DNAJC10	54431	Q8IXB1
1322	ENSG00000077235.18	10591.5	-0.440076	0.05886	-7.47665	7.62426e-14	9.44568e-13	GTF3C1	2975	Q12789
1323	ENSG00000077238.14	468.357	-0.0734997	0.100761	-0.729446	0.465729	0.610805	IL4R	3566	P24394
1324	ENSG00000077254.14	4992.22	-0.00468948	0.0393356	-0.119217	0.905103	0.944416	USP33	23032	Q8TEY7
1325	ENSG00000077264.15	38.4752	0.788968	0.388073	2.03304	0.0420484	0.0899206	PAK3	5063	B2RCU6
1326	ENSG00000077274.9	2.60606	-0.520062	1.35377	-0.384158	0.700861	NA	CAPN6	827	Q9Y6Q1
1327	ENSG00000077279.18	0.740175	0.983039	2.55228	0.385161	0.700118	NA	DCX	1641	O43602
1328	ENSG00000077312.9	6102.79	-0.475904	0.0405266	-11.743	7.67146e-32	2.98339e-30	SNRPA	6626	P09012
1329	ENSG00000077327.16	8.18278	0.0739185	0.77073	0.0959072	0.923594	0.956756	SPAG6	9576	O75602
1330	ENSG00000077348.9	3206.59	-0.206576	0.0517844	-3.98916	6.63081e-05	0.000267253	EXOSC5	56915	Q9NQT4
1331	ENSG00000077380.15	3623.02	-0.165514	0.0407565	-4.06106	4.88507e-05	0.000201318	DYNC1I2	1781	A0A140VKE9
1332	ENSG00000077420.16	7.92696	-0.548408	0.725893	-0.755495	0.449952	0.59621	APBB1IP	54518	Q7Z5R6
1333	ENSG00000077454.16	2292.8	0.0122013	0.0710746	0.17167	0.863697	0.917484	LRCH4	4034	O75427
1334	ENSG00000077458.13	1221.54	0.467362	0.0930864	5.02073	5.14746e-07	2.88917e-06	FAM76B	143684	F5GX09
1335	ENSG00000077463.15	1440.44	0.0715651	0.0551973	1.29653	0.194792	0.317646	SIRT6	51548	Q8N6T7
1336	ENSG00000077514.9	2311.65	0.0163218	0.0382389	0.426838	0.669498	0.779675	POLD3	10714	A0A024R5M8
1337	ENSG00000077522.13	2690.63	1.05169	0.0869686	12.0927	1.15435e-33	4.88069e-32	ACTN2	88	P35609
1338	ENSG00000077549.18	5659.27	-0.136668	0.0333625	-4.09644	4.19549e-05	0.000174982	CAPZB	832	P47756
1339	ENSG00000077585.14	1101.83	-0.339538	0.0574844	-5.90661	3.49221e-09	2.6146e-08	GPR137B	7107	O60478
1340	ENSG00000077616.11	370.286	0.612608	0.101558	6.03211	1.61829e-09	1.2641e-08	NAALAD2	10003	J3KNJ3
1341	ENSG00000077684.16	2148.98	-0.0534107	0.0416173	-1.28338	0.199361	0.323475	JADE1	79960	Q6IE81
1342	ENSG00000077713.19	8.90348	0.264112	0.601054	0.439415	0.660361	0.771745	SLC25A43	203427	Q8WUT9
1343	ENSG00000077721.16	4830.51	-0.111509	0.0337937	-3.29968	0.000967956	0.00313501	UBE2A	7319	A0A0D9SG71
1344	ENSG00000077782.20	5162.11	0.0446941	0.044137	1.01262	0.311241	0.456524	FGFR1	2260	A0A0S2Z3Q6
1345	ENSG00000077800.13	1.04421	3.10881	1.99311	1.55977	0.118814	NA	FKBP6	8468	O75344
1346	ENSG00000077935.17	22.0392	-3.70152	1.28671	-2.87673	0.00401817	0.011434	SMC1B	27127	Q8NDV3
1347	ENSG00000077942.19	704.257	-0.759383	0.0795592	-9.54488	1.36271e-21	2.99097e-20	FBLN1	2192	P23142
1348	ENSG00000077943.8	1097.33	-0.291427	0.082399	-3.53678	0.000405042	0.00141797	ITGA8	8516	B4DN28
1349	ENSG00000078018.20	546.036	0.494756	0.116649	4.24142	2.22109e-05	9.77165e-05	MAP2	4133	P11137
1350	ENSG00000078043.16	1565.35	-0.125965	0.0626845	-2.00951	0.0444836	0.0943422	PIAS2	9063	A0A024RC49
1351	ENSG00000078053.17	279.024	-0.612754	0.114407	-5.3559	8.51301e-08	5.33396e-07	AMPH	273	P49418
1352	ENSG00000078061.13	3825.29	-0.0472298	0.0447729	-1.05488	0.291482	0.43399	ARAF	369	P10398
1353	ENSG00000078070.13	2253.13	0.333749	0.0728543	4.58105	4.6265e-06	2.27642e-05	MCCC1	56922	Q68D27
1354	ENSG00000078081.8	393.984	0.00237865	0.0968809	0.0245524	0.980412	0.989815	LAMP3	27074	Q9UQV4
1355	ENSG00000078098.14	12.0187	4.1144	1.36234	3.02009	0.002527	0.00751423	FAP	2191	B4DLR2
1356	ENSG00000078114.18	1040.26	0.242255	0.123487	1.96178	0.0497876	0.103964	NEBL	10529	O76041
1357	ENSG00000078124.12	1995.2	0.656607	0.0704588	9.31901	1.17426e-20	2.41232e-19	ACER3	55331	B7Z2Q2
1358	ENSG00000078140.14	4748.99	-0.13175	0.0517702	-2.5449	0.0109308	0.0278271	UBE2K	3093	P61086
1359	ENSG00000078142.13	3709.5	0.01873	0.0634578	0.295157	0.767874	0.852425	PIK3C3	5289	A8MYT4
1360	ENSG00000078177.14	1400.51	0.363566	0.0905179	4.01651	5.90653e-05	0.000240371	N4BP2	55728	B2ZZ87
1361	ENSG00000078237.7	1195.69	-0.281278	0.215014	-1.30819	0.19081	0.312483	TIGAR	57103	Q9NQ88
1362	ENSG00000078246.17	2339.13	0.102006	0.0454165	2.24601	0.0247034	0.0568218	TULP3	7289	O75386
1363	ENSG00000078269.15	2865.64	0.455753	0.0529361	8.60949	7.33866e-18	1.25575e-16	SYNJ2	8871	A0A1W2PR85
1364	ENSG00000078295.17	129.933	-3.20803	0.761884	-4.21065	2.54639e-05	0.000110623	ADCY2	108	Q08462
1365	ENSG00000078304.19	4787.37	-0.21628	0.0368423	-5.87043	4.34659e-09	3.22002e-08	PPP2R5C	5527	Q13362
1366	ENSG00000078319.9	389.953	0.162879	0.0849615	1.91709	0.0552263	0.113251	NA	NA	NA
1367	ENSG00000078328.21	2.48439	2.23544	1.51086	1.47958	0.138985	NA	RBFOX1	54715	Q59HD3
1368	ENSG00000078369.18	16173	-0.157898	0.027701	-5.7001	1.19739e-08	8.40251e-08	GNB1	2782	B3KVK2
1369	ENSG00000078399.19	6126.51	-0.123781	0.0414358	-2.98729	0.00281465	0.0082681	HOXA9	3205	P31269
1370	ENSG00000078401.7	15.5452	-0.46813	0.519292	-0.901478	0.367334	0.516474	EDN1	1906	P05305
1371	ENSG00000078403.17	3785.58	0.184833	0.0649075	2.84763	0.0044046	0.0124154	MLLT10	8028	P55197
1372	ENSG00000078487.17	781.137	0.528432	0.0781555	6.76128	1.36774e-11	1.34961e-10	ZCWPW1	55063	Q9H0M4
1373	ENSG00000078549.14	65.4599	0.338659	0.397219	0.852576	0.393894	0.542627	ADCYAP1R1	117	A0A090N8F8
1374	ENSG00000078579.9	4.22975	-0.590658	0.916572	-0.644421	0.519302	0.656485	FGF20	26281	Q9NP95
1375	ENSG00000078596.11	0.770537	-3.22233	2.7461	-1.17342	0.240626	NA	ITM2A	9452	O43736
1376	ENSG00000078618.21	7514.4	-0.173582	0.0334145	-5.19483	2.04912e-07	1.2218e-06	NRDC	4898	O43847
1377	ENSG00000078668.14	6105.8	-0.371246	0.0375498	-9.88676	4.75168e-23	1.1392e-21	VDAC3	7419	Q9Y277
1378	ENSG00000078674.17	11104.7	0.0232398	0.0613835	0.378601	0.704984	0.806561	PCM1	5108	B9EIS5
1379	ENSG00000078687.17	1657.6	-0.163687	0.0743603	-2.20127	0.0277167	0.0628844	TNRC6C	57690	Q9HCJ0
1380	ENSG00000078699.21	1809.96	0.257997	0.0803247	3.21192	0.00131851	0.00415752	CBFA2T2	9139	O43439
1381	ENSG00000078747.15	5900.49	0.334525	0.0469915	7.11884	1.0884e-12	1.2171e-11	ITCH	83737	Q96J02
1382	ENSG00000078795.16	3.84753	0.233822	1.16243	0.201149	0.840582	0.901754	PKD2L2	27039	Q9NZM6
1383	ENSG00000078804.13	977.553	-0.245742	0.0753248	-3.26243	0.0011046	0.00353409	TP53INP2	58476	Q8IXH6
1384	ENSG00000078808.17	5718.92	-0.283194	0.0497258	-5.6951	1.23298e-08	8.64392e-08	SDF4	51150	A0A024R084
1385	ENSG00000078814.16	52.9638	1.3012	0.488214	2.66522	0.00769375	0.0204227	MYH7B	57644	A7E2Y1
1386	ENSG00000078900.15	1671.89	-0.41056	0.0681229	-6.02675	1.67286e-09	1.30392e-08	TP73	7161	O15350
1387	ENSG00000078902.16	1405.07	0.0244037	0.0692265	0.35252	0.724448	0.820543	TOLLIP	54472	B3KR28
1388	ENSG00000078967.13	630.085	-0.270409	0.0781707	-3.45921	0.000541767	0.00185204	UBE2D4	51619	A0A024RA90
1389	ENSG00000079101.16	59.3474	-0.361641	0.281867	-1.28302	0.199485	0.323615	CLUL1	27098	B7Z5R4
1390	ENSG00000079102.16	394.076	-0.221337	0.120286	-1.84009	0.0657555	0.131252	RUNX1T1	862	B2R6I9
1391	ENSG00000079112.10	1.22246	1.89674	1.97988	0.958007	0.338059	NA	CDH17	1015	Q12864
1392	ENSG00000079134.12	3657.5	-0.355942	0.0502212	-7.08748	1.36573e-12	1.50334e-11	THOC1	9984	Q96FV9
1393	ENSG00000079150.18	676.366	0.480948	0.0731615	6.57378	4.90526e-11	4.57342e-10	FKBP7	51661	Q9Y680
1394	ENSG00000079156.17	1646.53	-0.139439	0.0525865	-2.65162	0.00801068	0.0211892	OSBPL6	114880	Q9BZF3
1395	ENSG00000079215.14	4779.04	0.313786	0.0367363	8.54157	1.32412e-17	2.22218e-16	SLC1A3	6507	P43003
1396	ENSG00000079246.16	15129.6	-0.353167	0.0368403	-9.58643	9.11863e-22	2.02588e-20	XRCC5	7520	P13010
1397	ENSG00000079257.8	662.682	-0.631814	0.0758603	-8.32865	8.17678e-17	1.2899e-15	LXN	56925	Q9BS40
1398	ENSG00000079263.19	3.94257	1.96341	1.40612	1.39633	0.162614	0.274785	SP140	11262	B4DVW8
1399	ENSG00000079277.21	1354.84	-0.235866	0.0731579	-3.22406	0.00126385	0.00400011	MKNK1	8569	Q9BUB5
1400	ENSG00000079308.19	38.0159	-0.0516486	0.340269	-0.151787	0.879355	0.92824	TNS1	7145	B7Z6H8
1401	ENSG00000079313.15	4178.75	0.144035	0.0584655	2.46358	0.0137555	0.0341144	REXO1	57455	Q8N1G1
1402	ENSG00000079332.15	6432.19	0.230586	0.0361035	6.3868	1.69393e-10	1.48182e-09	SAR1A	56681	Q5SQT9
1403	ENSG00000079335.20	788.018	-0.156887	0.0703738	-2.22934	0.025791	0.0589752	CDC14A	8556	Q9UNH5
1404	ENSG00000079337.16	872.443	1.55816	0.112949	13.7953	2.71997e-43	1.65297e-41	RAPGEF3	10411	Q99777
1405	ENSG00000079385.22	14.0295	-0.0400275	0.993839	-0.0402756	0.967873	0.983013	CEACAM1	634	P13688
1406	ENSG00000079387.14	3482.66	0.328505	0.054946	5.97868	2.24947e-09	1.72259e-08	SENP1	29843	Q6N001
1407	ENSG00000079393.20	6.9772	0.485831	0.748262	0.649279	0.516158	0.653836	DUSP13	51207	Q6B8I1
1408	ENSG00000079432.7	6219.19	0.0258868	0.0469792	0.551026	0.581616	0.708375	CIC	23152	Q96RK0
1409	ENSG00000079435.10	1.09419	1.21272	2.07329	0.584926	0.558597	NA	LIPE	3991	A8K8W7
1410	ENSG00000079459.13	6950.39	-0.363598	0.0323464	-11.2407	2.57192e-29	8.90661e-28	FDFT1	2222	P37268
1411	ENSG00000079462.7	1997.96	-0.363951	0.0601376	-6.05197	1.43089e-09	1.12455e-08	PAFAH1B3	5050	A0A024R0L6
1412	ENSG00000079482.13	960.322	0.80932	0.355689	2.27536	0.0228843	0.0531701	OPHN1	4983	O60890
1413	ENSG00000079616.12	6204.74	-0.313807	0.040493	-7.74966	9.21388e-15	1.22722e-13	KIF22	3835	A0A024R632
1414	ENSG00000079689.14	3.45444	1.66747	1.19145	1.39953	0.161654	0.273586	SCGN	10590	O76038
1415	ENSG00000079691.18	1612.01	0.206686	0.0663352	3.11577	0.00183462	0.00562716	CARMIL1	55604	Q5VZK9
1416	ENSG00000079739.17	2307.15	-0.300388	0.0397754	-7.5521	4.28297e-14	5.42634e-13	PGM1	5236	B7Z6C2
1417	ENSG00000079785.15	6957.44	-0.277149	0.0291892	-9.49489	2.20436e-21	4.79487e-20	DDX1	1653	A3RJH1
1418	ENSG00000079805.16	7662.98	-0.321822	0.0390278	-8.24597	1.63828e-16	2.51884e-15	DNM2	1785	P50570
1419	ENSG00000079819.19	7809.64	-0.121279	0.0462908	-2.61994	0.00879444	0.0229727	EPB41L2	2037	I6L9B1
1420	ENSG00000079841.18	97.9178	0.937366	0.263247	3.56078	0.000369756	0.00130365	RIMS1	22999	Q3ZCW0
1421	ENSG00000079931.15	2873.05	0.317358	0.0382863	8.28908	1.14131e-16	1.77984e-15	MOXD1	26002	Q6UVY6
1422	ENSG00000079950.14	3151.69	-0.134241	0.0866685	-1.54891	0.121405	0.217301	STX7	8417	O15400
1423	ENSG00000079974.17	1589.97	0.186066	0.0602218	3.08968	0.00200375	0.0060928	RABL2B	11158	Q9UNT1
1424	ENSG00000079999.14	2930.23	-0.276653	0.0671593	-4.11935	3.79938e-05	0.000159836	KEAP1	9817	A0A024R7C0
1425	ENSG00000080007.8	0.720926	-0.0405694	2.42293	-0.0167439	0.986641	NA	DDX43	55510	Q9NXZ2
1426	ENSG00000080031.10	160.879	2.09384	0.4086	5.12443	2.98437e-07	1.73812e-06	PTPRH	5794	NA
1427	ENSG00000080166.16	27.2425	1.70456	0.383685	4.44259	8.88845e-06	4.17031e-05	DCT	1638	P40126
1428	ENSG00000080189.15	3678.96	0.0322588	0.0430142	0.749957	0.453281	0.599093	SLC35C2	51006	Q9NQQ7
1429	ENSG00000080200.10	1839.63	-0.228302	0.0636577	-3.5864	0.00033527	0.00119072	CRYBG3	131544	Q68DQ2
1430	ENSG00000080224.17	43.6767	1.5264	0.325989	4.68236	2.83594e-06	1.43988e-05	EPHA6	285220	A0A0B4J1T8
1431	ENSG00000080293.9	0.54785	-0.164832	2.47831	-0.0665098	0.946972	NA	SCTR	6344	P47872
1432	ENSG00000080298.15	311.771	0.142789	0.135739	1.05194	0.292829	0.435461	RFX3	5991	P48380
1433	ENSG00000080345.18	7235.98	0.150894	0.0633329	2.38256	0.017193	0.0414978	RIF1	55183	Q5UIP0
1434	ENSG00000080371.6	2345.06	-0.0202908	0.0671983	-0.301954	0.762687	0.848997	RAB21	23011	A0A024RBA9
1435	ENSG00000080493.17	399.449	0.0581211	0.0961093	0.60474	0.545352	0.678332	SLC4A4	8671	A0A024RD97
1436	ENSG00000080503.24	3845.13	0.133127	0.181528	0.733369	0.463333	0.608325	SMARCA2	6595	B4DSC8
1437	ENSG00000080511.5	0.383029	1.225	3.95709	0.309571	0.756887	NA	RDH8	50700	K7ELF7
1438	ENSG00000080546.13	3036.52	0.169526	0.0372922	4.54587	5.47081e-06	2.65887e-05	SESN1	27244	Q9Y6P5
1439	ENSG00000080561.13	404.661	0.299236	0.0955016	3.13331	0.00172849	0.00533086	MID2	11043	Q9UJV3
1440	ENSG00000080572.13	3.22113	0.931911	1.04072	0.895445	0.370549	NA	PIH1D3	139212	Q9NQM4
1441	ENSG00000080573.7	84.9694	2.05476	0.284038	7.23409	4.6867e-13	5.41577e-12	COL5A3	50509	P25940
1442	ENSG00000080603.17	13607.2	0.200235	0.061009	3.28206	0.00103052	0.00331702	SRCAP	10847	Q6ZRS2
1443	ENSG00000080608.10	1883.82	-0.202132	0.0670703	-3.01373	0.00258058	0.0076516	PUM3	9933	Q15397
1444	ENSG00000080618.16	0.652256	2.75553	2.53825	1.0856	0.277655	NA	CPB2	1361	A0A087WSY5
1445	ENSG00000080644.16	26.548	0.404881	0.489931	0.826405	0.408574	0.556873	CHRNA3	1136	P32297
1446	ENSG00000080709.16	4.80553	-0.460449	0.98308	-0.468374	0.639517	0.754984	KCNN2	3781	Q9H2S1
1447	ENSG00000080802.18	1509.63	-0.0567695	0.0528997	-1.07315	0.283202	0.425028	CNOT4	4850	A0A024R776
1448	ENSG00000080815.19	2723.94	0.163273	0.0479186	3.4073	0.000656088	0.00220689	PSEN1	5663	A0A024R6A3
1449	ENSG00000080819.9	1090.09	-0.532624	0.059724	-8.91809	4.74419e-19	8.7198e-18	CPOX	1371	P36551
1450	ENSG00000080822.17	2702.92	-0.0279534	0.0469001	-0.596021	0.551161	0.683213	CLDND1	56650	Q9NY35
1451	ENSG00000080823.23	960.047	0.483017	0.105278	4.588	4.47504e-06	2.20587e-05	MOK	5891	Q9UQ07
1452	ENSG00000080824.18	135616	-0.179765	0.0272774	-6.59025	4.39098e-11	4.10798e-10	HSP90AA1	3320	P07900
1453	ENSG00000080839.12	3822.15	0.293742	0.0625316	4.69749	2.63372e-06	1.34252e-05	RBL1	5933	P28749
1454	ENSG00000080845.17	1206.78	0.0316878	0.0502598	0.63048	0.52838	0.664468	DLGAP4	22839	A0A0B4J2C2
1455	ENSG00000080854.15	1950.81	0.41683	0.15679	2.65853	0.00784829	0.0208102	IGSF9B	22997	Q8N7W7
1456	ENSG00000080947.15	380.555	0.0368855	0.185603	0.198733	0.842472	0.902672	CROCCP3	114819	NA
1457	ENSG00000080986.13	3287.13	-0.124784	0.0468499	-2.66349	0.0077334	0.0205255	NDC80	10403	A8K031
1458	ENSG00000081014.11	2899.77	0.64003	0.0538199	11.8921	1.30148e-32	5.26798e-31	AP4E1	23431	B4DM48
1459	ENSG00000081019.13	1041.07	-0.0837086	0.0923952	-0.905984	0.364944	0.51424	RSBN1	54665	Q5VWQ0
1460	ENSG00000081026.19	2220.57	0.163144	0.0614116	2.65657	0.00789398	0.0209161	MAGI3	260425	Q5TCQ9
1461	ENSG00000081041.9	80.3296	1.23173	0.26879	4.58251	4.59435e-06	2.26213e-05	CXCL2	2920	A0A024RDD9
1462	ENSG00000081051.8	1.3138	2.06933	1.85636	1.11472	0.264969	NA	AFP	174	P02771
1463	ENSG00000081052.13	1070.98	-0.0223426	0.104841	-0.213109	0.831242	0.895433	COL4A4	1286	P53420
1464	ENSG00000081059.20	1056.42	-0.435979	0.0864639	-5.04233	4.599e-07	2.60614e-06	TCF7	6932	P36402
1465	ENSG00000081087.15	1852.86	0.0776711	0.103103	0.753332	0.451251	0.597549	OSTM1	28962	Q86WC4
1466	ENSG00000081138.14	382.126	0.295909	0.173749	1.70308	0.0885533	0.167935	CDH7	1005	F5H5X9
1467	ENSG00000081148.12	10.9558	-0.799582	0.601839	-1.32857	0.183991	0.30332	IMPG2	50939	F1T0J3
1468	ENSG00000081154.12	5928.29	0.299665	0.0282908	10.5923	3.23389e-26	9.50858e-25	PCNP	57092	Q8WW12
1469	ENSG00000081177.18	1531.31	-0.163159	0.0459705	-3.54921	0.000386391	0.00135728	EXD2	55218	Q9NVH0
1470	ENSG00000081181.8	1543.56	-0.320982	0.0571461	-5.61686	1.94458e-08	1.32868e-07	ARG2	384	A0A024R6A0
1471	ENSG00000081189.15	1130.07	-0.0637297	0.104551	-0.609559	0.542154	0.675734	MEF2C	4208	Q06413
1472	ENSG00000081237.20	5.21057	0.113676	1.46234	0.077736	0.938038	0.965075	PTPRC	5788	M9MML4
1473	ENSG00000081248.11	1.72255	0.148008	1.11476	0.132771	0.894374	NA	CACNA1S	779	Q13698
1474	ENSG00000081277.12	0.95178	1.44378	1.80242	0.801025	0.423117	NA	PKP1	5317	Q13835
1475	ENSG00000081307.12	2566.05	0.208114	0.0546297	3.80954	0.000139228	0.000530389	UBA5	79876	Q9GZZ9
1476	ENSG00000081320.11	941.158	0.0678735	0.0582589	1.16503	0.244006	0.378895	STK17B	9262	O94768
1477	ENSG00000081377.17	2040.76	0.0434741	0.0557356	0.780005	0.435388	0.582641	CDC14B	8555	O60729
1478	ENSG00000081386.12	1323.55	0.817966	0.0564478	14.4907	1.38774e-47	9.86201e-46	ZNF510	22869	Q6NUI8
1479	ENSG00000081479.15	1271	-0.545822	0.130933	-4.16872	3.06312e-05	0.000131164	LRP2	4036	P98164
1480	ENSG00000081665.14	803.92	0.605428	0.0848073	7.13887	9.41026e-13	1.05936e-11	ZNF506	440515	Q5JVG8
1481	ENSG00000081692.12	3386.18	0.034275	0.0478833	0.715803	0.474113	0.61772	JMJD4	65094	Q9H9V9
1482	ENSG00000081721.12	3827.25	1.19144	0.038835	30.6796	1.06569e-206	9.68752e-204	DUSP12	11266	Q9UNI6
1483	ENSG00000081760.17	2261.69	-0.0332632	0.0495708	-0.671024	0.502205	0.642364	AACS	65985	Q86V21
1484	ENSG00000081791.9	3238.81	0.12619	0.0438218	2.87961	0.00398168	0.0113449	DELE1	9812	Q14154
1485	ENSG00000081800.9	1.18464	2.33551	1.85591	1.25841	0.208242	NA	SLC13A1	6561	Q2NKK0
1486	ENSG00000081803.16	1625.76	-0.179752	0.046671	-3.85148	0.000117405	0.000453991	CADPS2	93664	Q86UW7
1487	ENSG00000081818.4	1.69618	0.244209	1.35855	0.179757	0.857343	NA	PCDHB4	56131	Q9Y5E5
1488	ENSG00000081853.15	10.059	0.169704	0.741696	0.228806	0.81902	0.88779	PCDHGA2	56113	Q9Y5H1
1489	ENSG00000081870.11	1408.7	-0.2816	0.0508694	-5.53574	3.09909e-08	2.06011e-07	HSPB11	51668	Q9Y547
1490	ENSG00000081913.14	2413.02	-0.407969	0.0432785	-9.42659	4.23637e-21	8.99949e-20	PHLPP1	23239	O60346
1491	ENSG00000081923.14	136.702	-0.195533	0.164813	-1.18639	0.235467	0.368679	ATP8B1	5205	O43520
1492	ENSG00000081985.11	413.376	0.952126	0.166829	5.70721	1.1484e-08	8.08996e-08	IL12RB2	3595	B4DGA4
1493	ENSG00000082014.16	954.046	0.0341521	0.0619766	0.551048	0.581601	0.708375	SMARCD3	6604	Q6STE5
1494	ENSG00000082068.9	2606.87	-0.157338	0.0842094	-1.86842	0.0617039	0.124555	WDR70	55100	Q9NW82
1495	ENSG00000082074.18	1.83797	-0.215858	1.80062	-0.11988	0.904578	NA	FYB1	2533	O15117
1496	ENSG00000082126.18	2.07097	0.511292	1.35923	0.376162	0.706796	NA	MPP4	58538	Q96JB8
1497	ENSG00000082146.13	1652.67	-0.267554	0.070875	-3.77501	0.00016	0.000603199	STRADB	55437	Q9C0K7
1498	ENSG00000082153.18	8730.74	0.0707119	0.0505784	1.39806	0.162094	0.274204	BZW1	9689	A0A024R3Z6
1499	ENSG00000082175.15	91.0931	3.14693	0.314839	9.99535	1.59715e-23	3.95966e-22	PGR	5241	P06401
1500	ENSG00000082196.20	281.691	0.730688	0.158044	4.62332	3.77639e-06	1.87804e-05	C1QTNF3	114899	Q9BXJ4
1501	ENSG00000082212.13	5080.97	-0.274263	0.0323782	-8.47061	2.44105e-17	4.02542e-16	ME2	4200	P23368
1502	ENSG00000082213.18	4661.43	0.185107	0.0404164	4.57999	4.65006e-06	2.28595e-05	C5orf22	55322	A0A024RE14
1503	ENSG00000082258.13	3051.78	0.388269	0.0722037	5.37742	7.55629e-08	4.7715e-07	CCNT2	905	B4DH21
1504	ENSG00000082269.16	1741.64	0.0427227	0.165544	0.258075	0.796349	0.872055	FAM135A	57579	Q9P2D6
1505	ENSG00000082293.13	290.586	0.513945	0.181422	2.83286	0.00461335	0.0129303	COL19A1	1310	Q14993
1506	ENSG00000082397.17	6973.28	-0.413953	0.0615425	-6.7263	1.74034e-11	1.69876e-10	EPB41L3	23136	Q9Y2J2
1507	ENSG00000082438.17	1314.55	0.376976	0.0877981	4.29367	1.75744e-05	7.8796e-05	COBLL1	22837	A0A0D9SG04
1508	ENSG00000082458.12	2345.74	0.258431	0.0528284	4.8919	9.98657e-07	5.4037e-06	DLG3	1741	Q92796
1509	ENSG00000082482.13	1.81742	1.20834	1.48799	0.812062	0.416756	NA	KCNK2	3776	O95069
1510	ENSG00000082497.12	2103.08	-0.171151	0.0555084	-3.08333	0.00204697	0.00621036	SERTAD4	56256	Q9NUC0
1511	ENSG00000082512.15	914.867	-0.125536	0.0881498	-1.42412	0.154412	0.263786	TRAF5	7188	O00463
1512	ENSG00000082515.18	2199.46	0.0123116	0.0417843	0.294646	0.768264	0.852685	MRPL22	29093	Q9NWU5
1513	ENSG00000082516.9	3147.17	-0.508872	0.0433087	-11.7499	7.07323e-32	2.7705e-30	GEMIN5	25929	B7ZLC9
1514	ENSG00000082556.13	1.82447	2.00805	1.40073	1.43357	0.151695	NA	OPRK1	4986	P41145
1515	ENSG00000082641.16	11497	0.12248	0.0350215	3.49728	0.000470022	0.00162563	NFE2L1	4779	J9JIE5
1516	ENSG00000082684.16	71.1874	-0.168425	0.305813	-0.550744	0.581809	0.708531	SEMA5B	54437	Q9P283
1517	ENSG00000082701.15	2545.89	-0.101224	0.0647522	-1.56325	0.117994	0.212451	GSK3B	2932	P49841
1518	ENSG00000082781.12	1045.98	-0.143801	0.112727	-1.27566	0.202076	0.327054	ITGB5	3693	L7RT22
1519	ENSG00000082805.20	5090.19	-0.230262	0.0646426	-3.56207	0.000367941	0.00129788	ERC1	23085	G8JLD3
1520	ENSG00000082898.17	15778.4	-0.0364647	0.0365777	-0.99691	0.318808	0.465029	XPO1	7514	B3KWD0
1521	ENSG00000082996.19	1412.25	0.45536	0.0642955	7.08229	1.41787e-12	1.55915e-11	RNF13	11342	O43567
1522	ENSG00000083067.22	41.9973	2.14292	0.570754	3.75454	0.000173662	0.000650435	TRPM3	80036	Q6NW43
1523	ENSG00000083093.10	1499.64	-0.305422	0.0784921	-3.89111	9.97856e-05	0.000390638	PALB2	79728	Q86YC2
1524	ENSG00000083097.14	3946.45	0.450817	0.0692673	6.50836	7.59733e-11	6.91782e-10	DOP1A	23033	Q5TA12
1525	ENSG00000083099.11	3380.83	0.00995981	0.0555806	0.179196	0.857784	0.913326	LYRM2	57226	Q9NU23
1526	ENSG00000083123.15	766.615	-0.447322	0.0699643	-6.39357	1.62053e-10	1.42102e-09	BCKDHB	594	A0A140VKB3
1527	ENSG00000083168.11	6215.46	0.0909089	0.0580578	1.56583	0.117387	0.211586	KAT6A	7994	A5PLL3
1528	ENSG00000083223.18	3294.33	0.420076	0.0599625	7.00566	2.4583e-12	2.64853e-11	TUT7	79670	Q5VYS8
1529	ENSG00000083290.20	860.231	-2.35615	0.163808	-14.3837	6.55223e-47	4.55255e-45	ULK2	9706	Q8IYT8
1530	ENSG00000083307.12	2.84973	1.12656	1.93921	0.580939	0.561282	NA	GRHL2	79977	B4DL28
1531	ENSG00000083312.17	14478.1	0.274511	0.0483382	5.67898	1.35504e-08	9.44202e-08	TNPO1	3842	A0A024RAM0
1532	ENSG00000083444.17	5041.05	-0.114563	0.0391113	-2.92916	0.0033988	0.0098227	PLOD1	5351	A0A024R4H0
1533	ENSG00000083454.22	1047.07	0.179602	0.0859337	2.09001	0.0366172	0.0797124	P2RX5	5026	Q93086
1534	ENSG00000083457.12	2342.84	0.642418	0.0621694	10.3333	4.97947e-25	1.35289e-23	ITGAE	3682	P38570
1535	ENSG00000083520.15	6369.81	-0.227813	0.0363727	-6.2633	3.76912e-10	3.1676e-09	DIS3	22894	Q9Y2L1
1536	ENSG00000083535.16	1992.9	0.00604372	0.0752514	0.0803138	0.935988	0.964086	PIBF1	10464	Q8WXW3
1537	ENSG00000083544.15	1033.82	-0.0837273	0.0578675	-1.44688	0.14793	0.254808	TDRD3	81550	Q9H7E2
1538	ENSG00000083635.8	1302.7	-0.114901	0.0534911	-2.14804	0.0317105	0.0706308	NUFIP1	26747	Q9UHK0
1539	ENSG00000083642.19	1986.92	-0.107168	0.0663291	-1.61569	0.10616	0.194991	PDS5B	23047	Q9NTI5
1540	ENSG00000083720.13	6004.2	-0.163926	0.038012	-4.31248	1.61435e-05	7.27842e-05	OXCT1	5019	A0A024R040
1541	ENSG00000083750.12	617.959	0.33096	0.130702	2.53217	0.0113359	0.0287544	RRAGB	10325	Q5VZM2
1542	ENSG00000083782.8	0.441772	0	3.35627	0	1	NA	EPYC	1833	A0A024RBC3
1543	ENSG00000083799.17	1875.83	0.0973049	0.0993466	0.979449	0.327358	0.474014	CYLD	1540	A0A024R6T1
1544	ENSG00000083807.10	317.708	-0.414405	0.113714	-3.64429	0.000268135	0.000970455	SLC27A5	10998	Q9Y2P5
1545	ENSG00000083812.12	1406.51	-0.155637	0.0695836	-2.23669	0.0253065	0.0580194	ZNF324	25799	A0A024R4R8
1546	ENSG00000083814.13	2.29033	-4.88464	1.4879	-3.28292	0.00102739	NA	ZNF671	79891	B7Z1N1
1547	ENSG00000083817.9	527.746	0.0522028	0.0759482	0.687348	0.491864	0.633651	ZNF416	55659	Q9BWM5
1548	ENSG00000083828.16	805.908	0.130522	0.0856012	1.52477	0.127316	0.225679	ZNF586	54807	Q9NXT0
1549	ENSG00000083838.16	747.198	-0.183471	0.0698524	-2.62655	0.00862544	0.0225745	ZNF446	55663	Q8NDK2
1550	ENSG00000083844.10	1254.87	-0.0540466	0.0990068	-0.545887	0.585143	0.710885	ZNF264	9422	O43296
1551	ENSG00000083845.9	27490.3	-0.19164	0.0425451	-4.5044	6.65608e-06	3.18882e-05	RPS5	6193	A0A024R4Q8
1552	ENSG00000083857.14	6150.67	-0.0586179	0.0547231	-1.07117	0.284092	0.425894	FAT1	2195	Q14517
1553	ENSG00000083896.12	3554.81	-0.00993549	0.0428876	-0.231663	0.8168	0.885956	YTHDC1	91746	Q96MU7
1554	ENSG00000083937.9	2667.13	0.0683013	0.0472572	1.44531	0.148371	0.255486	CHMP2B	25978	B2RE76
1555	ENSG00000084070.12	2852.24	-0.0490393	0.0438016	-1.11958	0.262894	0.401256	SMAP2	64744	Q8WU79
1556	ENSG00000084072.17	4840.16	0.567014	0.0422328	13.4259	4.26272e-41	2.38461e-39	PPIE	10450	Q9UNP9
1557	ENSG00000084073.9	4961.59	0.00830229	0.0356388	0.232957	0.815795	0.885174	ZMPSTE24	10269	O75844
1558	ENSG00000084090.13	8082.92	-0.19344	0.02896	-6.67956	2.39664e-11	2.30646e-10	STARD7	56910	Q9NQZ5
1559	ENSG00000084092.7	1512.78	0.202224	0.0448127	4.51266	6.40208e-06	3.07585e-05	NOA1	84273	Q8NC60
1560	ENSG00000084093.17	1802.22	-0.0483279	0.0529285	-0.91308	0.361201	0.510449	REST	5978	Q13127
1561	ENSG00000084110.11	36.4162	-0.406476	0.498467	-0.815453	0.414813	0.56288	HAL	3034	P42357
1562	ENSG00000084112.15	2797.89	0.433223	0.0763436	5.67465	1.38971e-08	9.68049e-08	SSH1	54434	Q8WYL5
1563	ENSG00000084207.18	374.222	-1.8774	0.0869335	-21.5958	1.96741e-103	4.82281e-101	GSTP1	2950	P09211
1564	ENSG00000084234.17	14054.9	-0.289756	0.0261665	-11.0736	1.68547e-28	5.52961e-27	APLP2	334	A0A140VJE9
1565	ENSG00000084444.14	1983.3	-0.0941991	0.0422307	-2.23058	0.0257088	0.0587933	FAM234B	57613	A2RU67
1566	ENSG00000084453.16	3.39443	0.955017	2.04271	0.467524	0.640125	NA	SLCO1A2	6579	A0A024RAT5
1567	ENSG00000084463.8	6819.8	-0.22288	0.036315	-6.13741	8.38784e-10	6.7953e-09	WBP11	51729	A0A024RAW9
1568	ENSG00000084623.11	10089.7	-0.294911	0.0597707	-4.93403	8.05491e-07	4.41099e-06	EIF3I	8668	Q13347
1569	ENSG00000084628.10	239.868	-0.00571378	0.111426	-0.0512787	0.959103	0.978021	NKAIN1	79570	Q4KMZ8
1570	ENSG00000084636.18	13.7936	-1.32296	0.614346	-2.15345	0.0312834	0.0698078	COL16A1	1307	Q07092
1571	ENSG00000084652.16	8353.92	-0.26209	0.0249253	-10.515	7.36753e-26	2.10114e-24	TXLNA	200081	P40222
1572	ENSG00000084676.15	1963.36	-0.147149	0.0538507	-2.73253	0.00628493	0.0170779	NCOA1	8648	Q15788
1573	ENSG00000084693.16	2945.12	-0.117455	0.0430837	-2.72622	0.00640649	0.0173714	AGBL5	60509	Q8NDL9
1574	ENSG00000084710.14	837.689	-0.139694	0.0633913	-2.20368	0.0275468	0.0625378	EFR3B	22979	B3KT90
1575	ENSG00000084731.15	720.363	-0.311289	0.13513	-2.30362	0.0212438	0.0498737	KIF3C	3797	A2RU78
1576	ENSG00000084733.11	3365.54	-0.0361796	0.0377537	-0.958306	0.337908	0.485553	RAB10	10890	P61026
1577	ENSG00000084734.9	0.820485	-0.0831577	2.33056	-0.0356815	0.971536	NA	GCKR	2646	A0A0C4DFN2
1578	ENSG00000084754.12	5171.98	-0.189235	0.0367161	-5.154	2.54995e-07	1.4996e-06	HADHA	3030	E9KL44
1579	ENSG00000084764.12	1014.7	-0.193573	0.0659828	-2.93369	0.00334957	0.00968941	MAPRE3	22924	Q9UPY8
1580	ENSG00000084774.14	11836.9	-0.202664	0.0338802	-5.9818	2.20687e-09	1.69235e-08	CAD	790	F8VPD4
1581	ENSG00000085063.16	4170.31	0.00298697	0.0506666	0.0589534	0.952989	0.974391	CD59	966	P13987
1582	ENSG00000085117.12	29.0388	0.026323	0.574433	0.0458243	0.96345	0.980581	CD82	3732	P27701
1583	ENSG00000085185.15	2181.97	-0.194328	0.0518713	-3.74636	0.000179421	0.000669936	BCORL1	63035	Q5H9F3
1584	ENSG00000085224.22	6432.86	0.151742	0.0809873	1.87366	0.0609778	0.123284	ATRX	546	A4LAA3
1585	ENSG00000085231.14	1750.67	0.0845887	0.0552729	1.53038	0.125922	0.223625	AK6	102157402	Q9Y3D8
1586	ENSG00000085274.15	1597.14	0.650502	0.056349	11.5441	7.9022e-31	2.91713e-29	MYNN	55892	Q9NPC7
1587	ENSG00000085276.19	1448.2	-0.378168	0.0657889	-5.7482	9.01995e-09	6.45419e-08	MECOM	2122	Q03112
1588	ENSG00000085365.18	2082.54	-0.264399	0.0888139	-2.977	0.00291087	0.00851977	SCAMP1	9522	A0A087WXB0
1589	ENSG00000085377.14	2606.46	-0.399606	0.0380372	-10.5057	8.13336e-26	2.30748e-24	PREP	5550	B2RAH7
1590	ENSG00000085382.12	2695.03	0.831169	0.0526351	15.7911	3.58052e-56	3.1626e-54	HACE1	57531	Q8IYU2
1591	ENSG00000085415.16	3577.71	-0.378955	0.040145	-9.43966	3.73978e-21	8.00695e-20	SEH1L	81929	Q96EE3
1592	ENSG00000085433.15	1295.6	0.0208746	0.0579412	0.360271	0.718644	0.8166	WDR47	22911	O94967
1593	ENSG00000085449.15	2440.95	0.411688	0.0719081	5.7252	1.0331e-08	7.32505e-08	WDFY1	57590	A0A024R488
1594	ENSG00000085465.13	896.313	0.423389	0.089992	4.70474	2.5419e-06	1.29905e-05	OVGP1	5016	Q12889
1595	ENSG00000085491.17	1848.59	-0.223542	0.0548591	-4.07485	4.60446e-05	0.000190574	SLC25A24	29957	Q6NUK1
1596	ENSG00000085511.20	2387.27	-0.0126773	0.0805034	-0.157475	0.87487	0.925518	MAP3K4	4216	Q9Y6R4
1597	ENSG00000085514.16	445.461	1.38035	0.146401	9.42852	4.15931e-21	8.85304e-20	PILRA	29992	Q9UKJ1
1598	ENSG00000085552.17	174.808	0.228001	0.112451	2.02757	0.0426045	0.0909048	IGSF9	57549	Q9P2J2
1599	ENSG00000085563.15	3230.84	0.127689	0.062408	2.04604	0.0407521	0.087526	ABCB1	5243	A4D1D2
1600	ENSG00000085644.14	1319.34	0.287605	0.0658813	4.3655	1.26834e-05	5.83294e-05	ZNF213	7760	A0A0S2Z4L6
1601	ENSG00000085662.14	5731.42	-0.387941	0.0421722	-9.19899	3.61339e-20	7.12134e-19	AKR1B1	231	A0A024R7A8
1602	ENSG00000085719.13	4156.76	-0.337133	0.0561533	-6.0038	1.92758e-09	1.49127e-08	CPNE3	8895	A0A024R994
1603	ENSG00000085721.12	4828.12	0.14391	0.0343117	4.19419	2.73849e-05	0.000118379	RRN3	54700	B7ZB55
1604	ENSG00000085733.16	6619.02	-0.139429	0.025402	-5.48891	4.04417e-08	2.64009e-07	CTTN	2017	Q14247
1605	ENSG00000085741.13	393.582	-0.0357695	0.133881	-0.267173	0.789336	0.866724	WNT11	7481	O96014
1606	ENSG00000085760.15	2535.01	-0.0470852	0.0465548	-1.01139	0.311828	0.457201	MTIF2	4528	P46199
1607	ENSG00000085788.14	3848.96	0.00480025	0.0586944	0.0817838	0.934819	0.963434	DDHD2	23259	O94830
1608	ENSG00000085831.15	1633.3	0.617067	0.0703045	8.77706	1.67804e-18	2.98612e-17	TTC39A	22996	A0A140VJY6
1609	ENSG00000085832.17	4809.04	0.142623	0.0353063	4.03959	5.35437e-05	0.000219373	EPS15	2060	B7Z240
1610	ENSG00000085840.13	2929.85	-0.121065	0.0385076	-3.14392	0.00166698	0.00515428	ORC1	4998	Q13415
1611	ENSG00000085871.9	949.107	-0.129241	0.0634135	-2.03807	0.0415431	0.0890146	MGST2	4258	Q99735
1612	ENSG00000085872.15	7344.38	-0.340858	0.0412878	-8.25567	1.51047e-16	2.33093e-15	CHERP	10523	Q8IWX8
1613	ENSG00000085978.22	1725.14	-0.166914	0.0527231	-3.16586	0.00154627	0.00481105	ATG16L1	55054	Q53SV2
1614	ENSG00000085982.13	1937.91	0.267625	0.100539	2.6619	0.00777019	0.0206141	USP40	55230	Q9NVE5
1615	ENSG00000085998.14	3635.53	-0.0896934	0.0638538	-1.40467	0.16012	0.271453	POMGNT1	55624	B7Z7Q4
1616	ENSG00000085999.13	2681.86	-0.0293353	0.0654295	-0.448349	0.653901	0.76648	RAD54L	8438	A8K996
1617	ENSG00000086015.22	6270.22	0.320661	0.035104	9.13461	6.56408e-20	1.27183e-18	MAST2	23139	Q6P0Q8
1618	ENSG00000086061.16	10119.4	-0.225715	0.0393828	-5.73129	9.96671e-09	7.08517e-08	DNAJA1	3301	B7Z5C0
1619	ENSG00000086062.12	2451.34	0.290655	0.0390546	7.44226	9.89752e-14	1.21585e-12	B4GALT1	2683	P15291
1620	ENSG00000086065.14	2402.25	-0.225251	0.0428939	-5.25135	1.5099e-07	9.16568e-07	CHMP5	51510	Q9NZZ3
1621	ENSG00000086102.19	3900.58	0.195327	0.0376009	5.19476	2.04988e-07	1.22192e-06	NFX1	4799	Q12986
1622	ENSG00000086159.13	20.44	-0.350458	0.419277	-0.835863	0.403232	0.551879	AQP6	363	Q13520
1623	ENSG00000086189.10	2178.97	-0.115266	0.0474374	-2.42985	0.0151051	0.0370569	DIMT1	27292	A0A0C4DGB1
1624	ENSG00000086200.16	4026.79	-0.0297055	0.0409876	-0.724744	0.468609	0.613407	IPO11	51194	Q9UI26
1625	ENSG00000086232.13	8027.35	-0.0564978	0.076166	-0.741772	0.458226	0.603651	EIF2AK1	27102	Q9BQI3
1626	ENSG00000086289.12	1389.8	0.215999	0.0571648	3.77853	0.000157756	0.000595459	EPDR1	54749	Q96J80
1627	ENSG00000086300.15	867.314	-0.156445	0.0617071	-2.53529	0.0112356	0.028523	SNX10	29887	A0A024RA70
1628	ENSG00000086475.15	6258.49	0.21234	0.0405207	5.24028	1.6033e-07	9.6895e-07	SEPHS1	22929	P49903
1629	ENSG00000086504.17	5227.32	-0.313769	0.0555218	-5.65127	1.59265e-08	1.10063e-07	MRPL28	10573	Q13084
1630	ENSG00000086506.3	82.8656	-0.570631	0.182906	-3.11981	0.0018097	0.0055593	HBQ1	3049	A0A1K0GUV5
1631	ENSG00000086544.3	1966.85	0.106044	0.0428698	2.47362	0.013375	0.0333156	ITPKC	80271	A0A024R0N8
1632	ENSG00000086548.9	0.969173	-1.48249	2.05427	-0.721663	0.470501	NA	CEACAM6	4680	P40199
1633	ENSG00000086570.12	3.49955	2.87573	1.63053	1.76368	0.0777856	0.150795	FAT2	2196	Q6PIA2
1634	ENSG00000086589.12	3776.01	-0.289645	0.0296081	-9.7826	1.33735e-22	3.13393e-21	RBM22	55696	Q9NW64
1635	ENSG00000086598.11	10645.5	-0.346752	0.0274114	-12.6499	1.12012e-36	5.34743e-35	TMED2	10959	Q15363
1636	ENSG00000086619.14	1958.43	0.27809	0.0533551	5.21207	1.86746e-07	1.1196e-06	ERO1B	56605	Q86YB8
1637	ENSG00000086666.19	1866.5	-0.228578	0.0507455	-4.5044	6.65622e-06	3.18882e-05	ZFAND6	54469	Q6FIF0
1638	ENSG00000086712.13	6117.87	-0.180527	0.0278659	-6.47842	9.2691e-11	8.36673e-10	TXLNG	55787	Q9NUQ3
1639	ENSG00000086717.18	129.01	2.03106	0.270938	7.4964	6.55933e-14	8.19146e-13	PPEF1	5475	A0A024RBZ9
1640	ENSG00000086730.17	22.1965	0.508747	0.598102	0.850602	0.394991	0.543813	LAT2	7462	Q9GZY6
1641	ENSG00000086758.16	35817.4	0.131811	0.0375775	3.50772	0.000451967	0.00156816	HUWE1	10075	A0A024R9W5
1642	ENSG00000086827.9	1810.82	-0.0991333	0.0559315	-1.77241	0.076327	0.14835	ZW10	9183	O43264
1643	ENSG00000086848.15	1650.17	0.126028	0.051979	2.4246	0.0153253	0.0375254	ALG9	79796	Q9H6U8
1644	ENSG00000086967.10	15.7666	0.66567	0.613347	1.08531	0.277786	0.4188	MYBPC2	4606	A0A140VJQ0
1645	ENSG00000086991.13	15.5798	1.72262	0.6768	2.54524	0.0109202	0.027813	NOX4	50507	Q9NPH5
1646	ENSG00000087008.16	379.948	-0.232481	0.13852	-1.67832	0.0932837	0.175355	ACOX3	8310	O15254
1647	ENSG00000087053.18	2702.34	-0.0407908	0.0447315	-0.911905	0.361819	0.51108	MTMR2	8898	A0A024R3B7
1648	ENSG00000087074.8	4687.79	1.33253	0.0410175	32.4869	1.63354e-231	1.78194e-228	PPP1R15A	23645	O75807
1649	ENSG00000087076.9	96.7643	1.47387	0.226652	6.50276	7.88605e-11	7.17174e-10	HSD17B14	51171	A0A140VJH8
1650	ENSG00000087077.14	4166.3	-0.0509044	0.0382009	-1.33254	0.182681	0.301545	TRIP6	7205	Q15654
1651	ENSG00000087085.15	423.193	1.06245	0.098553	10.7805	4.25357e-27	1.30337e-25	ACHE	43	P22303
1652	ENSG00000087086.15	24224	0.230982	0.0439458	5.25606	1.47176e-07	8.9541e-07	FTL	2512	P02792
1653	ENSG00000087087.20	15986.5	-0.117185	0.0530211	-2.21016	0.0270942	0.0616258	SRRT	51593	Q9BXP5
1654	ENSG00000087088.20	4097.91	0.0763054	0.0621703	1.22736	0.219687	0.348885	BAX	581	Q07812
1655	ENSG00000087095.13	1108.73	0.0359722	0.0810596	0.443775	0.657206	0.769302	NLK	51701	A0A024QZ12
1656	ENSG00000087111.21	6869	-0.102935	0.0329106	-3.12771	0.00176173	0.00542417	PIGS	94005	Q8NBL9
1657	ENSG00000087116.16	270.796	-0.00382744	0.146409	-0.0261421	0.979144	0.989425	ADAMTS2	9509	O95450
1658	ENSG00000087152.15	3339.89	-0.0478932	0.0604115	-0.792782	0.427905	0.575561	ATXN7L3	56970	Q14CW9
1659	ENSG00000087157.19	2913.56	0.304191	0.0485518	6.26529	3.7214e-10	3.13232e-09	PGS1	9489	A0A024R8V5
1660	ENSG00000087191.13	8683.49	-0.227524	0.0459339	-4.95328	7.29722e-07	4.01218e-06	PSMC5	5705	P62195
1661	ENSG00000087206.17	4880.99	0.501286	0.0471336	10.6354	2.03893e-26	6.06868e-25	UIMC1	51720	A0A024R7R0
1662	ENSG00000087237.12	1.32979	-1.97856	1.75302	-1.12866	0.259041	NA	CETP	1071	A0A0S2Z3F6
1663	ENSG00000087245.13	169.538	0.0453261	0.192971	0.234886	0.814297	0.884351	MMP2	4313	P08253
1664	ENSG00000087253.13	915.75	-0.0402037	0.0734284	-0.547522	0.58402	0.709955	LPCAT2	54947	Q7L5N7
1665	ENSG00000087258.15	699.912	0.145153	0.114895	1.26335	0.206462	0.332452	GNAO1	2775	B3KP89
1666	ENSG00000087263.17	4566.29	-0.120216	0.0421045	-2.85519	0.00430114	0.0121615	OGFOD1	55239	Q8N543
1667	ENSG00000087266.17	4306.53	0.302435	0.0557519	5.42466	5.80652e-08	3.71498e-07	SH3BP2	6452	P78314
1668	ENSG00000087269.16	8374.31	-0.386711	0.0326688	-11.8373	2.503e-32	9.96497e-31	NOP14	8602	A8KA74
1669	ENSG00000087274.17	7739.01	-0.327899	0.0407542	-8.04575	8.57173e-16	1.23929e-14	ADD1	118	P35611
1670	ENSG00000087299.12	1148.14	0.371657	0.0581536	6.39096	1.64851e-10	1.44382e-09	L2HGDH	79944	Q9H9P8
1671	ENSG00000087301.9	3464.53	0.568834	0.0399474	14.2396	5.20545e-46	3.46242e-44	TXNDC16	57544	B7ZME4
1672	ENSG00000087302.9	4577.13	-0.361891	0.0627451	-5.76764	8.03888e-09	5.78444e-08	RTRAF	51637	Q549M8
1673	ENSG00000087303.18	1344.69	-0.571623	0.0959149	-5.95969	2.52724e-09	1.92584e-08	NID2	22795	Q14112
1674	ENSG00000087338.5	1691.21	0.14737	0.0631551	2.33346	0.0196238	0.0465615	GMCL1	64395	Q53SE7
1675	ENSG00000087365.16	10263.7	-0.346504	0.0417321	-8.30306	1.01467e-16	1.58802e-15	SF3B2	10992	Q13435
1676	ENSG00000087448.11	3465.97	0.220875	0.0443937	4.97536	6.51266e-07	3.60809e-06	KLHL42	57542	B2RNT7
1677	ENSG00000087460.25	38036.9	-0.211067	0.0327179	-6.4511	1.11038e-10	9.93245e-10	GNAS	2778	A0A0S2Z3H8
1678	ENSG00000087470.18	6244.82	-0.0116321	0.0304555	-0.381939	0.702507	0.804797	DNM1L	10059	B4DYR6
1679	ENSG00000087494.16	123.43	0.239561	0.168167	1.42454	0.15429	0.263639	PTHLH	5744	P12272
1680	ENSG00000087495.17	72.7727	-0.286988	0.186752	-1.53673	0.124359	0.221463	PHACTR3	116154	Q96KR7
1681	ENSG00000087502.18	2328.22	-0.21335	0.0595607	-3.58206	0.000340898	0.00120815	ERGIC2	51290	A0A024RB08
1682	ENSG00000087510.7	269.448	-0.388425	0.101191	-3.83852	0.000123777	0.000476942	TFAP2C	7022	Q92754
1683	ENSG00000087586.17	4155.22	-0.138279	0.036227	-3.81702	0.000135073	0.000516363	AURKA	6790	O14965
1684	ENSG00000087589.16	345.406	1.43007	0.234414	6.10061	1.05661e-09	8.44399e-09	CASS4	57091	B4DII4
1685	ENSG00000087842.11	566.583	0.283441	0.107016	2.64859	0.00808277	0.0213515	PIR	8544	A0A024RBX6
1686	ENSG00000087884.14	647.022	0.162832	0.0679064	2.39789	0.01649	0.0399913	AAMDC	28971	K4DI89
1687	ENSG00000087903.13	265.617	-0.244405	0.182945	-1.33595	0.181566	0.300047	RFX2	5990	P48378
1688	ENSG00000087995.15	2477.33	0.417107	0.0459439	9.07862	1.09957e-19	2.10065e-18	METTL2A	339175	B3KM33
1689	ENSG00000088002.11	31.3425	0.251614	0.418422	0.601341	0.547613	0.680247	SULT2B1	6820	O00204
1690	ENSG00000088035.18	1864.96	0.0100948	0.0495829	0.203595	0.83867	0.900514	ALG6	29929	Q9Y672
1691	ENSG00000088038.19	6890.45	-0.0941757	0.0617833	-1.52429	0.127436	0.225855	CNOT3	4849	A0A024R4R3
1692	ENSG00000088053.11	36.3442	0.831031	0.348355	2.38559	0.0170519	0.0411985	GP6	51206	Q9HCN6
1693	ENSG00000088179.9	1699.79	1.1453	0.130834	8.75384	2.06221e-18	3.65188e-17	PTPN4	5775	A0A024RAE8
1694	ENSG00000088205.13	5990.17	-0.34588	0.0307484	-11.2487	2.34996e-29	8.15089e-28	DDX18	8886	A0A024RAH8
1695	ENSG00000088247.17	23349.5	-0.286565	0.0261388	-10.9632	5.74159e-28	1.85029e-26	KHSRP	8570	Q92945
1696	ENSG00000088256.9	5078.6	-0.21712	0.0464239	-4.6769	2.91238e-06	1.47595e-05	GNA11	2767	P29992
1697	ENSG00000088280.19	571.769	-0.137337	0.127634	-1.07602	0.281917	0.42363	ASAP3	55616	Q8TDY4
1698	ENSG00000088298.13	1637.18	0.540326	0.0516067	10.4701	1.18551e-25	3.32446e-24	EDEM2	55741	Q9BV94
1699	ENSG00000088305.18	1862.67	-0.201351	0.0440113	-4.575	4.76226e-06	2.33636e-05	DNMT3B	1789	Q9UBC3
1700	ENSG00000088325.16	11010.8	-0.0637007	0.0298227	-2.13598	0.0326809	0.0724641	TPX2	22974	Q643R0
1701	ENSG00000088340.16	122.522	-0.397652	0.246653	-1.61219	0.10692	0.196072	FER1L4	80307	NA
1702	ENSG00000088356.6	3539.72	0.883573	0.0460877	19.1715	6.39858e-82	1.04961e-79	PDRG1	81572	Q9NUG6
1703	ENSG00000088367.23	748.506	-0.765871	0.103776	-7.38004	1.58246e-13	1.90533e-12	EPB41L1	2036	A0A0C4DH22
1704	ENSG00000088386.17	75.3747	0.932288	0.269817	3.45526	0.000549757	0.00187642	SLC15A1	6564	B2CQT6
1705	ENSG00000088387.19	1926.8	-0.121358	0.0934	-1.29934	0.193827	0.31626	DOCK9	23348	B3KXE2
1706	ENSG00000088448.14	3847.73	0.0861306	0.0551666	1.56128	0.118457	0.213109	ANKRD10	55608	Q9NXR5
1707	ENSG00000088451.11	1075.34	0.12908	0.0633425	2.0378	0.0415695	0.0890535	TGDS	23483	O95455
1708	ENSG00000088538.13	3585.93	0.280813	0.046057	6.09708	1.08021e-09	8.60735e-09	DOCK3	1795	Q8IZD9
1709	ENSG00000088543.15	37.346	0.278421	0.364806	0.763203	0.445343	0.591734	C3orf18	51161	Q9UK00
1710	ENSG00000088682.14	2777.88	-0.164792	0.0401888	-4.10044	4.12364e-05	0.000172315	COQ9	57017	A0A024R6U3
1711	ENSG00000088726.16	13.6804	0.357497	0.664796	0.537755	0.590746	0.71551	TMEM40	55287	B4DXI0
1712	ENSG00000088727.12	208.825	0.0210751	0.112229	0.187785	0.851045	0.9086	KIF9	64147	A8K932
1713	ENSG00000088756.12	731.236	-0.233498	0.110059	-2.12158	0.0338734	0.0746782	ARHGAP28	79822	B4DXL2
1714	ENSG00000088766.12	1441.27	0.166321	0.0602531	2.76036	0.00577368	0.0158167	CRLS1	54675	Q9UJA2
1715	ENSG00000088808.18	2174.19	-0.0129483	0.0670557	-0.193097	0.846883	0.90522	PPP1R13B	23368	Q96KQ4
1716	ENSG00000088812.18	3335.25	-0.258842	0.0473458	-5.46706	4.57566e-08	2.96663e-07	ATRN	8455	B4DZ36
1717	ENSG00000088826.18	1162.1	1.15072	0.0694198	16.5762	1.0358e-61	1.10235e-59	SMOX	54498	Q9NWM0
1718	ENSG00000088827.12	6.18634	0.0153565	0.732118	0.0209755	0.983265	0.99142	SIGLEC1	6614	Q9BZZ2
1719	ENSG00000088832.17	13810.7	-0.0497811	0.0218772	-2.27548	0.0228772	0.053165	FKBP1A	2280	P62942
1720	ENSG00000088833.17	4740.1	0.0919082	0.0509148	1.80513	0.0710536	0.139857	NSFL1C	55968	Q53FE8
1721	ENSG00000088836.14	341.26	-0.901354	0.134806	-6.68628	2.28916e-11	2.20985e-10	SLC4A11	83959	Q8NBS3
1722	ENSG00000088854.12	1076.96	0.483132	0.0601785	8.02831	9.8822e-16	1.42029e-14	C20orf194	25943	Q0IIP3
1723	ENSG00000088876.13	1494.67	0.49235	0.0618486	7.96057	1.71248e-15	2.41663e-14	ZNF343	79175	Q6P1L6
1724	ENSG00000088881.20	373.264	0.138113	0.150935	0.915046	0.360167	0.509359	EBF4	57593	E9PEI2
1725	ENSG00000088882.8	2.30548	-0.0978341	1.06166	-0.092152	0.926577	NA	CPXM1	56265	Q96SM3
1726	ENSG00000088888.18	8145.09	-0.0227492	0.0322186	-0.70609	0.480132	0.623329	MAVS	57506	Q7Z434
1727	ENSG00000088899.15	1583.71	-0.15557	0.0603574	-2.57748	0.00995251	0.0256417	LZTS3	9762	O60299
1728	ENSG00000088926.14	0.58581	-0.698188	2.64548	-0.263917	0.791844	NA	F11	2160	P03951
1729	ENSG00000088930.8	11487	-0.0744008	0.0253938	-2.92988	0.00339088	0.00980242	XRN2	22803	B4DZC3
1730	ENSG00000088970.16	1439.64	0.201008	0.0741134	2.71217	0.00668451	0.0180445	KIZ	55857	Q2M2Z5
1731	ENSG00000088986.11	7415.56	-0.310414	0.0470317	-6.6001	4.10873e-11	3.85383e-10	DYNLL1	8655	P63167
1732	ENSG00000088992.18	273.729	-0.414633	0.0907033	-4.57131	4.84685e-06	2.37413e-05	TESC	54997	Q96BS2
1733	ENSG00000089006.16	9840.39	0.296975	0.0289565	10.2559	1.11338e-24	2.95866e-23	SNX5	27131	Q6P5V6
1734	ENSG00000089009.15	69766.9	-0.214003	0.0407441	-5.25237	1.50155e-07	9.12263e-07	RPL6	6128	A0A024RBK3
1735	ENSG00000089022.14	4461.95	0.572877	0.0382594	14.9735	1.09445e-50	8.46723e-49	MAPKAPK5	8550	Q8IW41
1736	ENSG00000089041.17	22.0781	-0.21935	0.433022	-0.506556	0.612467	0.732897	P2RX7	5027	Q99572
1737	ENSG00000089048.14	1676.4	-0.149433	0.049502	-3.01872	0.00253845	0.00754411	ESF1	51575	Q9H501
1738	ENSG00000089050.16	2905.61	0.0500152	0.0473978	1.05522	0.291323	0.433784	RBBP9	10741	O75884
1739	ENSG00000089053.13	9761.49	-0.267814	0.0377235	-7.0994	1.25304e-12	1.38418e-11	ANAPC5	51433	Q9UJX4
1740	ENSG00000089057.15	4837.99	0.185614	0.037077	5.00618	5.55221e-07	3.10119e-06	SLC23A2	9962	A0A140VK48
1741	ENSG00000089060.11	419.04	-0.0856281	0.105754	-0.80969	0.418118	0.565992	SLC8B1	80024	Q6J4K2
1742	ENSG00000089063.15	6567.9	-0.0492928	0.0362043	-1.36152	0.17335	0.28912	TMEM230	29058	Q96A57
1743	ENSG00000089091.16	402.574	0.128304	0.121301	1.05774	0.290176	0.432695	DZANK1	55184	A1L3Z8
1744	ENSG00000089094.19	3646.3	-0.188279	0.0550543	-3.41988	0.000626482	0.00211939	KDM2B	84678	Q8NHM5
1745	ENSG00000089101.18	67.0244	1.28812	0.357695	3.60118	0.000316781	0.00113021	CFAP61	26074	Q8NHU2
1746	ENSG00000089116.4	1.56132	3.90164	1.77526	2.19778	0.0279644	NA	LHX5	64211	Q9H2C1
1747	ENSG00000089123.16	994.551	0.949603	0.0680969	13.9449	3.38015e-44	2.13135e-42	TASP1	55617	Q9H6P5
1748	ENSG00000089127.13	1.65531	0.400252	1.89897	0.210773	0.833064	NA	OAS1	4938	P00973
1749	ENSG00000089154.11	18186.5	-0.221252	0.0403932	-5.47747	4.31448e-08	2.80397e-07	GCN1	10985	Q92616
1750	ENSG00000089157.16	77402.3	-0.0599167	0.0403089	-1.48644	0.137164	0.239553	RPLP0	6175	A0A024RBS2
1751	ENSG00000089159.16	2852.55	-0.185714	0.0517904	-3.58587	0.000335952	0.00119295	PXN	5829	A0A140VJQ8
1752	ENSG00000089163.4	78.4194	0.384735	0.221956	1.73338	0.0830279	0.15912	SIRT4	23409	Q9Y6E7
1753	ENSG00000089169.15	2.57266	1.10784	1.25925	0.879763	0.378988	NA	RPH3A	22895	Q9Y2J0
1754	ENSG00000089177.18	927.627	0.384087	0.0705067	5.44753	5.10744e-08	3.29087e-07	KIF16B	55614	A0A1B0GTU3
1755	ENSG00000089195.15	2782.02	-0.104713	0.0452862	-2.31226	0.0207635	0.0489251	TRMT6	51605	Q9UJA5
1756	ENSG00000089199.10	387.89	0.665752	0.122804	5.42126	5.91816e-08	3.77754e-07	CHGB	1114	P05060
1757	ENSG00000089220.5	15273.7	-0.343504	0.0322763	-10.6426	1.88766e-26	5.6261e-25	PEBP1	5037	D9IAI1
1758	ENSG00000089234.16	3225.24	0.505977	0.035159	14.3911	5.88333e-47	4.10085e-45	BRAP	8315	Q59H81
1759	ENSG00000089248.7	6254.35	0.355531	0.0392739	9.05259	1.3962e-19	2.65108e-18	ERP29	10961	P30040
1760	ENSG00000089250.19	26.2516	0.704632	0.349735	2.01476	0.04393	0.0933132	NOS1	4842	A0PJJ7
1761	ENSG00000089280.18	33192.9	-0.277979	0.0307654	-9.03544	1.63337e-19	3.0853e-18	FUS	2521	P35637
1762	ENSG00000089289.16	2713.71	0.229334	0.0391819	5.85307	4.8259e-09	3.55819e-08	IGBP1	3476	P78318
1763	ENSG00000089327.15	4784.33	0.14149	0.0365559	3.87051	0.000108609	0.000422074	FXYD5	53827	Q96DB9
1764	ENSG00000089335.21	4658.25	0.170315	0.042018	4.05339	5.04815e-05	0.000207529	ZNF302	55900	Q9NR11
1765	ENSG00000089351.14	8498.35	-0.0381143	0.0348525	-1.09359	0.274136	0.41442	GRAMD1A	57655	Q96CP6
1766	ENSG00000089356.18	0.561125	0.601991	4.22977	0.142322	0.886826	NA	FXYD3	5349	Q14802
1767	ENSG00000089472.16	2.50241	0.815079	1.52371	0.53493	0.592698	NA	HEPH	9843	A0A0C4DG76
1768	ENSG00000089486.17	2612.78	0.0331805	0.0487379	0.680796	0.496	0.637293	CDIP1	29965	Q9H305
1769	ENSG00000089505.17	64.0634	-0.297769	0.25204	-1.18144	0.237428	0.371085	CMTM1	113540	Q8IZ96
1770	ENSG00000089558.9	99.4489	0.652627	0.196934	3.31394	0.000919904	0.00299411	KCNH4	23415	Q9UQ05
1771	ENSG00000089597.18	20496.4	-0.21679	0.023571	-9.19732	3.66996e-20	7.22632e-19	GANAB	23193	B4DZ53
1772	ENSG00000089639.11	417.186	0.473642	0.123545	3.83375	0.000126202	0.000485515	GMIP	51291	B4DLZ1
1773	ENSG00000089682.16	1800.05	0.301452	0.0713115	4.22727	2.36548e-05	0.000103526	RBM41	55285	Q96IZ5
1774	ENSG00000089685.15	10499.1	0.221069	0.0333166	6.6354	3.23617e-11	3.07105e-10	BIRC5	332	O15392
1775	ENSG00000089692.9	26.4903	0.975527	0.381936	2.55417	0.0106443	0.0272055	LAG3	3902	P18627
1776	ENSG00000089693.10	9636.91	-0.28745	0.0369842	-7.77226	7.70982e-15	1.03193e-13	MLF2	8079	A8K1F4
1777	ENSG00000089723.10	271.363	-0.647953	0.13294	-4.87403	1.09346e-06	5.87878e-06	OTUB2	78990	Q96DC9
1778	ENSG00000089737.17	10043.7	-0.415632	0.0427618	-9.71969	2.48526e-22	5.74374e-21	DDX24	57062	Q9GZR7
1779	ENSG00000089775.11	547.159	-0.135961	0.0973117	-1.39717	0.162362	0.274465	ZBTB25	7597	P24278
1780	ENSG00000089818.18	2414.61	-0.177216	0.0499315	-3.54918	0.000386433	0.00135728	NECAP1	25977	Q8NC96
1781	ENSG00000089820.15	156.074	-0.43018	0.193837	-2.21928	0.0264674	0.0603385	ARHGAP4	393	P98171
1782	ENSG00000089847.12	230.59	0.744371	0.1878	3.96363	7.38189e-05	0.000295127	ANKRD24	170961	Q8TF21
1783	ENSG00000089876.12	1659.31	-0.200268	0.0522646	-3.83182	0.000127201	0.000488925	DHX32	55760	Q7L7V1
1784	ENSG00000089902.10	1993.87	-0.092253	0.0696124	-1.32524	0.185092	0.304905	RCOR1	23186	Q9UKL0
1785	ENSG00000089916.18	2295.23	0.274506	0.0758531	3.61891	0.000295842	0.0010621	GPATCH2L	55668	A0A024R6E4
1786	ENSG00000090006.17	6670.75	0.706603	0.0573599	12.3188	7.17914e-35	3.21616e-33	LTBP4	8425	B3KXY6
1787	ENSG00000090013.11	2125.87	0.572654	0.0542875	10.5485	5.15885e-26	1.50067e-24	BLVRB	645	P30043
1788	ENSG00000090020.11	2372.17	0.011606	0.0952629	0.121832	0.903032	0.943106	SLC9A1	6548	B2RAH2
1789	ENSG00000090054.15	2817.11	-0.0190567	0.0512376	-0.371929	0.709946	0.810342	SPTLC1	10558	O15269
1790	ENSG00000090060.18	13550	-0.111371	0.0329328	-3.38177	0.000720203	0.00240163	PAPOLA	10914	P51003
1791	ENSG00000090061.17	4547.33	-0.0708185	0.0485225	-1.4595	0.144428	0.24984	CCNK	8812	A0A024R6K1
1792	ENSG00000090097.21	426.062	0.274179	0.0859995	3.18815	0.00143188	0.00448327	PCBP4	57060	A0A024R320
1793	ENSG00000090238.12	517.29	0.17242	0.102447	1.68302	0.0923707	0.173953	YPEL3	83719	A0A024R624
1794	ENSG00000090263.16	1841.65	-0.25291	0.0736616	-3.4334	0.000596053	0.00202272	MRPS33	51650	A4D1T3
1795	ENSG00000090266.13	3021.53	-0.158845	0.0596685	-2.66212	0.00776499	0.0206043	NDUFB2	4708	A4D1T5
1796	ENSG00000090273.14	10134	-0.19159	0.039257	-4.88041	1.05863e-06	5.7084e-06	NUDC	10726	Q9Y266
1797	ENSG00000090316.16	3540.85	-0.490175	0.0402496	-12.1784	4.05193e-34	1.75051e-32	MAEA	10296	B3KRN7
1798	ENSG00000090339.9	4.47068	-0.0911272	1.08428	-0.084044	0.933021	0.962127	ICAM1	3383	P05362
1799	ENSG00000090372.15	12057.7	0.189032	0.0407864	4.63468	3.57496e-06	1.78536e-05	STRN4	29888	Q59GV6
1800	ENSG00000090376.11	147.277	0.90763	0.226592	4.00556	6.18707e-05	0.000250758	IRAK3	11213	Q9Y616
1801	ENSG00000090382.7	7.56943	-0.89213	1.37884	-0.647016	0.517622	0.655157	LYZ	4069	B2R4C5
1802	ENSG00000090432.7	1739.99	-0.0568444	0.0538104	-1.05638	0.290793	0.433224	MUL1	79594	A0A024RAA0
1803	ENSG00000090447.12	1573.67	-0.131062	0.0456447	-2.87134	0.00408731	0.0116141	TFAP4	7023	Q01664
1804	ENSG00000090470.15	1054.63	-0.205505	0.0602374	-3.41159	0.000645859	0.00217785	PDCD7	10081	Q6IEG3
1805	ENSG00000090487.11	2149.94	-0.159047	0.0513444	-3.09765	0.00195062	0.00594284	SPG21	51324	A0A024R5Y1
1806	ENSG00000090520.11	4804.74	-0.335498	0.0443314	-7.56796	3.79117e-14	4.83131e-13	DNAJB11	51726	Q9UBS4
1807	ENSG00000090530.10	669.778	-0.451822	0.328419	-1.37575	0.1689	0.283367	P3H2	55214	Q8IVL5
1808	ENSG00000090534.20	23.947	-0.966204	0.400498	-2.41251	0.0158432	0.0386115	THPO	7066	P40225
1809	ENSG00000090539.15	248.405	-0.578967	0.150975	-3.83487	0.000125632	0.000483748	CHRD	8646	E7ESX1
1810	ENSG00000090554.13	60.5079	0.214874	0.259393	0.828373	0.407459	0.555909	FLT3LG	2323	B7ZLY4
1811	ENSG00000090565.16	2250.17	-0.115729	0.0542577	-2.13295	0.0329285	0.0729119	RAB11FIP3	9727	O75154
1812	ENSG00000090581.10	1974.21	0.451708	0.04937	9.14944	5.72289e-20	1.1128e-18	GNPTG	84572	Q9UJJ9
1813	ENSG00000090612.21	1897.34	0.0270943	0.0855398	0.316745	0.751437	0.841198	ZNF268	10795	Q14587
1814	ENSG00000090615.15	6574.39	0.113011	0.0466613	2.42193	0.0154382	0.0377681	GOLGA3	2802	Q08378
1815	ENSG00000090621.14	15721.1	-0.1657	0.0325547	-5.08988	3.58287e-07	2.06084e-06	PABPC4	8761	Q13310
1816	ENSG00000090659.18	0.577737	0.636111	3.82625	0.166249	0.867961	NA	CD209	30835	B2R907
1817	ENSG00000090661.12	529.87	0.730031	0.077363	9.43644	3.85666e-21	8.24909e-20	CERS4	79603	Q53HF9
1818	ENSG00000090674.16	1729.17	0.246601	0.0671137	3.67437	0.000238433	0.000871193	MCOLN1	57192	Q9GZU1
1819	ENSG00000090686.16	7506.05	0.00959433	0.0343098	0.279638	0.779755	0.860464	USP48	84196	Q86UV5
1820	ENSG00000090776.6	2113.03	-0.263816	0.0485797	-5.43058	5.61706e-08	3.59904e-07	EFNB1	1947	P98172
1821	ENSG00000090857.13	9967.9	0.514148	0.0405602	12.6762	8.01507e-37	3.87727e-35	PDPR	55066	Q8NCN5
1822	ENSG00000090861.15	12444.5	-0.0942079	0.0250828	-3.75588	0.000172735	0.000647186	AARS1	16	P49588
1823	ENSG00000090863.11	7160.29	-0.103457	0.0334528	-3.09263	0.00198393	0.00603999	GLG1	2734	Q92896
1824	ENSG00000090889.12	4991.68	-0.0502273	0.0423247	-1.18671	0.235341	0.368546	KIF4A	24137	O95239
1825	ENSG00000090905.19	6691.95	-0.323459	0.051315	-6.30341	2.91171e-10	2.48144e-09	TNRC6A	27327	Q8NDV7
1826	ENSG00000090924.15	5292.49	0.0636735	0.0547653	1.16266	0.244967	0.379981	PLEKHG2	64857	Q9H7P9
1827	ENSG00000090932.11	710.65	0.105339	0.080713	1.30511	0.191856	0.313795	DLL3	10683	Q9NYJ7
1828	ENSG00000090971.5	1507	-0.190227	0.0639454	-2.97483	0.00293149	0.0085744	NAT14	57106	Q8WUY8
1829	ENSG00000090975.12	757.185	0.138285	0.0744186	1.85821	0.0631392	0.126842	PITPNM2	57605	Q9BZ72
1830	ENSG00000090989.18	1916.22	-0.0913357	0.0693459	-1.3171	0.187804	0.308461	EXOC1	55763	A0A024RDA9
1831	ENSG00000091009.8	3228.69	-0.154046	0.0626763	-2.4578	0.0139792	0.0345984	RBM27	54439	Q9P2N5
1832	ENSG00000091010.6	20.753	-0.11357	0.623116	-0.182262	0.855377	0.911843	POU4F3	5459	Q15319
1833	ENSG00000091039.17	4323.89	0.032947	0.0887817	0.371101	0.710562	0.810707	OSBPL8	114882	Q5HYM3
1834	ENSG00000091073.19	519.045	-0.109144	0.100455	-1.08649	0.277261	0.418182	DTX2	113878	Q86UW9
1835	ENSG00000091106.19	2.75882	-0.0697351	1.47187	-0.0473786	0.962212	NA	NLRC4	58484	Q9NPP4
1836	ENSG00000091127.14	4158.04	-0.10567	0.0387399	-2.72768	0.00637818	0.0173076	PUS7	54517	B3KY42
1837	ENSG00000091128.13	7.56491	1.44073	0.963953	1.49461	0.135017	0.236562	LAMB4	22798	A4D0S4
1838	ENSG00000091129.21	1954.61	-0.37595	0.111982	-3.35723	0.000787269	0.00260319	NRCAM	4897	Q14CA1
1839	ENSG00000091136.14	7152.3	-0.460209	0.044196	-10.4129	2.16448e-25	5.95492e-24	LAMB1	3912	P07942
1840	ENSG00000091137.14	71.5788	0.381139	0.242614	1.57097	0.11619	0.209706	SLC26A4	5172	O43511
1841	ENSG00000091138.13	1.09323	2.34609	2.52855	0.927843	0.353489	NA	SLC26A3	1811	P40879
1842	ENSG00000091140.14	5349.4	-0.378776	0.0469005	-8.07617	6.68329e-16	9.79244e-15	DLD	1738	A0A024R713
1843	ENSG00000091157.13	1438.27	-0.102947	0.0916198	-1.12363	0.261168	0.39928	WDR7	23335	Q9Y4E6
1844	ENSG00000091164.13	3452.43	-0.321647	0.0458987	-7.00777	2.42155e-12	2.6141e-11	TXNL1	9352	O43396
1845	ENSG00000091181.19	25.738	1.14785	0.693347	1.65551	0.0978204	0.182375	IL5RA	3568	A0A024R2C8
1846	ENSG00000091262.15	237.067	-0.844142	0.17229	-4.89955	9.60588e-07	5.21322e-06	ABCC6	368	O95255
1847	ENSG00000091317.8	3698.09	-0.223843	0.0407932	-5.48726	4.08214e-08	2.66328e-07	CMTM6	54918	Q9NX76
1848	ENSG00000091409.15	1610.51	-0.289532	0.0746695	-3.87752	0.000105529	0.000411058	ITGA6	3655	P23229
1849	ENSG00000091428.18	625.436	0.0225699	0.0901487	0.250363	0.802307	0.876196	RAPGEF4	11069	Q8WZA2
1850	ENSG00000091436.17	2922.1	-0.0321941	0.0444699	-0.723951	0.469096	0.613712	MAP3K20	51776	Q9NYL2
1851	ENSG00000091482.8	7.32328	4.71216	1.31047	3.59578	0.000323422	0.00115202	SMPX	23676	A0A024RBY1
1852	ENSG00000091483.6	2003.74	-0.129837	0.0447749	-2.89977	0.00373441	0.0106935	FH	2271	A0A0S2Z4C3
1853	ENSG00000091490.11	2193.66	0.370886	0.0579342	6.40186	1.535e-10	1.35146e-09	SEL1L3	23231	Q68CR1
1854	ENSG00000091513.16	186.88	1.15879	0.440584	2.63011	0.00853561	0.0223755	TF	7018	A0PJA6
1855	ENSG00000091527.15	7164.28	0.00661133	0.0241589	0.27366	0.784346	0.863287	CDV3	55573	Q9UKY7
1856	ENSG00000091536.19	83.6827	0.406184	0.375071	1.08295	0.278829	0.420042	MYO15A	51168	Q9UKN7
1857	ENSG00000091542.9	6227.86	-0.374755	0.0362106	-10.3493	4.21374e-25	1.15058e-23	ALKBH5	54890	Q6P6C2
1858	ENSG00000091583.11	0.398587	1.25497	4.49883	0.278954	0.78028	NA	APOH	350	P02749
1859	ENSG00000091592.16	20.2242	0.711699	0.368566	1.93099	0.0534838	0.11032	NLRP1	22861	Q9C000
1860	ENSG00000091622.16	419.137	0.244672	0.115789	2.11308	0.0345936	0.0760432	PITPNM3	83394	A1A5C9
1861	ENSG00000091640.8	1696.1	-0.00175571	0.0549194	-0.0319689	0.974497	0.987097	SPAG7	9552	O75391
1862	ENSG00000091651.9	3603.23	0.159703	0.052267	3.05552	0.0022467	0.00674689	ORC6	23594	A0A024R6R3
1863	ENSG00000091656.19	2128.54	-0.00846769	0.0918012	-0.0922394	0.926508	0.958582	ZFHX4	79776	Q86UP3
1864	ENSG00000091704.10	1.43295	0.371339	1.99222	0.186395	0.852135	NA	CPA1	1357	P15085
1865	ENSG00000091732.17	2477.39	0.0562026	0.0496577	1.1318	0.257719	0.395349	ZC3HC1	51530	Q86WB0
1866	ENSG00000091831.23	8.92159	1.67726	1.02886	1.63021	0.103056	0.190298	ESR1	2099	G4XH65
1867	ENSG00000091844.8	32.1729	0.50981	0.278125	1.83302	0.0667992	0.132971	RGS17	26575	Q9UGC6
1868	ENSG00000091879.13	43.4503	-1.42051	0.293674	-4.83704	1.31787e-06	7.00583e-06	ANGPT2	285	O15123
1869	ENSG00000091947.10	1953.09	0.604709	0.0423547	14.2773	3.03277e-46	2.04216e-44	TMEM101	84336	B4DFS4
1870	ENSG00000091972.18	3.91942	2.46158	1.71451	1.43573	0.151079	0.259208	CD200	4345	P41217
1871	ENSG00000091986.15	122.368	-0.357802	0.244641	-1.46256	0.143588	0.248644	CCDC80	151887	Q76M96
1872	ENSG00000092010.15	2464.03	0.237968	0.0448987	5.30012	1.15728e-07	7.15396e-07	PSME1	5720	Q06323
1873	ENSG00000092020.10	1336.52	0.615275	0.080252	7.66678	1.76364e-14	2.29304e-13	PPP2R3C	55012	Q969Q6
1874	ENSG00000092036.18	1327.44	0.245854	0.0752097	3.26891	0.00107962	0.00346331	HAUS4	54930	Q9H6D7
1875	ENSG00000092051.17	4.20193	0.0458127	0.800839	0.0572059	0.954381	0.975166	JPH4	84502	Q96JJ6
1876	ENSG00000092054.13	1.94689	1.80437	1.68795	1.06897	0.285083	NA	MYH7	4625	P12883
1877	ENSG00000092067.5	3887.06	1.27129	0.0343132	37.0495	1.83284e-300	3.07593e-297	CEBPE	1053	Q15744
1878	ENSG00000092068.20	763.593	-0.077109	0.0892793	-0.863683	0.387762	0.536484	SLC7A8	23428	Q9UHI5
1879	ENSG00000092094.11	3094.23	0.516606	0.0460991	11.2064	3.79186e-29	1.29463e-27	OSGEP	55644	Q9NPF4
1880	ENSG00000092096.16	307.385	0.563508	0.11257	5.00586	5.56129e-07	3.10547e-06	SLC22A17	51310	Q8WUG5
1881	ENSG00000092098.17	1986.25	0.275595	0.0618877	4.45315	8.46213e-06	3.98711e-05	RNF31	55072	Q96EP0
1882	ENSG00000092108.21	3338.88	0.246944	0.045551	5.42127	5.91757e-08	3.77754e-07	SCFD1	23256	Q8WVM8
1883	ENSG00000092140.16	3208.93	0.793136	0.049149	16.1374	1.39368e-58	1.38209e-56	G2E3	55632	B4DL73
1884	ENSG00000092148.13	8522.28	0.13717	0.0753474	1.82051	0.0686818	0.135949	HECTD1	25831	Q9ULT8
1885	ENSG00000092199.17	35233.7	-0.054578	0.0357574	-1.52634	0.126925	0.225077	HNRNPC	3183	P07910
1886	ENSG00000092200.12	31.0096	1.7226	0.581753	2.96105	0.00306595	0.00893653	RPGRIP1	57096	Q96KN7
1887	ENSG00000092201.10	16532.4	0.0864349	0.0339255	2.54778	0.0108409	0.0276434	SUPT16H	11198	Q9Y5B9
1888	ENSG00000092203.15	2860.83	0.13751	0.0465094	2.95661	0.00311042	0.00905163	TOX4	9878	O94842
1889	ENSG00000092208.17	1027.93	-0.119874	0.0760199	-1.57688	0.114823	0.207664	GEMIN2	8487	O14893
1890	ENSG00000092295.12	100.678	0.41868	0.222187	1.88435	0.0595173	0.120835	TGM1	7051	P22735
1891	ENSG00000092330.18	1164.02	0.0250355	0.0624694	0.400764	0.688594	0.794618	TINF2	26277	Q9BSI4
1892	ENSG00000092421.16	3433.82	0.0264567	0.064857	0.407923	0.68333	0.790971	SEMA6A	57556	A0A0A0MQU6
1893	ENSG00000092439.16	6642.92	0.808108	0.0519828	15.5457	1.70241e-54	1.46804e-52	TRPM7	54822	H0YLN8
1894	ENSG00000092445.12	2678.65	0.0165648	0.0666774	0.248433	0.8038	0.877395	TYRO3	7301	H0YNK6
1895	ENSG00000092470.12	1992.01	-0.12298	0.0459374	-2.67712	0.00742576	0.0197908	WDR76	79968	A0A0C4DFX7
1896	ENSG00000092529.25	273.515	0.974547	0.2015	4.83647	1.32165e-06	7.02251e-06	CAPN3	825	P20807
1897	ENSG00000092531.10	2211.48	-0.215383	0.0461522	-4.66681	3.05918e-06	1.54353e-05	SNAP23	8773	A8K287
1898	ENSG00000092607.15	47.6638	-0.00528686	0.27798	-0.0190189	0.984826	0.992259	TBX15	6913	Q96SF7
1899	ENSG00000092621.12	17141.6	0.0136458	0.0434125	0.314329	0.753271	0.842532	PHGDH	26227	O43175
1900	ENSG00000092758.18	46.849	-1.02569	0.218803	-4.68773	2.76252e-06	1.40424e-05	COL9A3	1299	Q14050
1901	ENSG00000092820.18	9116.28	-0.0708138	0.0304017	-2.32927	0.0198447	0.0470345	EZR	7430	P15311
1902	ENSG00000092841.18	17587	-0.164967	0.0484128	-3.40752	0.000655572	0.00220583	MYL6	4637	P60660
1903	ENSG00000092847.12	6271.15	0.215108	0.0555312	3.87365	0.000107219	0.00041697	AGO1	26523	B2RAD8
1904	ENSG00000092850.12	34.8775	0.0260808	0.320802	0.0812989	0.935204	0.963741	TEKT2	27285	Q9UIF3
1905	ENSG00000092853.14	4970.15	-0.278975	0.0658168	-4.23866	2.24854e-05	9.87049e-05	CLSPN	63967	Q9HAW4
1906	ENSG00000092871.16	1368.43	-0.00440456	0.0901289	-0.0488696	0.961023	0.979014	RFFL	117584	Q8WZ73
1907	ENSG00000092929.11	30.48	0.133471	0.501028	0.266395	0.789935	0.866956	UNC13D	201294	Q70J99
1908	ENSG00000092931.11	1818.69	0.540166	0.0668184	8.08409	6.26309e-16	9.20767e-15	MFSD11	79157	A0A024R8U7
1909	ENSG00000092964.18	2494.15	-0.356091	0.0371351	-9.58906	8.88933e-22	1.97695e-20	DPYSL2	1808	A0A1C7CYX9
1910	ENSG00000092969.12	255.018	0.495991	0.199741	2.48317	0.013022	0.0325579	TGFB2	7042	P61812
1911	ENSG00000092978.11	999.879	-0.0577654	0.0681577	-0.847527	0.396702	0.545359	GPATCH2	55105	Q9NW75
1912	ENSG00000093000.19	5802.17	0.0390801	0.0479968	0.814222	0.415518	0.56352	NUP50	10762	A0A024R4X7
1913	ENSG00000093009.10	4419.6	-0.116517	0.0549296	-2.12121	0.0339043	0.0747312	CDC45	8318	O75419
1914	ENSG00000093010.14	3872.83	-0.32989	0.0370504	-8.90383	5.39519e-19	9.88302e-18	COMT	1312	A0A140VJG8
1915	ENSG00000093072.18	2.46424	-0.919687	1.32377	-0.694746	0.487215	NA	ADA2	51816	Q9NZK5
1916	ENSG00000093100.13	429.792	-0.0833244	0.158056	-0.527183	0.598067	0.721284	NA	NA	NA
1917	ENSG00000093144.19	3878.25	0.326787	0.0357244	9.14745	5.82906e-20	1.13244e-18	ECHDC1	55862	Q9NTX5
1918	ENSG00000093167.18	1425.08	-0.0794231	0.0664676	-1.19491	0.23212	0.36458	LRRFIP2	9209	Q9Y608
1919	ENSG00000093183.14	2198.13	0.0371538	0.0513188	0.723981	0.469077	0.613712	SEC22C	9117	A0A024R2Q1
1920	ENSG00000093217.11	884.425	0.17599	0.0722594	2.43553	0.0148699	0.0365663	XYLB	9942	O75191
1921	ENSG00000094631.21	2050.82	-0.171214	0.0937041	-1.82718	0.0676725	0.13428	HDAC6	10013	B4DZH6
1922	ENSG00000094755.17	3.15255	1.10626	0.946365	1.16896	0.24242	NA	GABRP	2568	B4DTP4
1923	ENSG00000094804.12	5760.43	-0.316501	0.0341131	-9.27797	1.72733e-20	3.50234e-19	CDC6	990	A0A024R1S2
1924	ENSG00000094841.14	592.903	0.0166021	0.0797215	0.208251	0.835033	0.898098	UPRT	139596	A0A0A0MRR5
1925	ENSG00000094880.11	5825.07	-0.145328	0.03264	-4.45244	8.48996e-06	3.99801e-05	CDC23	8697	Q9UJX2
1926	ENSG00000094914.14	4483.78	-0.172619	0.0357115	-4.8337	1.34018e-06	7.11468e-06	AAAS	8086	Q9NRG9
1927	ENSG00000094916.16	9304.74	-0.0500425	0.0507104	-0.986829	0.323727	0.470129	CBX5	23468	P45973
1928	ENSG00000094963.14	1.13314	1.31945	2.04269	0.645939	0.518319	NA	FMO2	2327	B4E2Q9
1929	ENSG00000094975.14	2443.59	0.267381	0.0553587	4.82998	1.36548e-06	7.23952e-06	SUCO	51430	B4DYM4
1930	ENSG00000095002.15	4159.14	-0.408802	0.0313085	-13.0572	5.78027e-39	3.09089e-37	MSH2	4436	P43246
1931	ENSG00000095015.6	1639.94	-0.0486639	0.0635103	-0.766236	0.443536	0.590074	MAP3K1	4214	Q13233
1932	ENSG00000095059.16	2728.24	-0.17879	0.0447016	-3.99963	6.34417e-05	0.000256744	DHPS	1725	P49366
1933	ENSG00000095066.11	1598.95	0.291326	0.0734531	3.96615	7.30428e-05	0.000292185	HOOK2	29911	Q96ED9
1934	ENSG00000095110.8	2.8161	2.59438	1.7458	1.48607	0.137261	NA	NXPE1	120400	Q8N323
1935	ENSG00000095139.14	8195.29	-0.233053	0.0462595	-5.03794	4.70572e-07	2.65902e-06	ARCN1	372	P48444
1936	ENSG00000095203.14	579.507	-0.317295	0.0768401	-4.12929	3.6389e-05	0.000153767	EPB41L4B	54566	Q9H329
1937	ENSG00000095209.12	1512.04	-0.0537799	0.0643657	-0.835538	0.403415	0.551979	TMEM38B	55151	Q9NVV0
1938	ENSG00000095261.14	35.6433	1.68154	0.722575	2.32715	0.0199575	0.0472556	PSMD5	5711	Q16401
1939	ENSG00000095303.17	17.5387	-0.0198469	0.608552	-0.0326132	0.973983	0.986829	PTGS1	5742	P23219
1940	ENSG00000095319.14	11997.4	-0.298103	0.0383803	-7.76708	8.03179e-15	1.07305e-13	NUP188	23511	Q5SRE5
1941	ENSG00000095321.17	338.629	0.171383	0.10582	1.61958	0.105323	0.19373	CRAT	1384	P43155
1942	ENSG00000095370.20	174.34	0.481684	0.169988	2.83363	0.00460231	0.012901	SH2D3C	10044	B4DG32
1943	ENSG00000095380.11	2984.05	0.055657	0.0475607	1.17023	0.241908	0.376495	NANS	54187	Q9NR45
1944	ENSG00000095383.20	163.057	-0.318265	0.162505	-1.95849	0.0501724	0.104607	TBC1D2	55357	Q9BYX2
1945	ENSG00000095397.15	624.414	-0.0478846	0.135181	-0.354226	0.72317	0.81969	WHRN	25861	A0A0C4DFN4
1946	ENSG00000095464.10	1.5831	4.03733	2.06378	1.95628	0.050432	NA	PDE6C	5146	P51160
1947	ENSG00000095485.18	2892.57	0.13464	0.0496321	2.71276	0.00667262	0.0180147	CWF19L1	55280	Q69YN2
1948	ENSG00000095539.15	343.09	0.88286	0.181899	4.85358	1.21254e-06	6.47789e-06	SEMA4G	57715	Q9NTN9
1949	ENSG00000095564.14	6921.24	0.0623111	0.0648463	0.960904	0.336601	0.484126	BTAF1	9044	O14981
1950	ENSG00000095574.11	1722.71	0.249844	0.0521136	4.79423	1.63303e-06	8.56028e-06	IKZF5	64376	Q9H5V7
1951	ENSG00000095585.16	12.5782	-0.426001	0.461353	-0.923374	0.355813	0.504994	BLNK	29760	Q8WV28
1952	ENSG00000095587.9	143.99	-0.437248	0.182543	-2.39531	0.0166064	0.0402463	TLL2	7093	Q9Y6L7
1953	ENSG00000095596.12	154.365	-0.990764	0.169513	-5.84478	5.07233e-09	3.7298e-08	CYP26A1	1592	O43174
1954	ENSG00000095627.9	0.435018	1.83606	4.48185	0.409666	0.682051	NA	TDRD1	56165	A0A140VJW6
1955	ENSG00000095637.22	961.754	-0.344627	0.082341	-4.18536	2.84709e-05	0.000122539	SORBS1	10580	Q9BX66
1956	ENSG00000095713.14	156.986	-0.0176113	0.139336	-0.126394	0.89942	0.940826	CRTAC1	55118	Q9NQ79
1957	ENSG00000095739.11	1040.28	-0.401643	0.0656421	-6.11868	9.43535e-10	7.58758e-09	BAMBI	25805	Q13145
1958	ENSG00000095752.7	42.6972	0.174389	0.387189	0.450398	0.652423	0.765182	IL11	3589	A8K3F7
1959	ENSG00000095777.17	1974.55	1.23328	0.0905646	13.6177	3.14321e-42	1.84343e-40	MYO3A	53904	Q8NEV4
1960	ENSG00000095787.23	10331.7	0.0277753	0.0694335	0.400027	0.689136	0.794988	WAC	51322	Q9BTA9
1961	ENSG00000095794.19	1710.71	0.0564255	0.0482514	1.16941	0.242239	0.376849	CREM	1390	Q03060
1962	ENSG00000095906.17	4087.96	-0.031019	0.0478313	-0.648507	0.516657	0.654316	NUBP2	10101	B7Z6P0
1963	ENSG00000095932.7	4.14672	0.37606	1.0333	0.363942	0.715901	0.814456	SMIM24	284422	O75264
1964	ENSG00000095951.17	1908.83	-0.0660498	0.0987376	-0.668942	0.503532	0.643597	HIVEP1	3096	P15822
1965	ENSG00000095981.10	0.548467	0.820822	3.15843	0.259883	0.794954	NA	KCNK16	83795	Q96T55
1966	ENSG00000096060.14	4414.71	0.0144645	0.0294288	0.49151	0.623066	0.741918	FKBP5	2289	Q13451
1967	ENSG00000096063.16	12965.8	0.0447287	0.0297166	1.50517	0.13228	0.23285	SRPK1	6732	Q96SB4
1968	ENSG00000096070.19	3965.92	0.347934	0.0543483	6.40192	1.53433e-10	1.35141e-09	BRPF3	27154	Q9ULD4
1969	ENSG00000096080.11	2143.84	-0.123996	0.0552987	-2.2423	0.0249419	0.0573039	MRPS18A	55168	Q9NVS2
1970	ENSG00000096088.16	3.29906	0.109737	1.17277	0.093571	0.92545	NA	PGC	5225	P20142
1971	ENSG00000096092.6	581.186	-0.398181	0.0720596	-5.52572	3.28133e-08	2.17331e-07	TMEM14A	28978	Q9Y6G1
1972	ENSG00000096093.16	1891.37	0.158749	0.104664	1.51674	0.129333	0.228492	EFHC1	114327	B2CKC5
1973	ENSG00000096384.20	87420.1	-0.181715	0.0291716	-6.22916	4.68948e-10	3.90796e-09	HSP90AB1	3326	A0A024RD80
1974	ENSG00000096401.8	6797.2	-0.0688093	0.028355	-2.42671	0.0152364	0.0373353	CDC5L	988	Q99459
1975	ENSG00000096433.11	9515.85	0.0252697	0.0352186	0.717511	0.473059	0.616989	ITPR3	3710	A6H8K3
1976	ENSG00000096654.15	658.679	0.00206234	0.0699188	0.0294962	0.976469	0.987782	ZNF184	7738	A0A024RCM2
1977	ENSG00000096696.14	11265.2	-0.425174	0.0362579	-11.7264	9.33905e-32	3.61259e-30	DSP	1832	B4DKX6
1978	ENSG00000096717.12	2895.66	0.104394	0.0362479	2.88	0.0039767	0.0113323	SIRT1	23411	A8K128
1979	ENSG00000096746.17	18518.6	0.620899	0.0269242	23.061	1.14068e-117	3.65973e-115	HNRNPH3	3189	A0A024QZK8
1980	ENSG00000096872.16	805.127	-0.0361072	0.10522	-0.34316	0.731478	0.82606	IFT74	80173	Q96LB3
1981	ENSG00000096968.13	445.75	0.27068	0.110494	2.44972	0.0142966	0.0352985	JAK2	3717	O60674
1982	ENSG00000096996.16	0.489924	-0.838652	2.48534	-0.337439	0.735786	NA	IL12RB1	3594	P42701
1983	ENSG00000097007.19	5303.05	0.0115915	0.0508913	0.227771	0.819824	0.888221	ABL1	25	A0A024R8E2
1984	ENSG00000097021.19	4049.36	-0.259504	0.0353878	-7.33315	2.24806e-13	2.66264e-12	ACOT7	11332	O00154
1985	ENSG00000097033.14	4583.88	0.017265	0.0498707	0.346195	0.729196	0.82408	SH3GLB1	51100	A0A087WW40
1986	ENSG00000097046.13	5491.7	-0.0717049	0.0278984	-2.57022	0.0101635	0.0260952	CDC7	8317	O00311
1987	ENSG00000097096.9	691.86	0.437261	0.0772784	5.65826	1.52913e-08	1.06009e-07	SYDE2	84144	Q5VT97
1988	ENSG00000099139.14	2100.49	0.286036	0.0524556	5.45291	4.95531e-08	3.20136e-07	PCSK5	5125	Q92824
1989	ENSG00000099194.6	22499.4	-0.193409	0.0301455	-6.41586	1.40033e-10	1.23889e-09	SCD	6319	O00767
1990	ENSG00000099203.7	1241.2	-0.188419	0.0852667	-2.20976	0.0271215	0.0616814	TMED1	11018	Q13445
1991	ENSG00000099204.20	6271.83	0.0820031	0.0433055	1.89359	0.0582789	0.118641	ABLIM1	3983	O14639
1992	ENSG00000099219.14	3172.77	-0.0413587	0.047655	-0.867877	0.385462	0.534215	ERMP1	79956	Q6ZMD3
1993	ENSG00000099246.16	3906.57	0.0207559	0.0439078	0.472716	0.636416	0.752718	RAB18	22931	Q9NP72
1994	ENSG00000099250.18	3321.96	0.131922	0.0476265	2.76992	0.00560701	0.015393	NRP1	8829	O14786
1995	ENSG00000099251.14	508.315	0.702449	0.117248	5.99114	2.08379e-09	1.60247e-08	HSD17B7P2	158160	NA
1996	ENSG00000099256.19	59.3328	0.0170927	0.289168	0.05911	0.952864	0.974391	PRTFDC1	56952	Q9NRG1
1997	ENSG00000099260.11	8.61486	-0.475422	0.584507	-0.813373	0.416004	0.56404	PALMD	54873	A0A0S2Z5E7
1998	ENSG00000099282.10	829.577	-0.0954659	0.0641027	-1.48926	0.136418	0.238499	TSPAN15	23555	O95858
1999	ENSG00000099284.14	2167.96	-0.340774	0.0394938	-8.62854	6.21405e-18	1.06834e-16	MACROH2A2	55506	A0A024QZP6
[truncated: 27,181 more rows]

## Sheet: SMG7_KO_2_SMG5_KD
ID	geneID	baseMean	log2FoldChange	lfcSE	stat	pvalue	padj	symbol	entrez	uniprot
1	ENSG00000000003.15	1707.25	-0.671418	0.0499307	-13.447	3.20595e-41	2.35441e-40	TSPAN6	7105	A0A024RCI0
2	ENSG00000000005.6	2.32411	-0.812758	1.18504	-0.685846	0.49281	0.582634	TNMD	64102	Q9H2S6
3	ENSG00000000419.12	2825.29	-0.0753128	0.050008	-1.50602	0.132063	0.191753	DPM1	8813	O60762
4	ENSG00000000457.14	1334.85	1.52274	0.0571795	26.6308	2.98777e-156	1.08933e-154	SCYL3	57147	Q8IZE3
5	ENSG00000000460.17	3982.46	1.1885	0.0457166	25.9971	5.33463e-149	1.78123e-147	C1orf112	55732	A0A024R922
6	ENSG00000000938.13	1.83603	2.47612	1.71722	1.44193	0.149321	0.213599	FGR	2268	P09769
7	ENSG00000000971.16	10.4482	4.26195	0.958553	4.44623	8.73888e-06	2.13195e-05	CFH	3075	A0A024R962
8	ENSG00000001036.14	5742.5	0.298781	0.0410667	7.27551	3.45117e-13	1.212e-12	FUCA2	2519	Q9BTY2
9	ENSG00000001084.13	3629.19	0.659837	0.0401962	16.4154	1.48384e-60	1.56245e-59	GCLC	2729	E1CEI4
10	ENSG00000001167.14	2528.74	-0.460846	0.0452157	-10.1922	2.14925e-24	1.081e-23	NFYA	4800	P23511
11	ENSG00000001460.18	1129.42	0.261422	0.0655831	3.98611	6.71642e-05	0.000153591	STPG1	90529	Q5TH74
12	ENSG00000001461.17	3210.59	0.443114	0.0451957	9.80435	1.0784e-22	5.15733e-22	NIPAL3	57185	Q6P499
13	ENSG00000001497.16	4924.3	-0.304969	0.0425691	-7.16408	7.83101e-13	2.7139e-12	LAS1L	81887	Q9Y4W2
14	ENSG00000001561.7	1288.89	-0.429684	0.0666892	-6.44308	1.17072e-10	3.72472e-10	ENPP4	22875	Q9Y6X5
15	ENSG00000001617.12	222.837	-1.96719	0.138002	-14.2548	4.18423e-46	3.37686e-45	SEMA3F	6405	C9JPG5
16	ENSG00000001626.16	5.62306	2.1209	1.01315	2.09336	0.036317	0.0600978	CFTR	1080	A0A024R730
17	ENSG00000001629.10	2280.47	0.195341	0.0496591	3.93364	8.36689e-05	0.00018987	ANKIB1	54467	Q9P2G1
18	ENSG00000001630.17	2996.79	-0.643047	0.037928	-16.9544	1.78546e-64	2.00016e-63	CYP51A1	1595	A0A0C4DFL7
19	ENSG00000001631.15	1852.85	0.444479	0.0757886	5.86471	4.49906e-09	1.32981e-08	KRIT1	889	O00522
20	ENSG00000002016.18	2176.16	1.33987	0.0575752	23.2717	8.58817e-120	2.06895e-118	RAD52	5893	P43351
21	ENSG00000002079.14	3.61428	2.85599	1.24398	2.29585	0.0216846	0.037429	NA	NA	NA
22	ENSG00000002330.13	972.789	-1.49064	0.0729426	-20.4358	8.03599e-93	1.36279e-91	BAD	572	A0A024R562
23	ENSG00000002549.12	2403.23	-0.0835954	0.0518152	-1.61334	0.106671	0.159042	LAP3	51056	P28838
24	ENSG00000002586.20	2326.91	-1.84445	0.0485806	-37.9667	0	0	CD99	4267	P14209
25	ENSG00000002587.10	0.614943	-0.650839	3.11674	-0.208821	0.834588	NA	HS3ST1	9957	A0A024R9R4
26	ENSG00000002726.20	0.400942	0.977597	3.87142	0.252517	0.800642	NA	AOC1	26	P19801
27	ENSG00000002745.13	80.1822	-0.474961	0.18577	-2.55672	0.0105664	0.0191837	WNT16	51384	E9PH60
28	ENSG00000002746.15	64.2288	0.566208	0.484031	1.16978	0.24209	0.323293	HECW1	23072	Q76N89
29	ENSG00000002822.15	748.112	0.129922	0.137378	0.945729	0.344287	0.43363	MAD1L1	8379	Q9Y6D9
30	ENSG00000002834.18	4610.44	-0.198649	0.0343287	-5.78666	7.17992e-09	2.10156e-08	LASP1	3927	B4DIC4
31	ENSG00000002919.14	1553.19	0.366903	0.0623978	5.88006	4.10123e-09	1.21403e-08	SNX11	29916	Q9Y5W9
[truncated: 29,149 more rows]

## Sheet: SMG7_KO_2_SMG6_KD
ID	geneID	baseMean	log2FoldChange	lfcSE	stat	pvalue	padj	symbol	entrez	uniprot
[truncated: 29,180 more rows]

[truncated: 3 more sheets: SMG7_KO_34, SMG7_KO_34_SMG5_KD, SMG7_KO_34_SMG6_KD]
