# Supplementary material for: SMG5-SMG7 authorize nonsense-mediated mRNA decay by enabling SMG6 endonucleolytic activity
Source: Nat Commun. 2021 Jun 25;12:3965. doi: 10.1038/s41467-021-24046-3 (PMC8233366; doi:10.1038/s41467-021-24046-3)
Supplement: Supplementary file 4 — Supplementary Data 2 [file 41467_2021_24046_MOESM4_ESM.xlsx]

## Sheet: Description
Boehm, Kueckelmann et al. 2021 - Supplementary Data 2
Alternative splicing (AS) analysis of SMG7 KO + different KD RNA-seq data using LeafCutter
Full AS results of all identified splicing events are given in the following sheets
RNA-seq conditions				Column description (adapted from https://davidaknowles.github.io/leafcutter/articles/Usage.html)
Name	Cell line	siRNA		Column header	Description
SMG5_KD	Flp-In-T-REx-293 WT	Luc (control)		ID	Numeric ID of intron
SMG7_KO_2	Flp-In-T-REx-293 SMG7 KO-2	Luc (control)		logef	Log effect size (as fitted by LeafCutter)
SMG7_KO_2_SMG5_KD	Flp-In-T-REx-293 SMG7 KO-2	SMG5		control	Fitted usage proportion in condition 1 (here = control)
SMG7_KO_2_SMG6_KD	Flp-In-T-REx-293 SMG7 KO-2	SMG6		[NAME]	Fitted usage proportion in condition 2 (see Name)
SMG7_KO_34	Flp-In-T-REx-293 SMG7 KO-34	Luc (control)		deltapsi	DeltaPSI: the difference in usage proprotion (condition 2 - condition 1)
SMG7_KO_34_SMG5_KD	Flp-In-T-REx-293 SMG7 KO-34	SMG5		chr	Chromosome
SMG7_KO_34_SMG6_KD	Flp-In-T-REx-293 SMG7 KO-34	SMG6		start	Intron start position
				end	Intron end position
				status	Whether this cluster was a) successfully tested b) not tested for some reason (e.g. too many introns) c) there was an error during testing - this should be rare.
				loglr	Log likelihood ratio between the null model (no difference between the groups) and alternative (there is a difference)
				df	Degrees of freedom, equal to the number of introns in the cluster minus one (assuming two groups)
				p	The resulting (unadjusted!) p-value under the asymptotic Chi-squared distribution.
				p.adjust	FDR adjustment with p.adjust( ..., method="fdr") in R
				clusterID	The cluster id
				gene_name	Gene symbol
				gene_id	Ensembl gene ID
				altgenes	Alternative Ensembl gene IDs if the intron cannot be unambiguously matched to one gene ID

## Sheet: SMG5_KD
ID	logef	control	SMG5_KD	deltapsi	chr	start	end	status	loglr	df	p	p.adjust	clusterID	gene_name	gene_id	altgenes
0	-0.259868	0.984526	0.97425	-0.0102754	chr1	68137933	68144569	Success	1.27575	1	0.11019	0.393366	clu_1000_NA	WLS	ENSG00000116729.14
1	0.259868	0.0154743	0.0257497	0.0102754	chr1	68142862	68144569	Success	1.27575	1	0.11019	0.393366	clu_1000_NA	WLS	ENSG00000116729.14
2	-0.0306287	0.398779	0.376065	-0.0227136	chr1	68481612	68482046	Success	1.1033	2	0.331773	0.652231	clu_1001_NA	DEPDC1	ENSG00000024526.17
3	0.14514	0.398986	0.448563	0.0495777	chr1	68481612	68483950	Success	1.1033	2	0.331773	0.652231	clu_1001_NA	DEPDC1	ENSG00000024526.17
4	-0.114511	0.202236	0.175371	-0.0268641	chr1	68482897	68483950	Success	1.1033	2	0.331773	0.652231	clu_1001_NA	DEPDC1	ENSG00000024526.17
5	0.124483	0.444528	0.493338	0.04881	chr1	68489608	68494430	Success	2.01076	2	0.133887	0.43111	clu_1002_NA	DEPDC1	ENSG00000024526.17
6	-0.0498143	0.0662449	0.0617592	-0.00448574	chr1	68489608	68496952	Success	2.01076	2	0.133887	0.43111	clu_1002_NA	DEPDC1	ENSG00000024526.17
7	-0.0746691	0.489227	0.444903	-0.0443243	chr1	68494695	68496952	Success	2.01076	2	0.133887	0.43111	clu_1002_NA	DEPDC1	ENSG00000024526.17
8	-0.0563715	0.236618	0.216861	-0.0197572	chr1	70205780	70221612	Success	0.225805	1	0.501571	0.776614	clu_1003_NA	SRSF11	ENSG00000116754.13
9	0.0563715	0.763382	0.783139	0.0197572	chr1	70205780	70221615	Success	0.225805	1	0.501571	0.776614	clu_1003_NA	SRSF11	ENSG00000116754.13
10	-0.0482181	0.022159	0.0216506	-0.000508374	chr1	70228555	70230557	Success	5.30797	6	0.100997	0.373147	clu_1004_NA	SRSF11	ENSG00000116754.13
11	0.0590621	0.0212964	0.0231642	0.00186782	chr1	70228555	70231095	Success	5.30797	6	0.100997	0.373147	clu_1004_NA	SRSF11	ENSG00000116754.13
12	0.440054	0.0240651	0.0383144	0.0142493	chr1	70228555	70231859	Success	5.30797	6	0.100997	0.373147	clu_1004_NA	SRSF11	ENSG00000116754.13
13	-0.0153964	0.567061	0.572538	0.00547701	chr1	70228555	70232268	Success	5.30797	6	0.100997	0.373147	clu_1004_NA	SRSF11	ENSG00000116754.13
14	-0.293971	0.102184	0.0780864	-0.0240979	chr1	70230618	70231095	Success	5.30797	6	0.100997	0.373147	clu_1004_NA	SRSF11	ENSG00000116754.13
15	-0.152403	0.0422966	0.0372374	-0.00505925	chr1	70231203	70231859	Success	5.30797	6	0.100997	0.373147	clu_1004_NA	SRSF11	ENSG00000116754.13
16	0.0108724	0.220938	0.229009	0.00807144	chr1	70231975	70232268	Success	5.30797	6	0.100997	0.373147	clu_1004_NA	SRSF11	ENSG00000116754.13
17	-0.278887	0.0645359	0.0429739	-0.0215619	chr1	70246907	70247117	Success	6.07619	3	0.00687902	0.0874759	clu_1005_NA	SRSF11	ENSG00000116754.13
18	0.263845	0.0218924	0.0250843	0.00319195	chr1	70246907	70249931	Success	6.07619	3	0.00687902	0.0874759	clu_1005_NA	SRSF11	ENSG00000116754.13
19	0.160011	0.870874	0.899435	0.0285614	chr1	70246907	70249952	Success	6.07619	3	0.00687902	0.0874759	clu_1005_NA	SRSF11	ENSG00000116754.13
20	-0.144969	0.0426981	0.0325066	-0.0101914	chr1	70247149	70249952	Success	6.07619	3	0.00687902	0.0874759	clu_1005_NA	SRSF11	ENSG00000116754.13
21	-0.027531	0.681758	0.669694	-0.0120641	chr1	70250503	70250608	Success	0.404006	1	0.368708	0.682419	clu_1006_NA	SRSF11	ENSG00000116754.13
22	0.027531	0.318242	0.330306	0.0120641	chr1	70250503	70250611	Success	0.404006	1	0.368708	0.682419	clu_1006_NA	SRSF11	ENSG00000116754.13
23	-0.0546427	0.0740989	0.0669413	-0.00715762	chr1	70262803	70270856	Success	0.0490994	1	0.754002	0.899168	clu_1007_NA	ANKRD13C	ENSG00000118454.13
24	0.0546427	0.925901	0.933059	0.00715762	chr1	70262847	70270856	Success	0.0490994	1	0.754002	0.899168	clu_1007_NA	ANKRD13C	ENSG00000118454.13
25	-0.278738	0.486635	0.438703	-0.0479314	chr1	70355107	70366444	Success	1.5999	2	0.201917	0.519368	clu_1008_NA	HHLA3	ENSG00000197568.14
26	-0.200238	0.449343	0.438166	-0.0111776	chr1	70355111	70366444	Success	1.5999	2	0.201917	0.519368	clu_1008_NA	HHLA3	ENSG00000197568.14
27	0.478976	0.0640219	0.123131	0.0591091	chr1	70366328	70366444	Success	1.5999	2	0.201917	0.519368	clu_1008_NA	HHLA3	ENSG00000197568.14
28	0.0981776	0.164513	0.204221	0.0397082	chr1	70366537	70366933	Success	4.02304	2	0.0178985	0.149328	clu_1009_NA	HHLA3	ENSG00000197568.14
29	-0.322725	0.641883	0.523072	-0.118811	chr1	70366537	70367617	Success	4.02304	2	0.0178985	0.149328	clu_1009_NA	HHLA3	ENSG00000197568.14
30	0.224547	0.193604	0.272708	0.0791033	chr1	70366984	70367617	Success	4.02304	2	0.0178985	0.149328	clu_1009_NA	HHLA3	ENSG00000197568.14
31	-0.350108	0.850807	0.738991	-0.111816	chr1	70411583	70415956	Success	1.47653	1	0.0857156	0.345133	clu_1010_NA	CTH	ENSG00000116761.12
32	0.350108	0.149193	0.261009	0.111816	chr1	70411656	70415956	Success	1.47653	1	0.0857156	0.345133	clu_1010_NA	CTH	ENSG00000116761.12
33	-0.151049	0.413058	0.435687	0.0226288	chr1	71065137	71065678	Success	7.5726	3	0.00169667	0.036516	clu_1011_NA	ZRANB2	ENSG00000132485.14
34	-0.376042	0.336242	0.283206	-0.0530364	chr1	71065137	71066776	Success	7.5726	3	0.00169667	0.036516	clu_1011_NA	ZRANB2	ENSG00000132485.14
35	0.696814	0.0151096	0.0372083	0.0220986	chr1	71065748	71066776	Success	7.5726	3	0.00169667	0.036516	clu_1011_NA	ZRANB2	ENSG00000132485.14
36	-0.169723	0.23559	0.243899	0.00830901	chr1	71065752	71066776	Success	7.5726	3	0.00169667	0.036516	clu_1011_NA	ZRANB2	ENSG00000132485.14
37	-0.446	0.611107	0.551989	-0.0591183	chr1	74706994	74707103	Success	5.45602	2	0.00427052	0.0641105	clu_1012_NA	CRYZ	ENSG00000116791.14
38	0.739536	0.0204243	0.0603715	0.0399472	chr1	74706994	74710098	Success	5.45602	2	0.00427052	0.0641105	clu_1012_NA	CRYZ	ENSG00000116791.14
39	-0.293535	0.368468	0.387639	0.0191711	chr1	74707204	74710098	Success	5.45602	2	0.00427052	0.0641105	clu_1012_NA	CRYZ	ENSG00000116791.14
40	-0.0979076	0.188667	0.162199	-0.0264685	chr1	74724834	74730382	Success	0.763097	2	0.46622	0.752137	clu_1013_NA	CRYZ	ENSG00000116791.14
41	0.121847	0.597031	0.63942	0.0423891	chr1	74724834	74732956	Success	0.763097	2	0.46622	0.752137	clu_1013_NA	CRYZ	ENSG00000116791.14
42	-0.0239398	0.214302	0.198382	-0.0159206	chr1	74730420	74732956	Success	0.763097	2	0.46622	0.752137	clu_1013_NA	CRYZ	ENSG00000116791.14
43	-0.00805112	0.363079	0.342254	-0.0208247	chr1	74736622	74738690	Success	0.662588	2	0.515515	0.784067	clu_1014_NA	TYW3	ENSG00000162623.16
44	-0.0861146	0.0421529	0.0367513	-0.0054016	chr1	74736622	74748751	Success	0.662588	2	0.515515	0.784067	clu_1014_NA	TYW3	ENSG00000162623.16
45	0.0941657	0.594768	0.620994	0.0262263	chr1	74738788	74748751	Success	0.662588	2	0.515515	0.784067	clu_1014_NA	TYW3	ENSG00000162623.16
46	-0.23212	0.491689	0.468803	-0.0228861	chr1	75724817	75728401	Success	6.2408	2	0.0019483	0.0400699	clu_1016_NA	ACADM	ENSG00000117054.13
47	0.457934	0.04618	0.087789	0.0416091	chr1	75724817	75732644	Success	6.2408	2	0.0019483	0.0400699	clu_1016_NA	ACADM	ENSG00000117054.13
48	-0.225814	0.462131	0.443408	-0.018723	chr1	75728488	75732644	Success	6.2408	2	0.0019483	0.0400699	clu_1016_NA	ACADM	ENSG00000117054.13
49	-0.0879752	0.643768	0.651728	0.00796007	chr1	75787604	75789159	Success	0.773455	2	0.461416	0.74786	clu_1017_NA	RABGGTB	ENSG00000137955.16
50	0.224674	0.0114014	0.0157789	0.00437749	chr1	75787604	75789952	Success	0.773455	2	0.461416	0.74786	clu_1017_NA	RABGGTB	ENSG00000137955.16
51	-0.136699	0.344831	0.332493	-0.0123376	chr1	75789356	75789952	Success	0.773455	2	0.461416	0.74786	clu_1017_NA	RABGGTB	ENSG00000137955.16
52	0.180068	0.0585752	0.0876741	0.0290989	chr1	75790057	75790152	Success	9.77739	2	5.67194e-05	0.00377922	clu_1018_NA	RABGGTB	ENSG00000137955.16
53	-0.40671	0.766503	0.638024	-0.128479	chr1	75790057	75791285	Success	9.77739	2	5.67194e-05	0.00377922	clu_1018_NA	RABGGTB	ENSG00000137955.16
54	0.226642	0.174922	0.274302	0.0993801	chr1	75790517	75791285	Success	9.77739	2	5.67194e-05	0.00377922	clu_1018_NA	RABGGTB	ENSG00000137955.16
55	-0.282702	0.898647	0.834364	-0.0642832	chr1	75791571	75792181	Success	4.99445	1	0.00157487	0.03474	clu_1019_NA	RABGGTB	ENSG00000137955.16
56	0.282702	0.101353	0.165636	0.0642832	chr1	75791571	75792197	Success	4.99445	1	0.00157487	0.03474	clu_1019_NA	RABGGTB	ENSG00000137955.16
57	-0.0431221	0.369446	0.349591	-0.0198552	chr1	77581888	77581979	Success	0.0742768	1	0.699921	0.874385	clu_1020_NA	AC118549.1	ENSG00000036549.13
58	0.0431221	0.630554	0.650409	0.0198552	chr1	77581891	77581979	Success	0.0742768	1	0.699921	0.874385	clu_1020_NA	AC118549.1	ENSG00000036549.13
59	0.0576892	0.465859	0.451559	-0.0142995	chr1	77639602	77641384	Success	2.13784	2	0.117909	0.408133	clu_1021_NA	AC118549.1	ENSG00000036549.13
60	-0.324719	0.168375	0.111343	-0.0570327	chr1	77639602	77641522	Success	2.13784	2	0.117909	0.408133	clu_1021_NA	AC118549.1	ENSG00000036549.13
61	0.267029	0.365766	0.437098	0.0713323	chr1	77641446	77641522	Success	2.13784	2	0.117909	0.408133	clu_1021_NA	AC118549.1	ENSG00000036549.13
62	-0.0224842	0.525137	0.513912	-0.0112245	chr1	77721901	77722024	Success	0.0413411	1	0.773695	0.907464	clu_1022_NA	USP33	ENSG00000077254.14
63	0.0224842	0.474863	0.486088	0.0112245	chr1	77721925	77722024	Success	0.0413411	1	0.773695	0.907464	clu_1022_NA	USP33	ENSG00000077254.14
64	0.0483936	0.16401	0.180328	0.0163175	chr1	77741748	77745421	Success	0.538027	2	0.583899	0.820253	clu_1023_NA	USP33	ENSG00000077254.14
65	-0.110291	0.635272	0.595985	-0.0392873	chr1	77741748	77759643	Success	0.538027	2	0.583899	0.820253	clu_1023_NA	USP33	ENSG00000077254.14
66	0.0618976	0.200717	0.223687	0.0229698	chr1	77745599	77759643	Success	0.538027	2	0.583899	0.820253	clu_1023_NA	USP33	ENSG00000077254.14
67	0.100685	0.144311	0.170998	0.0266875	chr1	77783351	77788008	Success	0.213142	1	0.513818	0.783206	clu_1024_NA	MIGA1	ENSG00000180488.15
68	-0.100685	0.855689	0.829002	-0.0266875	chr1	77783351	77801331	Success	0.213142	1	0.513818	0.783206	clu_1024_NA	MIGA1	ENSG00000180488.15
69	0.279091	0.329315	0.461798	0.132484	chr1	77866391	77873001	Success	1.74248	1	0.0619291	0.288528	clu_1025_NA	MIGA1	ENSG00000180488.15
70	-0.279091	0.670685	0.538202	-0.132484	chr1	77866391	77873004	Success	1.74248	1	0.0619291	0.288528	clu_1025_NA	MIGA1	ENSG00000180488.15
71	-0.0540142	0.0672587	0.0836288	0.0163701	chr1	77946576	77947453	Success	9.80869	4	0.000594173	0.0192375	clu_1026_NA	FUBP1	ENSG00000162613.16
72	-0.894149	0.0305979	0.0164222	-0.0141756	chr1	77946576	77949155	Success	9.80869	4	0.000594173	0.0192375	clu_1026_NA	FUBP1	ENSG00000162613.16
73	0.805049	0.0075289	0.0221017	0.0145728	chr1	77947547	77949155	Success	9.80869	4	0.000594173	0.0192375	clu_1026_NA	FUBP1	ENSG00000162613.16
74	0.456333	0.0175229	0.0362956	0.0187727	chr1	77947552	77949155	Success	9.80869	4	0.000594173	0.0192375	clu_1026_NA	FUBP1	ENSG00000162613.16
75	-0.313219	0.877092	0.841552	-0.0355399	chr1	77948774	77949155	Success	9.80869	4	0.000594173	0.0192375	clu_1026_NA	FUBP1	ENSG00000162613.16
76	-0.117119	0.0451912	0.0437746	-0.00141656	chr1	77968203	77969022	Success	0.56407	2	0.568889	0.81415	clu_1027_NA	FUBP1	ENSG00000162613.16
77	-0.0934535	0.92871	0.921141	-0.00756836	chr1	77968203	77969925	Success	0.56407	2	0.568889	0.81415	clu_1027_NA	FUBP1	ENSG00000162613.16
78	0.210572	0.0260993	0.0350842	0.00898492	chr1	77969084	77969925	Success	0.56407	2	0.568889	0.81415	clu_1027_NA	FUBP1	ENSG00000162613.16
79	0.0540521	0.662325	0.686063	0.0237379	chr1	77967098	77967627	Success	0.598254	1	0.274021	0.593163	clu_1028_NA	FUBP1	ENSG00000162613.16
80	-0.0540521	0.337675	0.313937	-0.0237379	chr1	77967101	77967627	Success	0.598254	1	0.274021	0.593163	clu_1028_NA	FUBP1	ENSG00000162613.16
81	0.130564	0.499625	0.564545	0.0649198	chr1	77979293	78013051	Success	0.334655	1	0.413292	0.71552	clu_1029_NA	DNAJB4	ENSG00000162616.9
82	-0.130564	0.500375	0.435455	-0.0649198	chr1	78005321	78013051	Success	0.334655	1	0.413292	0.71552	clu_1029_NA	DNAJB4	ENSG00000162616.9
83	0.259426	0.226782	0.330103	0.103321	chr1	81801068	81836885	Success	0.758186	1	0.218169	0.537849	clu_1030_NA	ADGRL2	ENSG00000117114.19
84	-0.259426	0.773218	0.669897	-0.103321	chr1	81802229	81836885	Success	0.758186	1	0.218169	0.537849	clu_1030_NA	ADGRL2	ENSG00000117114.19
85	-0.157742	0.133071	0.115355	-0.0177161	chr1	81952142	81952987	Success	0.483769	2	0.616456	0.835104	clu_1031_NA	ADGRL2	ENSG00000117114.19
86	-0.0148848	0.780981	0.780972	-8.99866e-06	chr1	81952142	81955877	Success	0.483769	2	0.616456	0.835104	clu_1031_NA	ADGRL2	ENSG00000117114.19
87	0.172627	0.0859479	0.103673	0.0177251	chr1	81953025	81955877	Success	0.483769	2	0.616456	0.835104	clu_1031_NA	ADGRL2	ENSG00000117114.19
88	0.873943	0.0166228	0.0488944	0.0322716	chr1	81985355	81986901	Success	6.06417	4	0.016422	0.143332	clu_1032_NA	ADGRL2	ENSG00000117114.19
89	-0.172483	0.116362	0.120201	0.0038392	chr1	81985355	81987260	Success	6.06417	4	0.016422	0.143332	clu_1032_NA	ADGRL2	ENSG00000117114.19
90	-0.16147	0.161652	0.168835	0.00718274	chr1	81985355	81987289	Success	6.06417	4	0.016422	0.143332	clu_1032_NA	ADGRL2	ENSG00000117114.19
91	-0.26525	0.478947	0.450918	-0.0280296	chr1	81985355	81990391	Success	6.06417	4	0.016422	0.143332	clu_1032_NA	ADGRL2	ENSG00000117114.19
92	-0.27474	0.226416	0.211152	-0.0152639	chr1	81987341	81990391	Success	6.06417	4	0.016422	0.143332	clu_1032_NA	ADGRL2	ENSG00000117114.19
93	-0.338636	0.965238	0.949586	-0.0156523	chr1	84501970	84506011	Success	3.25815	2	0.0384595	0.22653	clu_1033_NA	GNG5	ENSG00000174021.11	CTBS ENSG00000117151.13,AL359762.3 ENSG00000285851.1
94	0.381646	0.00636592	0.0128699	0.00650399	chr1	84501970	84563257	Success	3.25815	2	0.0384595	0.22653	clu_1033_NA	GNG5	ENSG00000174021.11	CTBS ENSG00000117151.13,AL359762.3 ENSG00000285851.1
95	-0.0430106	0.0283959	0.0375442	0.00914836	chr1	84555199	84563257	Success	3.25815	2	0.0384595	0.22653	clu_1033_NA	GNG5	ENSG00000174021.11	CTBS ENSG00000117151.13,AL359762.3 ENSG00000285851.1
96	-0.24177	0.427089	0.346856	-0.0802331	chr1	84566012	84569931	Success	3.26524	2	0.0381877	0.226518	clu_1034_NA	CTBS	ENSG00000117151.13
97	0.386715	0.223863	0.340848	0.116985	chr1	84566012	84570582	Success	3.26524	2	0.0381877	0.226518	clu_1034_NA	CTBS	ENSG00000117151.13
98	-0.144945	0.349047	0.312295	-0.0367519	chr1	84570139	84570582	Success	3.26524	2	0.0381877	0.226518	clu_1034_NA	CTBS	ENSG00000117151.13
99	-0.282742	0.401575	0.322081	-0.079494	chr1	84570720	84573916	Success	1.8323	2	0.160046	0.463952	clu_1035_NA	CTBS	ENSG00000117151.13
100	-0.197934	0.415046	0.362349	-0.0526977	chr1	84570720	84574239	Success	1.8323	2	0.160046	0.463952	clu_1035_NA	CTBS	ENSG00000117151.13
101	0.480676	0.183379	0.315571	0.132192	chr1	84570720	84582278	Success	1.8323	2	0.160046	0.463952	clu_1035_NA	CTBS	ENSG00000117151.13
102	-0.101701	0.250264	0.214063	-0.0362012	chr1	84656002	84656348	Success	0.61866	1	0.265988	0.585945	clu_1036_NA	SSX2IP	ENSG00000117155.16
103	0.101701	0.749736	0.785937	0.0362012	chr1	84656005	84656348	Success	0.61866	1	0.265988	0.585945	clu_1036_NA	SSX2IP	ENSG00000117155.16
104	-0.131174	0.560266	0.538849	-0.0214171	chr1	84670815	84671177	Success	2.9781	4	0.202443	0.519526	clu_1037_NA	SSX2IP	ENSG00000117155.16
105	-0.196546	0.11367	0.102407	-0.0112634	chr1	84670815	84690371	Success	2.9781	4	0.202443	0.519526	clu_1037_NA	SSX2IP	ENSG00000117155.16
106	0.527158	0.0430172	0.0799143	0.0368972	chr1	84671308	84680338	Success	2.9781	4	0.202443	0.519526	clu_1037_NA	SSX2IP	ENSG00000117155.16
107	-0.0845358	0.0709066	0.071452	0.000545391	chr1	84671308	84690154	Success	2.9781	4	0.202443	0.519526	clu_1037_NA	SSX2IP	ENSG00000117155.16
108	-0.114902	0.21214	0.207378	-0.00476212	chr1	84671308	84690371	Success	2.9781	4	0.202443	0.519526	clu_1037_NA	SSX2IP	ENSG00000117155.16
109	-0.0955506	0.803759	0.771862	-0.031897	chr1	84965708	84996796	Success	0.214047	1	0.512926	0.782976	clu_1038_NA	MCOLN2	ENSG00000153898.13
110	0.0955506	0.196241	0.228138	0.031897	chr1	84972034	84996796	Success	0.214047	1	0.512926	0.782976	clu_1038_NA	MCOLN2	ENSG00000153898.13
111	-0.163026	0.347214	0.327341	-0.0198735	chr1	85032956	85034098	Success	2.58293	6	0.522722	0.78843	clu_1039_NA	MCOLN3	ENSG00000055732.13
112	-0.124756	0.0299707	0.0293576	-0.000613139	chr1	85032956	85041010	Success	2.58293	6	0.522722	0.78843	clu_1039_NA	MCOLN3	ENSG00000055732.13
113	0.721669	0.017145	0.0391525	0.0220074	chr1	85032956	85045133	Success	2.58293	6	0.522722	0.78843	clu_1039_NA	MCOLN3	ENSG00000055732.13
114	-0.260984	0.0838869	0.0717058	-0.0121812	chr1	85034251	85036710	Success	2.58293	6	0.522722	0.78843	clu_1039_NA	MCOLN3	ENSG00000055732.13
115	-0.109155	0.209195	0.208137	-0.00105785	chr1	85034251	85041010	Success	2.58293	6	0.522722	0.78843	clu_1039_NA	MCOLN3	ENSG00000055732.13
116	0.0330286	0.0675035	0.0774238	0.00992026	chr1	85036868	85041010	Success	2.58293	6	0.522722	0.78843	clu_1039_NA	MCOLN3	ENSG00000055732.13
117	-0.0967765	0.245084	0.246882	0.00179793	chr1	85041177	85045133	Success	2.58293	6	0.522722	0.78843	clu_1039_NA	MCOLN3	ENSG00000055732.13
118	0.220031	0.261489	0.32566	0.0641717	chr1	85045362	85047575	Success	1.06854	2	0.34351	0.66116	clu_1040_NA	MCOLN3	ENSG00000055732.13
119	-0.0470367	0.474082	0.452043	-0.0220391	chr1	85045362	85048396	Success	1.06854	2	0.34351	0.66116	clu_1040_NA	MCOLN3	ENSG00000055732.13
120	-0.172994	0.26443	0.222297	-0.0421326	chr1	85047609	85048396	Success	1.06854	2	0.34351	0.66116	clu_1040_NA	MCOLN3	ENSG00000055732.13
121	0.300557	0.221709	0.313675	0.0919662	chr1	85258722	85258935	Success	8.38153	2	0.000229058	0.0100261	clu_1041_NA	C1orf52	ENSG00000162642.14
122	-0.354032	0.469753	0.345368	-0.124385	chr1	85258722	85259358	Success	8.38153	2	0.000229058	0.0100261	clu_1041_NA	C1orf52	ENSG00000162642.14
123	0.0534752	0.308538	0.340957	0.0324188	chr1	85259061	85259358	Success	8.38153	2	0.000229058	0.0100261	clu_1041_NA	C1orf52	ENSG00000162642.14
124	-0.00179514	0.863705	0.863282	-0.000423193	chr1	86348878	86352859	Success	3.42593e-05	1	0.993396	0.998102	clu_1042_NA	ODF2L	ENSG00000122417.15
125	0.00179514	0.136295	0.136718	0.000423193	chr1	86352208	86352859	Success	3.42593e-05	1	0.993396	0.998102	clu_1042_NA	ODF2L	ENSG00000122417.15
126	0.0955704	0.28406	0.315008	0.030948	chr1	86354859	86356444	Success	0.243269	2	0.784061	0.912253	clu_1043_NA	ODF2L	ENSG00000122417.15
127	-0.0259193	0.284692	0.279592	-0.00510016	chr1	86354859	86358787	Success	0.243269	2	0.784061	0.912253	clu_1043_NA	ODF2L	ENSG00000122417.15
128	-0.0696511	0.431248	0.4054	-0.0258479	chr1	86356602	86358787	Success	0.243269	2	0.784061	0.912253	clu_1043_NA	ODF2L	ENSG00000122417.15
129	0.206781	0.437769	0.520918	0.0831493	chr1	86376418	86382242	Success	1.77712	2	0.169125	0.478687	clu_1044_NA	ODF2L	ENSG00000122417.15
130	-0.013538	0.195097	0.186248	-0.00884888	chr1	86376418	86382931	Success	1.77712	2	0.169125	0.478687	clu_1044_NA	ODF2L	ENSG00000122417.15
131	-0.193243	0.367134	0.292834	-0.0743004	chr1	86382358	86382931	Success	1.77712	2	0.169125	0.478687	clu_1044_NA	ODF2L	ENSG00000122417.15
132	0.0274706	0.27493	0.295832	0.0209025	chr1	86384801	86385458	Success	1.30349	2	0.271582	0.591304	clu_1045_NA	ODF2L	ENSG00000122417.15
133	0.194394	0.22208	0.282375	0.0602955	chr1	86384801	86386915	Success	1.30349	2	0.271582	0.591304	clu_1045_NA	ODF2L	ENSG00000122417.15
134	-0.221864	0.502991	0.421792	-0.0811981	chr1	86385590	86386915	Success	1.30349	2	0.271582	0.591304	clu_1045_NA	ODF2L	ENSG00000122417.15
135	-0.0464905	0.0814653	0.0747729	-0.00669239	chr1	86724405	86728403	Success	0.0791113	1	0.690798	0.871113	clu_1046_NA	SH3GLB1	ENSG00000097033.14
136	0.0464905	0.918535	0.925227	0.00669239	chr1	86724405	86734602	Success	0.0791113	1	0.690798	0.871113	clu_1046_NA	SH3GLB1	ENSG00000097033.14
137	0.00658054	0.511073	0.518253	0.00717988	chr1	86863605	86868053	Success	0.250275	2	0.778587	0.910347	clu_1047_NA	SELENOF	ENSG00000183291.17
138	0.0198809	0.0443898	0.0456162	0.00122631	chr1	86863605	86880662	Success	0.250275	2	0.778587	0.910347	clu_1047_NA	SELENOF	ENSG00000183291.17
139	-0.0264614	0.444537	0.436131	-0.00840619	chr1	86868102	86880662	Success	0.250275	2	0.778587	0.910347	clu_1047_NA	SELENOF	ENSG00000183291.17
140	0.0387495	0.0194667	0.0179467	-0.00152004	chr1	86880725	86887156	Success	0.446669	2	0.639756	0.847894	clu_1048_NA	SELENOF	ENSG00000183291.17
141	0.125795	0.964243	0.969798	0.00555484	chr1	86880725	86903281	Success	0.446669	2	0.639756	0.847894	clu_1048_NA	SELENOF	ENSG00000183291.17
142	-0.164544	0.0162903	0.0122555	-0.0040348	chr1	86887196	86903281	Success	0.446669	2	0.639756	0.847894	clu_1048_NA	SELENOF	ENSG00000183291.17
143	0.0593504	0.96505	0.968269	0.00321906	chr1	86903448	86914028	Success	0.377368	2	0.685664	0.870093	clu_1049_NA	SELENOF	ENSG00000183291.17
144	-0.139025	0.0201634	0.0165904	-0.00357299	chr1	86903448	86914298	Success	0.377368	2	0.685664	0.870093	clu_1049_NA	SELENOF	ENSG00000183291.17
145	0.0796741	0.0147869	0.0151408	0.000353936	chr1	86903448	86914315	Success	0.377368	2	0.685664	0.870093	clu_1049_NA	SELENOF	ENSG00000183291.17
146	-0.133768	0.181289	0.144899	-0.0363891	chr1	87103589	87104467	Success	0.906417	1	0.178169	0.489674	clu_1050_NA	HS2ST1	ENSG00000153936.17	AC093155.3 ENSG00000267561.2
147	0.133768	0.818711	0.855101	0.0363891	chr1	87103589	87104470	Success	0.906417	1	0.178169	0.489674	clu_1050_NA	HS2ST1	ENSG00000153936.17	AC093155.3 ENSG00000267561.2
148	0.0380793	0.904447	0.910829	0.00638218	chr1	87329244	87332013	Success	0.0383135	1	0.781922	0.912103	clu_1051_NA	LMO4	ENSG00000143013.13
149	-0.0380793	0.0955534	0.0891712	-0.00638218	chr1	87331814	87332013	Success	0.0383135	1	0.781922	0.912103	clu_1051_NA	LMO4	ENSG00000143013.13
150	0.156873	0.0926874	0.122657	0.0299694	chr1	88784776	88786104	Success	1.08224	1	0.141232	0.441303	clu_1052_NA	PKN2	ENSG00000065243.20
151	-0.156873	0.907313	0.877343	-0.0299694	chr1	88784824	88786104	Success	1.08224	1	0.141232	0.441303	clu_1052_NA	PKN2	ENSG00000065243.20
152	-0.355759	0.319751	0.242856	-0.0768945	chr1	88969467	88988252	Success	4.55942	4	0.058197	0.280132	clu_1053_NA	KYAT3	ENSG00000137944.18	RBMXL1 ENSG00000213516.10
153	0.106983	0.203746	0.245806	0.0420603	chr1	88969467	88992585	Success	4.55942	4	0.058197	0.280132	clu_1053_NA	KYAT3	ENSG00000137944.18	RBMXL1 ENSG00000213516.10
154	0.358806	0.100906	0.156598	0.0556922	chr1	88984066	88988252	Success	4.55942	4	0.058197	0.280132	clu_1053_NA	KYAT3	ENSG00000137944.18	RBMXL1 ENSG00000213516.10
155	0.071803	0.058536	0.0681787	0.00964271	chr1	88984066	88992585	Success	4.55942	4	0.058197	0.280132	clu_1053_NA	KYAT3	ENSG00000137944.18	RBMXL1 ENSG00000213516.10
156	-0.181833	0.317061	0.28656	-0.0305008	chr1	88988351	88992585	Success	4.55942	4	0.058197	0.280132	clu_1053_NA	KYAT3	ENSG00000137944.18	RBMXL1 ENSG00000213516.10
157	-0.0926089	0.774109	0.740091	-0.0340179	chr1	89821291	89843638	Success	0.163243	1	0.567736	0.813392	clu_1054_NA	AC093423.3	ENSG00000271949.1	LRRC8D ENSG00000171492.14
158	0.0926089	0.225891	0.259909	0.0340179	chr1	89822185	89843638	Success	0.163243	1	0.567736	0.813392	clu_1054_NA	AC093423.3	ENSG00000271949.1	LRRC8D ENSG00000171492.14
159	0.423723	0.0245765	0.0555335	0.030957	chr1	90005092	90010088	Success	2.36416	1	0.0296697	0.200158	clu_1055_NA	ZNF326	ENSG00000162664.17
160	-0.423723	0.975423	0.944466	-0.030957	chr1	90007750	90010088	Success	2.36416	1	0.0296697	0.200158	clu_1055_NA	ZNF326	ENSG00000162664.17
161	-0.924597	0.176311	0.0732136	-0.103097	chr1	90789487	90851483	Success	7.27406	3	0.00224652	0.0434476	clu_1056_NA	LINC02609	ENSG00000233593.10
162	0.665084	0.0701763	0.142854	0.0726781	chr1	90832196	90837550	Success	7.27406	3	0.00224652	0.0434476	clu_1056_NA	LINC02609	ENSG00000233593.10
163	-0.0600867	0.663104	0.653653	-0.00945089	chr1	90832196	90851483	Success	7.27406	3	0.00224652	0.0434476	clu_1056_NA	LINC02609	ENSG00000233593.10
164	0.3196	0.0904092	0.130279	0.0398697	chr1	90837765	90851483	Success	7.27406	3	0.00224652	0.0434476	clu_1056_NA	LINC02609	ENSG00000233593.10
165	0.128403	0.558715	0.55571	-0.00300461	chr1	90918154	90937485	Success	3.20837	2	0.0404223	0.2334	clu_1057_NA	ZNF644	ENSG00000122482.21
166	-0.399259	0.110374	0.0647689	-0.0456056	chr1	90918154	90982310	Success	3.20837	2	0.0404223	0.2334	clu_1057_NA	ZNF644	ENSG00000122482.21
167	0.270856	0.330911	0.379521	0.0486102	chr1	90941309	90982310	Success	3.20837	2	0.0404223	0.2334	clu_1057_NA	ZNF644	ENSG00000122482.21
168	0.217823	0.131739	0.168854	0.0371154	chr1	90982370	91020637	Success	0.662784	3	0.723071	0.885633	clu_1058_NA	ZNF644	ENSG00000122482.21
169	-0.0689756	0.117857	0.113396	-0.00446074	chr1	90982370	91021689	Success	0.662784	3	0.723071	0.885633	clu_1058_NA	ZNF644	ENSG00000122482.21
170	-0.078017	0.423852	0.404139	-0.0197129	chr1	90982370	91021990	Success	0.662784	3	0.723071	0.885633	clu_1058_NA	ZNF644	ENSG00000122482.21
171	-0.0708303	0.326553	0.313611	-0.0129418	chr1	91021201	91021990	Success	0.662784	3	0.723071	0.885633	clu_1058_NA	ZNF644	ENSG00000122482.21
172	-0.0488447	0.127554	0.109664	-0.0178895	chr1	91500877	91501654	Success	0.880291	3	0.62355	0.83933	clu_1059_NA	CDC7	ENSG00000097046.13
173	0.145025	0.756813	0.789872	0.0330592	chr1	91500948	91501654	Success	0.880291	3	0.62355	0.83933	clu_1059_NA	CDC7	ENSG00000097046.13
174	-0.10506	0.049544	0.0402669	-0.00927703	chr1	91500948	91501688	Success	0.880291	3	0.62355	0.83933	clu_1059_NA	CDC7	ENSG00000097046.13
175	0.00888026	0.0660895	0.0601969	-0.00589262	chr1	91501303	91501654	Success	0.880291	3	0.62355	0.83933	clu_1059_NA	CDC7	ENSG00000097046.13
176	-0.0874994	0.271757	0.238536	-0.0332215	chr1	91720227	91721955	Success	0.169911	1	0.559932	0.810039	clu_1060_NA	TGFBR3	ENSG00000069702.11
177	0.0874994	0.728243	0.761464	0.0332215	chr1	91720230	91721955	Success	0.169911	1	0.559932	0.810039	clu_1060_NA	TGFBR3	ENSG00000069702.11
178	0.114548	0.051554	0.063978	0.012424	chr1	92247989	92251181	Success	0.278094	1	0.4558	0.744838	clu_1061_NA	GLMN	ENSG00000174842.17
179	-0.114548	0.948446	0.936022	-0.012424	chr1	92247989	92262863	Success	0.278094	1	0.4558	0.744838	clu_1061_NA	GLMN	ENSG00000174842.17
180	-0.0767299	0.534943	0.512949	-0.0219939	chr1	92266492	92266700	Success	0.323988	2	0.723259	0.885682	clu_1062_NA	GLMN	ENSG00000174842.17
181	0.0828109	0.0885379	0.0995827	0.0110447	chr1	92266492	92267913	Success	0.323988	2	0.723259	0.885682	clu_1062_NA	GLMN	ENSG00000174842.17
182	-0.00608102	0.376519	0.387468	0.0109492	chr1	92266741	92267913	Success	0.323988	2	0.723259	0.885682	clu_1062_NA	GLMN	ENSG00000174842.17
183	0.122798	0.438879	0.45937	0.0204916	chr1	92291537	92297404	Success	0.564311	2	0.568752	0.814129	clu_1063_NA	GLMN	ENSG00000174842.17
184	-0.181679	0.0491818	0.0379656	-0.0112162	chr1	92291537	92297961	Success	0.564311	2	0.568752	0.814129	clu_1063_NA	GLMN	ENSG00000174842.17
185	0.0588804	0.511939	0.502664	-0.0092754	chr1	92297529	92297961	Success	0.564311	2	0.568752	0.814129	clu_1063_NA	GLMN	ENSG00000174842.17
186	0.17937	0.104707	0.12671	0.022003	chr1	92636336	92662719	Success	0.870725	4	0.783175	0.912253	clu_1064_NA	EVI5	ENSG00000067208.14
187	-0.123809	0.282333	0.252306	-0.0300265	chr1	92636336	92663420	Success	0.870725	4	0.783175	0.912253	clu_1064_NA	EVI5	ENSG00000067208.14
188	0.14733	0.158399	0.185641	0.0272417	chr1	92636336	92665939	Success	0.870725	4	0.783175	0.912253	clu_1064_NA	EVI5	ENSG00000067208.14
189	-0.191483	0.11651	0.0973063	-0.0192042	chr1	92662865	92663420	Success	0.870725	4	0.783175	0.912253	clu_1064_NA	EVI5	ENSG00000067208.14
190	-0.0114076	0.338051	0.338037	-1.40677e-05	chr1	92663452	92665939	Success	0.870725	4	0.783175	0.912253	clu_1064_NA	EVI5	ENSG00000067208.14
191	-0.0243467	0.0562348	0.0537057	-0.00252913	chr1	92837630	92840551	Success	0.13095	1	0.608818	0.831264	clu_1065_NA	RPL5	ENSG00000122406.14
192	0.0243467	0.943765	0.946294	0.00252913	chr1	92837633	92840551	Success	0.13095	1	0.608818	0.831264	clu_1065_NA	RPL5	ENSG00000122406.14
193	0.00475324	0.475463	0.482401	0.00693824	chr1	93079531	93110230	Success	0.0637495	2	0.93824	0.978098	clu_1066_NA	MTF2	ENSG00000143033.18
194	0.0239201	0.0547801	0.0566551	0.00187494	chr1	93079531	93114688	Success	0.0637495	2	0.93824	0.978098	clu_1066_NA	MTF2	ENSG00000143033.18
195	-0.0286733	0.469757	0.460944	-0.00881318	chr1	93110626	93114688	Success	0.0637495	2	0.93824	0.978098	clu_1066_NA	MTF2	ENSG00000143033.18
196	0.0135686	0.359612	0.369515	0.00990249	chr1	93127299	93129278	Success	0.120066	2	0.886862	0.956898	clu_1067_NA	MTF2	ENSG00000143033.18
197	0.0263819	0.101117	0.105241	0.00412431	chr1	93127299	93133703	Success	0.120066	2	0.886862	0.956898	clu_1067_NA	MTF2	ENSG00000143033.18
198	-0.0399506	0.539271	0.525244	-0.0140268	chr1	93129448	93133703	Success	0.120066	2	0.886862	0.956898	clu_1067_NA	MTF2	ENSG00000143033.18
199	0.244054	0.0467751	0.0895949	0.0428199	chr1	93156483	93158815	Success	7.54231	2	0.000530174	0.0182428	clu_1068_NA	TMED5	ENSG00000117500.13
200	-0.517109	0.89983	0.80512	-0.0947098	chr1	93156483	93160129	Success	7.54231	2	0.000530174	0.0182428	clu_1068_NA	TMED5	ENSG00000117500.13
201	0.273055	0.0533954	0.105285	0.05189	chr1	93158885	93160129	Success	7.54231	2	0.000530174	0.0182428	clu_1068_NA	TMED5	ENSG00000117500.13
202	-0.239509	0.730226	0.626388	-0.103838	chr1	93180852	93183360	Success	1.10411	1	0.137278	0.434357	clu_1069_NA	CCDC18	ENSG00000122483.17
203	0.239509	0.269774	0.373612	0.103838	chr1	93182482	93183360	Success	1.10411	1	0.137278	0.434357	clu_1069_NA	CCDC18	ENSG00000122483.17
204	-0.152205	0.827389	0.779512	-0.0478771	chr1	93207398	93210802	Success	0.308199	1	0.432389	0.728991	clu_1070_NA	CCDC18	ENSG00000122483.17
205	0.152205	0.172611	0.220488	0.0478771	chr1	93207398	93210850	Success	0.308199	1	0.432389	0.728991	clu_1070_NA	CCDC18	ENSG00000122483.17
206	-0.0831835	0.746778	0.714049	-0.0327284	chr1	93212261	93214743	Success	0.225449	1	0.501909	0.776614	clu_1071_NA	CCDC18	ENSG00000122483.17
207	0.0831835	0.253222	0.285951	0.0327284	chr1	93212261	93214746	Success	0.225449	1	0.501909	0.776614	clu_1071_NA	CCDC18	ENSG00000122483.17
208	0.172196	0.258769	0.330044	0.0712753	chr1	93264901	93270347	Success	0.489954	1	0.322221	0.642012	clu_1072_NA	CCDC18	ENSG00000122483.17
209	-0.172196	0.741231	0.669956	-0.0712753	chr1	93264901	93278463	Success	0.489954	1	0.322221	0.642012	clu_1072_NA	CCDC18	ENSG00000122483.17
210	-0.0880068	0.949936	0.940871	-0.00906526	chr1	93889159	93894614	Success	0.158082	1	0.573922	0.816602	clu_1073_NA	GCLM	ENSG00000023909.10
211	0.0880068	0.0500636	0.0591289	0.00906526	chr1	93894090	93894614	Success	0.158082	1	0.573922	0.816602	clu_1073_NA	GCLM	ENSG00000023909.10
212	0.48232	0.0761163	0.196643	0.120527	chr1	95027260	95041493	Success	5.59985	2	0.00369841	0.0599636	clu_1074_NA	ALG14	ENSG00000172339.10
213	-0.699284	0.864061	0.684828	-0.179233	chr1	95027260	95064866	Success	5.59985	2	0.00369841	0.0599636	clu_1074_NA	ALG14	ENSG00000172339.10
214	0.216964	0.0598224	0.118528	0.0587061	chr1	95041612	95064866	Success	5.59985	2	0.00369841	0.0599636	clu_1074_NA	ALG14	ENSG00000172339.10
215	0.111734	0.197499	0.216995	0.0194955	chr1	95234315	95239777	Success	1.88964	5	0.581612	0.820253	clu_1075_NA	RWDD3	ENSG00000122481.17	TLCD4-RWDD3 ENSG00000271092.5
216	-0.127746	0.292351	0.252804	-0.0395473	chr1	95234315	95244211	Success	1.88964	5	0.581612	0.820253	clu_1075_NA	RWDD3	ENSG00000122481.17	TLCD4-RWDD3 ENSG00000271092.5
217	-0.242697	0.128148	0.0987798	-0.0293681	chr1	95234315	95246542	Success	1.88964	5	0.581612	0.820253	clu_1075_NA	RWDD3	ENSG00000122481.17	TLCD4-RWDD3 ENSG00000271092.5
218	0.291358	0.116341	0.152977	0.0366361	chr1	95239909	95244211	Success	1.88964	5	0.581612	0.820253	clu_1075_NA	RWDD3	ENSG00000122481.17	TLCD4-RWDD3 ENSG00000271092.5
219	-0.167932	0.0693176	0.0575798	-0.0117378	chr1	95244651	95246542	Success	1.88964	5	0.581612	0.820253	clu_1075_NA	RWDD3	ENSG00000122481.17	TLCD4-RWDD3 ENSG00000271092.5
220	0.135283	0.196343	0.220865	0.0245216	chr1	95244698	95246542	Success	1.88964	5	0.581612	0.820253	clu_1075_NA	RWDD3	ENSG00000122481.17	TLCD4-RWDD3 ENSG00000271092.5
221	-0.130922	0.308313	0.25543	-0.0528836	chr1	96785254	96804785	Success	0.4707	1	0.331918	0.652231	clu_1076_NA	PTBP2	ENSG00000117569.18
222	0.130922	0.691687	0.74457	0.0528836	chr1	96785254	96804800	Success	0.4707	1	0.331918	0.652231	clu_1076_NA	PTBP2	ENSG00000117569.18
223	-0.221506	0.377766	0.303844	-0.073922	chr1	96804939	96806419	Success	7.49008	2	0.000558599	0.0189239	clu_1077_NA	PTBP2	ENSG00000117569.18
224	0.515057	0.247391	0.41562	0.168229	chr1	96804939	96806866	Success	7.49008	2	0.000558599	0.0189239	clu_1077_NA	PTBP2	ENSG00000117569.18
225	-0.293551	0.374843	0.280536	-0.0943072	chr1	96806452	96806866	Success	7.49008	2	0.000558599	0.0189239	clu_1077_NA	PTBP2	ENSG00000117569.18
226	0.00894868	0.45687	0.461314	0.00444436	chr1	96813106	96813273	Success	0.00187294	1	0.951197	0.983028	clu_1078_NA	PTBP2	ENSG00000117569.18
227	-0.00894868	0.54313	0.538686	-0.00444436	chr1	96813106	96813276	Success	0.00187294	1	0.951197	0.983028	clu_1078_NA	PTBP2	ENSG00000117569.18
228	-0.123565	0.110026	0.0999851	-0.0100411	chr1	98661911	98662697	Success	0.457024	2	0.633165	0.843999	clu_1079_NA	SNX7	ENSG00000162627.17
229	-0.0570269	0.753255	0.731608	-0.0216473	chr1	98661911	98684885	Success	0.457024	2	0.633165	0.843999	clu_1079_NA	SNX7	ENSG00000162627.17
230	0.180591	0.136719	0.168407	0.0316884	chr1	98662816	98684885	Success	0.457024	2	0.633165	0.843999	clu_1079_NA	SNX7	ENSG00000162627.17
231	-0.0206773	0.431978	0.436574	0.0045952	chr1	98701903	98738237	Success	0.355514	2	0.700813	0.875162	clu_1080_NA	SNX7	ENSG00000162627.17
232	0.092839	0.105513	0.119454	0.0139411	chr1	98701903	98760054	Success	0.355514	2	0.700813	0.875162	clu_1080_NA	SNX7	ENSG00000162627.17
233	-0.0721617	0.462508	0.443972	-0.0185363	chr1	98738389	98760054	Success	0.355514	2	0.700813	0.875162	clu_1080_NA	SNX7	ENSG00000162627.17
234	0.620017	0.0804763	0.186776	0.1063	chr1	99970162	99974971	Success	4.37278	2	0.0126161	0.125747	clu_1081_NA	SLC35A3	ENSG00000117620.15	AC118553.2 ENSG00000283761.1
235	-0.431847	0.616378	0.499669	-0.116709	chr1	99970162	99993537	Success	4.37278	2	0.0126161	0.125747	clu_1081_NA	SLC35A3	ENSG00000117620.15	AC118553.2 ENSG00000283761.1
236	-0.18817	0.303146	0.313555	0.0104095	chr1	99975069	99993537	Success	4.37278	2	0.0126161	0.125747	clu_1081_NA	SLC35A3	ENSG00000117620.15	AC118553.2 ENSG00000283761.1
237	-0.0600432	0.12464	0.120518	-0.00412255	chr1	100038316	100043073	Success	0.219022	2	0.803304	0.919142	clu_1082_NA	AC118553.2	ENSG00000283761.1	MFSD14A ENSG00000156875.14
238	-0.0461305	0.74382	0.729294	-0.0145261	chr1	100038316	100049909	Success	0.219022	2	0.803304	0.919142	clu_1082_NA	AC118553.2	ENSG00000283761.1	MFSD14A ENSG00000156875.14
239	0.106174	0.13154	0.150188	0.0186487	chr1	100043229	100049909	Success	0.219022	2	0.803304	0.919142	clu_1082_NA	AC118553.2	ENSG00000283761.1	MFSD14A ENSG00000156875.14
240	-0.254344	0.371957	0.319424	-0.0525329	chr1	100139711	100140182	Success	2.72028	3	0.142237	0.442073	clu_1083_NA	TRMT13	ENSG00000122435.10
241	0.383861	0.0285451	0.0464062	0.0178611	chr1	100139711	100140408	Success	2.72028	3	0.142237	0.442073	clu_1083_NA	TRMT13	ENSG00000122435.10
242	-0.0256988	0.440255	0.475202	0.0349475	chr1	100140251	100140408	Success	2.72028	3	0.142237	0.442073	clu_1083_NA	TRMT13	ENSG00000122435.10
243	-0.103818	0.159244	0.158968	-0.000275637	chr1	100140251	100140450	Success	2.72028	3	0.142237	0.442073	clu_1083_NA	TRMT13	ENSG00000122435.10
244	-0.285909	0.137394	0.125666	-0.0117286	chr1	100144143	100146527	Success	3.44662	2	0.031853	0.206502	clu_1084_NA	TRMT13	ENSG00000122435.10
245	-0.296385	0.789154	0.714267	-0.0748879	chr1	100144143	100147894	Success	3.44662	2	0.031853	0.206502	clu_1084_NA	TRMT13	ENSG00000122435.10
246	0.582294	0.0734514	0.160068	0.0866164	chr1	100144143	100148093	Success	3.44662	2	0.031853	0.206502	clu_1084_NA	TRMT13	ENSG00000122435.10
247	0.0013218	0.0216958	0.0539369	0.032241	chr1	100266624	100268074	Success	13.2924	2	1.6872e-06	0.000278188	clu_1085_NA	RTCA	ENSG00000137996.12
248	1.01225	0.0108863	0.0743758	0.0634895	chr1	100266624	100268137	Success	13.2924	2	1.6872e-06	0.000278188	clu_1085_NA	RTCA	ENSG00000137996.12
249	-1.01357	0.967418	0.871687	-0.0957305	chr1	100266624	100268152	Success	13.2924	2	1.6872e-06	0.000278188	clu_1085_NA	RTCA	ENSG00000137996.12
250	-0.314136	0.460486	0.443933	-0.0165535	chr1	100273452	100274824	Success	6.89345	2	0.0010144	0.026315	clu_1086_NA	RTCA	ENSG00000137996.12
251	0.628274	0.0238092	0.0589018	0.0350926	chr1	100273452	100275599	Success	6.89345	2	0.0010144	0.026315	clu_1086_NA	RTCA	ENSG00000137996.12
252	-0.314138	0.515705	0.497166	-0.0185392	chr1	100274965	100275599	Success	6.89345	2	0.0010144	0.026315	clu_1086_NA	RTCA	ENSG00000137996.12
253	0.191611	0.797404	0.852377	0.0549735	chr1	100888828	100894633	Success	0.532167	1	0.302229	0.622767	clu_1087_NA	EXTL2	ENSG00000162694.14
254	-0.191611	0.202596	0.147623	-0.0549735	chr1	100888864	100894633	Success	0.532167	1	0.302229	0.622767	clu_1087_NA	EXTL2	ENSG00000162694.14
255	-0.112941	0.0351346	0.0334657	-0.00166883	chr1	100990628	100992637	Success	3.07779	3	0.104282	0.379945	clu_1088_NA	DPH5	ENSG00000117543.21
256	-0.136672	0.501381	0.466366	-0.0350142	chr1	100990631	100992637	Success	3.07779	3	0.104282	0.379945	clu_1088_NA	DPH5	ENSG00000117543.21
257	0.279062	0.0541307	0.0763052	0.0221745	chr1	100990631	100995110	Success	3.07779	3	0.104282	0.379945	clu_1088_NA	DPH5	ENSG00000117543.21
258	-0.0294489	0.409354	0.423863	0.0145085	chr1	100992740	100995110	Success	3.07779	3	0.104282	0.379945	clu_1088_NA	DPH5	ENSG00000117543.21
259	0.368483	0.0269088	0.0522862	0.0253774	chr1	101001544	101013710	Success	5.04954	3	0.0177424	0.148712	clu_1089_NA	DPH5	ENSG00000117543.21
260	0.319039	0.0228016	0.0421682	0.0193666	chr1	101001544	101021641	Success	5.04954	3	0.0177424	0.148712	clu_1089_NA	DPH5	ENSG00000117543.21
261	-0.342265	0.390703	0.372963	-0.0177397	chr1	101001587	101013710	Success	5.04954	3	0.0177424	0.148712	clu_1089_NA	DPH5	ENSG00000117543.21
262	-0.345258	0.559587	0.532583	-0.0270043	chr1	101013818	101021641	Success	5.04954	3	0.0177424	0.148712	clu_1089_NA	DPH5	ENSG00000117543.21
263	-0.131965	0.512164	0.513228	0.00106361	chr1	101021765	101025309	Success	1.9203	3	0.279199	0.598117	clu_1090_NA	DPH5	ENSG00000117543.21
264	0.356272	0.0187075	0.030546	0.0118386	chr1	101021765	101025683	Success	1.9203	3	0.279199	0.598117	clu_1090_NA	DPH5	ENSG00000117543.21
265	-0.055511	0.0269545	0.0291565	0.00220203	chr1	101025466	101025665	Success	1.9203	3	0.279199	0.598117	clu_1090_NA	DPH5	ENSG00000117543.21
266	-0.168796	0.442174	0.42707	-0.0151042	chr1	101025466	101025683	Success	1.9203	3	0.279199	0.598117	clu_1090_NA	DPH5	ENSG00000117543.21
267	0.358743	0.212406	0.29769	0.0852843	chr1	101026061	101072660	Success	5.63576	2	0.00356795	0.0588288	clu_1091_NA	AC093157.1	ENSG00000233184.7
268	-0.529723	0.363235	0.209378	-0.153858	chr1	101026061	101086852	Success	5.63576	2	0.00356795	0.0588288	clu_1091_NA	AC093157.1	ENSG00000233184.7
269	0.17098	0.424359	0.492932	0.0685732	chr1	101083574	101086852	Success	5.63576	2	0.00356795	0.0588288	clu_1091_NA	AC093157.1	ENSG00000233184.7
270	-0.0166888	0.741633	0.735186	-0.00644699	chr1	103541475	103543296	Success	0.00819943	1	0.898103	0.962685	clu_1092_NA	RNPC3	ENSG00000185946.16
271	0.0166888	0.258367	0.264814	0.00644699	chr1	103541475	103543299	Success	0.00819943	1	0.898103	0.962685	clu_1092_NA	RNPC3	ENSG00000185946.16
272	0.0238261	0.418779	0.430421	0.0116415	chr1	103551792	103553274	Success	0.0147862	1	0.863464	0.945504	clu_1093_NA	RNPC3	ENSG00000185946.16
273	-0.0238261	0.581221	0.569579	-0.0116415	chr1	103551792	103555034	Success	0.0147862	1	0.863464	0.945504	clu_1093_NA	RNPC3	ENSG00000185946.16
274	0.400377	0.0417337	0.0776974	0.0359636	chr1	108692867	108693590	Success	1.85737	2	0.156082	0.458998	clu_1094_NA	PRPF38B	ENSG00000134186.12
275	-0.275385	0.863043	0.817469	-0.0455732	chr1	108692867	108695702	Success	1.85737	2	0.156082	0.458998	clu_1094_NA	PRPF38B	ENSG00000134186.12
276	-0.124992	0.0952236	0.104833	0.00960953	chr1	108693642	108695702	Success	1.85737	2	0.156082	0.458998	clu_1094_NA	PRPF38B	ENSG00000134186.12
277	-0.186828	0.869731	0.821263	-0.0484683	chr1	108695770	108696043	Success	2.21917	1	0.0351405	0.21677	clu_1095_NA	PRPF38B	ENSG00000134186.12
278	0.186828	0.130269	0.178737	0.0484683	chr1	108695780	108696043	Success	2.21917	1	0.0351405	0.21677	clu_1095_NA	PRPF38B	ENSG00000134186.12
279	0.0893221	0.0797018	0.0919628	0.012261	chr1	108696337	108697947	Success	0.421224	2	0.656243	0.855209	clu_1096_NA	PRPF38B	ENSG00000134186.12
280	-0.0917905	0.688337	0.662658	-0.0256798	chr1	108696337	108698604	Success	0.421224	2	0.656243	0.855209	clu_1096_NA	PRPF38B	ENSG00000134186.12
281	0.00246848	0.231961	0.24538	0.0134189	chr1	108698017	108698604	Success	0.421224	2	0.656243	0.855209	clu_1096_NA	PRPF38B	ENSG00000134186.12
282	-0.1687	0.778991	0.71553	-0.063461	chr1	108877228	108885275	Success	0.469512	1	0.332529	0.652712	clu_1097_NA	GPSM2	ENSG00000121957.14
283	0.1687	0.221009	0.28447	0.063461	chr1	108882625	108885275	Success	0.469512	1	0.332529	0.652712	clu_1097_NA	GPSM2	ENSG00000121957.14
284	0.0846827	0.0585162	0.0653848	0.00686863	chr1	108930204	108934625	Success	0.0916389	2	0.912435	0.967957	clu_1098_NA	CLCC1	ENSG00000121940.15
285	-0.0522817	0.0585669	0.0570651	-0.00150184	chr1	108932501	108934620	Success	0.0916389	2	0.912435	0.967957	clu_1098_NA	CLCC1	ENSG00000121940.15
286	-0.032401	0.882917	0.87755	-0.00536679	chr1	108932501	108934625	Success	0.0916389	2	0.912435	0.967957	clu_1098_NA	CLCC1	ENSG00000121940.15
287	0.0682824	0.241795	0.252016	0.0102209	chr1	108950448	108962309	Success	0.647586	2	0.523307	0.788718	clu_1099_NA	CLCC1	ENSG00000121940.15	AKNAD1 ENSG00000162641.20
288	0.0849411	0.51089	0.541431	0.0305407	chr1	108950448	108963361	Success	0.647586	2	0.523307	0.788718	clu_1099_NA	CLCC1	ENSG00000121940.15	AKNAD1 ENSG00000162641.20
289	-0.153224	0.247315	0.206553	-0.0407616	chr1	108962469	108963361	Success	0.647586	2	0.523307	0.788718	clu_1099_NA	CLCC1	ENSG00000121940.15	AKNAD1 ENSG00000162641.20
290	-0.155032	0.0874391	0.111664	0.0242252	chr1	109214128	109214547	Success	8.18364	4	0.00256393	0.0475084	clu_1100_NA	SARS1	ENSG00000031698.13
291	-0.0790427	0.018052	0.0248734	0.00682143	chr1	109214128	109221087	Success	8.18364	4	0.00256393	0.0475084	clu_1100_NA	SARS1	ENSG00000031698.13
292	-0.46156	0.873401	0.820916	-0.0524845	chr1	109214128	109223978	Success	8.18364	4	0.00256393	0.0475084	clu_1100_NA	SARS1	ENSG00000031698.13
293	-0.0467567	0.0137933	0.0196291	0.00583581	chr1	109214128	109223982	Success	8.18364	4	0.00256393	0.0475084	clu_1100_NA	SARS1	ENSG00000031698.13
294	0.742391	0.00731476	0.0229168	0.0156021	chr1	109221203	109223978	Success	8.18364	4	0.00256393	0.0475084	clu_1100_NA	SARS1	ENSG00000031698.13
295	-0.374084	0.203201	0.129358	-0.0738431	chr1	109282731	109283063	Success	2.16284	3	0.228376	0.549096	clu_1102_NA	PSRC1	ENSG00000134222.16
296	-0.0141418	0.156581	0.142866	-0.0137155	chr1	109282731	109283074	Success	2.16284	3	0.228376	0.549096	clu_1102_NA	PSRC1	ENSG00000134222.16
297	0.232723	0.410645	0.479587	0.0689415	chr1	109282736	109283063	Success	2.16284	3	0.228376	0.549096	clu_1102_NA	PSRC1	ENSG00000134222.16
298	0.155502	0.229572	0.248189	0.0186171	chr1	109282736	109283074	Success	2.16284	3	0.228376	0.549096	clu_1102_NA	PSRC1	ENSG00000134222.16
299	0.0618153	0.356631	0.385472	0.028841	chr1	109345878	109347483	Success	0.226001	1	0.501386	0.776614	clu_1103_NA	SORT1	ENSG00000134243.12
300	-0.0618153	0.643369	0.614528	-0.028841	chr1	109345881	109347483	Success	0.226001	1	0.501386	0.776614	clu_1103_NA	SORT1	ENSG00000134243.12
301	-0.288354	0.993165	0.987896	-0.00526826	chr1	109410014	109411011	Success	1.03895	1	0.149446	0.450405	clu_1104_NA	PSMA5	ENSG00000143106.13
302	0.288354	0.00683546	0.0121037	0.00526826	chr1	109410093	109411011	Success	1.03895	1	0.149446	0.450405	clu_1104_NA	PSMA5	ENSG00000143106.13
303	-0.122912	0.987137	0.983612	-0.00352573	chr1	109421926	109426302	Success	0.390789	1	0.376659	0.689271	clu_1105_NA	PSMA5	ENSG00000143106.13
304	0.122912	0.0128626	0.0163883	0.00352573	chr1	109421926	109426405	Success	0.390789	1	0.376659	0.689271	clu_1105_NA	PSMA5	ENSG00000143106.13
305	-0.243248	0.515775	0.511901	-0.00387435	chr1	109412184	109413068	Success	2.35333	2	0.0950518	0.362819	clu_1106_NA	PSMA5	ENSG00000143106.13
306	0.47782	0.00319546	0.0065225	0.00332704	chr1	109412184	109415237	Success	2.35333	2	0.0950518	0.362819	clu_1106_NA	PSMA5	ENSG00000143106.13
307	-0.234571	0.48103	0.481577	0.000547303	chr1	109413135	109415237	Success	2.35333	2	0.0950518	0.362819	clu_1106_NA	PSMA5	ENSG00000143106.13
308	0.230565	0.0868376	0.112875	0.0260371	chr1	109620278	109620914	Success	0.475976	2	0.621278	0.837903	clu_1107_NA	AMPD2	ENSG00000116337.19
309	-0.0420658	0.790045	0.781878	-0.00816719	chr1	109620278	109625303	Success	0.475976	2	0.621278	0.837903	clu_1107_NA	AMPD2	ENSG00000116337.19
310	-0.188499	0.123117	0.105247	-0.0178699	chr1	109621266	109625303	Success	0.475976	2	0.621278	0.837903	clu_1107_NA	AMPD2	ENSG00000116337.19
311	0.0836879	0.523441	0.572449	0.0490082	chr1	109628495	109628643	Success	1.46991	2	0.229947	0.549639	clu_1108_NA	AMPD2	ENSG00000116337.19
312	0.0471572	0.0407319	0.0429476	0.00221569	chr1	109628495	109629109	Success	1.46991	2	0.229947	0.549639	clu_1108_NA	AMPD2	ENSG00000116337.19
313	-0.130845	0.435827	0.384603	-0.0512239	chr1	109628806	109629109	Success	1.46991	2	0.229947	0.549639	clu_1108_NA	AMPD2	ENSG00000116337.19
314	-0.0232746	0.39482	0.384602	-0.0102183	chr1	109739493	109739833	Success	0.121728	2	0.885389	0.955839	clu_1109_NA	GSTM3	ENSG00000134202.11
315	0.00260013	0.0332099	0.0331984	-1.15241e-05	chr1	109739493	109740240	Success	0.121728	2	0.885389	0.955839	clu_1109_NA	GSTM3	ENSG00000134202.11
316	0.0206745	0.57197	0.5822	0.0102299	chr1	109739908	109740240	Success	0.121728	2	0.885389	0.955839	clu_1109_NA	GSTM3	ENSG00000134202.11
317	0.19071	0.0461176	0.0661169	0.0199993	chr1	110018650	110018875	Success	0.683678	1	0.242267	0.563506	clu_1110_NA	AHCYL1	ENSG00000168710.18
318	-0.19071	0.953882	0.933883	-0.0199993	chr1	110018650	110019051	Success	0.683678	1	0.242267	0.563506	clu_1110_NA	AHCYL1	ENSG00000168710.18
319	0.0411799	0.489523	0.500695	0.0111722	chr1	110019626	110020731	Success	0.111827	2	0.894199	0.961178	clu_1111_NA	AHCYL1	ENSG00000168710.18
320	-0.0393892	0.0238351	0.022492	-0.00134318	chr1	110019626	110021674	Success	0.111827	2	0.894199	0.961178	clu_1111_NA	AHCYL1	ENSG00000168710.18
321	-0.00179069	0.486642	0.476813	-0.00982904	chr1	110020851	110021674	Success	0.111827	2	0.894199	0.961178	clu_1111_NA	AHCYL1	ENSG00000168710.18
322	0.254866	0.267615	0.352759	0.0851443	chr1	110342268	110345539	Success	1.33296	2	0.263695	0.583668	clu_1112_NA	RBM15	ENSG00000162775.16
323	-0.0439101	0.274826	0.268701	-0.00612509	chr1	110342268	110346308	Success	1.33296	2	0.263695	0.583668	clu_1112_NA	RBM15	ENSG00000162775.16
324	-0.210956	0.457559	0.37854	-0.0790192	chr1	110345649	110346308	Success	1.33296	2	0.263695	0.583668	clu_1112_NA	RBM15	ENSG00000162775.16
325	-0.0869628	0.0423408	0.0358236	-0.00651717	chr1	110406379	110407033	Success	0.332677	1	0.414676	0.716768	clu_1113_NA	LAMTOR5	ENSG00000134248.13
326	0.0869628	0.957659	0.964176	0.00651717	chr1	110406379	110407586	Success	0.332677	1	0.414676	0.716768	clu_1113_NA	LAMTOR5	ENSG00000134248.13
327	0.0321057	0.120881	0.127873	0.00699146	chr1	110948396	110949851	Success	0.0232396	1	0.829307	0.931154	clu_1114_NA	LRIF1	ENSG00000121931.16
328	-0.0321057	0.879119	0.872127	-0.00699146	chr1	110948399	110949851	Success	0.0232396	1	0.829307	0.931154	clu_1114_NA	LRIF1	ENSG00000121931.16
329	0.162304	0.25326	0.311084	0.0578241	chr1	110950123	110951288	Success	1.6765	2	0.187027	0.503153	clu_1115_NA	LRIF1	ENSG00000121931.16
330	-0.237589	0.502078	0.413438	-0.0886394	chr1	110950123	110963621	Success	1.6765	2	0.187027	0.503153	clu_1115_NA	LRIF1	ENSG00000121931.16
331	0.0752848	0.244663	0.275478	0.0308153	chr1	110952815	110963621	Success	1.6765	2	0.187027	0.503153	clu_1115_NA	LRIF1	ENSG00000121931.16
332	-0.336766	0.884332	0.795854	-0.0884785	chr1	111119959	111120516	Success	3.6968	1	0.00654563	0.0844508	clu_1116_NA	DRAM2	ENSG00000156171.14
333	0.336766	0.115668	0.204146	0.0884785	chr1	111119959	111120532	Success	3.6968	1	0.00654563	0.0844508	clu_1116_NA	DRAM2	ENSG00000156171.14
334	-0.135498	0.506891	0.480752	-0.0261394	chr1	111120693	111124742	Success	0.657698	2	0.518043	0.785706	clu_1117_NA	DRAM2	ENSG00000156171.14
335	0.181919	0.0300674	0.0391702	0.00910272	chr1	111120693	111126227	Success	0.657698	2	0.518043	0.785706	clu_1117_NA	DRAM2	ENSG00000156171.14
336	-0.0464209	0.463041	0.480078	0.0170367	chr1	111124881	111126227	Success	0.657698	2	0.518043	0.785706	clu_1117_NA	DRAM2	ENSG00000156171.14
337	0.0742173	0.740278	0.767786	0.0275074	chr1	111139666	111140038	Success	0.221116	1	0.506047	0.779591	clu_1118_NA	DRAM2	ENSG00000156171.14
338	-0.0742173	0.259722	0.232214	-0.0275074	chr1	111139711	111140038	Success	0.221116	1	0.506047	0.779591	clu_1118_NA	DRAM2	ENSG00000156171.14
339	-0.221334	0.100521	0.0669748	-0.0335462	chr1	111139761	111147642	Success	1.02672	1	0.151862	0.452765	clu_1119_NA	CEPT1	ENSG00000134255.14
340	0.221334	0.899479	0.933025	0.0335462	chr1	111140307	111147642	Success	1.02672	1	0.151862	0.452765	clu_1119_NA	CEPT1	ENSG00000134255.14
341	0.118774	0.0580985	0.0742102	0.0161117	chr1	111161296	111173114	Success	0.811688	2	0.444108	0.736921	clu_1120_NA	CEPT1	ENSG00000134255.14
342	-0.161476	0.865382	0.83521	-0.0301722	chr1	111161296	111174879	Success	0.811688	2	0.444108	0.736921	clu_1120_NA	CEPT1	ENSG00000134255.14
343	0.0427018	0.0765191	0.0905797	0.0140606	chr1	111173258	111174879	Success	0.811688	2	0.444108	0.736921	clu_1120_NA	CEPT1	ENSG00000134255.14
344	-0.0685511	0.983678	0.981325	-0.0023536	chr1	111442093	111442653	Success	0.141228	1	0.595096	0.82569	clu_1121_NA	WDR77	ENSG00000116455.14
345	0.0685511	0.0163216	0.0186752	0.0023536	chr1	111442129	111442653	Success	0.141228	1	0.595096	0.82569	clu_1121_NA	WDR77	ENSG00000116455.14
346	0.0195652	0.0235663	0.030923	0.00735663	chr1	111441389	111441499	Success	2.41605	2	0.089274	0.350467	clu_1122_NA	WDR77	ENSG00000116455.14
347	-0.275911	0.953695	0.931268	-0.0224264	chr1	111441389	111442025	Success	2.41605	2	0.089274	0.350467	clu_1122_NA	WDR77	ENSG00000116455.14
348	0.256346	0.0227389	0.0378087	0.0150698	chr1	111441604	111442025	Success	2.41605	2	0.089274	0.350467	clu_1122_NA	WDR77	ENSG00000116455.14
349	-0.331459	0.0160775	0.0111248	-0.0049527	chr1	111443394	111443667	Success	1.19456	2	0.302837	0.623492	clu_1123_NA	WDR77	ENSG00000116455.14
350	0.0388172	0.973726	0.975706	0.00197983	chr1	111443394	111443867	Success	1.19456	2	0.302837	0.623492	clu_1123_NA	WDR77	ENSG00000116455.14
351	0.292642	0.0101962	0.013169	0.00297287	chr1	111443725	111443867	Success	1.19456	2	0.302837	0.623492	clu_1123_NA	WDR77	ENSG00000116455.14
352	-0.318239	0.530323	0.517953	-0.0123696	chr1	111449873	111454211	Success	9.85742	2	5.2357e-05	0.00358683	clu_1124_NA	ATP5PB	ENSG00000116459.11
353	0.636479	0.0149453	0.0379214	0.022976	chr1	111449873	111456086	Success	9.85742	2	5.2357e-05	0.00358683	clu_1124_NA	ATP5PB	ENSG00000116459.11
354	-0.318239	0.454732	0.444125	-0.0106065	chr1	111454356	111456086	Success	9.85742	2	5.2357e-05	0.00358683	clu_1124_NA	ATP5PB	ENSG00000116459.11
355	0.0981981	0.139902	0.13956	-0.000341457	chr1	111619934	111691334	Success	1.10352	2	0.331701	0.652231	clu_1125_NA	RAP1A	ENSG00000116473.14
356	-0.280033	0.180482	0.123341	-0.0571404	chr1	111627559	111691334	Success	1.10352	2	0.331701	0.652231	clu_1125_NA	RAP1A	ENSG00000116473.14
357	0.181834	0.679617	0.737098	0.0574818	chr1	111627563	111691334	Success	1.10352	2	0.331701	0.652231	clu_1125_NA	RAP1A	ENSG00000116473.14
358	0.238406	0.71825	0.804177	0.0859272	chr1	112600848	112610841	Success	1.81155	1	0.0569827	0.277629	clu_1126_NA	ST7L	ENSG00000007341.19
359	-0.238406	0.28175	0.195823	-0.0859272	chr1	112607597	112610841	Success	1.81155	1	0.0569827	0.277629	clu_1126_NA	ST7L	ENSG00000007341.19
360	-0.0653179	0.245915	0.2225	-0.0234148	chr1	112674729	112674832	Success	0.134322	1	0.604242	0.830336	clu_1127_NA	MOV10	ENSG00000155363.18
361	0.0653179	0.754085	0.7775	0.0234148	chr1	112674729	112674848	Success	0.134322	1	0.604242	0.830336	clu_1127_NA	MOV10	ENSG00000155363.18
362	-0.0524755	0.176492	0.161753	-0.0147399	chr1	112675049	112686966	Success	0.0576788	1	0.734125	0.890153	clu_1128_NA	MOV10	ENSG00000155363.18
363	0.0524755	0.823508	0.838247	0.0147399	chr1	112675049	112688935	Success	0.0576788	1	0.734125	0.890153	clu_1128_NA	MOV10	ENSG00000155363.18
364	-0.039205	0.954817	0.951311	-0.00350596	chr1	112696251	112696437	Success	0.0339974	1	0.794279	0.91635	clu_1129_NA	MOV10	ENSG00000155363.18
365	0.039205	0.045183	0.048689	0.00350596	chr1	112696283	112696437	Success	0.0339974	1	0.794279	0.91635	clu_1129_NA	MOV10	ENSG00000155363.18
366	-0.0222905	0.0526069	0.0504288	-0.00217809	chr1	112698478	112698638	Success	0.00778355	1	0.900707	0.964051	clu_1130_NA	MOV10	ENSG00000155363.18
367	0.0222905	0.947393	0.949571	0.00217809	chr1	112698478	112698715	Success	0.00778355	1	0.900707	0.964051	clu_1130_NA	MOV10	ENSG00000155363.18
368	0.0219435	0.0605117	0.0582582	-0.00225353	chr1	112703806	112705053	Success	2.24773	3	0.212696	0.532314	clu_1131_NA	RHOC	ENSG00000155366.16	AL603832.3 ENSG00000271810.5
369	0.172583	0.451611	0.50548	0.0538689	chr1	112703806	112705100	Success	2.24773	3	0.212696	0.532314	clu_1131_NA	RHOC	ENSG00000155366.16	AL603832.3 ENSG00000271810.5
370	-0.0184985	0.377834	0.349345	-0.0284888	chr1	112703806	112707078	Success	2.24773	3	0.212696	0.532314	clu_1131_NA	RHOC	ENSG00000155366.16	AL603832.3 ENSG00000271810.5
371	-0.176028	0.110043	0.0869166	-0.0231265	chr1	112705168	112707078	Success	2.24773	3	0.212696	0.532314	clu_1131_NA	RHOC	ENSG00000155366.16	AL603832.3 ENSG00000271810.5
372	0.193511	0.769377	0.830872	0.061495	chr1	112956956	112960477	Success	0.937441	1	0.170917	0.481657	clu_1132_NA	SLC16A1-AS1	ENSG00000226419.8
373	-0.193511	0.230623	0.169128	-0.061495	chr1	112957722	112960477	Success	0.937441	1	0.170917	0.481657	clu_1132_NA	SLC16A1-AS1	ENSG00000226419.8
374	-0.246389	0.260704	0.17725	-0.0834539	chr1	112960575	112963972	Success	0.567333	1	0.286782	0.606096	clu_1133_NA	SLC16A1-AS1	ENSG00000226419.8
375	0.246389	0.739296	0.82275	0.0834539	chr1	112960575	112968035	Success	0.567333	1	0.286782	0.606096	clu_1133_NA	SLC16A1-AS1	ENSG00000226419.8
376	-0.226897	0.501696	0.418576	-0.08312	chr1	113681336	113682212	Success	1.16651	2	0.311452	0.632615	clu_1134_NA	MAGI3	ENSG00000081026.19
377	0.232856	0.224036	0.296019	0.0719832	chr1	113681336	113682897	Success	1.16651	2	0.311452	0.632615	clu_1134_NA	MAGI3	ENSG00000081026.19
378	-0.00595866	0.274268	0.285404	0.0111368	chr1	113682302	113682897	Success	1.16651	2	0.311452	0.632615	clu_1134_NA	MAGI3	ENSG00000081026.19
379	0.171233	0.613129	0.690605	0.0774764	chr1	113699799	113700794	Success	0.672824	1	0.24604	0.568216	clu_1135_NA	PHTF1	ENSG00000116793.16
380	-0.171233	0.386871	0.309395	-0.0774764	chr1	113700243	113700794	Success	0.672824	1	0.24604	0.568216	clu_1135_NA	PHTF1	ENSG00000116793.16
381	0.0981277	0.875985	0.895781	0.019796	chr1	113738799	113757699	Success	0.187074	1	0.540752	0.800052	clu_1136_NA	PHTF1	ENSG00000116793.16
382	-0.0981277	0.124015	0.104219	-0.019796	chr1	113749589	113757699	Success	0.187074	1	0.540752	0.800052	clu_1136_NA	PHTF1	ENSG00000116793.16
383	-0.0799606	0.340259	0.305411	-0.0348486	chr1	113905775	113906996	Success	1.67952	2	0.186463	0.502609	clu_1137_NA	DCLRE1B	ENSG00000118655.7
384	-0.109258	0.265521	0.231446	-0.0340753	chr1	113905775	113908009	Success	1.67952	2	0.186463	0.502609	clu_1137_NA	DCLRE1B	ENSG00000118655.7
385	0.189219	0.394219	0.463143	0.0689239	chr1	113907161	113908009	Success	1.67952	2	0.186463	0.502609	clu_1137_NA	DCLRE1B	ENSG00000118655.7
386	-0.236665	0.878583	0.81843	-0.0601526	chr1	113963521	113966130	Success	1.14427	1	0.130332	0.427458	clu_1138_NA	HIPK1	ENSG00000163349.22
387	0.236665	0.121417	0.18157	0.0601526	chr1	113963521	113966133	Success	1.14427	1	0.130332	0.427458	clu_1138_NA	HIPK1	ENSG00000163349.22
388	0.0272655	0.38076	0.394622	0.0138623	chr1	114397860	114397940	Success	0.624129	2	0.535728	0.797118	clu_1139_NA	TRIM33	ENSG00000197323.12
389	0.0801584	0.23792	0.259975	0.0220555	chr1	114397860	114399457	Success	0.624129	2	0.535728	0.797118	clu_1139_NA	TRIM33	ENSG00000197323.12
390	-0.107424	0.38132	0.345402	-0.0359178	chr1	114397990	114399457	Success	0.624129	2	0.535728	0.797118	clu_1139_NA	TRIM33	ENSG00000197323.12
391	-0.313289	0.511611	0.501787	-0.0098242	chr1	114575751	114576688	Success	4.41341	2	0.0121138	0.122371	clu_1140_NA	BCAS2	ENSG00000116752.6
392	0.626516	0.0125357	0.0314688	0.0189331	chr1	114575751	114581299	Success	4.41341	2	0.0121138	0.122371	clu_1140_NA	BCAS2	ENSG00000116752.6
393	-0.313227	0.475853	0.466744	-0.00910887	chr1	114576758	114581299	Success	4.41341	2	0.0121138	0.122371	clu_1140_NA	BCAS2	ENSG00000116752.6
394	0.00824574	0.0909692	0.0968283	0.00585908	chr1	114736855	114737471	Success	1.42279	2	0.24104	0.561907	clu_1141_NA	CSDE1	ENSG00000009307.16
395	-0.0765296	0.815587	0.797555	-0.018032	chr1	114736855	114737963	Success	1.42279	2	0.24104	0.561907	clu_1141_NA	CSDE1	ENSG00000009307.16
396	0.0682839	0.0934442	0.105617	0.0121729	chr1	114737563	114737963	Success	1.42279	2	0.24104	0.561907	clu_1141_NA	CSDE1	ENSG00000009307.16
397	0.155948	0.377244	0.383818	0.00657455	chr1	114738072	114739692	Success	8.40149	6	0.0100353	0.110054	clu_1142_NA	CSDE1	ENSG00000009307.16
398	0.725234	0.00271527	0.00488152	0.00216625	chr1	114738072	114749821	Success	8.40149	6	0.0100353	0.110054	clu_1142_NA	CSDE1	ENSG00000009307.16
399	-0.369824	0.0045606	0.00274275	-0.00181785	chr1	114739890	114741527	Success	8.40149	6	0.0100353	0.110054	clu_1142_NA	CSDE1	ENSG00000009307.16
400	0.150555	0.3711	0.375537	0.0044367	chr1	114739890	114749821	Success	8.40149	6	0.0100353	0.110054	clu_1142_NA	CSDE1	ENSG00000009307.16
401	-0.412761	0.010716	0.00617375	-0.00454224	chr1	114739890	114757925	Success	8.40149	6	0.0100353	0.110054	clu_1142_NA	CSDE1	ENSG00000009307.16
402	-0.362953	0.00291458	0.00176491	-0.00114966	chr1	114741673	114749821	Success	8.40149	6	0.0100353	0.110054	clu_1142_NA	CSDE1	ENSG00000009307.16
403	0.113801	0.23075	0.225082	-0.00566774	chr1	114750207	114757925	Success	8.40149	6	0.0100353	0.110054	clu_1142_NA	CSDE1	ENSG00000009307.16
404	0.047504	0.516213	0.543823	0.0276101	chr1	114779284	114780110	Success	2.57764	3	0.160773	0.464371	clu_1143_NA	SIKE1	ENSG00000052723.11
405	0.267747	0.078837	0.103516	0.0246793	chr1	114779284	114780449	Success	2.57764	3	0.160773	0.464371	clu_1143_NA	SIKE1	ENSG00000052723.11
406	-0.177013	0.0490761	0.041304	-0.00777207	chr1	114780215	114780437	Success	2.57764	3	0.160773	0.464371	clu_1143_NA	SIKE1	ENSG00000052723.11
407	-0.138238	0.355874	0.311357	-0.0445173	chr1	114780215	114780449	Success	2.57764	3	0.160773	0.464371	clu_1143_NA	SIKE1	ENSG00000052723.11
408	-0.0093731	0.256458	0.247383	-0.00907439	chr1	116604025	116606492	Success	0.280856	2	0.755137	0.899535	clu_1144_NA	IGSF3	ENSG00000143061.17
409	0.121008	0.460773	0.506368	0.0455943	chr1	116604025	116607942	Success	0.280856	2	0.755137	0.899535	clu_1144_NA	IGSF3	ENSG00000143061.17
410	-0.111635	0.282769	0.246249	-0.0365199	chr1	116606551	116607942	Success	0.280856	2	0.755137	0.899535	clu_1144_NA	IGSF3	ENSG00000143061.17
411	0.0027722	0.90731	0.907775	0.000465225	chr1	117079649	117081828	Success	0.000273905	1	0.981327	0.995137	clu_1145_NA	TTF2	ENSG00000116830.12
412	-0.0027722	0.0926902	0.0922249	-0.000465225	chr1	117079649	117081831	Success	0.000273905	1	0.981327	0.995137	clu_1145_NA	TTF2	ENSG00000116830.12
413	0.0240439	0.0825965	0.116087	0.0334904	chr1	117097433	117098206	Success	4.10407	2	0.0165053	0.14336	clu_1146_NA	TTF2	ENSG00000116830.12
414	-0.450333	0.85092	0.744202	-0.106718	chr1	117097433	117098833	Success	4.10407	2	0.0165053	0.14336	clu_1146_NA	TTF2	ENSG00000116830.12
415	0.426289	0.0664839	0.139711	0.0732273	chr1	117098238	117098833	Success	4.10407	2	0.0165053	0.14336	clu_1146_NA	TTF2	ENSG00000116830.12
416	-0.104786	0.431595	0.381091	-0.0505036	chr1	117101562	117102194	Success	0.201696	1	0.525343	0.790249	clu_1147_NA	TTF2	ENSG00000116830.12
417	0.104786	0.568405	0.618909	0.0505036	chr1	117101562	117102267	Success	0.201696	1	0.525343	0.790249	clu_1147_NA	TTF2	ENSG00000116830.12
418	0.154786	0.488961	0.565966	0.0770047	chr1	117929782	117933288	Success	1.18505	1	0.123679	0.418124	clu_1148_NA	WDR3	ENSG00000065183.16
419	-0.154786	0.511039	0.434034	-0.0770047	chr1	117929924	117933288	Success	1.18505	1	0.123679	0.418124	clu_1148_NA	WDR3	ENSG00000065183.16
420	-0.0598633	0.107732	0.0985623	-0.00917	chr1	119140793	119141747	Success	0.0515199	2	0.949785	0.982717	clu_1149_NA	WARS2-AS1	ENSG00000231365.6
421	0.0451484	0.719338	0.730977	0.0116393	chr1	119140793	119146953	Success	0.0515199	2	0.949785	0.982717	clu_1149_NA	WARS2-AS1	ENSG00000231365.6
422	0.0147149	0.17293	0.170461	-0.00246935	chr1	119146836	119146953	Success	0.0515199	2	0.949785	0.982717	clu_1149_NA	WARS2-AS1	ENSG00000231365.6
423	-0.137787	0.535979	0.555525	0.0195467	chr1	120163370	120168840	Success	2.62941	2	0.0721207	0.31307	clu_1150_NA	SEC22B	ENSG00000265808.4
424	0.37834	0.0131029	0.0227549	0.009652	chr1	120163370	120176307	Success	2.62941	2	0.0721207	0.31307	clu_1150_NA	SEC22B	ENSG00000265808.4
425	-0.240553	0.450919	0.42172	-0.0291987	chr1	120168949	120176307	Success	2.62941	2	0.0721207	0.31307	clu_1150_NA	SEC22B	ENSG00000265808.4
426	0.375014	0.330698	0.511247	0.180549	chr1	120420118	120425747	Success	1.94615	1	0.0485082	0.256182	clu_1151_NA	NBPF8	ENSG00000270231.4
427	-0.375014	0.669302	0.488753	-0.180549	chr1	120420118	120427706	Success	1.94615	1	0.0485082	0.256182	clu_1151_NA	NBPF8	ENSG00000270231.4
428	-0.66048	0.271279	0.151997	-0.119282	chr1	143956481	143964855	Success	6.75544	2	0.00116453	0.0291221	clu_1152_NA	FAM72C	ENSG00000263513.5
429	0.740725	0.0930901	0.211767	0.118677	chr1	143956481	143968924	Success	6.75544	2	0.00116453	0.0291221	clu_1152_NA	FAM72C	ENSG00000263513.5
430	-0.0802452	0.635631	0.636235	0.000604338	chr1	143964979	143968924	Success	6.75544	2	0.00116453	0.0291221	clu_1152_NA	FAM72C	ENSG00000263513.5
431	-0.187258	0.405312	0.345643	-0.0596685	chr1	144448916	144450772	Success	0.914128	3	0.608806	0.831264	clu_1153_NA	NBPF15	ENSG00000266338.6
432	-0.0114043	0.1742	0.177117	0.0029166	chr1	144448916	144456537	Success	0.914128	3	0.608806	0.831264	clu_1153_NA	NBPF15	ENSG00000266338.6
433	0.100588	0.0870266	0.0989693	0.0119428	chr1	144450802	144456537	Success	0.914128	3	0.608806	0.831264	clu_1153_NA	NBPF15	ENSG00000266338.6
434	0.098074	0.333461	0.37827	0.0448091	chr1	144450870	144456537	Success	0.914128	3	0.608806	0.831264	clu_1153_NA	NBPF15	ENSG00000266338.6
435	0.463125	0.1351	0.238627	0.103527	chr1	144456805	144458847	Success	3.18317	2	0.0414539	0.236103	clu_1154_NA	NBPF15	ENSG00000266338.6
436	-0.239335	0.528054	0.462028	-0.066026	chr1	144456805	144459366	Success	3.18317	2	0.0414539	0.236103	clu_1154_NA	NBPF15	ENSG00000266338.6
437	-0.22379	0.336846	0.299346	-0.0375009	chr1	144459036	144459366	Success	3.18317	2	0.0414539	0.236103	clu_1154_NA	NBPF15	ENSG00000266338.6
438	0.0206418	0.541744	0.551299	0.00955553	chr1	144459483	144460843	Success	0.12034	2	0.886619	0.956742	clu_1155_NA	NBPF15	ENSG00000266338.6
439	0.0695854	0.198308	0.211928	0.0136206	chr1	144459483	144461381	Success	0.12034	2	0.886619	0.956742	clu_1155_NA	NBPF15	ENSG00000266338.6
440	-0.0902273	0.259949	0.236773	-0.0231762	chr1	144460961	144461381	Success	0.12034	2	0.886619	0.956742	clu_1155_NA	NBPF15	ENSG00000266338.6
441	0.522563	0.285562	0.439568	0.154007	chr1	144955601	144960338	Success	3.11211	2	0.044507	0.244061	clu_1156_NA	SRGAP2B	ENSG00000196369.11
442	-0.673904	0.332288	0.154605	-0.177684	chr1	144955601	144995008	Success	3.11211	2	0.044507	0.244061	clu_1156_NA	SRGAP2B	ENSG00000196369.11
443	0.151341	0.38215	0.405827	0.0236771	chr1	144960398	144995008	Success	3.11211	2	0.044507	0.244061	clu_1156_NA	SRGAP2B	ENSG00000196369.11
444	-0.0570897	0.539962	0.5115	-0.0284615	chr1	145857006	145858967	Success	0.111961	1	0.636068	0.844889	clu_1157_NA	PIAS3	ENSG00000131788.16
445	0.0570897	0.460038	0.4885	0.0284615	chr1	145857006	145859665	Success	0.111961	1	0.636068	0.844889	clu_1157_NA	PIAS3	ENSG00000131788.16
446	0.0213305	0.103693	0.107726	0.00403252	chr1	145926883	145927018	Success	0.0755425	1	0.697501	0.87373	clu_1158_NA	RBM8A	ENSG00000265241.6
447	-0.0213305	0.896307	0.892274	-0.00403252	chr1	145926886	145927018	Success	0.0755425	1	0.697501	0.87373	clu_1158_NA	RBM8A	ENSG00000265241.6
448	0.157867	0.490918	0.510662	0.0197433	chr1	145936985	145937604	Success	0.709086	2	0.492094	0.771836	clu_1159_NA	LIX1L	ENSG00000271601.4
449	-0.270254	0.0527559	0.0357655	-0.0169904	chr1	145936985	145942713	Success	0.709086	2	0.492094	0.771836	clu_1159_NA	LIX1L	ENSG00000271601.4
450	0.112387	0.456326	0.453573	-0.00275291	chr1	145937699	145942713	Success	0.709086	2	0.492094	0.771836	clu_1159_NA	LIX1L	ENSG00000271601.4
451	0.0462691	0.279124	0.300784	0.0216597	chr1	145974991	145975307	Success	2.68566	4	0.251274	0.57166	clu_1160_NA	AC243547.3	ENSG00000280778.1	POLR3GL ENSG00000121851.13
452	0.38825	0.0339545	0.051508	0.0175535	chr1	145974991	145977483	Success	2.68566	4	0.251274	0.57166	clu_1160_NA	AC243547.3	ENSG00000280778.1	POLR3GL ENSG00000121851.13
453	0.00287438	0.311901	0.321831	0.00992995	chr1	145975436	145977084	Success	2.68566	4	0.251274	0.57166	clu_1160_NA	AC243547.3	ENSG00000280778.1	POLR3GL ENSG00000121851.13
454	-0.281919	0.0421851	0.0327405	-0.00944454	chr1	145975436	145977483	Success	2.68566	4	0.251274	0.57166	clu_1160_NA	AC243547.3	ENSG00000280778.1	POLR3GL ENSG00000121851.13
455	-0.155475	0.332835	0.293137	-0.0396986	chr1	145977152	145977483	Success	2.68566	4	0.251274	0.57166	clu_1160_NA	AC243547.3	ENSG00000280778.1	POLR3GL ENSG00000121851.13
456	-0.139576	0.373221	0.310545	-0.0626766	chr1	146985756	146989574	Success	0.600579	1	0.27309	0.592564	clu_1161_NA	NBPF12	ENSG00000268043.7
457	0.139576	0.626779	0.689455	0.0626766	chr1	146988949	146989574	Success	0.600579	1	0.27309	0.592564	clu_1161_NA	NBPF12	ENSG00000268043.7
458	-0.192369	0.343888	0.281955	-0.0619323	chr1	147166939	147167767	Success	0.728364	2	0.482698	0.765094	clu_1162_NA	PRKAB2	ENSG00000131791.8
459	0.0358493	0.33679	0.346926	0.0101358	chr1	147166939	147171989	Success	0.728364	2	0.482698	0.765094	clu_1162_NA	PRKAB2	ENSG00000131791.8
460	0.156519	0.319323	0.371119	0.0517966	chr1	147167933	147171989	Success	0.728364	2	0.482698	0.765094	clu_1162_NA	PRKAB2	ENSG00000131791.8
461	0.136468	0.179942	0.209633	0.0296912	chr1	147242830	147252623	Success	3.56234	4	0.129444	0.426424	clu_1163_NA	AC242426.2	ENSG00000237188.5	CHD1L ENSG00000131778.19
462	0.35748	0.0401171	0.0582963	0.0181792	chr1	147242830	147254870	Success	3.56234	4	0.129444	0.426424	clu_1163_NA	AC242426.2	ENSG00000237188.5	CHD1L ENSG00000131778.19
463	-0.364021	0.0340943	0.0240796	-0.0100147	chr1	147242830	147265932	Success	3.56234	4	0.129444	0.426424	clu_1163_NA	AC242426.2	ENSG00000237188.5	CHD1L ENSG00000131778.19
464	-0.0443957	0.307874	0.299331	-0.00854244	chr1	147252735	147254870	Success	3.56234	4	0.129444	0.426424	clu_1163_NA	AC242426.2	ENSG00000237188.5	CHD1L ENSG00000131778.19
465	-0.0855314	0.437973	0.40866	-0.0293133	chr1	147264584	147265932	Success	3.56234	4	0.129444	0.426424	clu_1163_NA	AC242426.2	ENSG00000237188.5	CHD1L ENSG00000131778.19
466	-0.617917	0.973489	0.914316	-0.0591735	chr1	147259918	147264422	Success	3.53776	1	0.00781445	0.0945509	clu_1164_NA	AC242426.2	ENSG00000237188.5	CHD1L ENSG00000131778.19
467	0.617917	0.0265106	0.0856841	0.0591735	chr1	147259918	147264429	Success	3.53776	1	0.00781445	0.0945509	clu_1164_NA	AC242426.2	ENSG00000237188.5	CHD1L ENSG00000131778.19
468	-0.104011	0.396821	0.382072	-0.0147485	chr1	147268878	147270932	Success	1.52015	3	0.385454	0.695491	clu_1165_NA	CHD1L	ENSG00000131778.19	AC242426.2 ENSG00000237188.5
469	0.300596	0.0645791	0.0931884	0.0286093	chr1	147268878	147272171	Success	1.52015	3	0.385454	0.695491	clu_1165_NA	CHD1L	ENSG00000131778.19	AC242426.2 ENSG00000237188.5
470	-0.090242	0.47239	0.461139	-0.0112514	chr1	147271005	147272171	Success	1.52015	3	0.385454	0.695491	clu_1165_NA	CHD1L	ENSG00000131778.19	AC242426.2 ENSG00000237188.5
471	-0.106344	0.06621	0.0636007	-0.00260935	chr1	147271113	147272171	Success	1.52015	3	0.385454	0.695491	clu_1165_NA	CHD1L	ENSG00000131778.19	AC242426.2 ENSG00000237188.5
472	-0.0937759	0.497473	0.483263	-0.0142102	chr1	147276257	147280026	Success	0.53763	2	0.584131	0.820253	clu_1166_NA	AC242426.2	ENSG00000237188.5	CHD1L ENSG00000131778.19
473	0.141304	0.0258087	0.0317157	0.00590696	chr1	147276257	147284351	Success	0.53763	2	0.584131	0.820253	clu_1166_NA	AC242426.2	ENSG00000237188.5	CHD1L ENSG00000131778.19
474	-0.0475278	0.476718	0.485022	0.0083032	chr1	147280191	147284351	Success	0.53763	2	0.584131	0.820253	clu_1166_NA	AC242426.2	ENSG00000237188.5	CHD1L ENSG00000131778.19
475	0.0498436	0.582002	0.606037	0.0240351	chr1	147541674	147604777	Success	0.0253876	1	0.82172	0.92788	clu_1167_NA	BCL9	ENSG00000116128.11
476	-0.0498436	0.417998	0.393963	-0.0240351	chr1	147600337	147604777	Success	0.0253876	1	0.82172	0.92788	clu_1167_NA	BCL9	ENSG00000116128.11
477	0.0803874	0.908397	0.920925	0.0125288	chr1	147650238	147652449	Success	0.187627	1	0.540154	0.799912	clu_1168_NA	ACP6	ENSG00000162836.12
478	-0.0803874	0.0916033	0.0790745	-0.0125288	chr1	147650238	147652592	Success	0.187627	1	0.540154	0.799912	clu_1168_NA	ACP6	ENSG00000162836.12
479	0.0400353	0.907346	0.913861	0.00651551	chr1	147652549	147654194	Success	0.0499919	1	0.751849	0.897862	clu_1169_NA	ACP6	ENSG00000162836.12
480	-0.0400353	0.0926545	0.086139	-0.00651551	chr1	147652647	147654194	Success	0.0499919	1	0.751849	0.897862	clu_1169_NA	ACP6	ENSG00000162836.12
481	0.0441842	0.126296	0.136374	0.0100773	chr1	148952154	148960654	Success	0.0238382	1	0.827157	0.930412	clu_1170_NA	PDE4DIP	ENSG00000178104.19
482	-0.0441842	0.873704	0.863626	-0.0100773	chr1	148953905	148960654	Success	0.0238382	1	0.827157	0.930412	clu_1170_NA	PDE4DIP	ENSG00000178104.19
483	0.241423	0.278247	0.384539	0.106292	chr1	149059097	149062862	Success	1.74055	1	0.0620738	0.288844	clu_1171_NA	NBPF9	ENSG00000269713.7
484	-0.241423	0.721753	0.615461	-0.106292	chr1	149062265	149062862	Success	1.74055	1	0.0620738	0.288844	clu_1171_NA	NBPF9	ENSG00000269713.7
485	0.399961	0.213002	0.33054	0.117538	chr1	149082430	149090205	Success	2.86526	2	0.0569683	0.277629	clu_1172_NA	NBPF9	ENSG00000269713.7
486	-0.188906	0.347321	0.299109	-0.0482118	chr1	149082430	149090753	Success	2.86526	2	0.0569683	0.277629	clu_1172_NA	NBPF9	ENSG00000269713.7
487	-0.211055	0.439677	0.370351	-0.0693261	chr1	149090428	149090753	Success	2.86526	2	0.0569683	0.277629	clu_1172_NA	NBPF9	ENSG00000269713.7
488	0.18053	0.685062	0.757347	0.0722857	chr1	149090894	149098438	Success	1.28595	1	0.108777	0.389612	clu_1173_NA	NBPF9	ENSG00000269713.7
489	-0.18053	0.314938	0.242653	-0.0722857	chr1	149094132	149098438	Success	1.28595	1	0.108777	0.389612	clu_1173_NA	NBPF9	ENSG00000269713.7
490	-0.0549706	0.258916	0.246886	-0.01203	chr1	149176250	149177158	Success	0.201876	2	0.817196	0.925178	clu_1174_NA	AC245297.4	ENSG00000274265.5
491	-0.0703749	0.458977	0.430962	-0.0280155	chr1	149176250	149250565	Success	0.201876	2	0.817196	0.925178	clu_1174_NA	AC245297.4	ENSG00000274265.5
492	0.125345	0.282107	0.322152	0.0400456	chr1	149177212	149250565	Success	0.201876	2	0.817196	0.925178	clu_1174_NA	AC245297.4	ENSG00000274265.5
493	-0.274204	0.250873	0.162143	-0.0887301	chr1	150149786	150150912	Success	1.07716	1	0.14217	0.442073	clu_1175_NA	PLEKHO1	ENSG00000023902.14
494	0.274204	0.749127	0.837857	0.0887301	chr1	150150287	150150912	Success	1.07716	1	0.14217	0.442073	clu_1175_NA	PLEKHO1	ENSG00000023902.14
495	-0.242906	0.0367027	0.0276339	-0.00906874	chr1	150220758	150223186	Success	1.39777	3	0.424235	0.723162	clu_1176_NA	ANP32E	ENSG00000143401.15
496	0.0244774	0.443356	0.436135	-0.00722106	chr1	150220761	150223186	Success	1.39777	3	0.424235	0.723162	clu_1176_NA	ANP32E	ENSG00000143401.15
497	0.148164	0.0095273	0.0106061	0.00107877	chr1	150220761	150226608	Success	1.39777	3	0.424235	0.723162	clu_1176_NA	ANP32E	ENSG00000143401.15
498	0.0702647	0.510414	0.525625	0.015211	chr1	150223240	150226608	Success	1.39777	3	0.424235	0.723162	clu_1176_NA	ANP32E	ENSG00000143401.15
499	0.275445	0.39194	0.385242	-0.00669751	chr1	150230693	150231777	Success	4.10693	2	0.0164583	0.143332	clu_1177_NA	ANP32E	ENSG00000143401.15
500	-0.595936	0.0169381	0.00696537	-0.00997274	chr1	150230693	150235733	Success	4.10693	2	0.0164583	0.143332	clu_1177_NA	ANP32E	ENSG00000143401.15
501	0.320491	0.591122	0.607792	0.0166702	chr1	150231926	150235733	Success	4.10693	2	0.0164583	0.143332	clu_1177_NA	ANP32E	ENSG00000143401.15
502	0.0225016	0.0793246	0.0826741	0.00334953	chr1	150267991	150268698	Success	0.0262944	1	0.818618	0.925672	clu_1178_NA	APH1A	ENSG00000117362.13
503	-0.0225016	0.920675	0.917326	-0.00334953	chr1	150268127	150268698	Success	0.0262944	1	0.818618	0.925672	clu_1178_NA	APH1A	ENSG00000117362.13
504	-0.0493182	0.252003	0.246877	-0.00512595	chr1	150293898	150294335	Success	0.243297	2	0.784038	0.912253	clu_1179_NA	MRPS21	ENSG00000266472.5
505	0.072163	0.00680753	0.00753048	0.000722959	chr1	150293898	150308048	Success	0.243297	2	0.784038	0.912253	clu_1179_NA	MRPS21	ENSG00000266472.5
506	-0.0228448	0.741189	0.745592	0.00440299	chr1	150294449	150308048	Success	0.243297	2	0.784038	0.912253	clu_1179_NA	MRPS21	ENSG00000266472.5
507	-0.138424	0.0924892	0.0763612	-0.0161281	chr1	150325881	150327557	Success	0.456051	2	0.633782	0.844001	clu_1180_NA	PRPF3	ENSG00000117360.13
508	0.0711987	0.818555	0.833426	0.0148711	chr1	150325881	150328320	Success	0.456051	2	0.633782	0.844001	clu_1180_NA	PRPF3	ENSG00000117360.13
509	0.067225	0.0889556	0.0902126	0.00125692	chr1	150327652	150328320	Success	0.456051	2	0.633782	0.844001	clu_1180_NA	PRPF3	ENSG00000117360.13
510	0.0845714	0.345071	0.401704	0.0566338	chr1	150441023	150441881	Success	6.4123	2	0.00164124	0.0356435	clu_1181_NA	RPRD2	ENSG00000163125.15
511	0.422807	0.178525	0.291468	0.112943	chr1	150441023	150443231	Success	6.4123	2	0.00164124	0.0356435	clu_1181_NA	RPRD2	ENSG00000163125.15
512	-0.507378	0.476404	0.306827	-0.169577	chr1	150441958	150443231	Success	6.4123	2	0.00164124	0.0356435	clu_1181_NA	RPRD2	ENSG00000163125.15
513	0.11364	0.418715	0.474829	0.0561137	chr1	150470980	150471883	Success	0.0966102	1	0.66025	0.85776	clu_1182_NA
514	-0.11364	0.581285	0.525171	-0.0561137	chr1	150471742	150471883	Success	0.0966102	1	0.66025	0.85776	clu_1182_NA
515	-0.125099	0.267298	0.247775	-0.0195232	chr1	150492489	150496482	Success	5.05219	4	0.0387057	0.22751	clu_1183_NA	TARS2	ENSG00000143374.17
516	0.429345	0.0276637	0.044644	0.0169804	chr1	150492489	150496810	Success	5.05219	4	0.0387057	0.22751	clu_1183_NA	TARS2	ENSG00000143374.17
517	-0.245273	0.0685702	0.0563646	-0.0122056	chr1	150492489	150497530	Success	5.05219	4	0.0387057	0.22751	clu_1183_NA	TARS2	ENSG00000143374.17
518	-0.116069	0.320463	0.299751	-0.0207115	chr1	150496628	150496810	Success	5.05219	4	0.0387057	0.22751	clu_1183_NA	TARS2	ENSG00000143374.17
519	0.0570961	0.316005	0.351465	0.0354599	chr1	150496908	150497530	Success	5.05219	4	0.0387057	0.22751	clu_1183_NA	TARS2	ENSG00000143374.17
520	-0.256936	0.425165	0.414178	-0.0109868	chr1	150504435	150504632	Success	2.74229	2	0.0644228	0.295221	clu_1184_NA	TARS2	ENSG00000143374.17
521	0.500498	0.0167847	0.0348733	0.0180886	chr1	150504435	150504906	Success	2.74229	2	0.0644228	0.295221	clu_1184_NA	TARS2	ENSG00000143374.17
522	-0.243562	0.55805	0.550949	-0.0071018	chr1	150504733	150504906	Success	2.74229	2	0.0644228	0.295221	clu_1184_NA	TARS2	ENSG00000143374.17
523	0.106049	0.46342	0.489671	0.0262517	chr1	150577491	150578244	Success	1.46047	2	0.232128	0.553059	clu_1185_NA	MCL1	ENSG00000143384.13
524	-0.110079	0.0161112	0.013715	-0.00239622	chr1	150577491	150578843	Success	1.46047	2	0.232128	0.553059	clu_1185_NA	MCL1	ENSG00000143384.13
525	0.00402938	0.520469	0.496614	-0.0238555	chr1	150578491	150578843	Success	1.46047	2	0.232128	0.553059	clu_1185_NA	MCL1	ENSG00000143384.13
526	-0.129689	0.0290242	0.0291763	0.000152062	chr1	150625808	150626479	Success	4.0623	4	0.087119	0.347105	clu_1186_NA	ENSA	ENSG00000143420.18
527	0.491533	0.00380664	0.00712205	0.0033154	chr1	150625808	150627312	Success	4.0623	4	0.087119	0.347105	clu_1186_NA	ENSA	ENSG00000143420.18
528	-0.134253	0.937711	0.938331	0.000620368	chr1	150625808	150627467	Success	4.0623	4	0.087119	0.347105	clu_1186_NA	ENSA	ENSG00000143420.18
529	0.150652	0.00416246	0.00553821	0.00137576	chr1	150625808	150627574	Success	4.0623	4	0.087119	0.347105	clu_1186_NA	ENSA	ENSG00000143420.18
530	-0.378242	0.0252961	0.0198325	-0.00546359	chr1	150626526	150627467	Success	4.0623	4	0.087119	0.347105	clu_1186_NA	ENSA	ENSG00000143420.18
531	0.0412911	0.0464434	0.0502407	0.00379734	chr1	150627592	150629061	Success	0.242386	1	0.486269	0.767911	clu_1187_NA	ENSA	ENSG00000143420.18
532	-0.0412911	0.953557	0.949759	-0.00379734	chr1	150627592	150629414	Success	0.242386	1	0.486269	0.767911	clu_1187_NA	ENSA	ENSG00000143420.18
533	-0.0897346	0.203232	0.175711	-0.0275216	chr1	150814236	150816259	Success	0.309873	1	0.431141	0.727947	clu_1188_NA	ARNT	ENSG00000143437.21
534	0.0897346	0.796768	0.824289	0.0275216	chr1	150814239	150816259	Success	0.309873	1	0.431141	0.727947	clu_1188_NA	ARNT	ENSG00000143437.21
535	-0.00557341	0.466939	0.46432	-0.00261912	chr1	150817433	150817920	Success	0.00457603	2	0.995434	0.998617	clu_1189_NA	ARNT	ENSG00000143437.21
536	0.000263589	0.0377975	0.0378055	8.0169e-06	chr1	150817433	150823194	Success	0.00457603	2	0.995434	0.998617	clu_1189_NA	ARNT	ENSG00000143437.21
537	0.00530982	0.495263	0.497874	0.00261111	chr1	150818030	150823194	Success	0.00457603	2	0.995434	0.998617	clu_1189_NA	ARNT	ENSG00000143437.21
538	-0.156129	0.526562	0.468867	-0.0576952	chr1	150839654	150842424	Success	1.51189	2	0.220492	0.540289	clu_1190_NA	ARNT	ENSG00000143437.21
539	0.082564	0.0707124	0.0799389	0.00922654	chr1	150839654	150846263	Success	1.51189	2	0.220492	0.540289	clu_1190_NA	ARNT	ENSG00000143437.21
540	0.0735645	0.402725	0.451194	0.0484687	chr1	150842468	150846263	Success	1.51189	2	0.220492	0.540289	clu_1190_NA	ARNT	ENSG00000143437.21
541	0.185439	0.110396	0.136337	0.0259413	chr1	150926348	150927704	Success	0.539818	2	0.582854	0.820253	clu_1191_NA	SETDB1	ENSG00000143379.12
542	-0.147592	0.147359	0.130439	-0.0169209	chr1	150926463	150927704	Success	0.539818	2	0.582854	0.820253	clu_1191_NA	SETDB1	ENSG00000143379.12
543	-0.0378467	0.742245	0.733224	-0.00902038	chr1	150926517	150927704	Success	0.539818	2	0.582854	0.820253	clu_1191_NA	SETDB1	ENSG00000143379.12
544	0.121399	0.705049	0.752922	0.0478728	chr1	150949278	150949367	Success	0.748759	1	0.221054	0.540341	clu_1192_NA	SETDB1	ENSG00000143379.12
545	-0.121399	0.294951	0.247078	-0.0478728	chr1	150949278	150949370	Success	0.748759	1	0.221054	0.540341	clu_1192_NA	SETDB1	ENSG00000143379.12
546	-0.0221711	0.902042	0.898053	-0.00398864	chr1	150969091	150974619	Success	0.0607326	1	0.727451	0.887353	clu_1193_NA	CERS2	ENSG00000143418.19
547	0.0221711	0.0979581	0.101947	0.00398864	chr1	150969131	150974619	Success	0.0607326	1	0.727451	0.887353	clu_1193_NA	CERS2	ENSG00000143418.19
548	-0.385786	0.333951	0.265133	-0.0688181	chr1	151017904	151018467	Success	2.87431	3	0.124502	0.419522	clu_1194_NA	PRUNE1	ENSG00000143363.17
549	0.550358	0.0446215	0.0903415	0.04572	chr1	151017904	151018557	Success	2.87431	3	0.124502	0.419522	clu_1194_NA	PRUNE1	ENSG00000143363.17
550	-0.0313204	0.0858935	0.0972039	0.0113105	chr1	151017904	151024611	Success	2.87431	3	0.124502	0.419522	clu_1194_NA	PRUNE1	ENSG00000143363.17
551	-0.133251	0.535534	0.547321	0.0117876	chr1	151018669	151024611	Success	2.87431	3	0.124502	0.419522	clu_1194_NA	PRUNE1	ENSG00000143363.17
552	-0.01752	0.296936	0.274278	-0.0226574	chr1	151027327	151028786	Success	1.44017	2	0.236886	0.557144	clu_1195_NA	PRUNE1	ENSG00000143363.17
553	-0.130534	0.153324	0.12649	-0.0268335	chr1	151027327	151033806	Success	1.44017	2	0.236886	0.557144	clu_1195_NA	PRUNE1	ENSG00000143363.17
554	0.148054	0.549741	0.599232	0.0494909	chr1	151028944	151033806	Success	1.44017	2	0.236886	0.557144	clu_1195_NA	PRUNE1	ENSG00000143363.17
555	-0.162238	0.0478757	0.0394219	-0.00845385	chr1	151055993	151056651	Success	0.14747	2	0.862889	0.945504	clu_1196_NA	CDC42SE1	ENSG00000197622.13
556	0.0345513	0.890107	0.892337	0.00222976	chr1	151055993	151059479	Success	0.14747	2	0.862889	0.945504	clu_1196_NA	CDC42SE1	ENSG00000197622.13
557	0.127687	0.0620175	0.0682416	0.00622409	chr1	151056786	151059479	Success	0.14747	2	0.862889	0.945504	clu_1196_NA	CDC42SE1	ENSG00000197622.13
558	-0.00356305	0.421156	0.409197	-0.0119593	chr1	151098002	151103562	Success	1.39753	2	0.247208	0.568854	clu_1197_NA	GABPB2	ENSG00000143458.12
559	-0.22553	0.265508	0.206617	-0.0588902	chr1	151098002	151107037	Success	1.39753	2	0.247208	0.568854	clu_1197_NA	GABPB2	ENSG00000143458.12
560	0.229093	0.313336	0.384186	0.0708495	chr1	151103675	151107037	Success	1.39753	2	0.247208	0.568854	clu_1197_NA	GABPB2	ENSG00000143458.12
561	-0.429443	0.900942	0.793941	-0.107001	chr1	151166203	151166471	Success	4.14695	1	0.00397783	0.0618991	clu_1198_NA	SCNM1	ENSG00000163156.12
562	0.429443	0.0990581	0.206059	0.107001	chr1	151166252	151166471	Success	4.14695	1	0.00397783	0.0618991	clu_1198_NA	SCNM1	ENSG00000163156.12
563	-0.374104	0.939028	0.902398	-0.0366303	chr1	151167414	151168144	Success	5.21032	2	0.0054599	0.0754459	clu_1199_NA	SCNM1	ENSG00000163156.12
564	0.587368	0.0207854	0.0522445	0.031459	chr1	151167414	151168149	Success	5.21032	2	0.0054599	0.0754459	clu_1199_NA	SCNM1	ENSG00000163156.12
565	-0.213264	0.0401867	0.045358	0.0051713	chr1	151167414	151168194	Success	5.21032	2	0.0054599	0.0754459	clu_1199_NA	SCNM1	ENSG00000163156.12
566	0.0420945	0.344762	0.36402	0.0192587	chr1	151199081	151224245	Success	0.281806	1	0.452808	0.742286	clu_1200_NA	PIP5K1A	ENSG00000143398.20
567	-0.0420945	0.655238	0.63598	-0.0192587	chr1	151199081	151224248	Success	0.281806	1	0.452808	0.742286	clu_1200_NA	PIP5K1A	ENSG00000143398.20
568	0.171885	0.0608702	0.0699486	0.00907848	chr1	151224279	151224371	Success	0.849212	2	0.427752	0.725225	clu_1201_NA	PIP5K1A	ENSG00000143398.20
569	0.0390655	0.87211	0.877533	0.00542256	chr1	151224279	151227320	Success	0.849212	2	0.427752	0.725225	clu_1201_NA	PIP5K1A	ENSG00000143398.20
570	-0.210951	0.0670198	0.0525187	-0.014501	chr1	151224406	151227320	Success	0.849212	2	0.427752	0.725225	clu_1201_NA	PIP5K1A	ENSG00000143398.20
571	0.0702677	0.275752	0.289678	0.0139259	chr1	151240039	151242123	Success	3.48243	4	0.137757	0.434533	clu_1202_NA	PIP5K1A	ENSG00000143398.20
572	-0.371859	0.0192751	0.0130131	-0.00626202	chr1	151240039	151242438	Success	3.48243	4	0.137757	0.434533	clu_1202_NA	PIP5K1A	ENSG00000143398.20
573	0.295597	0.019949	0.0262529	0.00630389	chr1	151240039	151246920	Success	3.48243	4	0.137757	0.434533	clu_1202_NA	PIP5K1A	ENSG00000143398.20
574	-0.0426695	0.369784	0.346973	-0.0228101	chr1	151242269	151242438	Success	3.48243	4	0.137757	0.434533	clu_1202_NA	PIP5K1A	ENSG00000143398.20
575	0.0486636	0.31524	0.324082	0.00884235	chr1	151242567	151246920	Success	3.48243	4	0.137757	0.434533	clu_1202_NA	PIP5K1A	ENSG00000143398.20
576	-0.130256	0.223213	0.215651	-0.00756218	chr1	151254808	151262161	Success	1.29846	4	0.627368	0.84145	clu_1203_NA	PSMD4	ENSG00000159352.15
577	0.0326921	0.00793489	0.00902278	0.00108788	chr1	151254808	151263914	Success	1.29846	4	0.627368	0.84145	clu_1203_NA	PSMD4	ENSG00000159352.15
578	0.278819	0.00393803	0.00572755	0.00178953	chr1	151254808	151264832	Success	1.29846	4	0.627368	0.84145	clu_1203_NA	PSMD4	ENSG00000159352.15
579	-0.102634	0.354688	0.352269	-0.00241932	chr1	151262301	151263914	Success	1.29846	4	0.627368	0.84145	clu_1203_NA	PSMD4	ENSG00000159352.15
580	-0.0786207	0.410225	0.417329	0.00710408	chr1	151264028	151264832	Success	1.29846	4	0.627368	0.84145	clu_1203_NA	PSMD4	ENSG00000159352.15
581	0.0398347	0.548175	0.556268	0.00809289	chr1	151264918	151265166	Success	0.277504	2	0.757673	0.900396	clu_1204_NA	PSMD4	ENSG00000159352.15
582	-0.0475311	0.00496762	0.00461924	-0.000348379	chr1	151264918	151265394	Success	0.277504	2	0.757673	0.900396	clu_1204_NA	PSMD4	ENSG00000159352.15
583	0.00769635	0.446857	0.439113	-0.00774451	chr1	151265234	151265394	Success	0.277504	2	0.757673	0.900396	clu_1204_NA	PSMD4	ENSG00000159352.15
584	-0.0715402	0.942264	0.93397	-0.00829462	chr1	151266112	151266308	Success	0.503974	1	0.315395	0.636695	clu_1205_NA	PSMD4	ENSG00000159352.15
585	0.0715402	0.0577356	0.0660302	0.00829462	chr1	151266121	151266308	Success	0.503974	1	0.315395	0.636695	clu_1205_NA	PSMD4	ENSG00000159352.15
586	-0.0655068	0.763331	0.738853	-0.024478	chr1	151282395	151286275	Success	0.107687	1	0.642588	0.848872	clu_1206_NA	ZNF687	ENSG00000143373.18
587	0.0655068	0.236669	0.261147	0.024478	chr1	151286074	151286275	Success	0.107687	1	0.642588	0.848872	clu_1206_NA	ZNF687	ENSG00000143373.18
588	-0.29748	0.0275883	0.020828	-0.00676036	chr1	151307801	151310211	Success	7.51788	9	0.0899585	0.351796	clu_1207_NA	PI4KB	ENSG00000143393.16
589	-0.0654475	0.414176	0.394346	-0.0198306	chr1	151307801	151315573	Success	7.51788	9	0.0899585	0.351796	clu_1207_NA	PI4KB	ENSG00000143393.16
590	-0.192163	0.0230855	0.0193642	-0.0037213	chr1	151307801	151327271	Success	7.51788	9	0.0899585	0.351796	clu_1207_NA	PI4KB	ENSG00000143393.16
591	0.18715	0.0166788	0.0204437	0.00376485	chr1	151310255	151315573	Success	7.51788	9	0.0899585	0.351796	clu_1207_NA	PI4KB	ENSG00000143393.16
592	0.401894	0.0695597	0.105685	0.0361253	chr1	151316509	151324745	Success	7.51788	9	0.0899585	0.351796	clu_1207_NA	PI4KB	ENSG00000143393.16
593	-0.305378	0.0544203	0.0407617	-0.0136586	chr1	151316509	151326172	Success	7.51788	9	0.0899585	0.351796	clu_1207_NA	PI4KB	ENSG00000143393.16
594	-0.097355	0.26572	0.245052	-0.0206676	chr1	151316509	151327271	Success	7.51788	9	0.0899585	0.351796	clu_1207_NA	PI4KB	ENSG00000143393.16
595	-0.0551324	0.0318712	0.0306598	-0.00121134	chr1	151324917	151326172	Success	7.51788	9	0.0899585	0.351796	clu_1207_NA	PI4KB	ENSG00000143393.16
596	0.14154	0.0439229	0.0514371	0.00751419	chr1	151324917	151327271	Success	7.51788	9	0.0899585	0.351796	clu_1207_NA	PI4KB	ENSG00000143393.16
597	0.282372	0.052977	0.0714225	0.0184455	chr1	151326373	151327271	Success	7.51788	9	0.0899585	0.351796	clu_1207_NA	PI4KB	ENSG00000143393.16
598	-0.134058	0.901284	0.874732	-0.0265524	chr1	151344536	151344728	Success	0.705576	1	0.234865	0.555365	clu_1208_NA	RFX5	ENSG00000143390.17
599	0.134058	0.0987156	0.125268	0.0265524	chr1	151344604	151344728	Success	0.705576	1	0.234865	0.555365	clu_1208_NA	RFX5	ENSG00000143390.17
600	0.0434064	0.124318	0.134081	0.00976294	chr1	151346333	151346482	Success	0.121334	1	0.622286	0.838304	clu_1209_NA	RFX5	ENSG00000143390.17
601	-0.0434064	0.875682	0.865919	-0.00976294	chr1	151346333	151346489	Success	0.121334	1	0.622286	0.838304	clu_1209_NA	RFX5	ENSG00000143390.17
602	0.239565	0.133337	0.192842	0.0595057	chr1	151346606	151346755	Success	1.66228	2	0.189707	0.506857	clu_1210_NA	RFX5	ENSG00000143390.17
603	-0.021191	0.0714527	0.0796208	0.00816815	chr1	151346606	151347151	Success	1.66228	2	0.189707	0.506857	clu_1210_NA	RFX5	ENSG00000143390.17
604	-0.218374	0.795211	0.727537	-0.0676739	chr1	151346606	151347211	Success	1.66228	2	0.189707	0.506857	clu_1210_NA	RFX5	ENSG00000143390.17
605	0.146504	0.40151	0.428612	0.027102	chr1	151368319	151369004	Success	0.887504	2	0.411682	0.714643	clu_1211_NA	SELENBP1	ENSG00000143416.21
606	-0.214032	0.0784263	0.0583782	-0.0200481	chr1	151368319	151369713	Success	0.887504	2	0.411682	0.714643	clu_1211_NA	SELENBP1	ENSG00000143416.21
607	0.0675282	0.520063	0.51301	-0.00705386	chr1	151369554	151369713	Success	0.887504	2	0.411682	0.714643	clu_1211_NA	SELENBP1	ENSG00000143416.21
608	-0.109659	0.0958593	0.0784627	-0.0173967	chr1	151428014	151428123	Success	0.276306	1	0.457252	0.745267	clu_1212_NA	POGZ	ENSG00000143442.22
609	0.109659	0.904141	0.921537	0.0173967	chr1	151428041	151428123	Success	0.276306	1	0.457252	0.745267	clu_1212_NA	POGZ	ENSG00000143442.22
610	0.083154	0.411049	0.44847	0.0374211	chr1	151430841	151440928	Success	0.636859	2	0.528951	0.792979	clu_1213_NA	POGZ	ENSG00000143442.22
611	0.0473626	0.189942	0.199948	0.0100059	chr1	151430841	151442081	Success	0.636859	2	0.528951	0.792979	clu_1213_NA	POGZ	ENSG00000143442.22
612	-0.130517	0.399008	0.351581	-0.047427	chr1	151441086	151442081	Success	0.636859	2	0.528951	0.792979	clu_1213_NA	POGZ	ENSG00000143442.22
613	0.123478	0.314757	0.320721	0.00596412	chr1	151540426	151562585	Success	1.09088	2	0.335921	0.655666	clu_1214_NA	TUFT1	ENSG00000143367.16
614	-0.277707	0.110575	0.0754355	-0.0351392	chr1	151540426	151563904	Success	1.09088	2	0.335921	0.655666	clu_1214_NA	TUFT1	ENSG00000143367.16
615	0.154229	0.574668	0.603844	0.0291751	chr1	151562686	151563904	Success	1.09088	2	0.335921	0.655666	clu_1214_NA	TUFT1	ENSG00000143367.16
616	0.155669	0.268188	0.333478	0.0652899	chr1	151693483	151693593	Success	0.699094	1	0.237027	0.557144	clu_1215_NA	SNX27	ENSG00000143376.14
617	-0.155669	0.731812	0.666522	-0.0652899	chr1	151693483	151694370	Success	0.699094	1	0.237027	0.557144	clu_1215_NA	SNX27	ENSG00000143376.14
618	0.0937629	0.0209178	0.025124	0.00420614	chr1	151760031	151760816	Success	0.168457	1	0.561615	0.810472	clu_1216_NA	MRPL9	ENSG00000143436.11
619	-0.0937629	0.979082	0.974876	-0.00420614	chr1	151760181	151760816	Success	0.168457	1	0.561615	0.810472	clu_1216_NA	MRPL9	ENSG00000143436.11
620	-0.0137295	0.462117	0.443254	-0.0188626	chr1	151760899	151761451	Success	1.72316	3	0.32779	0.648514	clu_1217_NA	MRPL9	ENSG00000143436.11
621	0.217423	0.0708545	0.0856361	0.0147816	chr1	151760899	151762105	Success	1.72316	3	0.32779	0.648514	clu_1217_NA	MRPL9	ENSG00000143436.11
622	-0.246559	0.011524	0.00875769	-0.00276636	chr1	151760899	151762113	Success	1.72316	3	0.32779	0.648514	clu_1217_NA	MRPL9	ENSG00000143436.11
623	0.0428651	0.455505	0.462352	0.0068473	chr1	151761552	151762105	Success	1.72316	3	0.32779	0.648514	clu_1217_NA	MRPL9	ENSG00000143436.11
624	-0.296869	0.59659	0.570361	-0.0262291	chr1	151762500	151762990	Success	3.71394	2	0.0243813	0.177664	clu_1218_NA	MRPL9	ENSG00000143436.11
625	0.506534	0.00808126	0.0172531	0.00917181	chr1	151762500	151763327	Success	3.71394	2	0.0243813	0.177664	clu_1218_NA	MRPL9	ENSG00000143436.11
626	-0.209666	0.395329	0.412386	0.0170573	chr1	151763146	151763327	Success	3.71394	2	0.0243813	0.177664	clu_1218_NA	MRPL9	ENSG00000143436.11
627	0.0593635	0.40557	0.427422	0.0218525	chr1	151783049	151790380	Success	0.107139	2	0.8984	0.962833	clu_1219_NA	TDRKH	ENSG00000182134.16
628	0.0290737	0.283993	0.290365	0.00637218	chr1	151783049	151790399	Success	0.107139	2	0.8984	0.962833	clu_1219_NA	TDRKH	ENSG00000182134.16
629	-0.0884372	0.310438	0.282213	-0.0282247	chr1	151783049	151790405	Success	0.107139	2	0.8984	0.962833	clu_1219_NA	TDRKH	ENSG00000182134.16
630	-0.100256	0.283382	0.280259	-0.00312325	chr1	151889373	151889983	Success	3.26838	2	0.0380682	0.226386	clu_1220_NA	THEM4	ENSG00000159445.13
631	-0.240565	0.563461	0.484301	-0.0791602	chr1	151889373	151895008	Success	3.26838	2	0.0380682	0.226386	clu_1220_NA	THEM4	ENSG00000159445.13
632	0.340821	0.153157	0.23544	0.0822834	chr1	151890214	151895008	Success	3.26838	2	0.0380682	0.226386	clu_1220_NA	THEM4	ENSG00000159445.13
633	-0.0463349	0.254456	0.237279	-0.0171771	chr1	151895194	151907321	Success	0.0722959	1	0.703758	0.877038	clu_1221_NA	THEM4	ENSG00000159445.13
634	0.0463349	0.745544	0.762721	0.0171771	chr1	151895194	151909360	Success	0.0722959	1	0.703758	0.877038	clu_1221_NA	THEM4	ENSG00000159445.13
635	-0.253261	0.065002	0.0402081	-0.0247939	chr1	153626533	153627139	Success	0.98816	1	0.159779	0.46384	clu_1222_NA	S100A13	ENSG00000189171.14	AL162258.1 ENSG00000271853.5
636	0.253261	0.934998	0.959792	0.0247939	chr1	153626533	153627483	Success	0.98816	1	0.159779	0.46384	clu_1222_NA	S100A13	ENSG00000189171.14	AL162258.1 ENSG00000271853.5
637	-0.22904	0.635047	0.523944	-0.111103	chr1	153627598	153628121	Success	1.01136	1	0.154962	0.457503	clu_1223_NA	S100A13	ENSG00000189171.14	AL162258.1 ENSG00000271853.5
638	0.22904	0.364953	0.476056	0.111103	chr1	153627598	153631011	Success	1.01136	1	0.154962	0.457503	clu_1223_NA	S100A13	ENSG00000189171.14	AL162258.1 ENSG00000271853.5
639	0.00516949	0.582615	0.585127	0.00251201	chr1	153638448	153642243	Success	0.00361699	1	0.932219	0.976975	clu_1224_NA	CHTOP	ENSG00000160679.13
640	-0.00516949	0.417385	0.414873	-0.00251201	chr1	153638448	153642246	Success	0.00361699	1	0.932219	0.976975	clu_1224_NA	CHTOP	ENSG00000160679.13
641	0.0728351	0.837958	0.846711	0.00875247	chr1	153642429	153643227	Success	0.431369	2	0.649619	0.85134	clu_1225_NA	CHTOP	ENSG00000160679.13
642	-0.105639	0.032029	0.0270736	-0.00495542	chr1	153642429	153645064	Success	0.431369	2	0.649619	0.85134	clu_1225_NA	CHTOP	ENSG00000160679.13
643	0.0328041	0.130013	0.126216	-0.00379705	chr1	153643364	153645064	Success	0.431369	2	0.649619	0.85134	clu_1225_NA	CHTOP	ENSG00000160679.13
644	-0.212076	0.480891	0.453104	-0.0277869	chr1	153658886	153659138	Success	6.64676	2	0.00129823	0.0309067	clu_1226_NA	SNAPIN	ENSG00000143553.11
645	0.400027	0.0593372	0.103113	0.0437753	chr1	153658886	153659448	Success	6.64676	2	0.00129823	0.0309067	clu_1226_NA	SNAPIN	ENSG00000143553.11
646	-0.187951	0.459772	0.443783	-0.0159884	chr1	153659184	153659448	Success	6.64676	2	0.00129823	0.0309067	clu_1226_NA	SNAPIN	ENSG00000143553.11
647	-0.282449	0.859921	0.777255	-0.0826667	chr1	153930857	153930947	Success	2.71741	1	0.0197391	0.158695	clu_1227_NA	DENND4B	ENSG00000198837.10
648	0.282449	0.140079	0.222745	0.0826667	chr1	153930857	153931023	Success	2.71741	1	0.0197391	0.158695	clu_1227_NA	DENND4B	ENSG00000198837.10
649	-0.0384375	0.440835	0.436635	-0.00420019	chr1	153949384	153951260	Success	0.0382667	2	0.962456	0.987634	clu_1228_NA	CRTC2	ENSG00000160741.17
650	0.063857	0.024233	0.0265874	0.00235438	chr1	153949384	153952018	Success	0.0382667	2	0.962456	0.987634	clu_1228_NA	CRTC2	ENSG00000160741.17
651	-0.0254194	0.534932	0.536778	0.00184581	chr1	153951666	153952018	Success	0.0382667	2	0.962456	0.987634	clu_1228_NA	CRTC2	ENSG00000160741.17
652	0.0257565	0.826704	0.83396	0.00725628	chr1	153952635	153952805	Success	0.0118432	1	0.877685	0.951843	clu_1229_NA	CRTC2	ENSG00000160741.17
653	-0.0257565	0.173296	0.16604	-0.00725628	chr1	153952650	153952805	Success	0.0118432	1	0.877685	0.951843	clu_1229_NA	CRTC2	ENSG00000160741.17
654	0.328404	0.160105	0.153958	-0.00614766	chr1	153955166	153958345	Success	5.37995	2	0.00460804	0.0673713	clu_1230_NA	CRTC2	ENSG00000160741.17	SLC39A1 ENSG00000143570.18,AL358472.7 ENSG00000285779.1
655	-0.728465	0.0309081	0.0103294	-0.0205787	chr1	153955166	153962220	Success	5.37995	2	0.00460804	0.0673713	clu_1230_NA	CRTC2	ENSG00000160741.17	SLC39A1 ENSG00000143570.18,AL358472.7 ENSG00000285779.1
656	0.400061	0.808987	0.835713	0.0267263	chr1	153960754	153962220	Success	5.37995	2	0.00460804	0.0673713	clu_1230_NA	CRTC2	ENSG00000160741.17	SLC39A1 ENSG00000143570.18,AL358472.7 ENSG00000285779.1
657	0.352541	0.0675602	0.127895	0.0603345	chr1	153962747	153963059	Success	1.73342	1	0.062611	0.290038	clu_1231_NA	SLC39A1	ENSG00000143570.18	AL358472.7 ENSG00000285779.1
658	-0.352541	0.93244	0.872105	-0.0603345	chr1	153962747	153963495	Success	1.73342	1	0.062611	0.290038	clu_1231_NA	SLC39A1	ENSG00000143570.18	AL358472.7 ENSG00000285779.1
659	-0.189756	0.454545	0.363123	-0.091422	chr1	153968639	153968930	Success	0.409906	1	0.365235	0.679351	clu_1232_NA	CREB3L4	ENSG00000143578.16
660	0.189756	0.545455	0.636877	0.091422	chr1	153968699	153968930	Success	0.409906	1	0.365235	0.679351	clu_1232_NA	CREB3L4	ENSG00000143578.16
661	0.206985	0.598142	0.619962	0.0218198	chr1	153975905	153976693	Success	3.94541	2	0.0193432	0.156809	clu_1233_NA	JTB	ENSG00000143543.15	AL358472.6 ENSG00000285641.1
662	-0.332739	0.0113337	0.00684752	-0.00448617	chr1	153975905	153976976	Success	3.94541	2	0.0193432	0.156809	clu_1233_NA	JTB	ENSG00000143543.15	AL358472.6 ENSG00000285641.1
663	0.125754	0.390525	0.373191	-0.0173336	chr1	153976775	153976976	Success	3.94541	2	0.0193432	0.156809	clu_1233_NA	JTB	ENSG00000143543.15	AL358472.6 ENSG00000285641.1
664	0.162087	0.00741872	0.0102302	0.00281149	chr1	153976922	153977170	Success	0.475023	1	0.329707	0.650724	clu_1234_NA	JTB	ENSG00000143543.15	AL358472.6 ENSG00000285641.1
665	-0.162087	0.992581	0.98977	-0.00281149	chr1	153977013	153977170	Success	0.475023	1	0.329707	0.650724	clu_1234_NA	JTB	ENSG00000143543.15	AL358472.6 ENSG00000285641.1
666	0.294329	0.000760297	0.00153267	0.00077237	chr1	153990802	153990914	Success	5.96824	2	0.00255873	0.0475084	clu_1235_NA	RPS27	ENSG00000177954.14
667	-0.413615	0.990532	0.983733	-0.00679933	chr1	153990802	153991115	Success	5.96824	2	0.00255873	0.0475084	clu_1235_NA	RPS27	ENSG00000177954.14
668	0.119286	0.00870731	0.0147343	0.00602696	chr1	153991034	153991115	Success	5.96824	2	0.00255873	0.0475084	clu_1235_NA	RPS27	ENSG00000177954.14
669	-0.159783	0.0132694	0.0103027	-0.00296673	chr1	154157721	154169305	Success	1.907	3	0.282261	0.601498	clu_1236_NA	TPM3	ENSG00000143549.21
670	0.0980463	0.968832	0.973466	0.00463353	chr1	154157721	154170400	Success	1.907	3	0.282261	0.601498	clu_1236_NA	TPM3	ENSG00000143549.21
671	0.375785	0.00653756	0.00867178	0.00213422	chr1	154159048	154170400	Success	1.907	3	0.282261	0.601498	clu_1236_NA	TPM3	ENSG00000143549.21
672	-0.314049	0.0113609	0.00755984	-0.00380102	chr1	154169383	154170400	Success	1.907	3	0.282261	0.601498	clu_1236_NA	TPM3	ENSG00000143549.21
673	-0.56881	0.577594	0.596601	0.0190073	chr1	154173201	154176115	Success	9.60137	2	6.76357e-05	0.00424491	clu_1237_NA	TPM3	ENSG00000143549.21
674	1.26834	0.00368476	0.0238966	0.0202118	chr1	154173201	154182988	Success	9.60137	2	6.76357e-05	0.00424491	clu_1237_NA	TPM3	ENSG00000143549.21
675	-0.699533	0.418721	0.379502	-0.0392191	chr1	154176248	154182988	Success	9.60137	2	6.76357e-05	0.00424491	clu_1237_NA	TPM3	ENSG00000143549.21
676	0.167017	0.532975	0.535562	0.00258772	chr1	154207648	154212320	Success	1.18626	2	0.305361	0.626171	clu_1238_NA	C1orf43	ENSG00000143612.20
677	-0.329146	0.00661273	0.00404579	-0.00256694	chr1	154207648	154212458	Success	1.18626	2	0.305361	0.626171	clu_1238_NA	C1orf43	ENSG00000143612.20
678	0.162129	0.460413	0.460392	-2.07866e-05	chr1	154212378	154212458	Success	1.18626	2	0.305361	0.626171	clu_1238_NA	C1orf43	ENSG00000143612.20
679	-0.119567	0.255778	0.259765	0.00398686	chr1	154212624	154213893	Success	9.40313	8	0.0159308	0.141471	clu_1239_NA	C1orf43	ENSG00000143612.20
680	-0.302385	0.0569325	0.0481594	-0.00877317	chr1	154212624	154214457	Success	9.40313	8	0.0159308	0.141471	clu_1239_NA	C1orf43	ENSG00000143612.20
681	-0.169985	0.181388	0.175158	-0.00623019	chr1	154213946	154214457	Success	9.40313	8	0.0159308	0.141471	clu_1239_NA	C1orf43	ENSG00000143612.20
682	0.585944	0.00295846	0.00608391	0.00312545	chr1	154213946	154219836	Success	9.40313	8	0.0159308	0.141471	clu_1239_NA	C1orf43	ENSG00000143612.20
683	-0.146761	0.239856	0.237059	-0.00279644	chr1	154214574	154219836	Success	9.40313	8	0.0159308	0.141471	clu_1239_NA	C1orf43	ENSG00000143612.20
684	-0.140283	0.0514599	0.0511905	-0.00026938	chr1	154214574	154220342	Success	9.40313	8	0.0159308	0.141471	clu_1239_NA	C1orf43	ENSG00000143612.20
685	0.429761	0.00181355	0.00319019	0.00137664	chr1	154214574	154220419	Success	9.40313	8	0.0159308	0.141471	clu_1239_NA	C1orf43	ENSG00000143612.20
686	-0.0922653	0.201752	0.210568	0.00881584	chr1	154219937	154220342	Success	9.40313	8	0.0159308	0.141471	clu_1239_NA	C1orf43	ENSG00000143612.20
687	-0.0444583	0.00806284	0.00882723	0.000764393	chr1	154219937	154220419	Success	9.40313	8	0.0159308	0.141471	clu_1239_NA	C1orf43	ENSG00000143612.20
688	-0.0128959	0.501041	0.529069	0.0280282	chr1	154220975	154225084	Success	1.64193	2	0.193607	0.510962	clu_1240_NA	UBAP2L	ENSG00000143569.19
689	-0.187488	0.431216	0.382393	-0.0488232	chr1	154221040	154225084	Success	1.64193	2	0.193607	0.510962	clu_1240_NA	UBAP2L	ENSG00000143569.19
690	0.200384	0.067743	0.088538	0.020795	chr1	154221396	154225084	Success	1.64193	2	0.193607	0.510962	clu_1240_NA	UBAP2L	ENSG00000143569.19
691	0.163946	0.891338	0.919263	0.0279248	chr1	154234759	154235196	Success	2.60037	1	0.0225774	0.170054	clu_1241_NA	UBAP2L	ENSG00000143569.19
692	-0.163946	0.108662	0.0807371	-0.0279248	chr1	154234792	154235196	Success	2.60037	1	0.0225774	0.170054	clu_1241_NA	UBAP2L	ENSG00000143569.19
693	-0.183581	0.04046	0.0329153	-0.00754468	chr1	154241565	154241700	Success	0.693537	2	0.499805	0.776614	clu_1242_NA	UBAP2L	ENSG00000143569.19
694	0.0256818	0.925886	0.928563	0.00267647	chr1	154241565	154243217	Success	0.693537	2	0.499805	0.776614	clu_1242_NA	UBAP2L	ENSG00000143569.19
695	0.157899	0.0336538	0.038522	0.00486821	chr1	154241797	154243217	Success	0.693537	2	0.499805	0.776614	clu_1242_NA	UBAP2L	ENSG00000143569.19
696	-0.357808	0.0167414	0.00825533	-0.00848602	chr1	154255326	154255665	Success	2.70969	1	0.0199145	0.159447	clu_1243_NA	UBAP2L	ENSG00000143569.19
697	0.357808	0.983259	0.991745	0.00848602	chr1	154255326	154255683	Success	2.70969	1	0.0199145	0.159447	clu_1243_NA	UBAP2L	ENSG00000143569.19
698	0.0279312	0.634752	0.647603	0.0128512	chr1	154261697	154263103	Success	0.278096	1	0.455798	0.744838	clu_1244_NA	UBAP2L	ENSG00000143569.19
699	-0.0279312	0.365248	0.352397	-0.0128512	chr1	154261697	154266501	Success	0.278096	1	0.455798	0.744838	clu_1244_NA	UBAP2L	ENSG00000143569.19
700	0.11886	0.668413	0.718844	0.0504312	chr1	154266568	154268757	Success	0.830414	1	0.197491	0.513721	clu_1245_NA	UBAP2L	ENSG00000143569.19
701	-0.11886	0.331587	0.281156	-0.0504312	chr1	154266568	154268760	Success	0.830414	1	0.197491	0.513721	clu_1245_NA	UBAP2L	ENSG00000143569.19
702	0.0450418	0.256792	0.256718	-7.38447e-05	chr1	154268954	154269362	Success	6.31958	3	0.00548563	0.0756939	clu_1246_NA	UBAP2L	ENSG00000143569.19
703	0.33066	0.301302	0.400793	0.0994904	chr1	154268954	154270200	Success	6.31958	3	0.00548563	0.0756939	clu_1246_NA	UBAP2L	ENSG00000143569.19
704	-0.334266	0.269343	0.184268	-0.0850754	chr1	154268954	154270881	Success	6.31958	3	0.00548563	0.0756939	clu_1246_NA	UBAP2L	ENSG00000143569.19
705	-0.0414351	0.172562	0.158221	-0.0143411	chr1	154269412	154270200	Success	6.31958	3	0.00548563	0.0756939	clu_1246_NA	UBAP2L	ENSG00000143569.19
706	-0.0613469	0.945387	0.938695	-0.00669205	chr1	154272776	154273336	Success	0.284103	1	0.450973	0.741184	clu_1247_NA	HAX1	ENSG00000143575.15
707	0.0613469	0.0546131	0.0613051	0.00669205	chr1	154272776	154273480	Success	0.284103	1	0.450973	0.741184	clu_1247_NA	HAX1	ENSG00000143575.15
708	-0.0543394	0.878396	0.866302	-0.0120942	chr1	154589928	154590184	Success	0.210058	1	0.516879	0.785042	clu_1248_NA	ADAR	ENSG00000160710.17
709	0.0543394	0.121604	0.133698	0.0120942	chr1	154589928	154590262	Success	0.210058	1	0.516879	0.785042	clu_1248_NA	ADAR	ENSG00000160710.17
710	-0.27547	0.170098	0.1397	-0.0303979	chr1	154602626	154607992	Success	2.65773	2	0.0701068	0.308737	clu_1249_NA	ADAR	ENSG00000160710.17
711	-0.0996813	0.749716	0.734071	-0.0156448	chr1	154602626	154627855	Success	2.65773	2	0.0701068	0.308737	clu_1249_NA	ADAR	ENSG00000160710.17
712	0.375151	0.0801866	0.126229	0.0460428	chr1	154602626	154627954	Success	2.65773	2	0.0701068	0.308737	clu_1249_NA	ADAR	ENSG00000160710.17
713	-0.228799	0.968328	0.950852	-0.0174753	chr1	154974804	154977987	Success	3.15095	1	0.0120609	0.122326	clu_1250_NA	CKS1B	ENSG00000173207.13
714	0.228799	0.0316722	0.0491475	0.0174753	chr1	154974912	154977987	Success	3.15095	1	0.0120609	0.122326	clu_1250_NA	CKS1B	ENSG00000173207.13
715	0.0858652	0.364658	0.40529	0.0406315	chr1	154966077	154966162	Success	0.195431	1	0.531846	0.794767	clu_1251_NA	SHC1	ENSG00000160691.18
716	-0.0858652	0.635342	0.59471	-0.0406315	chr1	154966080	154966162	Success	0.195431	1	0.531846	0.794767	clu_1251_NA	SHC1	ENSG00000160691.18
717	0.00335358	0.478199	0.475862	-0.00233679	chr1	154968031	154968204	Success	0.0226457	2	0.977609	0.993742	clu_1252_NA	SHC1	ENSG00000160691.18
718	-0.0200714	0.0576298	0.0560204	-0.00160939	chr1	154968031	154968495	Success	0.0226457	2	0.977609	0.993742	clu_1252_NA	SHC1	ENSG00000160691.18
719	0.0167178	0.464171	0.468117	0.00394618	chr1	154968257	154968495	Success	0.0226457	2	0.977609	0.993742	clu_1252_NA	SHC1	ENSG00000160691.18
720	-0.0397985	0.517219	0.534071	0.0168521	chr1	154984066	154988105	Success	1.2491	3	0.475616	0.760098	clu_1253_NA	FLAD1	ENSG00000160688.19
721	0.203277	0.0311865	0.0410636	0.00987715	chr1	154984066	154992713	Success	1.2491	3	0.475616	0.760098	clu_1253_NA	FLAD1	ENSG00000160688.19
722	-0.0208265	0.0342506	0.0360439	0.00179334	chr1	154990528	154992565	Success	1.2491	3	0.475616	0.760098	clu_1253_NA	FLAD1	ENSG00000160688.19
723	-0.142652	0.417344	0.388822	-0.0285226	chr1	154990528	154992713	Success	1.2491	3	0.475616	0.760098	clu_1253_NA	FLAD1	ENSG00000160688.19
724	0.124584	0.386329	0.425978	0.0396493	chr1	154988849	154989560	Success	0.940062	2	0.390604	0.699777	clu_1254_NA	FLAD1	ENSG00000160688.19
725	-0.0967338	0.110479	0.0976317	-0.0128468	chr1	154988849	154990159	Success	0.940062	2	0.390604	0.699777	clu_1254_NA	FLAD1	ENSG00000160688.19
726	-0.0278507	0.503193	0.47639	-0.0268025	chr1	154989707	154990159	Success	0.940062	2	0.390604	0.699777	clu_1254_NA	FLAD1	ENSG00000160688.19
727	-0.223763	0.0779788	0.0512876	-0.0266912	chr1	154992673	154992902	Success	1.89134	1	0.0517856	0.265462	clu_1255_NA	FLAD1	ENSG00000160688.19
728	0.223763	0.922021	0.948712	0.0266912	chr1	154992786	154992902	Success	1.89134	1	0.0517856	0.265462	clu_1255_NA	FLAD1	ENSG00000160688.19
729	-0.0265686	0.50822	0.516349	0.00812888	chr1	155052777	155053417	Success	0.203386	2	0.815964	0.924708	clu_1256_NA	ADAM15	ENSG00000143537.13
730	0.0923508	0.0192326	0.0220078	0.00277515	chr1	155052777	155053910	Success	0.203386	2	0.815964	0.924708	clu_1256_NA	ADAM15	ENSG00000143537.13
731	-0.0657822	0.472547	0.461643	-0.010904	chr1	155053493	155053910	Success	0.203386	2	0.815964	0.924708	clu_1256_NA	ADAM15	ENSG00000143537.13
732	0.192997	0.0140156	0.01909	0.00507448	chr1	155054506	155055787	Success	2.15472	3	0.22993	0.549639	clu_1257_NA	ADAM15	ENSG00000143537.13
733	-0.0675701	0.504497	0.529531	0.0250344	chr1	155054506	155055790	Success	2.15472	3	0.22993	0.549639	clu_1257_NA	ADAM15	ENSG00000143537.13
734	0.0717864	0.0261737	0.0315805	0.00540687	chr1	155054506	155055932	Success	2.15472	3	0.22993	0.549639	clu_1257_NA	ADAM15	ENSG00000143537.13
735	-0.197214	0.455314	0.419798	-0.0355157	chr1	155055852	155055932	Success	2.15472	3	0.22993	0.549639	clu_1257_NA	ADAM15	ENSG00000143537.13
736	-0.104552	0.04361	0.0368426	-0.00676746	chr1	155060832	155061415	Success	4.42756	6	0.181891	0.495501	clu_1258_NA	ADAM15	ENSG00000143537.13
737	0.131994	0.0424901	0.0454759	0.00298583	chr1	155060832	155061418	Success	4.42756	6	0.181891	0.495501	clu_1258_NA	ADAM15	ENSG00000143537.13
738	-0.144835	0.05141	0.0417173	-0.00969269	chr1	155060832	155061904	Success	4.42756	6	0.181891	0.495501	clu_1258_NA	ADAM15	ENSG00000143537.13
739	0.0630165	0.698782	0.698038	-0.000743773	chr1	155060832	155062245	Success	4.42756	6	0.181891	0.495501	clu_1258_NA	ADAM15	ENSG00000143537.13
740	-0.0834434	0.0469406	0.0405023	-0.00643833	chr1	155061489	155061904	Success	4.42756	6	0.181891	0.495501	clu_1258_NA	ADAM15	ENSG00000143537.13
741	-0.335117	0.0459369	0.0308171	-0.0151198	chr1	155061975	155062245	Success	4.42756	6	0.181891	0.495501	clu_1258_NA	ADAM15	ENSG00000143537.13
742	0.472938	0.0708307	0.106607	0.0357762	chr1	155062117	155062245	Success	4.42756	6	0.181891	0.495501	clu_1258_NA	ADAM15	ENSG00000143537.13
743	-0.0494745	0.47833	0.463531	-0.0147995	chr1	155085942	155086128	Success	0.105611	2	0.899775	0.963563	clu_1259_NA	AL691442.2	ENSG00000251246.1	EFNA3 ENSG00000143590.14
744	0.0634676	0.156813	0.170131	0.0133178	chr1	155085942	155086413	Success	0.105611	2	0.899775	0.963563	clu_1259_NA	AL691442.2	ENSG00000251246.1	EFNA3 ENSG00000143590.14
745	-0.0139931	0.364857	0.366338	0.00148168	chr1	155086205	155086413	Success	0.105611	2	0.899775	0.963563	clu_1259_NA	AL691442.2	ENSG00000251246.1	EFNA3 ENSG00000143590.14
746	0.136228	0.157266	0.178254	0.020988	chr1	155136376	155136828	Success	3.87555	4	0.101133	0.373178	clu_1260_NA	SLC50A1	ENSG00000169241.19
747	0.0181461	0.140557	0.141571	0.00101417	chr1	155136376	155137561	Success	3.87555	4	0.101133	0.373178	clu_1260_NA	SLC50A1	ENSG00000169241.19
748	-0.306139	0.0539037	0.039256	-0.0146477	chr1	155136376	155137979	Success	3.87555	4	0.101133	0.373178	clu_1260_NA	SLC50A1	ENSG00000169241.19
749	0.236181	0.150235	0.188184	0.0379498	chr1	155136951	155137561	Success	3.87555	4	0.101133	0.373178	clu_1260_NA	SLC50A1	ENSG00000169241.19
750	-0.0844152	0.498039	0.452735	-0.0453042	chr1	155137722	155137979	Success	3.87555	4	0.101133	0.373178	clu_1260_NA	SLC50A1	ENSG00000169241.19
751	0.146409	0.00491426	0.00780023	0.00288596	chr1	155169857	155172351	Success	5.47785	5	0.0522653	0.265614	clu_1261_NA	KRTCAP2	ENSG00000163463.11	AL713999.1 ENSG00000273088.2
752	-0.344907	0.725597	0.704641	-0.0209553	chr1	155169857	155172565	Success	5.47785	5	0.0522653	0.265614	clu_1261_NA	KRTCAP2	ENSG00000163463.11	AL713999.1 ENSG00000273088.2
753	-0.114018	0.00531866	0.00650652	0.00118787	chr1	155169857	155173221	Success	5.47785	5	0.0522653	0.265614	clu_1261_NA	KRTCAP2	ENSG00000163463.11	AL713999.1 ENSG00000273088.2
754	0.210007	0.0100669	0.0170281	0.00696118	chr1	155172489	155172565	Success	5.47785	5	0.0522653	0.265614	clu_1261_NA	KRTCAP2	ENSG00000163463.11	AL713999.1 ENSG00000273088.2
755	-0.291695	0.250366	0.256424	0.00605759	chr1	155172892	155173221	Success	5.47785	5	0.0522653	0.265614	clu_1261_NA	KRTCAP2	ENSG00000163463.11	AL713999.1 ENSG00000273088.2
756	0.394204	0.00373716	0.00759988	0.00386272	chr1	155172892	155173317	Success	5.47785	5	0.0522653	0.265614	clu_1261_NA	KRTCAP2	ENSG00000163463.11	AL713999.1 ENSG00000273088.2
757	0.0179995	0.392997	0.421042	0.0280457	chr1	155210627	155212127	Success	1.36978	2	0.254164	0.574688	clu_1262_NA	MTX1	ENSG00000173171.14
758	0.0969819	0.0434093	0.0503293	0.00692005	chr1	155210627	155212385	Success	1.36978	2	0.254164	0.574688	clu_1262_NA	MTX1	ENSG00000173171.14
759	-0.114981	0.563594	0.528628	-0.0349657	chr1	155212219	155212385	Success	1.36978	2	0.254164	0.574688	clu_1262_NA	MTX1	ENSG00000173171.14
760	0.422089	0.182947	0.300872	0.117925	chr1	155241180	155244095	Success	3.11635	2	0.0443186	0.243876	clu_1264_NA	GBA	ENSG00000177628.16
761	-0.282139	0.537996	0.437516	-0.100481	chr1	155241180	155244506	Success	3.11635	2	0.0443186	0.243876	clu_1264_NA	GBA	ENSG00000177628.16
762	-0.139951	0.279057	0.261613	-0.0174443	chr1	155244233	155244506	Success	3.11635	2	0.0443186	0.243876	clu_1264_NA	GBA	ENSG00000177628.16
763	0.0665886	0.316355	0.325801	0.00944601	chr1	155248473	155250276	Success	3.15767	5	0.276734	0.596036	clu_1265_NA	FAM189B	ENSG00000160767.21
764	-0.267789	0.0124727	0.00919435	-0.00327838	chr1	155248473	155251095	Success	3.15767	5	0.276734	0.596036	clu_1265_NA	FAM189B	ENSG00000160767.21
765	0.21213	0.0104904	0.0124962	0.00200578	chr1	155248473	155253625	Success	3.15767	5	0.276734	0.596036	clu_1265_NA	FAM189B	ENSG00000160767.21
766	-0.0834766	0.28748	0.254807	-0.0326721	chr1	155250821	155251095	Success	3.15767	5	0.276734	0.596036	clu_1265_NA	FAM189B	ENSG00000160767.21
767	0.120014	0.327018	0.355265	0.0282466	chr1	155251905	155253625	Success	3.15767	5	0.276734	0.596036	clu_1265_NA	FAM189B	ENSG00000160767.21
768	-0.0474673	0.046184	0.0424361	-0.0037479	chr1	155251908	155253625	Success	3.15767	5	0.276734	0.596036	clu_1265_NA	FAM189B	ENSG00000160767.21
769	-0.0508757	0.358356	0.337509	-0.0208472	chr1	155253732	155253859	Success	3.56066	5	0.211773	0.530824	clu_1266_NA	FAM189B	ENSG00000160767.21
770	-0.460112	0.0128787	0.00805589	-0.00482282	chr1	155253732	155254400	Success	3.56066	5	0.211773	0.530824	clu_1266_NA	FAM189B	ENSG00000160767.21
771	-0.0590876	0.110254	0.102991	-0.0072632	chr1	155253732	155254653	Success	3.56066	5	0.211773	0.530824	clu_1266_NA	FAM189B	ENSG00000160767.21
772	0.0706805	0.301592	0.320761	0.0191689	chr1	155254194	155254400	Success	3.56066	5	0.211773	0.530824	clu_1266_NA	FAM189B	ENSG00000160767.21
773	0.0548929	0.209719	0.219555	0.00983582	chr1	155254456	155254653	Success	3.56066	5	0.211773	0.530824	clu_1266_NA	FAM189B	ENSG00000160767.21
774	0.444502	0.00719971	0.0111282	0.0039285	chr1	155254535	155254653	Success	3.56066	5	0.211773	0.530824	clu_1266_NA	FAM189B	ENSG00000160767.21
775	-0.0385361	0.0404806	0.0375908	-0.00288986	chr1	155258912	155260330	Success	0.0376667	1	0.783724	0.912253	clu_1267_NA	SCAMP3	ENSG00000116521.11
776	0.0385361	0.959519	0.962409	0.00288986	chr1	155258954	155260330	Success	0.0376667	1	0.783724	0.912253	clu_1267_NA	SCAMP3	ENSG00000116521.11
777	0.106303	0.46577	0.513017	0.047247	chr1	155260659	155261657	Success	3.28273	2	0.0375255	0.224507	clu_1268_NA	SCAMP3	ENSG00000116521.11
778	0.00473348	0.124156	0.123542	-0.00061334	chr1	155260659	155262086	Success	3.28273	2	0.0375255	0.224507	clu_1268_NA	SCAMP3	ENSG00000116521.11
779	-0.111036	0.410075	0.363441	-0.0466336	chr1	155261734	155262086	Success	3.28273	2	0.0375255	0.224507	clu_1268_NA	SCAMP3	ENSG00000116521.11
780	-0.0523491	0.148734	0.138942	-0.0097913	chr1	155263400	155263573	Success	0.183356	2	0.832471	0.932034	clu_1269_NA	CLK2	ENSG00000176444.19
781	0.027769	0.695262	0.70367	0.00840751	chr1	155263400	155263950	Success	0.183356	2	0.832471	0.932034	clu_1269_NA	CLK2	ENSG00000176444.19
782	0.0245801	0.156004	0.157388	0.00138379	chr1	155263708	155263950	Success	0.183356	2	0.832471	0.932034	clu_1269_NA	CLK2	ENSG00000176444.19
783	0.0268969	0.483357	0.472071	-0.0112851	chr1	155264774	155265860	Success	0.350459	2	0.704364	0.877381	clu_1270_NA	CLK2	ENSG00000176444.19
784	-0.110876	0.0343749	0.0292514	-0.00512343	chr1	155264774	155268010	Success	0.350459	2	0.704364	0.877381	clu_1270_NA	CLK2	ENSG00000176444.19
785	0.0839789	0.482269	0.498677	0.0164086	chr1	155266895	155268010	Success	0.350459	2	0.704364	0.877381	clu_1270_NA	CLK2	ENSG00000176444.19
786	-0.0187132	0.408847	0.398148	-0.0106989	chr1	155268359	155268708	Success	9.8067	3	0.000204116	0.0093363	clu_1271_NA	CLK2	ENSG00000176444.19
787	0.611517	0.10899	0.199331	0.0903415	chr1	155268359	155269488	Success	9.8067	3	0.000204116	0.0093363	clu_1271_NA	CLK2	ENSG00000176444.19
788	-0.585083	0.167217	0.0924256	-0.0747911	chr1	155268792	155269488	Success	9.8067	3	0.000204116	0.0093363	clu_1271_NA	CLK2	ENSG00000176444.19
789	-0.00772063	0.314946	0.310095	-0.00485154	chr1	155268795	155269488	Success	9.8067	3	0.000204116	0.0093363	clu_1271_NA	CLK2	ENSG00000176444.19
790	0.111011	0.298254	0.346694	0.0484398	chr1	155269713	155270808	Success	1.48711	1	0.0846009	0.34263	clu_1272_NA	CLK2	ENSG00000176444.19
791	-0.111011	0.701746	0.653306	-0.0484398	chr1	155269716	155270808	Success	1.48711	1	0.0846009	0.34263	clu_1272_NA	CLK2	ENSG00000176444.19
792	-0.33657	0.00550422	0.00369304	-0.00181117	chr1	155308965	155309789	Success	4.80236	8	0.293872	0.612815	clu_1273_NA	FDPS	ENSG00000160752.14
793	0.0548154	0.264856	0.26283	-0.00202572	chr1	155308965	155310043	Success	4.80236	8	0.293872	0.612815	clu_1273_NA	FDPS	ENSG00000160752.14
794	0.0472976	0.0969408	0.0954789	-0.00146194	chr1	155308965	155310064	Success	4.80236	8	0.293872	0.612815	clu_1273_NA	FDPS	ENSG00000160752.14
795	0.0285431	0.00581615	0.005622	-0.000194145	chr1	155308965	155312255	Success	4.80236	8	0.293872	0.612815	clu_1273_NA	FDPS	ENSG00000160752.14
796	-0.345524	0.0065891	0.00438154	-0.00220756	chr1	155309076	155309789	Success	4.80236	8	0.293872	0.612815	clu_1273_NA	FDPS	ENSG00000160752.14
797	0.0782368	0.0325741	0.033091	0.000516893	chr1	155309076	155310043	Success	4.80236	8	0.293872	0.612815	clu_1273_NA	FDPS	ENSG00000160752.14
798	0.407521	0.0227429	0.0321137	0.00937074	chr1	155309076	155310064	Success	4.80236	8	0.293872	0.612815	clu_1273_NA	FDPS	ENSG00000160752.14
799	0.00448593	0.0264025	0.0249145	-0.00148796	chr1	155309965	155310043	Success	4.80236	8	0.293872	0.612815	clu_1273_NA	FDPS	ENSG00000160752.14
800	0.0611942	0.538574	0.537875	-0.000699135	chr1	155310205	155312255	Success	4.80236	8	0.293872	0.612815	clu_1273_NA	FDPS	ENSG00000160752.14
801	0.209593	0.0101896	0.0154138	0.00522418	chr1	155312279	155317941	Success	0.54871	1	0.294833	0.614036	clu_1274_NA	FDPS	ENSG00000160752.14
802	-0.209593	0.98981	0.984586	-0.00522418	chr1	155312395	155317941	Success	0.54871	1	0.294833	0.614036	clu_1274_NA	FDPS	ENSG00000160752.14
803	-0.0216263	0.978634	0.97771	-0.000923368	chr1	155318291	155318665	Success	0.0178722	1	0.850044	0.941397	clu_1275_NA	FDPS	ENSG00000160752.14
804	0.0216263	0.0213662	0.0222895	0.000923368	chr1	155318377	155318665	Success	0.0178722	1	0.850044	0.941397	clu_1275_NA	FDPS	ENSG00000160752.14
805	-0.25647	0.00971432	0.00583904	-0.00387529	chr1	155318332	155318856	Success	1.19815	1	0.121622	0.414845	clu_1276_NA	FDPS	ENSG00000160752.14
806	0.25647	0.990286	0.994161	0.00387529	chr1	155318753	155318856	Success	1.19815	1	0.121622	0.414845	clu_1276_NA	FDPS	ENSG00000160752.14
807	0.048209	0.480217	0.48626	0.00604306	chr1	155319688	155319794	Success	0.538523	2	0.58361	0.820253	clu_1277_NA	FDPS	ENSG00000160752.14
808	-0.0782612	0.0305053	0.0272196	-0.00328575	chr1	155319688	155320409	Success	0.538523	2	0.58361	0.820253	clu_1277_NA	FDPS	ENSG00000160752.14
809	0.0300521	0.489278	0.48652	-0.00275731	chr1	155319928	155320409	Success	0.538523	2	0.58361	0.820253	clu_1277_NA	FDPS	ENSG00000160752.14
810	-0.0359237	0.239011	0.226189	-0.012822	chr1	155324544	155324845	Success	0.0424261	1	0.770826	0.906777	clu_1278_NA	RUSC1	ENSG00000160753.16
811	0.0359237	0.760989	0.773811	0.012822	chr1	155324587	155324845	Success	0.0424261	1	0.770826	0.906777	clu_1278_NA	RUSC1	ENSG00000160753.16
812	0.0687004	0.277369	0.305732	0.028363	chr1	155324809	155325102	Success	0.336751	1	0.411834	0.714775	clu_1279_NA	RUSC1	ENSG00000160753.16
813	-0.0687004	0.722631	0.694268	-0.028363	chr1	155324943	155325102	Success	0.336751	1	0.411834	0.714775	clu_1279_NA	RUSC1	ENSG00000160753.16
814	-0.0801027	0.959679	0.953002	-0.00667667	chr1	155325910	155326580	Success	0.102977	1	0.649957	0.851438	clu_1280_NA	RUSC1	ENSG00000160753.16
815	0.0801027	0.0403215	0.0469982	0.00667667	chr1	155325910	155326898	Success	0.102977	1	0.649957	0.851438	clu_1280_NA	RUSC1	ENSG00000160753.16
816	-0.203442	0.408023	0.314529	-0.0934937	chr1	155668717	155670320	Success	3.56922	1	0.0075449	0.0921413	clu_1282_NA	YY1AP1	ENSG00000163374.19
817	0.203442	0.591977	0.685471	0.0934937	chr1	155668777	155670320	Success	3.56922	1	0.0075449	0.0921413	clu_1282_NA	YY1AP1	ENSG00000163374.19
818	0.25563	0.629982	0.674304	0.0443218	chr1	155679512	155680416	Success	2.01837	2	0.132872	0.430364	clu_1283_NA	YY1AP1	ENSG00000163374.19
819	-0.371993	0.0524366	0.0299633	-0.0224734	chr1	155679512	155688071	Success	2.01837	2	0.132872	0.430364	clu_1283_NA	YY1AP1	ENSG00000163374.19
820	0.116363	0.317582	0.295733	-0.0218484	chr1	155680456	155688071	Success	2.01837	2	0.132872	0.430364	clu_1283_NA	YY1AP1	ENSG00000163374.19
821	0.0759101	0.0272397	0.031597	0.00435732	chr1	155689174	155709033	Success	6.85682	3	0.00332203	0.0562029	clu_1284_NA	DAP3	ENSG00000132676.16
822	-0.190451	0.74274	0.660087	-0.0826527	chr1	155689174	155709773	Success	6.85682	3	0.00332203	0.0562029	clu_1284_NA	DAP3	ENSG00000132676.16
823	0.248923	0.209761	0.289272	0.0795115	chr1	155689243	155709773	Success	6.85682	3	0.00332203	0.0562029	clu_1284_NA	DAP3	ENSG00000132676.16
824	-0.134382	0.0202596	0.0190435	-0.00121613	chr1	155709125	155709773	Success	6.85682	3	0.00332203	0.0562029	clu_1284_NA	DAP3	ENSG00000132676.16
825	-0.0903782	0.263139	0.257541	-0.00559854	chr1	155709824	155717006	Success	1.9459	4	0.420847	0.720921	clu_1285_NA	DAP3	ENSG00000132676.16
826	0.160459	0.0323617	0.0407033	0.00834154	chr1	155709824	155721517	Success	1.9459	4	0.420847	0.720921	clu_1285_NA	DAP3	ENSG00000132676.16
827	-0.0886235	0.356078	0.349114	-0.00696383	chr1	155717128	155721517	Success	1.9459	4	0.420847	0.720921	clu_1285_NA	DAP3	ENSG00000132676.16
828	0.0843355	0.0193628	0.0225686	0.00320585	chr1	155717128	155725382	Success	1.9459	4	0.420847	0.720921	clu_1285_NA	DAP3	ENSG00000132676.16
829	-0.0657929	0.329058	0.330073	0.00101499	chr1	155721618	155725382	Success	1.9459	4	0.420847	0.720921	clu_1285_NA	DAP3	ENSG00000132676.16
830	0.155689	0.444943	0.457392	0.0124492	chr1	155727738	155729042	Success	1.27772	2	0.278673	0.597983	clu_1286_NA	DAP3	ENSG00000132676.16
831	-0.275016	0.0235413	0.0157312	-0.00781009	chr1	155727738	155729208	Success	1.27772	2	0.278673	0.597983	clu_1286_NA	DAP3	ENSG00000132676.16
832	0.119328	0.531516	0.526877	-0.0046391	chr1	155729122	155729208	Success	1.27772	2	0.278673	0.597983	clu_1286_NA	DAP3	ENSG00000132676.16
833	-0.0574478	0.797106	0.77789	-0.0192167	chr1	155853806	155857147	Success	0.0560144	1	0.737846	0.891955	clu_1287_NA	GON4L	ENSG00000116580.18
834	0.0574478	0.202894	0.22211	0.0192167	chr1	155853806	155857159	Success	0.0560144	1	0.737846	0.891955	clu_1287_NA	GON4L	ENSG00000116580.18
835	0.212766	0.518228	0.622101	0.103873	chr1	155916709	155917499	Success	4.20214	1	0.00374339	0.0601942	clu_1288_NA	KHDC4	ENSG00000132680.11
836	-0.212766	0.481772	0.377899	-0.103873	chr1	155916737	155917499	Success	4.20214	1	0.00374339	0.0601942	clu_1288_NA	KHDC4	ENSG00000132680.11
837	-0.105061	0.115017	0.117018	0.00200072	chr1	155921524	155921861	Success	5.10923	2	0.00604072	0.0799512	clu_1289_NA	KHDC4	ENSG00000132680.11
838	0.378341	0.154462	0.254829	0.100367	chr1	155921527	155921861	Success	5.10923	2	0.00604072	0.0799512	clu_1289_NA	KHDC4	ENSG00000132680.11
839	-0.27328	0.730522	0.628154	-0.102368	chr1	155921628	155921861	Success	5.10923	2	0.00604072	0.0799512	clu_1289_NA	KHDC4	ENSG00000132680.11
840	-0.135795	0.443559	0.417565	-0.0259932	chr1	155925843	155926676	Success	0.892179	2	0.409762	0.713855	clu_1290_NA	KHDC4	ENSG00000132680.11
841	0.172957	0.0177034	0.0226944	0.00499103	chr1	155925843	155927104	Success	0.892179	2	0.409762	0.713855	clu_1290_NA	KHDC4	ENSG00000132680.11
842	-0.0371626	0.538738	0.55974	0.0210021	chr1	155926839	155927104	Success	0.892179	2	0.409762	0.713855	clu_1290_NA	KHDC4	ENSG00000132680.11
843	0.0443127	0.327928	0.34775	0.0198216	chr1	155948015	155950269	Success	0.137641	1	0.59981	0.828167	clu_1291_NA	ARHGEF2	ENSG00000116584.20
844	-0.0443127	0.672072	0.65225	-0.0198216	chr1	155948015	155950299	Success	0.137641	1	0.59981	0.828167	clu_1291_NA	ARHGEF2	ENSG00000116584.20
845	0.125297	0.324951	0.382131	0.0571792	chr1	155965128	155965303	Success	1.06501	1	0.14444	0.445213	clu_1292_NA	ARHGEF2	ENSG00000116584.20
846	-0.125297	0.675049	0.617869	-0.0571792	chr1	155965131	155965303	Success	1.06501	1	0.14444	0.445213	clu_1292_NA	ARHGEF2	ENSG00000116584.20
847	-0.267448	0.968826	0.947926	-0.0209002	chr1	156011887	156014961	Success	2.83824	1	0.0171939	0.146488	clu_1293_NA	SSR2	ENSG00000163479.14
848	0.267448	0.0311738	0.052074	0.0209002	chr1	156011887	156018132	Success	2.83824	1	0.0171939	0.146488	clu_1293_NA	SSR2	ENSG00000163479.14
849	0.12772	0.93072	0.945486	0.0147661	chr1	156042236	156042774	Success	0.357493	1	0.397794	0.706931	clu_1294_NA	UBQLN4	ENSG00000160803.8
850	-0.12772	0.0692802	0.0545141	-0.0147661	chr1	156042377	156042774	Success	0.357493	1	0.397794	0.706931	clu_1294_NA	UBQLN4	ENSG00000160803.8
851	-0.229515	0.486375	0.417433	-0.0689421	chr1	156055425	156057978	Success	7.19499	3	0.00241964	0.0457942	clu_1295_NA	LAMTOR2	ENSG00000116586.12
852	0.109951	0.017977	0.0216651	0.00368812	chr1	156055425	156058315	Success	7.19499	3	0.00241964	0.0457942	clu_1295_NA	LAMTOR2	ENSG00000116586.12
853	0.0736464	0.0194659	0.022623	0.00315715	chr1	156055675	156057978	Success	7.19499	3	0.00241964	0.0457942	clu_1295_NA	LAMTOR2	ENSG00000116586.12
854	0.0459175	0.476182	0.538279	0.0620968	chr1	156058067	156058315	Success	7.19499	3	0.00241964	0.0457942	clu_1295_NA	LAMTOR2	ENSG00000116586.12
855	-0.168789	0.433378	0.439981	0.00660336	chr1	156213176	156232320	Success	0.97748	2	0.376258	0.689116	clu_1296_NA	PMF1-BGLAP	ENSG00000260238.6	PMF1 ENSG00000160783.19
856	0.377325	0.00923687	0.0161907	0.00695387	chr1	156213176	156233628	Success	0.97748	2	0.376258	0.689116	clu_1296_NA	PMF1-BGLAP	ENSG00000260238.6	PMF1 ENSG00000160783.19
857	-0.208535	0.557385	0.543828	-0.0135572	chr1	156232425	156233628	Success	0.97748	2	0.376258	0.689116	clu_1296_NA	PMF1-BGLAP	ENSG00000260238.6	PMF1 ENSG00000160783.19
858	0.0177722	0.925629	0.928039	0.00241015	chr1	156236483	156239548	Success	0.0251824	1	0.82243	0.928359	clu_1297_NA	PMF1	ENSG00000160783.19	PMF1-BGLAP ENSG00000260238.6,BGLAP ENSG00000242252.2
859	-0.0177722	0.0743707	0.0719605	-0.00241015	chr1	156236483	156242553	Success	0.0251824	1	0.82243	0.928359	clu_1297_NA	PMF1	ENSG00000160783.19	PMF1-BGLAP ENSG00000260238.6,BGLAP ENSG00000242252.2
860	-0.16831	0.529758	0.517412	-0.0123458	chr1	156294565	156294759	Success	3.50789	2	0.02996	0.200862	clu_1299_NA	GLMP	ENSG00000198715.13
861	0.413388	0.0679166	0.118676	0.0507595	chr1	156294565	156295526	Success	3.50789	2	0.02996	0.200862	clu_1299_NA	GLMP	ENSG00000198715.13
862	-0.245079	0.402325	0.363912	-0.0384136	chr1	156295016	156295526	Success	3.50789	2	0.02996	0.200862	clu_1299_NA	GLMP	ENSG00000198715.13
863	-0.388994	0.506735	0.504585	-0.00214972	chr1	156333643	156334713	Success	9.80446	3	0.000204552	0.0093363	clu_1300_NA	CCT3	ENSG00000163468.15
864	-0.388148	0.0026725	0.00266342	-9.08355e-06	chr1	156333643	156335827	Success	9.80446	3	0.000204552	0.0093363	clu_1300_NA	CCT3	ENSG00000163468.15
865	1.16614	0.00113984	0.00537504	0.0042352	chr1	156334908	156335827	Success	9.80446	3	0.000204552	0.0093363	clu_1300_NA	CCT3	ENSG00000163468.15
866	-0.388994	0.489453	0.487376	-0.0020764	chr1	156334918	156335827	Success	9.80446	3	0.000204552	0.0093363	clu_1300_NA	CCT3	ENSG00000163468.15
867	0.0680236	0.00713892	0.00934128	0.00220237	chr1	156335888	156337677	Success	1.2662	2	0.281901	0.601498	clu_1301_NA	CCT3	ENSG00000163468.15
868	-0.205439	0.987127	0.982616	-0.00451048	chr1	156335888	156338154	Success	1.2662	2	0.281901	0.601498	clu_1301_NA	CCT3	ENSG00000163468.15
869	0.137415	0.0057341	0.00804222	0.00230812	chr1	156337789	156338154	Success	1.2662	2	0.281901	0.601498	clu_1301_NA	CCT3	ENSG00000163468.15
870	0.00658777	0.624013	0.627099	0.00308617	chr1	156344708	156346768	Success	0.000588644	1	0.972629	0.991718	clu_1303_NA	TSACC	ENSG00000163467.11
871	-0.00658777	0.375987	0.372901	-0.00308617	chr1	156344708	156346779	Success	0.000588644	1	0.972629	0.991718	clu_1303_NA	TSACC	ENSG00000163467.11
872	0.0994734	0.157854	0.186132	0.0282789	chr1	156548484	156548581	Success	0.314941	1	0.427398	0.725101	clu_1304_NA	IQGAP3	ENSG00000183856.11
873	-0.0994734	0.842146	0.813868	-0.0282789	chr1	156548487	156548581	Success	0.314941	1	0.427398	0.725101	clu_1304_NA	IQGAP3	ENSG00000183856.11
874	-0.00191482	0.488774	0.492027	0.0032525	chr1	156552095	156554235	Success	0.0658839	2	0.93624	0.977779	clu_1305_NA	IQGAP3	ENSG00000183856.11
875	0.0452336	0.158991	0.167776	0.00878477	chr1	156552095	156556533	Success	0.0658839	2	0.93624	0.977779	clu_1305_NA	IQGAP3	ENSG00000183856.11
876	-0.0433188	0.352234	0.340197	-0.0120373	chr1	156554392	156556533	Success	0.0658839	2	0.93624	0.977779	clu_1305_NA	IQGAP3	ENSG00000183856.11
877	-0.304696	0.972126	0.949902	-0.0222233	chr1	156591986	156592101	Success	4.41731	1	0.00295569	0.0515355	clu_1306_NA	NAXE	ENSG00000163382.12
878	0.304696	0.0278743	0.0500976	0.0222233	chr1	156591986	156592105	Success	4.41731	1	0.00295569	0.0515355	clu_1306_NA	NAXE	ENSG00000163382.12
879	-0.285062	0.99301	0.987704	-0.00530565	chr1	156592209	156592365	Success	1.2915	1	0.108017	0.388317	clu_1307_NA	NAXE	ENSG00000163382.12
880	0.285062	0.00698997	0.0122956	0.00530565	chr1	156592209	156592391	Success	1.2915	1	0.108017	0.388317	clu_1307_NA	NAXE	ENSG00000163382.12
881	0.0654586	0.988229	0.989659	0.00142944	chr1	156593555	156593882	Success	0.0662028	1	0.715951	0.882889	clu_1308_NA	NAXE	ENSG00000163382.12
882	-0.0654586	0.0117707	0.0103412	-0.00142944	chr1	156593572	156593882	Success	0.0662028	1	0.715951	0.882889	clu_1308_NA	NAXE	ENSG00000163382.12
883	-0.101232	0.446483	0.468201	0.0217181	chr1	156598319	156598421	Success	1.77861	2	0.168872	0.478389	clu_1309_NA	GPATCH4	ENSG00000160818.16
884	0.30111	0.00951906	0.0149265	0.00540739	chr1	156598319	156598968	Success	1.77861	2	0.168872	0.478389	clu_1309_NA	GPATCH4	ENSG00000160818.16
885	-0.199878	0.543998	0.516873	-0.0271254	chr1	156598494	156598968	Success	1.77861	2	0.168872	0.478389	clu_1309_NA	GPATCH4	ENSG00000160818.16
886	-0.142174	0.487264	0.474211	-0.0130528	chr1	156733520	156734009	Success	3.29242	4	0.159522	0.463675	clu_1310_NA	RRNAD1	ENSG00000143303.12
887	0.0670353	0.0763032	0.0915395	0.0152363	chr1	156733520	156735725	Success	3.29242	4	0.159522	0.463675	clu_1310_NA	RRNAD1	ENSG00000143303.12
888	0.110287	0.113166	0.141763	0.0285979	chr1	156734052	156735725	Success	3.29242	4	0.159522	0.463675	clu_1310_NA	RRNAD1	ENSG00000143303.12
889	0.25709	0.0354182	0.0513844	0.0159663	chr1	156734459	156735725	Success	3.29242	4	0.159522	0.463675	clu_1310_NA	RRNAD1	ENSG00000143303.12
890	-0.292239	0.287849	0.241101	-0.0467476	chr1	156734493	156735725	Success	3.29242	4	0.159522	0.463675	clu_1310_NA	RRNAD1	ENSG00000143303.12
891	-0.122271	0.190987	0.156019	-0.0349679	chr1	156735909	156736619	Success	0.771097	1	0.214291	0.533458	clu_1311_NA	RRNAD1	ENSG00000143303.12
892	0.122271	0.809013	0.843981	0.0349679	chr1	156735909	156736632	Success	0.771097	1	0.214291	0.533458	clu_1311_NA	RRNAD1	ENSG00000143303.12
893	0.463623	0.0259513	0.0509694	0.0250181	chr1	156738764	156740931	Success	3.46043	2	0.0314163	0.205304	clu_1312_NA	MRPL24	ENSG00000143314.12
894	-0.250675	0.63547	0.610982	-0.0244872	chr1	156738764	156741012	Success	3.46043	2	0.0314163	0.205304	clu_1312_NA	MRPL24	ENSG00000143314.12
895	-0.212948	0.338579	0.338048	-0.000530818	chr1	156738764	156741053	Success	3.46043	2	0.0314163	0.205304	clu_1312_NA	MRPL24	ENSG00000143314.12
896	0.170008	0.0174367	0.0312083	0.0137716	chr1	156744348	156744501	Success	8.86592	2	0.000141117	0.00738056	clu_1313_NA	HDGF	ENSG00000143321.19
897	-0.445603	0.964361	0.932586	-0.0317756	chr1	156744348	156745008	Success	8.86592	2	0.000141117	0.00738056	clu_1313_NA	HDGF	ENSG00000143321.19
898	0.275595	0.0182021	0.0362061	0.018004	chr1	156744570	156745008	Success	8.86592	2	0.000141117	0.00738056	clu_1313_NA	HDGF	ENSG00000143321.19
899	-0.0596867	0.967969	0.964053	-0.00391528	chr1	156745373	156751343	Success	0.26316	1	0.468158	0.754014	clu_1314_NA	HDGF	ENSG00000143321.19
900	0.0596867	0.0320313	0.0359466	0.00391528	chr1	156745373	156752229	Success	0.26316	1	0.468158	0.754014	clu_1314_NA	HDGF	ENSG00000143321.19
901	-0.0640789	0.507446	0.477818	-0.0296282	chr1	156787174	156791697	Success	1.58919	2	0.204092	0.521651	clu_1315_NA	PRCC	ENSG00000143294.15
902	0.0079319	0.017279	0.017485	0.000205974	chr1	156787174	156794665	Success	1.58919	2	0.204092	0.521651	clu_1315_NA	PRCC	ENSG00000143294.15
903	0.056147	0.475275	0.504697	0.0294222	chr1	156791792	156794665	Success	1.58919	2	0.204092	0.521651	clu_1315_NA	PRCC	ENSG00000143294.15
904	-0.0971523	0.235899	0.212325	-0.0235743	chr1	156970043	156971697	Success	0.201996	2	0.817098	0.925178	clu_1316_NA	ARHGEF11	ENSG00000132694.18
905	-0.0362963	0.443236	0.423974	-0.0192624	chr1	156970043	156976983	Success	0.201996	2	0.817098	0.925178	clu_1316_NA	ARHGEF11	ENSG00000132694.18
906	0.133449	0.320864	0.363701	0.0428367	chr1	156971816	156976983	Success	0.201996	2	0.817098	0.925178	clu_1316_NA	ARHGEF11	ENSG00000132694.18
907	-0.355496	0.796226	0.657433	-0.138792	chr1	158088454	158089454	Success	1.81747	1	0.0565787	0.27742	clu_1317_NA	KIRREL1	ENSG00000183853.18
908	0.355496	0.203774	0.342567	0.138792	chr1	158088454	158089502	Success	1.81747	1	0.0565787	0.27742	clu_1317_NA	KIRREL1	ENSG00000183853.18
909	-0.540046	0.0384633	0.0201673	-0.018296	chr1	160205522	160207028	Success	2.95619	3	0.115952	0.404583	clu_1318_NA	PEA15	ENSG00000162734.12
910	0.117563	0.908496	0.919433	0.0109365	chr1	160205522	160211543	Success	2.95619	3	0.115952	0.404583	clu_1318_NA	PEA15	ENSG00000162734.12
911	0.364842	0.0287156	0.037214	0.00849842	chr1	160207237	160211543	Success	2.95619	3	0.115952	0.404583	clu_1318_NA	PEA15	ENSG00000162734.12
912	0.0576414	0.0243249	0.0231859	-0.00113897	chr1	160208665	160211543	Success	2.95619	3	0.115952	0.404583	clu_1318_NA	PEA15	ENSG00000162734.12
913	-0.0405502	0.131228	0.122255	-0.00897275	chr1	160218968	160220459	Success	0.0933855	1	0.665618	0.860873	clu_1319_NA	DCAF8	ENSG00000132716.19	AL139011.2 ENSG00000258465.8
914	0.0405502	0.868772	0.877745	0.00897275	chr1	160218968	160222651	Success	0.0933855	1	0.665618	0.860873	clu_1319_NA	DCAF8	ENSG00000132716.19	AL139011.2 ENSG00000258465.8
915	-0.0319694	0.539872	0.541566	0.00169379	chr1	160224549	160225062	Success	0.109335	2	0.89643	0.962255	clu_1320_NA	DCAF8	ENSG00000132716.19	AL139011.2 ENSG00000258465.8
916	0.0781741	0.025856	0.0289572	0.00310119	chr1	160224549	160225591	Success	0.109335	2	0.89643	0.962255	clu_1320_NA	DCAF8	ENSG00000132716.19	AL139011.2 ENSG00000258465.8
917	-0.0462047	0.434272	0.429477	-0.00479498	chr1	160225119	160225591	Success	0.109335	2	0.89643	0.962255	clu_1320_NA	DCAF8	ENSG00000132716.19	AL139011.2 ENSG00000258465.8
918	-0.134871	0.519792	0.484187	-0.0356049	chr1	160240370	160243960	Success	3.9147	9	0.551426	0.804849	clu_1321_NA	DCAF8	ENSG00000132716.19	AL139011.2 ENSG00000258465.8
919	0.0874453	0.0176307	0.0205118	0.00288109	chr1	160240370	160261285	Success	3.9147	9	0.551426	0.804849	clu_1321_NA	DCAF8	ENSG00000132716.19	AL139011.2 ENSG00000258465.8
920	-0.0970442	0.0273762	0.026484	-0.000892138	chr1	160240370	160262449	Success	3.9147	9	0.551426	0.804849	clu_1321_NA	DCAF8	ENSG00000132716.19	AL139011.2 ENSG00000258465.8
921	-0.105729	0.153303	0.147025	-0.00627824	chr1	160244034	160261285	Success	3.9147	9	0.551426	0.804849	clu_1321_NA	DCAF8	ENSG00000132716.19	AL139011.2 ENSG00000258465.8
922	-0.0367935	0.0698567	0.0717771	0.00192042	chr1	160244034	160262117	Success	3.9147	9	0.551426	0.804849	clu_1321_NA	DCAF8	ENSG00000132716.19	AL139011.2 ENSG00000258465.8
923	0.168262	0.0149759	0.0188897	0.00391381	chr1	160244034	160262276	Success	3.9147	9	0.551426	0.804849	clu_1321_NA	DCAF8	ENSG00000132716.19	AL139011.2 ENSG00000258465.8
924	0.253848	0.0936093	0.128624	0.0350144	chr1	160244034	160262449	Success	3.9147	9	0.551426	0.804849	clu_1321_NA	DCAF8	ENSG00000132716.19	AL139011.2 ENSG00000258465.8
925	-0.0960917	0.0622898	0.0603173	-0.00197249	chr1	160261358	160262117	Success	3.9147	9	0.551426	0.804849	clu_1321_NA	DCAF8	ENSG00000132716.19	AL139011.2 ENSG00000258465.8
926	0.0981433	0.0159226	0.0187238	0.00280121	chr1	160261358	160262276	Success	3.9147	9	0.551426	0.804849	clu_1321_NA	DCAF8	ENSG00000132716.19	AL139011.2 ENSG00000258465.8
927	-0.137171	0.0252434	0.0234603	-0.00178316	chr1	160261358	160262449	Success	3.9147	9	0.551426	0.804849	clu_1321_NA	DCAF8	ENSG00000132716.19	AL139011.2 ENSG00000258465.8
928	-0.160008	0.437571	0.414589	-0.0229817	chr1	160283109	160283530	Success	2.56659	2	0.0767972	0.324537	clu_1322_NA	PEX19	ENSG00000162735.18	AL139011.2 ENSG00000258465.8
929	0.282025	0.0650766	0.0959327	0.0308561	chr1	160283109	160285055	Success	2.56659	2	0.0767972	0.324537	clu_1322_NA	PEX19	ENSG00000162735.18	AL139011.2 ENSG00000258465.8
930	-0.122017	0.497352	0.489478	-0.00787445	chr1	160283639	160285055	Success	2.56659	2	0.0767972	0.324537	clu_1322_NA	PEX19	ENSG00000162735.18	AL139011.2 ENSG00000258465.8
931	0.189436	0.965271	0.97596	0.0106892	chr1	160305571	160305688	Success	0.815967	1	0.201436	0.518541	clu_1323_NA	COPA	ENSG00000122218.16
932	-0.189436	0.0347293	0.0240401	-0.0106892	chr1	160305598	160305688	Success	0.815967	1	0.201436	0.518541	clu_1323_NA	COPA	ENSG00000122218.16
933	-0.208275	0.385161	0.31426	-0.0709009	chr1	161038075	161038551	Success	1.92119	2	0.146433	0.447554	clu_1324_NA	TSTD1	ENSG00000215845.11	AL591806.4 ENSG00000270149.5
934	0.100638	0.293386	0.32602	0.0326348	chr1	161038075	161038880	Success	1.92119	2	0.146433	0.447554	clu_1324_NA	TSTD1	ENSG00000215845.11	AL591806.4 ENSG00000270149.5
935	0.107637	0.321453	0.359719	0.0382661	chr1	161038673	161038880	Success	1.92119	2	0.146433	0.447554	clu_1324_NA	TSTD1	ENSG00000215845.11	AL591806.4 ENSG00000270149.5
936	-0.119182	0.716402	0.665593	-0.050809	chr1	161042217	161042555	Success	1.02473	1	0.15226	0.453098	clu_1325_NA	USF1	ENSG00000158773.14
937	0.119182	0.283598	0.334407	0.050809	chr1	161042217	161042586	Success	1.02473	1	0.15226	0.453098	clu_1325_NA	USF1	ENSG00000158773.14
938	-0.191466	0.496208	0.509566	0.0133579	chr1	161100859	161102048	Success	5.86311	3	0.00838233	0.0999305	clu_1326_NA	PFDN2	ENSG00000143256.5
939	-0.219795	0.0169431	0.0169132	-2.98812e-05	chr1	161100859	161117952	Success	5.86311	3	0.00838233	0.0999305	clu_1326_NA	PFDN2	ENSG00000143256.5
940	0.670544	0.00431183	0.0104849	0.00617307	chr1	161102375	161110564	Success	5.86311	3	0.00838233	0.0999305	clu_1326_NA	PFDN2	ENSG00000143256.5
941	-0.259283	0.482537	0.463036	-0.0195011	chr1	161102375	161117952	Success	5.86311	3	0.00838233	0.0999305	clu_1326_NA	PFDN2	ENSG00000143256.5
942	-0.0965065	0.886638	0.865744	-0.0208944	chr1	161118178	161118786	Success	0.208604	1	0.518333	0.785772	clu_1327_NA	NIT1	ENSG00000158793.14
943	0.0965065	0.113362	0.134256	0.0208944	chr1	161118209	161118786	Success	0.208604	1	0.518333	0.785772	clu_1327_NA	NIT1	ENSG00000158793.14
944	-0.286108	0.191012	0.117568	-0.0734439	chr1	161130847	161132391	Success	1.2316	1	0.116542	0.405768	clu_1328_NA	DEDD	ENSG00000158796.17
945	0.286108	0.808988	0.882432	0.0734439	chr1	161130847	161132551	Success	1.2316	1	0.116542	0.405768	clu_1328_NA	DEDD	ENSG00000158796.17
946	0.277407	0.0308465	0.0525213	0.0216748	chr1	161154070	161156950	Success	3.12639	1	0.0123999	0.124485	clu_1329_NA	UFC1	ENSG00000143222.12
947	-0.277407	0.969154	0.947479	-0.0216748	chr1	161154120	161156950	Success	3.12639	1	0.0123999	0.124485	clu_1329_NA	UFC1	ENSG00000143222.12
948	-0.0480577	0.404692	0.422886	0.0181938	chr1	161157693	161158121	Success	1.61465	2	0.198961	0.515443	clu_1330_NA	UFC1	ENSG00000143222.12
949	0.179593	0.0138623	0.0181886	0.00432637	chr1	161157693	161158412	Success	1.61465	2	0.198961	0.515443	clu_1330_NA	UFC1	ENSG00000143222.12
950	-0.131535	0.581446	0.558926	-0.0225202	chr1	161158211	161158412	Success	1.61465	2	0.198961	0.515443	clu_1330_NA	UFC1	ENSG00000143222.12
951	0.147381	0.12283	0.148689	0.0258592	chr1	161159678	161160366	Success	0.625032	2	0.535244	0.79705	clu_1331_NA	USP21	ENSG00000143258.16
952	-0.0851338	0.437587	0.419817	-0.0177707	chr1	161159678	161160620	Success	0.625032	2	0.535244	0.79705	clu_1331_NA	USP21	ENSG00000143258.16
953	-0.0622475	0.439583	0.431494	-0.00808854	chr1	161160506	161160620	Success	0.625032	2	0.535244	0.79705	clu_1331_NA	USP21	ENSG00000143258.16
954	0.0856256	0.0792637	0.0926969	0.0134331	chr1	161163922	161164164	Success	0.256512	1	0.473833	0.759378	clu_1332_NA	USP21	ENSG00000143258.16
955	-0.0856256	0.920736	0.907303	-0.0134331	chr1	161163981	161164164	Success	0.256512	1	0.473833	0.759378	clu_1332_NA	USP21	ENSG00000143258.16
956	-0.050515	0.462013	0.428317	-0.0336962	chr1	161168127	161168432	Success	0.706705	2	0.493267	0.7724	clu_1333_NA	PPOX	ENSG00000143224.18
957	-0.0701222	0.105565	0.0959653	-0.00959937	chr1	161168127	161168993	Success	0.706705	2	0.493267	0.7724	clu_1333_NA	PPOX	ENSG00000143224.18
958	0.120637	0.432422	0.475718	0.0432956	chr1	161168576	161168993	Success	0.706705	2	0.493267	0.7724	clu_1333_NA	PPOX	ENSG00000143224.18
959	-0.0541924	0.0711242	0.0642882	-0.00683604	chr1	161172064	161172227	Success	0.129575	1	0.610705	0.83211	clu_1334_NA	B4GALT3	ENSG00000158850.15
960	0.0541924	0.928876	0.935712	0.00683604	chr1	161172089	161172227	Success	0.129575	1	0.610705	0.83211	clu_1334_NA	B4GALT3	ENSG00000158850.15
961	-0.0609896	0.4785	0.448179	-0.0303213	chr1	161176074	161176434	Success	0.379663	1	0.38354	0.693766	clu_1335_NA	B4GALT3	ENSG00000158850.15
962	0.0609896	0.5215	0.551821	0.0303213	chr1	161176095	161176434	Success	0.379663	1	0.38354	0.693766	clu_1335_NA	B4GALT3	ENSG00000158850.15
963	0.193793	0.0455736	0.0519586	0.00638496	chr1	161176579	161176912	Success	0.812414	2	0.443785	0.73684	clu_1336_NA	B4GALT3	ENSG00000158850.15
964	0.0768597	0.88719	0.899864	0.0126741	chr1	161176579	161177423	Success	0.812414	2	0.443785	0.73684	clu_1336_NA	B4GALT3	ENSG00000158850.15
965	-0.270653	0.067236	0.0481769	-0.019059	chr1	161177106	161177423	Success	0.812414	2	0.443785	0.73684	clu_1336_NA	B4GALT3	ENSG00000158850.15
966	-0.0703486	0.416775	0.435907	0.0191311	chr1	161202480	161203437	Success	1.37424	2	0.253032	0.573375	clu_1337_NA	NDUFS2	ENSG00000158864.12
967	0.226163	0.00910095	0.0128042	0.00370321	chr1	161202480	161206407	Success	1.37424	2	0.253032	0.573375	clu_1337_NA	NDUFS2	ENSG00000158864.12
968	-0.155814	0.574124	0.551289	-0.0228343	chr1	161203543	161206407	Success	1.37424	2	0.253032	0.573375	clu_1337_NA	NDUFS2	ENSG00000158864.12
969	0.104905	0.012796	0.0157362	0.00294016	chr1	161212480	161212592	Success	0.176462	1	0.552462	0.805388	clu_1338_NA	NDUFS2	ENSG00000158864.12
970	-0.104905	0.987204	0.984264	-0.00294016	chr1	161212480	161213380	Success	0.176462	1	0.552462	0.805388	clu_1338_NA	NDUFS2	ENSG00000158864.12
971	0.125711	0.291956	0.30105	0.00909383	chr1	161314425	161323614	Success	2.54099	4	0.278989	0.598012	clu_1339_NA	SDHC	ENSG00000143252.14
972	-0.278583	0.00454888	0.00313071	-0.00141817	chr1	161314425	161340594	Success	2.54099	4	0.278989	0.598012	clu_1339_NA	SDHC	ENSG00000143252.14
973	0.127408	0.379377	0.391858	0.0124812	chr1	161323670	161328396	Success	2.54099	4	0.278989	0.598012	clu_1339_NA	SDHC	ENSG00000143252.14
974	-0.00738648	0.0165805	0.0149663	-0.00161418	chr1	161323670	161340594	Success	2.54099	4	0.278989	0.598012	clu_1339_NA	SDHC	ENSG00000143252.14
975	0.0328501	0.307537	0.288995	-0.0185427	chr1	161328497	161340594	Success	2.54099	4	0.278989	0.598012	clu_1339_NA	SDHC	ENSG00000143252.14
976	0.0143109	0.391467	0.382657	-0.00881004	chr1	161340655	161356677	Success	1.24859	2	0.286909	0.606096	clu_1340_NA	SDHC	ENSG00000143252.14
977	-0.0800216	0.0635526	0.0565301	-0.0070225	chr1	161340655	161362329	Success	1.24859	2	0.286909	0.606096	clu_1340_NA	SDHC	ENSG00000143252.14
978	0.0657107	0.544981	0.560813	0.0158325	chr1	161356840	161362329	Success	1.24859	2	0.286909	0.606096	clu_1340_NA	SDHC	ENSG00000143252.14
979	0.422268	0.403624	0.611626	0.208001	chr1	161750145	161751655	Success	6.46722	1	0.000322593	0.0128614	clu_1341_NA	DUSP12	ENSG00000081721.12
980	-0.422268	0.596376	0.388374	-0.208001	chr1	161750145	161751668	Success	6.46722	1	0.000322593	0.0128614	clu_1341_NA	DUSP12	ENSG00000081721.12
981	0.20843	0.355016	0.455071	0.100055	chr1	162287436	162300633	Success	0.830286	1	0.197526	0.513721	clu_1342_NA	NOS1AP	ENSG00000198929.13
982	-0.20843	0.644984	0.544929	-0.100055	chr1	162287436	162300648	Success	0.830286	1	0.197526	0.513721	clu_1342_NA	NOS1AP	ENSG00000198929.13
983	0.139903	0.0402511	0.0478091	0.00755805	chr1	162561777	162562473	Success	0.234991	2	0.790578	0.915892	clu_1343_NA	UAP1	ENSG00000117143.13
984	-0.0324887	0.859166	0.858898	-0.000268062	chr1	162561777	162566012	Success	0.234991	2	0.790578	0.915892	clu_1343_NA	UAP1	ENSG00000117143.13
985	-0.107415	0.100583	0.0932932	-0.00728999	chr1	162562584	162566012	Success	0.234991	2	0.790578	0.915892	clu_1343_NA	UAP1	ENSG00000117143.13
986	-0.0120835	0.391028	0.38725	-0.00377805	chr1	162590511	162592732	Success	4.69811	3	0.0244613	0.178008	clu_1344_NA	UAP1	ENSG00000117143.13
987	-0.237845	0.105162	0.0830991	-0.0220631	chr1	162590511	162592735	Success	4.69811	3	0.0244613	0.178008	clu_1344_NA	UAP1	ENSG00000117143.13
988	0.27262	0.106863	0.140687	0.0338245	chr1	162590511	162597792	Success	4.69811	3	0.0244613	0.178008	clu_1344_NA	UAP1	ENSG00000117143.13
989	-0.0226914	0.396947	0.388964	-0.00798329	chr1	162592782	162597792	Success	4.69811	3	0.0244613	0.178008	clu_1344_NA	UAP1	ENSG00000117143.13
990	-0.0379621	0.324048	0.307644	-0.0164035	chr1	163322066	163326032	Success	0.0792185	1	0.6906	0.871113	clu_1345_NA	NUF2	ENSG00000143228.13
991	0.0379621	0.675952	0.692356	0.0164035	chr1	163322212	163326032	Success	0.0792185	1	0.6906	0.871113	clu_1345_NA	NUF2	ENSG00000143228.13
992	0.0217549	0.307136	0.308466	0.00132954	chr1	164812149	164820072	Success	0.851315	2	0.426853	0.724809	clu_1346_NA	PBX1	ENSG00000185630.18
993	0.103853	0.407156	0.443907	0.0367506	chr1	164812149	164821537	Success	0.851315	2	0.426853	0.724809	clu_1346_NA	PBX1	ENSG00000185630.18
994	-0.125608	0.285708	0.247627	-0.0380801	chr1	164820184	164821537	Success	0.851315	2	0.426853	0.724809	clu_1346_NA	PBX1	ENSG00000185630.18
995	-0.345188	0.943534	0.893368	-0.050166	chr1	164821626	164846584	Success	2.17068	1	0.037197	0.223157	clu_1347_NA	PBX1	ENSG00000185630.18
996	0.345188	0.0564663	0.106632	0.050166	chr1	164821626	164884542	Success	2.17068	1	0.037197	0.223157	clu_1347_NA	PBX1	ENSG00000185630.18
997	-0.108104	0.0369363	0.0370592	0.000122946	chr1	165768269	165768482	Success	3.09336	2	0.0453492	0.24687	clu_1348_NA	TMCO1	ENSG00000143183.16
998	-0.142636	0.899984	0.87233	-0.0276534	chr1	165768269	165768682	Success	3.09336	2	0.0453492	0.24687	clu_1348_NA	TMCO1	ENSG00000143183.16
999	0.25074	0.0630799	0.0906104	0.0275305	chr1	165768269	165768759	Success	3.09336	2	0.0453492	0.24687	clu_1348_NA	TMCO1	ENSG00000143183.16
1000	-0.234234	0.030444	0.0305016	5.76034e-05	chr1	165827932	165885142	Success	3.15276	2	0.0427338	0.23984	clu_1349_NA	UCK2	ENSG00000143179.16
1001	-0.261131	0.947897	0.924487	-0.02341	chr1	165827932	165890204	Success	3.15276	2	0.0427338	0.23984	clu_1349_NA	UCK2	ENSG00000143179.16
1002	0.495365	0.0216592	0.0450115	0.0233524	chr1	165885379	165890204	Success	3.15276	2	0.0427338	0.23984	clu_1349_NA	UCK2	ENSG00000143179.16
1003	0.0105781	0.345022	0.346166	0.00114422	chr1	165891322	165896190	Success	1.51212	4	0.553777	0.805703	clu_1350_NA	UCK2	ENSG00000143179.16
1004	0.28722	0.00810841	0.010728	0.00261957	chr1	165891322	165903182	Success	1.51212	4	0.553777	0.805703	clu_1350_NA	UCK2	ENSG00000143179.16
1005	-0.0301666	0.293174	0.282402	-0.0107717	chr1	165896332	165903182	Success	1.51212	4	0.553777	0.805703	clu_1350_NA	UCK2	ENSG00000143179.16
1006	-0.300176	0.00704965	0.00518378	-0.00186587	chr1	165896332	165905921	Success	1.51212	4	0.553777	0.805703	clu_1350_NA	UCK2	ENSG00000143179.16
1007	0.0325441	0.346646	0.35552	0.00887382	chr1	165903279	165905921	Success	1.51212	4	0.553777	0.805703	clu_1350_NA	UCK2	ENSG00000143179.16
1008	-0.148216	0.811778	0.762271	-0.0495065	chr1	166839604	166840955	Success	0.753786	1	0.21951	0.539513	clu_1351_NA	POGK	ENSG00000143157.11
1009	0.148216	0.188222	0.237729	0.0495065	chr1	166839769	166840955	Success	0.753786	1	0.21951	0.539513	clu_1351_NA	POGK	ENSG00000143157.11
1010	0.126561	0.479647	0.488724	0.00907679	chr1	166841088	166846612	Success	1.00457	2	0.366202	0.679979	clu_1352_NA	POGK	ENSG00000143157.11
1011	-0.247675	0.0513297	0.0359734	-0.0153563	chr1	166841088	166848938	Success	1.00457	2	0.366202	0.679979	clu_1352_NA	POGK	ENSG00000143157.11
1012	0.121114	0.469023	0.475302	0.00627951	chr1	166847592	166848938	Success	1.00457	2	0.366202	0.679979	clu_1352_NA	POGK	ENSG00000143157.11
1013	-0.0218056	0.363721	0.386939	0.0232182	chr1	167765749	167772275	Success	3.97473	4	0.0934468	0.358741	clu_1353_NA	MPZL1	ENSG00000197965.12
1014	0.190593	0.0230147	0.0302777	0.00726302	chr1	167765749	167787820	Success	3.97473	4	0.0934468	0.358741	clu_1353_NA	MPZL1	ENSG00000197965.12
1015	-0.110266	0.281543	0.274158	-0.00738497	chr1	167773368	167776064	Success	3.97473	4	0.0934468	0.358741	clu_1353_NA	MPZL1	ENSG00000197965.12
1016	0.135968	0.0333675	0.0415641	0.00819658	chr1	167773368	167787820	Success	3.97473	4	0.0934468	0.358741	clu_1353_NA	MPZL1	ENSG00000197965.12
1017	-0.194489	0.298354	0.267061	-0.0312928	chr1	167776166	167787820	Success	3.97473	4	0.0934468	0.358741	clu_1353_NA	MPZL1	ENSG00000197965.12
1018	0.0385133	0.224572	0.234726	0.0101543	chr1	168004793	168022988	Success	0.100527	2	0.90436	0.965383	clu_1354_NA	DCAF6	ENSG00000143164.15
1019	-0.0182852	0.533048	0.526387	-0.00666096	chr1	168004793	168038371	Success	0.100527	2	0.90436	0.965383	clu_1354_NA	DCAF6	ENSG00000143164.15
1020	-0.0202281	0.242379	0.238886	-0.00349334	chr1	168023047	168038371	Success	0.100527	2	0.90436	0.965383	clu_1354_NA	DCAF6	ENSG00000143164.15
1021	0.0826265	0.393898	0.43669	0.042792	chr1	169310080	169323117	Success	0.892445	2	0.409653	0.713793	clu_1355_NA	NME7	ENSG00000143156.14
1022	0.0269168	0.0661025	0.0693127	0.00321022	chr1	169310080	169367708	Success	0.892445	2	0.409653	0.713793	clu_1355_NA	NME7	ENSG00000143156.14
1023	-0.109543	0.54	0.493998	-0.0460022	chr1	169324500	169367708	Success	0.892445	2	0.409653	0.713793	clu_1355_NA	NME7	ENSG00000143156.14
1024	0.375668	0.169294	0.301681	0.132387	chr1	169397388	169419013	Success	2.19342	1	0.0362176	0.219991	clu_1356_NA	CCDC181	ENSG00000117477.12
1025	-0.375668	0.830706	0.698319	-0.132387	chr1	169397391	169419013	Success	2.19342	1	0.0362176	0.219991	clu_1356_NA	CCDC181	ENSG00000117477.12
1026	0.232291	0.270888	0.371557	0.10067	chr1	169424930	169427288	Success	0.606351	1	0.270798	0.59039	clu_1357_NA	CCDC181	ENSG00000117477.12
1027	-0.232291	0.729112	0.628443	-0.10067	chr1	169424950	169427288	Success	0.606351	1	0.270798	0.59039	clu_1357_NA	CCDC181	ENSG00000117477.12
1028	0.115504	0.75723	0.797148	0.0399175	chr1	171512200	171512995	Success	0.440344	1	0.348013	0.665253	clu_1360_NA	PRRC2C	ENSG00000117523.16
1029	-0.115504	0.24277	0.202852	-0.0399175	chr1	171512200	171513001	Success	0.440344	1	0.348013	0.665253	clu_1360_NA	PRRC2C	ENSG00000117523.16
1030	-0.072895	0.141639	0.124823	-0.0168164	chr1	171514630	171515734	Success	0.201467	1	0.525578	0.790358	clu_1361_NA	PRRC2C	ENSG00000117523.16
1031	0.072895	0.858361	0.875177	0.0168164	chr1	171514645	171515734	Success	0.201467	1	0.525578	0.790358	clu_1361_NA	PRRC2C	ENSG00000117523.16
1032	-0.0857916	0.966379	0.960336	-0.00604358	chr1	171558143	171561018	Success	0.233062	1	0.494776	0.773438	clu_1362_NA	PRRC2C	ENSG00000117523.16
1033	0.0857916	0.0336205	0.0396641	0.00604358	chr1	171558143	171561021	Success	0.233062	1	0.494776	0.773438	clu_1362_NA	PRRC2C	ENSG00000117523.16
1034	0.0433987	0.735443	0.751982	0.0165395	chr1	171584526	171587003	Success	0.342386	1	0.407948	0.712302	clu_1363_NA	PRRC2C	ENSG00000117523.16
1035	-0.0433987	0.264557	0.248018	-0.0165395	chr1	171584541	171587003	Success	0.342386	1	0.407948	0.712302	clu_1363_NA	PRRC2C	ENSG00000117523.16
1036	0.239572	0.39312	0.400839	0.00771883	chr1	171587221	171587648	Success	5.84733	2	0.00288761	0.051074	clu_1364_NA	PRRC2C	ENSG00000117523.16
1037	-0.47884	0.0372387	0.0185113	-0.0187274	chr1	171587221	171588379	Success	5.84733	2	0.00288761	0.051074	clu_1364_NA	PRRC2C	ENSG00000117523.16
1038	0.239268	0.569641	0.58065	0.0110085	chr1	171587751	171588379	Success	5.84733	2	0.00288761	0.051074	clu_1364_NA	PRRC2C	ENSG00000117523.16
1039	0.122791	0.0468755	0.0595472	0.0126717	chr1	171588505	171589369	Success	4.96332	4	0.0416819	0.236642	clu_1365_NA	PRRC2C	ENSG00000117523.16
1040	-0.0851809	0.305515	0.31523	0.00971441	chr1	171588505	171591152	Success	4.96332	4	0.0416819	0.236642	clu_1365_NA	PRRC2C	ENSG00000117523.16
1041	-0.226064	0.362908	0.325241	-0.0376666	chr1	171588505	171591587	Success	4.96332	4	0.0416819	0.236642	clu_1365_NA	PRRC2C	ENSG00000117523.16
1042	0.29827	0.0263666	0.0399189	0.0135523	chr1	171589605	171591587	Success	4.96332	4	0.0416819	0.236642	clu_1365_NA	PRRC2C	ENSG00000117523.16
1043	-0.109815	0.258334	0.260063	0.00172823	chr1	171591204	171591587	Success	4.96332	4	0.0416819	0.236642	clu_1365_NA	PRRC2C	ENSG00000117523.16
1044	-0.0180055	0.0670573	0.0599451	-0.00711219	chr1	171781795	171781988	Success	0.342481	2	0.710006	0.880042	clu_1366_NA	EEF1AKNMT	ENSG00000010165.20
1045	-0.10448	0.0944845	0.0774663	-0.0170182	chr1	171781795	171783740	Success	0.342481	2	0.710006	0.880042	clu_1366_NA	EEF1AKNMT	ENSG00000010165.20
1046	0.122486	0.838458	0.862589	0.0241304	chr1	171782120	171783740	Success	0.342481	2	0.710006	0.880042	clu_1366_NA	EEF1AKNMT	ENSG00000010165.20
1047	-0.0588093	0.425452	0.427458	0.00200556	chr1	172575623	172577539	Success	0.451379	2	0.636749	0.845176	clu_1367_NA	SUCO	ENSG00000094975.14
1048	0.172125	0.082432	0.104335	0.0219034	chr1	172575623	172577764	Success	0.451379	2	0.636749	0.845176	clu_1367_NA	SUCO	ENSG00000094975.14
1049	-0.113316	0.492116	0.468207	-0.023909	chr1	172577559	172577764	Success	0.451379	2	0.636749	0.845176	clu_1367_NA	SUCO	ENSG00000094975.14
1050	-0.23308	0.367775	0.362293	-0.00548201	chr1	172579267	172585018	Success	2.59417	2	0.0747081	0.319394	clu_1368_NA	SUCO	ENSG00000094975.14
1051	0.542138	0.0493378	0.105519	0.0561811	chr1	172579267	172588760	Success	2.59417	2	0.0747081	0.319394	clu_1368_NA	SUCO	ENSG00000094975.14
1052	-0.309059	0.582887	0.532188	-0.0506991	chr1	172585948	172588760	Success	2.59417	2	0.0747081	0.319394	clu_1368_NA	SUCO	ENSG00000094975.14
1053	0.130729	0.983679	0.987387	0.00370758	chr1	173486401	173487735	Success	0.513648	1	0.310794	0.631851	clu_1369_NA	PRDX6	ENSG00000117592.9
1054	-0.130729	0.0163207	0.0126131	-0.00370758	chr1	173486401	173499322	Success	0.513648	1	0.310794	0.631851	clu_1369_NA	PRDX6	ENSG00000117592.9
1055	-0.273185	0.75032	0.635051	-0.115269	chr1	173715078	173716003	Success	1.2576	1	0.112753	0.398423	clu_1370_NA	KLHL20	ENSG00000076321.11
1056	0.273185	0.24968	0.364949	0.115269	chr1	173715654	173716003	Success	1.2576	1	0.112753	0.398423	clu_1370_NA	KLHL20	ENSG00000076321.11
1057	0.0220961	0.4408	0.45172	0.01092	chr1	173824019	173824138	Success	0.0134044	1	0.869941	0.947451	clu_1371_NA	CENPL	ENSG00000120334.15
1058	-0.0220961	0.5592	0.54828	-0.01092	chr1	173824019	173824212	Success	0.0134044	1	0.869941	0.947451	clu_1371_NA	CENPL	ENSG00000120334.15
1059	0.092444	0.423615	0.453265	0.0296503	chr1	173845291	173850327	Success	1.82984	2	0.16044	0.464064	clu_1372_NA	DARS2	ENSG00000117593.12
1060	-0.0673055	0.0401788	0.0366437	-0.00353505	chr1	173845291	173853349	Success	1.82984	2	0.16044	0.464064	clu_1372_NA	DARS2	ENSG00000117593.12
1061	-0.0251385	0.536206	0.510091	-0.0261153	chr1	173850479	173853349	Success	1.82984	2	0.16044	0.464064	clu_1372_NA	DARS2	ENSG00000117593.12
1062	0.0420497	0.9658	0.968472	0.00267158	chr1	173864075	173864257	Success	0.153485	1	0.579545	0.81913	clu_1373_NA	GAS5	ENSG00000234741.8
1063	-0.0420497	0.0341997	0.0315281	-0.00267158	chr1	173864079	173864257	Success	0.153485	1	0.579545	0.81913	clu_1373_NA	GAS5	ENSG00000234741.8
1064	0.0633678	0.523668	0.506519	-0.0171493	chr1	173864304	173864484	Success	3.32323	3	0.0840617	0.341584	clu_1374_NA	GAS5	ENSG00000234741.8
1065	-0.116328	0.0232384	0.0187804	-0.004458	chr1	173864304	173864675	Success	3.32323	3	0.0840617	0.341584	clu_1374_NA	GAS5	ENSG00000234741.8
1066	-0.0932034	0.00619209	0.00512129	-0.00107081	chr1	173864502	173864675	Success	3.32323	3	0.0840617	0.341584	clu_1374_NA	GAS5	ENSG00000234741.8
1067	0.146164	0.446901	0.469579	0.0226781	chr1	173864506	173864675	Success	3.32323	3	0.0840617	0.341584	clu_1374_NA	GAS5	ENSG00000234741.8
1068	0.0135424	0.510842	0.517607	0.0067656	chr1	173865282	173865471	Success	0.101261	1	0.652693	0.852717	clu_1375_NA	GAS5	ENSG00000234741.8
1069	-0.0135424	0.489158	0.482393	-0.0067656	chr1	173865282	173865510	Success	0.101261	1	0.652693	0.852717	clu_1375_NA	GAS5	ENSG00000234741.8
1070	0.330079	0.975273	0.987067	0.0117943	chr1	173866567	173866761	Success	4.54043	1	0.00258299	0.0477655	clu_1376_NA	GAS5	ENSG00000234741.8
1071	-0.330079	0.0247269	0.0129326	-0.0117943	chr1	173866581	173866761	Success	4.54043	1	0.00258299	0.0477655	clu_1376_NA	GAS5	ENSG00000234741.8
1072	-0.103593	0.530716	0.478971	-0.0517453	chr1	173938871	173941265	Success	0.218396	1	0.508675	0.780648	clu_1377_NA	RC3H1	ENSG00000135870.12
1073	0.103593	0.469284	0.521029	0.0517453	chr1	173938874	173941265	Success	0.218396	1	0.508675	0.780648	clu_1377_NA	RC3H1	ENSG00000135870.12
1074	-0.0455515	0.0409345	0.0432507	0.00231618	chr1	174999689	175004614	Success	0.400001	2	0.670319	0.86392	clu_1379_NA	CACYBP	ENSG00000116161.18
1075	-0.105711	0.950209	0.945357	-0.00485265	chr1	175000195	175004614	Success	0.400001	2	0.670319	0.86392	clu_1379_NA	CACYBP	ENSG00000116161.18
1076	0.151263	0.00885611	0.0113926	0.00253646	chr1	175000599	175004614	Success	0.400001	2	0.670319	0.86392	clu_1379_NA	CACYBP	ENSG00000116161.18
1077	0.33107	0.071002	0.129064	0.0580623	chr1	175018576	175023272	Success	3.80226	1	0.00582222	0.0784125	clu_1380_NA	MRPS14	ENSG00000120333.4
1078	-0.33107	0.928998	0.870936	-0.0580623	chr1	175018576	175023364	Success	3.80226	1	0.00582222	0.0784125	clu_1380_NA	MRPS14	ENSG00000120333.4
1079	-0.0910223	0.379874	0.348571	-0.0313029	chr1	176135086	176136488	Success	0.426524	2	0.652774	0.852717	clu_1381_NA	COP1	ENSG00000143207.21
1080	0.0509715	0.235975	0.249566	0.0135908	chr1	176135086	176149006	Success	0.426524	2	0.652774	0.852717	clu_1381_NA	COP1	ENSG00000143207.21
1081	0.0400508	0.384151	0.401863	0.0177121	chr1	176136547	176149006	Success	0.426524	2	0.652774	0.852717	clu_1381_NA	COP1	ENSG00000143207.21
1082	-0.356885	0.807929	0.673231	-0.134697	chr1	176162988	176163815	Success	4.09423	1	0.00421579	0.063682	clu_1382_NA	COP1	ENSG00000143207.21
1083	0.356885	0.192071	0.326769	0.134697	chr1	176162988	176163827	Success	4.09423	1	0.00421579	0.063682	clu_1382_NA	COP1	ENSG00000143207.21
1084	-0.0537489	0.621711	0.596119	-0.0255922	chr1	178454648	178456700	Success	0.0726309	1	0.703105	0.876577	clu_1383_NA	RASAL2	ENSG00000075391.16
1085	0.0537489	0.378289	0.403881	0.0255922	chr1	178454648	178456721	Success	0.0726309	1	0.703105	0.876577	clu_1383_NA	RASAL2	ENSG00000075391.16
1086	-0.0656259	0.349367	0.339823	-0.00954465	chr1	179083053	179085628	Success	0.289774	2	0.748433	0.897197	clu_1384_NA	TOR3A	ENSG00000186283.14
1087	0.102241	0.0582701	0.0670378	0.00876767	chr1	179083053	179087911	Success	0.289774	2	0.748433	0.897197	clu_1384_NA	TOR3A	ENSG00000186283.14
1088	-0.0366151	0.592362	0.593139	0.000776985	chr1	179085893	179087911	Success	0.289774	2	0.748433	0.897197	clu_1384_NA	TOR3A	ENSG00000186283.14
1089	-0.0467969	0.532522	0.509169	-0.0233535	chr1	179131481	179133312	Success	0.0449301	1	0.764355	0.903123	clu_1385_NA	ABL2	ENSG00000143322.21
1090	0.0467969	0.467478	0.490831	0.0233535	chr1	179131481	179229241	Success	0.0449301	1	0.764355	0.903123	clu_1385_NA	ABL2	ENSG00000143322.21
1091	-0.126408	0.495912	0.447791	-0.0481203	chr1	179852811	179856058	Success	0.222793	2	0.80028	0.918491	clu_1386_NA	TOR1AIP2	ENSG00000169905.12
1092	0.0997801	0.272509	0.308521	0.0360118	chr1	179852811	179865436	Success	0.222793	2	0.80028	0.918491	clu_1386_NA	TOR1AIP2	ENSG00000169905.12
1093	0.0266278	0.231579	0.243688	0.0121084	chr1	179856170	179865436	Success	0.222793	2	0.80028	0.918491	clu_1386_NA	TOR1AIP2	ENSG00000169905.12
1094	0.412486	0.0656339	0.138142	0.0725085	chr1	179865854	179868808	Success	3.04246	1	0.013634	0.130521	clu_1387_NA	TOR1AIP2	ENSG00000169905.12
1095	-0.412486	0.934366	0.861858	-0.0725085	chr1	179865854	179877239	Success	3.04246	1	0.013634	0.130521	clu_1387_NA	TOR1AIP2	ENSG00000169905.12
1096	0.274397	0.908903	0.945273	0.0363696	chr1	179884769	179889310	Success	1.95255	1	0.0481395	0.255742	clu_1388_NA	TOR1AIP1	ENSG00000143337.18
1097	-0.274397	0.0910971	0.0547275	-0.0363696	chr1	179884769	179889313	Success	1.95255	1	0.0481395	0.255742	clu_1388_NA	TOR1AIP1	ENSG00000143337.18
1098	0.0810926	0.871958	0.889001	0.017042	chr1	180993425	181002606	Success	0.161153	1	0.570225	0.814918	clu_1389_NA	STX6	ENSG00000135823.14
1099	-0.0810926	0.128042	0.110999	-0.017042	chr1	180993425	181005220	Success	0.161153	1	0.570225	0.814918	clu_1389_NA	STX6	ENSG00000135823.14
1100	0.0648086	0.330077	0.362283	0.0322064	chr1	181050286	181052235	Success	0.799271	2	0.449657	0.740373	clu_1390_NA	MR1	ENSG00000153029.14
1101	0.257229	0.236435	0.314566	0.0781312	chr1	181050286	181053573	Success	0.799271	2	0.449657	0.740373	clu_1390_NA	MR1	ENSG00000153029.14
1102	-0.322038	0.433489	0.323151	-0.110338	chr1	181052510	181053573	Success	0.799271	2	0.449657	0.740373	clu_1390_NA	MR1	ENSG00000153029.14
1103	0.297025	0.0191082	0.0263711	0.0072629	chr1	182388750	182390497	Success	4.50744	3	0.0290937	0.19778	clu_1391_NA	GLUL	ENSG00000135821.18
1104	0.214525	0.0305832	0.0388652	0.00828206	chr1	182388750	182391175	Success	4.50744	3	0.0290937	0.19778	clu_1391_NA	GLUL	ENSG00000135821.18
1105	-0.035054	0.932886	0.923669	-0.00921612	chr1	182388750	182391679	Success	4.50744	3	0.0290937	0.19778	clu_1391_NA	GLUL	ENSG00000135821.18
1106	-0.476496	0.0174231	0.0110942	-0.00632884	chr1	182390852	182391679	Success	4.50744	3	0.0290937	0.19778	clu_1391_NA	GLUL	ENSG00000135821.18
1107	-0.219816	0.966362	0.948741	-0.0176209	chr1	182839456	182842545	Success	3.70475	1	0.00648804	0.0839771	clu_1392_NA	DHX9	ENSG00000135829.17
1108	0.219816	0.0336383	0.0512592	0.0176209	chr1	182839935	182842545	Success	3.70475	1	0.00648804	0.0839771	clu_1392_NA	DHX9	ENSG00000135829.17
1109	-0.00609399	0.0677634	0.0847904	0.017027	chr1	182854178	182855577	Success	12.6335	2	3.26092e-06	0.000434551	clu_1393_NA	DHX9	ENSG00000135829.17
1110	-0.316172	0.859398	0.788644	-0.0707544	chr1	182854178	182856532	Success	12.6335	2	3.26092e-06	0.000434551	clu_1393_NA	DHX9	ENSG00000135829.17
1111	0.322266	0.0728382	0.126566	0.0537274	chr1	182855713	182856532	Success	12.6335	2	3.26092e-06	0.000434551	clu_1393_NA	DHX9	ENSG00000135829.17
1112	0.125662	0.31139	0.33171	0.02032	chr1	183472649	183512837	Success	0.583832	3	0.76077	0.901653	clu_1394_NA	SMG7	ENSG00000116698.21
1113	-0.196267	0.0718899	0.0555022	-0.0163877	chr1	183472649	183515874	Success	0.583832	3	0.76077	0.901653	clu_1394_NA	SMG7	ENSG00000116698.21
1114	0.00361442	0.109263	0.10302	-0.00624281	chr1	183502391	183512837	Success	0.583832	3	0.76077	0.901653	clu_1394_NA	SMG7	ENSG00000116698.21
1115	0.0669899	0.507457	0.509767	0.00231051	chr1	183512868	183515874	Success	0.583832	3	0.76077	0.901653	clu_1394_NA	SMG7	ENSG00000116698.21
1116	0.0429555	0.134715	0.145047	0.0103323	chr1	183515991	183517626	Success	0.0808044	1	0.68768	0.870455	clu_1395_NA	SMG7	ENSG00000116698.21
1117	-0.0429555	0.865285	0.854953	-0.0103323	chr1	183515991	183517688	Success	0.0808044	1	0.68768	0.870455	clu_1395_NA	SMG7	ENSG00000116698.21
1118	0.11688	0.750885	0.792012	0.0411272	chr1	183542364	183544353	Success	0.711725	1	0.232836	0.55354	clu_1396_NA	SMG7	ENSG00000116698.21
1119	-0.11688	0.249115	0.207988	-0.0411272	chr1	183542502	183544353	Success	0.711725	1	0.232836	0.55354	clu_1396_NA	SMG7	ENSG00000116698.21
1120	-0.0178373	0.0431556	0.0432874	0.000131736	chr1	183546337	183547103	Success	0.0243181	2	0.975975	0.99309	clu_1397_NA	SMG7	ENSG00000116698.21
1121	-0.0250649	0.901741	0.89798	-0.00376115	chr1	183546337	183549208	Success	0.0243181	2	0.975975	0.99309	clu_1397_NA	SMG7	ENSG00000116698.21
1122	0.0429022	0.0551031	0.0587326	0.00362941	chr1	183547252	183549208	Success	0.0243181	2	0.975975	0.99309	clu_1397_NA	SMG7	ENSG00000116698.21
1123	-0.0263555	0.0150835	0.0143201	-0.000763385	chr1	183633152	183635517	Success	0.0153122	1	0.861081	0.944915	clu_1398_NA	ARPC5	ENSG00000162704.16
1124	0.0263555	0.984917	0.98568	0.000763385	chr1	183633154	183635517	Success	0.0153122	1	0.861081	0.944915	clu_1398_NA	ARPC5	ENSG00000162704.16
1125	0.11757	0.383028	0.385105	0.00207693	chr1	184054863	184072157	Success	3.80854	4	0.106656	0.384991	clu_1400_NA	TSEN15	ENSG00000198860.12
1126	-0.12839	0.162195	0.127517	-0.0346784	chr1	184054863	184072827	Success	3.80854	4	0.106656	0.384991	clu_1400_NA	TSEN15	ENSG00000198860.12
1127	0.115025	0.157535	0.157986	0.000451588	chr1	184054863	184095690	Success	3.80854	4	0.106656	0.384991	clu_1400_NA	TSEN15	ENSG00000198860.12
1128	-0.392836	0.0427769	0.0258162	-0.0169608	chr1	184072194	184072827	Success	3.80854	4	0.106656	0.384991	clu_1400_NA	TSEN15	ENSG00000198860.12
1129	0.28863	0.254465	0.303576	0.0491107	chr1	184072298	184072827	Success	3.80854	4	0.106656	0.384991	clu_1400_NA	TSEN15	ENSG00000198860.12
1130	0.176458	0.735824	0.798555	0.0627318	chr1	184710547	184711723	Success	1.04637	1	0.148001	0.44918	clu_1401_NA	EDEM3	ENSG00000116406.19
1131	-0.176458	0.264176	0.201445	-0.0627318	chr1	184710550	184711723	Success	1.04637	1	0.148001	0.44918	clu_1401_NA	EDEM3	ENSG00000116406.19
1132	0.142982	0.0578489	0.0755526	0.0177037	chr1	185087640	185091565	Success	0.367507	1	0.391263	0.700572	clu_1402_NA	RNF2	ENSG00000121481.11
1133	-0.142982	0.942151	0.924447	-0.0177037	chr1	185087640	185091579	Success	0.367507	1	0.391263	0.700572	clu_1402_NA	RNF2	ENSG00000121481.11
1134	0.0183074	0.0239284	0.0247987	0.000870243	chr1	185301563	185305515	Success	0.00714515	1	0.904846	0.965593	clu_1403_NA	IVNS1ABP	ENSG00000116679.16
1135	-0.0183074	0.976072	0.975201	-0.000870243	chr1	185301563	185305536	Success	0.00714515	1	0.904846	0.965593	clu_1403_NA	IVNS1ABP	ENSG00000116679.16
1136	0.207056	0.0516868	0.0691108	0.0174239	chr1	185305643	185306485	Success	1.34552	2	0.260405	0.579679	clu_1404_NA	IVNS1ABP	ENSG00000116679.16
1137	-0.100755	0.735602	0.722984	-0.0126187	chr1	185305643	185307014	Success	1.34552	2	0.260405	0.579679	clu_1404_NA	IVNS1ABP	ENSG00000116679.16
1138	-0.106301	0.212711	0.207906	-0.00480524	chr1	185306625	185307014	Success	1.34552	2	0.260405	0.579679	clu_1404_NA	IVNS1ABP	ENSG00000116679.16
1139	-0.779245	0.991217	0.959598	-0.0316191	chr1	186341389	186343326	Success	4.95632	1	0.00164148	0.0356435	clu_1405_NA	TPR	ENSG00000047410.14
1140	0.779245	0.00878292	0.040402	0.0316191	chr1	186341469	186343326	Success	4.95632	1	0.00164148	0.0356435	clu_1405_NA	TPR	ENSG00000047410.14
1141	-0.116904	0.9695	0.961773	-0.00772671	chr1	186356449	186357397	Success	0.121174	1	0.622515	0.838355	clu_1406_NA	TPR	ENSG00000047410.14
1142	0.116904	0.0305004	0.0382271	0.00772671	chr1	186356739	186357397	Success	0.121174	1	0.622515	0.838355	clu_1406_NA	TPR	ENSG00000047410.14
1143	0.185478	0.132451	0.151807	0.019356	chr1	186406268	186411811	Success	3.68615	2	0.0250682	0.180506	clu_1407_NA	ODR4	ENSG00000157181.16
1144	0.164838	0.589175	0.661481	0.0723056	chr1	186406268	186417544	Success	3.68615	2	0.0250682	0.180506	clu_1407_NA	ODR4	ENSG00000157181.16
1145	-0.350316	0.278373	0.186712	-0.0916616	chr1	186411893	186417544	Success	3.68615	2	0.0250682	0.180506	clu_1407_NA	ODR4	ENSG00000157181.16
1146	0.0269593	0.156922	0.181239	0.0243171	chr1	193016395	193020307	Success	9.02858	5	0.00287562	0.0509545	clu_1408_NA	UCHL5	ENSG00000116750.13
1147	-0.204001	0.461831	0.423396	-0.0384353	chr1	193016395	193021097	Success	9.02858	5	0.00287562	0.0509545	clu_1408_NA	UCHL5	ENSG00000116750.13
1148	-0.0388615	0.0710145	0.0767944	0.00577993	chr1	193018820	193020307	Success	9.02858	5	0.00287562	0.0509545	clu_1408_NA	UCHL5	ENSG00000116750.13
1149	-0.412104	0.0882933	0.0657375	-0.0225558	chr1	193018820	193021097	Success	9.02858	5	0.00287562	0.0509545	clu_1408_NA	UCHL5	ENSG00000116750.13
1150	-0.0880129	0.202788	0.208775	0.00598712	chr1	193020381	193021097	Success	9.02858	5	0.00287562	0.0509545	clu_1408_NA	UCHL5	ENSG00000116750.13
1151	0.71602	0.0191516	0.0440585	0.0249068	chr1	193020456	193021097	Success	9.02858	5	0.00287562	0.0509545	clu_1408_NA	UCHL5	ENSG00000116750.13
1152	0.0647876	0.530102	0.562208	0.0321063	chr1	193023036	193023844	Success	0.727157	1	0.227837	0.548614	clu_1409_NA	UCHL5	ENSG00000116750.13
1153	-0.0647876	0.469898	0.437792	-0.0321063	chr1	193023039	193023844	Success	0.727157	1	0.227837	0.548614	clu_1409_NA	UCHL5	ENSG00000116750.13
1154	0.113083	0.102982	0.132805	0.0298231	chr1	193023946	193027875	Success	3.50244	2	0.0301237	0.20143	clu_1410_NA	UCHL5	ENSG00000116750.13
1155	-0.210327	0.807602	0.753696	-0.0539058	chr1	193023946	193028085	Success	3.50244	2	0.0301237	0.20143	clu_1410_NA	UCHL5	ENSG00000116750.13
1156	0.0972437	0.0894167	0.113499	0.0240827	chr1	193027955	193028085	Success	3.50244	2	0.0301237	0.20143	clu_1410_NA	UCHL5	ENSG00000116750.13
1157	0.359599	0.0234792	0.0470351	0.0235559	chr1	193029657	193044049	Success	3.27172	1	0.0105272	0.112842	clu_1411_NA	UCHL5	ENSG00000116750.13
1158	-0.359599	0.976521	0.952965	-0.0235559	chr1	193029657	193049746	Success	3.27172	1	0.0105272	0.112842	clu_1411_NA	UCHL5	ENSG00000116750.13
1159	-0.193623	0.344792	0.295888	-0.0489043	chr1	193059776	193069034	Success	0.876778	2	0.416122	0.718118	clu_1412_NA	RO60	ENSG00000116747.12
1160	0.22484	0.1449	0.188963	0.0440621	chr1	193059776	193075820	Success	0.876778	2	0.416122	0.718118	clu_1412_NA	RO60	ENSG00000116747.12
1161	-0.0312175	0.510307	0.515149	0.00484223	chr1	193069634	193075820	Success	0.876778	2	0.416122	0.718118	clu_1412_NA	RO60	ENSG00000116747.12
1162	0.078974	0.675752	0.669653	-0.00609823	chr1	197096164	197100431	Success	3.93817	2	0.0194839	0.157686	clu_1413_NA	ASPM	ENSG00000066279.18
1163	-0.386482	0.117897	0.0733534	-0.0445434	chr1	197096164	197117789	Success	3.93817	2	0.0194839	0.157686	clu_1413_NA	ASPM	ENSG00000066279.18
1164	0.307508	0.206351	0.256993	0.0506417	chr1	197105185	197117789	Success	3.93817	2	0.0194839	0.157686	clu_1413_NA	ASPM	ENSG00000066279.18
1165	-0.0811655	0.460717	0.420728	-0.0399895	chr1	200409719	200409946	Success	0.0749728	1	0.698587	0.873984	clu_1414_NA	ZNF281	ENSG00000162702.8
1166	0.0811655	0.539283	0.579272	0.0399895	chr1	200409723	200409946	Success	0.0749728	1	0.698587	0.873984	clu_1414_NA	ZNF281	ENSG00000162702.8
1167	0.0152106	0.788627	0.793653	0.00502654	chr1	200844869	200847210	Success	0.00750113	1	0.902516	0.964481	clu_1415_NA	CAMSAP2	ENSG00000118200.14
1168	-0.0152106	0.211373	0.206347	-0.00502654	chr1	200844869	200847258	Success	0.00750113	1	0.902516	0.964481	clu_1415_NA	CAMSAP2	ENSG00000118200.14
1169	0.0231729	0.0315902	0.0330393	0.00144902	chr1	201151852	201153849	Success	0.0125528	1	0.874104	0.950205	clu_1416_NA	TMEM9	ENSG00000116857.17
1170	-0.0231729	0.96841	0.966961	-0.00144902	chr1	201151852	201153858	Success	0.0125528	1	0.874104	0.950205	clu_1416_NA	TMEM9	ENSG00000116857.17
1171	-0.270685	0.214086	0.16765	-0.0464359	chr1	201153959	201154148	Success	1.94652	2	0.142769	0.443301	clu_1417_NA	TMEM9	ENSG00000116857.17
1172	0.00187518	0.709422	0.729611	0.0201898	chr1	201153959	201154445	Success	1.94652	2	0.142769	0.443301	clu_1417_NA	TMEM9	ENSG00000116857.17
1173	0.26881	0.0764921	0.102738	0.0262461	chr1	201153959	201171490	Success	1.94652	2	0.142769	0.443301	clu_1417_NA	TMEM9	ENSG00000116857.17
1174	0.38245	0.0387643	0.090458	0.0516937	chr1	201829353	201847279	Success	11.9607	3	2.59407e-05	0.00208554	clu_1419_NA	IPO9	ENSG00000198700.10
1175	0.123491	0.065205	0.117444	0.0522392	chr1	201829372	201834954	Success	11.9607	3	2.59407e-05	0.00208554	clu_1419_NA	IPO9	ENSG00000198700.10
1176	-0.690425	0.827096	0.660127	-0.166969	chr1	201829372	201847279	Success	11.9607	3	2.59407e-05	0.00208554	clu_1419_NA	IPO9	ENSG00000198700.10
1177	0.184483	0.068935	0.131971	0.0630361	chr1	201835064	201847279	Success	11.9607	3	2.59407e-05	0.00208554	clu_1419_NA	IPO9	ENSG00000198700.10
1178	-0.334402	0.0798092	0.0425438	-0.0372654	chr1	201866959	201868493	Success	1.7678	1	0.0600648	0.283801	clu_1420_NA	IPO9	ENSG00000198700.10
1179	0.334402	0.920191	0.957456	0.0372654	chr1	201866959	201868648	Success	1.7678	1	0.0600648	0.283801	clu_1420_NA	IPO9	ENSG00000198700.10
1180	0.386237	0.0206464	0.0446099	0.0239635	chr1	201957574	201958839	Success	3.02064	2	0.0487701	0.257008	clu_1421_NA	TIMM17A	ENSG00000134375.11
1181	-0.423725	0.954481	0.917472	-0.0370091	chr1	201957574	201963616	Success	3.02064	2	0.0487701	0.257008	clu_1421_NA	TIMM17A	ENSG00000134375.11
1182	0.0374873	0.0248724	0.037918	0.0130456	chr1	201958908	201963616	Success	3.02064	2	0.0487701	0.257008	clu_1421_NA	TIMM17A	ENSG00000134375.11
1183	0.117909	0.944565	0.955695	0.0111295	chr1	201983113	201988904	Success	0.376125	1	0.385765	0.695491	clu_1422_NA	RNPEP	ENSG00000176393.11
1184	-0.117909	0.0554345	0.044305	-0.0111295	chr1	201983516	201988904	Success	0.376125	1	0.385765	0.695491	clu_1422_NA	RNPEP	ENSG00000176393.11
1185	0.086992	0.301857	0.330618	0.0287611	chr1	201989044	201989383	Success	1.25792	2	0.284243	0.603694	clu_1423_NA	RNPEP	ENSG00000176393.11
1186	-0.0407521	0.019292	0.0185962	-0.000695804	chr1	201989044	201996147	Success	1.25792	2	0.284243	0.603694	clu_1423_NA	RNPEP	ENSG00000176393.11
1187	-0.0462399	0.678851	0.650786	-0.0280653	chr1	201989531	201996147	Success	1.25792	2	0.284243	0.603694	clu_1423_NA	RNPEP	ENSG00000176393.11
1188	-0.145821	0.434611	0.422975	-0.0116357	chr1	201996263	201997319	Success	2.46617	3	0.176819	0.488587	clu_1424_NA	RNPEP	ENSG00000176393.11
1189	-0.327663	0.0117534	0.00953685	-0.00221656	chr1	201996263	201999902	Success	2.46617	3	0.176819	0.488587	clu_1424_NA	RNPEP	ENSG00000176393.11
1190	0.583426	0.0089094	0.0179792	0.0090698	chr1	201996409	201997319	Success	2.46617	3	0.176819	0.488587	clu_1424_NA	RNPEP	ENSG00000176393.11
1191	-0.109942	0.544726	0.549509	0.00478245	chr1	201997554	201999902	Success	2.46617	3	0.176819	0.488587	clu_1424_NA	RNPEP	ENSG00000176393.11
1192	-0.265839	0.519743	0.515185	-0.00455741	chr1	202333555	202334989	Success	5.18522	3	0.015666	0.14033	clu_1425_NA	UBE2T	ENSG00000077152.11
1193	-0.265845	0.0124253	0.0123163	-0.000109032	chr1	202333555	202335646	Success	5.18522	3	0.015666	0.14033	clu_1425_NA	UBE2T	ENSG00000077152.11
1194	0.79753	0.00466711	0.0133979	0.00873083	chr1	202335058	202335642	Success	5.18522	3	0.015666	0.14033	clu_1425_NA	UBE2T	ENSG00000077152.11
1195	-0.265846	0.463165	0.459101	-0.00406439	chr1	202335058	202335646	Success	5.18522	3	0.015666	0.14033	clu_1425_NA	UBE2T	ENSG00000077152.11
1196	-0.00922004	0.106069	0.106323	0.00025398	chr1	202764145	202766397	Success	0.00936765	2	0.990676	0.997785	clu_1426_NA	KDM5B	ENSG00000117139.18
1197	-0.0163805	0.800216	0.796409	-0.00380701	chr1	202764145	202766926	Success	0.00936765	2	0.990676	0.997785	clu_1426_NA	KDM5B	ENSG00000117139.18
1198	0.0256005	0.0937148	0.0972678	0.00355303	chr1	202766504	202766926	Success	0.00936765	2	0.990676	0.997785	clu_1426_NA	KDM5B	ENSG00000117139.18
1199	0.0222358	0.377979	0.407589	0.0296099	chr1	202892659	202893239	Success	0.773701	2	0.461303	0.747801	clu_1428_NA	KLHL12	ENSG00000117153.16
1200	0.120796	0.0863889	0.102806	0.0164167	chr1	202892659	202894184	Success	0.773701	2	0.461303	0.747801	clu_1428_NA	KLHL12	ENSG00000117153.16
1201	-0.143032	0.535632	0.489606	-0.0460266	chr1	202893425	202894184	Success	0.773701	2	0.461303	0.747801	clu_1428_NA	KLHL12	ENSG00000117153.16
1202	-0.369276	0.979463	0.957961	-0.0215018	chr1	202945169	202946439	Success	2.51931	1	0.0247883	0.179388	clu_1429_NA	ADIPOR1	ENSG00000159346.13
1203	0.369276	0.0205373	0.0420391	0.0215018	chr1	202945195	202946439	Success	2.51931	1	0.0247883	0.179388	clu_1429_NA	ADIPOR1	ENSG00000159346.13
1204	-0.0160433	0.702292	0.69554	-0.00675183	chr1	203008810	203014889	Success	0.0490408	1	0.754144	0.899168	clu_1430_NA	TMEM183A	ENSG00000163444.12
1205	0.0160433	0.297708	0.30446	0.00675183	chr1	203008810	203014892	Success	0.0490408	1	0.754144	0.899168	clu_1430_NA	TMEM183A	ENSG00000163444.12
1206	0.160598	0.0337077	0.0453989	0.0116912	chr1	203016140	203017756	Success	2.2854	3	0.206062	0.524568	clu_1431_NA	TMEM183A	ENSG00000163444.12
1207	-0.174265	0.878211	0.846226	-0.0319858	chr1	203016140	203018481	Success	2.2854	3	0.206062	0.524568	clu_1431_NA	TMEM183A	ENSG00000163444.12
1208	-0.138459	0.0274806	0.0274451	-3.55521e-05	chr1	203016140	203018501	Success	2.2854	3	0.206062	0.524568	clu_1431_NA	TMEM183A	ENSG00000163444.12
1209	0.152126	0.0606002	0.0809304	0.0203301	chr1	203017919	203018481	Success	2.2854	3	0.206062	0.524568	clu_1431_NA	TMEM183A	ENSG00000163444.12
1210	0.120856	0.111294	0.117167	0.00587306	chr1	203795775	203796293	Success	1.95756	6	0.688163	0.87048	clu_1432_NA	ZC3H11A	ENSG00000058673.16
1211	0.101639	0.0226675	0.0234095	0.000741978	chr1	203795775	203796451	Success	1.95756	6	0.688163	0.87048	clu_1432_NA	ZC3H11A	ENSG00000058673.16
1212	0.129004	0.259503	0.275432	0.0159293	chr1	203795794	203796293	Success	1.95756	6	0.688163	0.87048	clu_1432_NA	ZC3H11A	ENSG00000058673.16
1213	-0.213734	0.0279437	0.0210526	-0.00689103	chr1	203795794	203796451	Success	1.95756	6	0.688163	0.87048	clu_1432_NA	ZC3H11A	ENSG00000058673.16
1214	0.041177	0.133865	0.130135	-0.00372919	chr1	203795794	203801575	Success	1.95756	6	0.688163	0.87048	clu_1432_NA	ZC3H11A	ENSG00000058673.16
1215	0.0791757	0.388417	0.392221	0.00380379	chr1	203796496	203801575	Success	1.95756	6	0.688163	0.87048	clu_1432_NA	ZC3H11A	ENSG00000058673.16
1216	-0.258117	0.0563098	0.0405818	-0.0157279	chr1	203796601	203801575	Success	1.95756	6	0.688163	0.87048	clu_1432_NA	ZC3H11A	ENSG00000058673.16
1217	0.124574	0.04601	0.04913	0.00312002	chr1	203833853	203833937	Success	0.582024	2	0.558766	0.809311	clu_1433_NA	ZC3H11A	ENSG00000058673.16	ZBED6 ENSG00000257315.2
1218	0.0697286	0.896666	0.906372	0.00970551	chr1	203833853	203837966	Success	0.582024	2	0.558766	0.809311	clu_1433_NA	ZC3H11A	ENSG00000058673.16	ZBED6 ENSG00000257315.2
1219	-0.194303	0.0573238	0.0444983	-0.0128255	chr1	203834102	203837966	Success	0.582024	2	0.558766	0.809311	clu_1433_NA	ZC3H11A	ENSG00000058673.16	ZBED6 ENSG00000257315.2
1220	-0.0435099	0.0514427	0.0473585	-0.00408425	chr1	203850020	203850515	Success	0.0727134	1	0.702945	0.876577	clu_1434_NA	ZC3H11A	ENSG00000058673.16	ZBED6 ENSG00000257315.2
1221	0.0435099	0.948557	0.952642	0.00408425	chr1	203850026	203850515	Success	0.0727134	1	0.702945	0.876577	clu_1434_NA	ZC3H11A	ENSG00000058673.16	ZBED6 ENSG00000257315.2
1222	0.020103	0.0176477	0.0192599	0.00161218	chr1	203861743	203862182	Success	3.00152	6	0.422849	0.722043	clu_1435_NA	SNRPE	ENSG00000182004.13
1223	0.0326672	0.00240171	0.00265426	0.000252544	chr1	203861743	203863663	Success	3.00152	6	0.422849	0.722043	clu_1435_NA	SNRPE	ENSG00000182004.13
1224	0.219535	0.0125035	0.0166575	0.00415398	chr1	203861955	203863663	Success	3.00152	6	0.422849	0.722043	clu_1435_NA	SNRPE	ENSG00000182004.13
1225	-0.0747366	0.58328	0.578967	-0.00431255	chr1	203862222	203863663	Success	3.00152	6	0.422849	0.722043	clu_1435_NA	SNRPE	ENSG00000182004.13
1226	-0.0703271	0.00559483	0.00557801	-1.68241e-05	chr1	203862222	203865041	Success	3.00152	6	0.422849	0.722043	clu_1435_NA	SNRPE	ENSG00000182004.13
1227	-0.0552263	0.00507707	0.00513882	6.17502e-05	chr1	203862226	203863663	Success	3.00152	6	0.422849	0.722043	clu_1435_NA	SNRPE	ENSG00000182004.13
1228	-0.0720149	0.373495	0.371744	-0.00175108	chr1	203863725	203865041	Success	3.00152	6	0.422849	0.722043	clu_1435_NA	SNRPE	ENSG00000182004.13
1229	0.383348	0.00264108	0.00566803	0.00302696	chr1	203861713	203862191	Success	2.40414	1	0.0283235	0.194036	clu_1436_NA	SNRPE	ENSG00000182004.13
1230	-0.383348	0.997359	0.994332	-0.00302696	chr1	203861713	203862196	Success	2.40414	1	0.0283235	0.194036	clu_1436_NA	SNRPE	ENSG00000182004.13
1231	-0.127188	0.628317	0.567246	-0.0610702	chr1	204117190	204117593	Success	0.0979335	1	0.658078	0.856425	clu_1437_NA	SOX13	ENSG00000143842.15
1232	0.127188	0.371683	0.432754	0.0610702	chr1	204117190	204117596	Success	0.0979335	1	0.658078	0.856425	clu_1437_NA	SOX13	ENSG00000143842.15
1233	0.276064	0.694566	0.797974	0.103408	chr1	205088815	205094873	Success	2.05631	1	0.0425643	0.239621	clu_1438_NA	RBBP5	ENSG00000117222.14
1234	-0.276064	0.305434	0.202026	-0.103408	chr1	205088815	205094987	Success	2.05631	1	0.0425643	0.239621	clu_1438_NA	RBBP5	ENSG00000117222.14
1235	-0.0400923	0.377223	0.359626	-0.0175962	chr1	205147745	205148205	Success	0.234379	2	0.791062	0.915908	clu_1439_NA	DSTYK	ENSG00000133059.17
1236	-0.0618646	0.264841	0.247049	-0.0177918	chr1	205147745	205150680	Success	0.234379	2	0.791062	0.915908	clu_1439_NA	DSTYK	ENSG00000133059.17
1237	0.101957	0.357937	0.393325	0.035388	chr1	205148339	205150680	Success	0.234379	2	0.791062	0.915908	clu_1439_NA	DSTYK	ENSG00000133059.17
1238	0.335226	0.558194	0.71183	0.153636	chr1	205504796	205523147	Success	1.07136	1	0.143249	0.444062	clu_1440_NA	CDK18	ENSG00000117266.15
1239	-0.335226	0.441806	0.28817	-0.153636	chr1	205504878	205523147	Success	1.07136	1	0.143249	0.444062	clu_1440_NA	CDK18	ENSG00000117266.15
1240	0.0207766	0.147726	0.153035	0.00530861	chr1	205719673	205720501	Success	0.198652	1	0.528484	0.792401	clu_1441_NA	NUCKS1	ENSG00000069275.13
1241	-0.0207766	0.852274	0.846965	-0.00530861	chr1	205719676	205720501	Success	0.198652	1	0.528484	0.792401	clu_1441_NA	NUCKS1	ENSG00000069275.13
1242	0.0624493	0.472949	0.483676	0.0107273	chr1	205798051	205798669	Success	0.199697	2	0.818979	0.925762	clu_1442_NA	SLC41A1	ENSG00000133065.11
1243	-0.110646	0.101666	0.0874461	-0.0142196	chr1	205798051	205798957	Success	0.199697	2	0.818979	0.925762	clu_1442_NA	SLC41A1	ENSG00000133065.11
1244	0.0481971	0.425386	0.428878	0.00349228	chr1	205798815	205798957	Success	0.199697	2	0.818979	0.925762	clu_1442_NA	SLC41A1	ENSG00000133065.11
1245	0.0782541	0.0964019	0.110923	0.0145208	chr1	206458947	206459585	Success	0.166635	1	0.563739	0.811018	clu_1443_NA	SRGAP2	ENSG00000266028.7
1246	-0.0782541	0.903598	0.889077	-0.0145208	chr1	206458947	206461037	Success	0.166635	1	0.563739	0.811018	clu_1443_NA	SRGAP2	ENSG00000266028.7
1247	-0.272592	0.969918	0.949218	-0.0206999	chr1	206605507	206608236	Success	1.28334	1	0.109137	0.390469	clu_1444_NA	EIF2D	ENSG00000143486.16
1248	0.272592	0.0300821	0.0507819	0.0206999	chr1	206605507	206608280	Success	1.28334	1	0.109137	0.390469	clu_1444_NA	EIF2D	ENSG00000143486.16
1249	0.106376	0.334371	0.346866	0.0124946	chr1	206599092	206599463	Success	1.41614	4	0.586273	0.82085	clu_1445_NA	EIF2D	ENSG00000143486.16
1250	-0.151203	0.0260145	0.0208585	-0.005156	chr1	206599092	206599733	Success	1.41614	4	0.586273	0.82085	clu_1445_NA	EIF2D	ENSG00000143486.16
1251	-0.0847644	0.0376213	0.032237	-0.00538426	chr1	206599092	206600263	Success	1.41614	4	0.586273	0.82085	clu_1445_NA	EIF2D	ENSG00000143486.16
1252	0.086407	0.320638	0.326044	0.00540523	chr1	206599612	206599733	Success	1.41614	4	0.586273	0.82085	clu_1445_NA	EIF2D	ENSG00000143486.16
1253	0.0431841	0.281355	0.273995	-0.00735955	chr1	206599836	206600263	Success	1.41614	4	0.586273	0.82085	clu_1445_NA	EIF2D	ENSG00000143486.16
1254	0.156137	0.0852399	0.112954	0.0277139	chr1	206731919	206732038	Success	0.838958	1	0.195202	0.512206	clu_1446_NA	MAPKAPK2	ENSG00000162889.10
1255	-0.156137	0.91476	0.887046	-0.0277139	chr1	206731919	206732575	Success	0.838958	1	0.195202	0.512206	clu_1446_NA	MAPKAPK2	ENSG00000162889.10
1256	-0.0465928	0.0668488	0.0612653	-0.00558351	chr1	207339417	207340391	Success	0.0764388	1	0.695801	0.872684	clu_1447_NA	CD55	ENSG00000196352.15
1257	0.0465928	0.933151	0.938735	0.00558351	chr1	207339417	207359546	Success	0.0764388	1	0.695801	0.872684	clu_1447_NA	CD55	ENSG00000196352.15
1258	-0.00502582	0.949756	0.949274	-0.000481832	chr1	207785106	207785619	Success	0.00147381	1	0.956703	0.985581	clu_1448_NA	CD46	ENSG00000117335.19
1259	0.00502582	0.0502437	0.0507256	0.000481832	chr1	207785106	207785656	Success	0.00147381	1	0.956703	0.985581	clu_1448_NA	CD46	ENSG00000117335.19
1260	0.220364	0.261523	0.317573	0.0560503	chr1	207767195	207767779	Success	5.80142	3	0.00887521	0.102418	clu_1449_NA	CD46	ENSG00000117335.19
1261	-0.216163	0.426483	0.334699	-0.0917838	chr1	207767195	207770321	Success	5.80142	3	0.00887521	0.102418	clu_1449_NA	CD46	ENSG00000117335.19
1262	-0.150035	0.0135938	0.0113976	-0.00219622	chr1	207767651	207767779	Success	5.80142	3	0.00887521	0.102418	clu_1449_NA	CD46	ENSG00000117335.19
1263	0.145834	0.2984	0.33633	0.0379297	chr1	207767823	207770321	Success	5.80142	3	0.00887521	0.102418	clu_1449_NA	CD46	ENSG00000117335.19
1264	-0.0696554	0.305145	0.281219	-0.0239254	chr1	207785682	207790253	Success	1.99537	2	0.135963	0.432923	clu_1450_NA	CD46	ENSG00000117335.19
1265	0.0996006	0.395578	0.431796	0.0362178	chr1	207785682	207793519	Success	1.99537	2	0.135963	0.432923	clu_1450_NA	CD46	ENSG00000117335.19
1266	-0.0299452	0.299277	0.286985	-0.0122924	chr1	207790345	207793519	Success	1.99537	2	0.135963	0.432923	clu_1450_NA	CD46	ENSG00000117335.19
1267	0.31667	0.426169	0.537401	0.111231	chr1	210231771	210232698	Success	3.23554	2	0.0393389	0.230258	clu_1451_NA	SERTAD4-AS1	ENSG00000203706.8
1268	-0.00227834	0.315863	0.289533	-0.0263307	chr1	210231771	210233635	Success	3.23554	2	0.0393389	0.230258	clu_1451_NA	SERTAD4-AS1	ENSG00000203706.8
1269	-0.314392	0.257967	0.173067	-0.0849005	chr1	210231771	210234087	Success	3.23554	2	0.0393389	0.230258	clu_1451_NA	SERTAD4-AS1	ENSG00000203706.8
1270	0.219705	0.693736	0.778518	0.0847825	chr1	210233011	210237944	Success	0.826936	1	0.198433	0.514548	clu_1452_NA	SERTAD4	ENSG00000082497.12
1271	-0.219705	0.306264	0.221482	-0.0847825	chr1	210237468	210237944	Success	0.826936	1	0.198433	0.514548	clu_1452_NA	SERTAD4	ENSG00000082497.12
1272	0.128951	0.427073	0.4363	0.00922637	chr1	210238135	210239493	Success	1.14751	3	0.513475	0.783206	clu_1453_NA	SERTAD4	ENSG00000082497.12
1273	-0.201468	0.0689944	0.0506521	-0.0183423	chr1	210238135	210241558	Success	1.14751	3	0.513475	0.783206	clu_1453_NA	SERTAD4	ENSG00000082497.12
1274	0.144761	0.454665	0.471889	0.0172244	chr1	210239608	210241558	Success	1.14751	3	0.513475	0.783206	clu_1453_NA	SERTAD4	ENSG00000082497.12
1275	-0.0722432	0.0492675	0.041159	-0.00810842	chr1	210239608	210245800	Success	1.14751	3	0.513475	0.783206	clu_1453_NA	SERTAD4	ENSG00000082497.12
1276	-0.242951	0.843727	0.768582	-0.0751448	chr1	211271309	211274210	Success	1.36392	1	0.0986124	0.370101	clu_1455_NA	RCOR3	ENSG00000117625.13
1277	0.242951	0.156273	0.231418	0.0751448	chr1	211271874	211274210	Success	1.36392	1	0.0986124	0.370101	clu_1455_NA	RCOR3	ENSG00000117625.13
1278	0.108295	0.205778	0.238991	0.0332123	chr1	211304140	211312355	Success	0.502402	2	0.605075	0.830336	clu_1456_NA	RCOR3	ENSG00000117625.13
1279	-0.138662	0.552124	0.500917	-0.0512071	chr1	211304140	211312720	Success	0.502402	2	0.605075	0.830336	clu_1456_NA	RCOR3	ENSG00000117625.13
1280	0.0303666	0.242097	0.260092	0.0179948	chr1	211312487	211312720	Success	0.502402	2	0.605075	0.830336	clu_1456_NA	RCOR3	ENSG00000117625.13
1281	-0.195482	0.183384	0.131867	-0.0515168	chr1	211663628	211667106	Success	1.79378	1	0.0582136	0.280132	clu_1457_NA	NEK2	ENSG00000117650.13
1282	0.195482	0.816616	0.868133	0.0515168	chr1	211663652	211667106	Success	1.79378	1	0.0582136	0.280132	clu_1457_NA	NEK2	ENSG00000117650.13
1283	0.289661	0.428905	0.572731	0.143826	chr1	211829323	211830183	Success	1.40864	1	0.0932544	0.358397	clu_1458_NA	LPGAT1	ENSG00000123684.13
1284	-0.289661	0.571095	0.427269	-0.143826	chr1	211829323	211830573	Success	1.40864	1	0.0932544	0.358397	clu_1458_NA	LPGAT1	ENSG00000123684.13
1285	-0.231852	0.466112	0.45315	-0.0129625	chr1	212286291	212329135	Success	3.22673	2	0.0396872	0.231727	clu_1459_NA	PPP2R5A	ENSG00000066027.12
1286	0.487696	0.0383041	0.0764703	0.0381662	chr1	212286291	212333497	Success	3.22673	2	0.0396872	0.231727	clu_1459_NA	PPP2R5A	ENSG00000066027.12
1287	-0.255844	0.495583	0.47038	-0.0252037	chr1	212329331	212333497	Success	3.22673	2	0.0396872	0.231727	clu_1459_NA	PPP2R5A	ENSG00000066027.12
1288	0.292407	0.427514	0.424625	-0.00288862	chr1	212375300	212377562	Success	4.99942	2	0.00674188	0.086296	clu_1460_NA	PACC1	ENSG00000065600.12
1289	-0.681951	0.0712111	0.0266959	-0.0445152	chr1	212375300	212379895	Success	4.99942	2	0.00674188	0.086296	clu_1460_NA	PACC1	ENSG00000065600.12
1290	0.389545	0.501275	0.548679	0.0474038	chr1	212377706	212379895	Success	4.99942	2	0.00674188	0.086296	clu_1460_NA	PACC1	ENSG00000065600.12
1291	-0.201037	0.389016	0.372883	-0.0161334	chr1	212433120	212442565	Success	7.96733	2	0.000346602	0.0133799	clu_1461_NA	NENF	ENSG00000117691.10
1292	0.411111	0.0571408	0.101019	0.0438784	chr1	212433120	212444339	Success	7.96733	2	0.000346602	0.0133799	clu_1461_NA	NENF	ENSG00000117691.10
1293	-0.210074	0.553843	0.526098	-0.027745	chr1	212442625	212444339	Success	7.96733	2	0.000346602	0.0133799	clu_1461_NA	NENF	ENSG00000117691.10
1294	-0.0634132	0.96219	0.957295	-0.00489439	chr1	212686979	212696961	Success	0.0837058	1	0.682423	0.869249	clu_1462_NA	BATF3	ENSG00000123685.9
1295	0.0634132	0.0378104	0.0427048	0.00489439	chr1	212688421	212696961	Success	0.0837058	1	0.682423	0.869249	clu_1462_NA	BATF3	ENSG00000123685.9
1296	0.115606	0.572575	0.568116	-0.00445832	chr1	212738686	212739534	Success	1.38461	3	0.428591	0.725859	clu_1463_NA	NSL1	ENSG00000117697.15
1297	-0.45946	0.0346504	0.0193449	-0.0153056	chr1	212738686	212782372	Success	1.38461	3	0.428591	0.725859	clu_1463_NA	NSL1	ENSG00000117697.15
1298	0.172595	0.369792	0.38843	0.0186378	chr1	212739601	212782372	Success	1.38461	3	0.428591	0.725859	clu_1463_NA	NSL1	ENSG00000117697.15
1299	0.171258	0.0229832	0.0241093	0.00112611	chr1	212766273	212782372	Success	1.38461	3	0.428591	0.725859	clu_1463_NA	NSL1	ENSG00000117697.15
1300	-0.00873663	0.552681	0.548357	-0.00432369	chr1	212807848	212812248	Success	0.00512547	1	0.919354	0.972117	clu_1464_NA	TATDN3	ENSG00000203705.11
1301	0.00873663	0.447319	0.451643	0.00432369	chr1	212807848	212812251	Success	0.00512547	1	0.919354	0.972117	clu_1464_NA	TATDN3	ENSG00000203705.11
1302	0.0212369	0.0763581	0.105183	0.0288249	chr1	212863869	212864393	Success	3.18211	2	0.041498	0.236216	clu_1465_NA	FLVCR1	ENSG00000162769.13
1303	-0.41485	0.858511	0.764622	-0.0938899	chr1	212863869	212872678	Success	3.18211	2	0.041498	0.236216	clu_1465_NA	FLVCR1	ENSG00000162769.13
1304	0.393613	0.0651304	0.130195	0.0650649	chr1	212864519	212872678	Success	3.18211	2	0.041498	0.236216	clu_1465_NA	FLVCR1	ENSG00000162769.13
1305	-0.146451	0.484846	0.464275	-0.0205712	chr1	213000383	213000786	Success	2.00514	2	0.134641	0.431486	clu_1466_NA	ANGEL2	ENSG00000174606.14
1306	0.307177	0.0877447	0.132251	0.0445066	chr1	213000383	213005033	Success	2.00514	2	0.134641	0.431486	clu_1466_NA	ANGEL2	ENSG00000174606.14
1307	-0.160726	0.427409	0.403474	-0.0239354	chr1	213000912	213005033	Success	2.00514	2	0.134641	0.431486	clu_1466_NA	ANGEL2	ENSG00000174606.14
1308	-0.0503622	0.422814	0.386397	-0.036417	chr1	213008466	213013093	Success	1.57535	4	0.532929	0.795601	clu_1467_NA	ANGEL2	ENSG00000174606.14
1309	0.188422	0.14844	0.172242	0.0238017	chr1	213008466	213015613	Success	1.57535	4	0.532929	0.795601	clu_1467_NA	ANGEL2	ENSG00000174606.14
1310	-0.291633	0.0434279	0.0311796	-0.0122483	chr1	213013418	213015149	Success	1.57535	4	0.532929	0.795601	clu_1467_NA	ANGEL2	ENSG00000174606.14
1311	0.00809778	0.127033	0.12308	-0.00395232	chr1	213013418	213015226	Success	1.57535	4	0.532929	0.795601	clu_1467_NA	ANGEL2	ENSG00000174606.14
1312	0.145475	0.258285	0.287101	0.0288159	chr1	213013418	213015613	Success	1.57535	4	0.532929	0.795601	clu_1467_NA	ANGEL2	ENSG00000174606.14
1313	0.165443	0.401465	0.453038	0.0515728	chr1	213167973	213176400	Success	0.592803	2	0.552776	0.805556	clu_1468_NA	RPS6KC1	ENSG00000136643.12
1314	-0.240847	0.251439	0.189004	-0.0624355	chr1	213167973	213230497	Success	0.592803	2	0.552776	0.805556	clu_1468_NA	RPS6KC1	ENSG00000136643.12
1315	0.0754038	0.347096	0.357959	0.0108626	chr1	213176492	213230497	Success	0.592803	2	0.552776	0.805556	clu_1468_NA	RPS6KC1	ENSG00000136643.12
1316	-0.228758	0.484281	0.46824	-0.0160406	chr1	214281427	214305187	Success	6.15195	2	0.00212932	0.04236	clu_1469_NA	SMYD2	ENSG00000143499.14
1317	0.50863	0.0525784	0.106273	0.0536945	chr1	214281427	214314762	Success	6.15195	2	0.00212932	0.04236	clu_1469_NA	SMYD2	ENSG00000143499.14
1318	-0.279872	0.463141	0.425487	-0.0376539	chr1	214305250	214314762	Success	6.15195	2	0.00212932	0.04236	clu_1469_NA	SMYD2	ENSG00000143499.14
1319	-0.0518153	0.510266	0.523863	0.0135966	chr1	214330278	214330950	Success	0.484153	2	0.616219	0.834899	clu_1470_NA	SMYD2	ENSG00000143499.14
1320	0.170231	0.0178865	0.0229287	0.00504221	chr1	214330278	214334200	Success	0.484153	2	0.616219	0.834899	clu_1470_NA	SMYD2	ENSG00000143499.14
1321	-0.118416	0.471847	0.453208	-0.0186388	chr1	214332192	214334200	Success	0.484153	2	0.616219	0.834899	clu_1470_NA	SMYD2	ENSG00000143499.14
1322	0.0841128	0.0556154	0.0651406	0.00952522	chr1	214652989	214653485	Success	0.325703	1	0.41961	0.719819	clu_1471_NA	CENPF	ENSG00000117724.13
1323	-0.0841128	0.944385	0.934859	-0.00952522	chr1	214652989	214655241	Success	0.325703	1	0.41961	0.719819	clu_1471_NA	CENPF	ENSG00000117724.13
1324	0.298394	0.0463743	0.0811564	0.0347821	chr1	215577728	215577929	Success	1.31042	1	0.105468	0.382405	clu_1472_NA	KCTD3	ENSG00000136636.13
1325	-0.298394	0.953626	0.918844	-0.0347821	chr1	215577728	215578001	Success	1.31042	1	0.105468	0.382405	clu_1472_NA	KCTD3	ENSG00000136636.13
1326	-0.20339	0.955994	0.935333	-0.0206612	chr1	215619070	215619153	Success	1.12527	1	0.133568	0.430835	clu_1473_NA	KCTD3	ENSG00000136636.13
1327	0.20339	0.0440056	0.0646668	0.0206612	chr1	215619070	215619159	Success	1.12527	1	0.133568	0.430835	clu_1473_NA	KCTD3	ENSG00000136636.13
1328	0.197585	0.310385	0.400556	0.0901706	chr1	217514889	217610321	Success	1.10405	1	0.137288	0.434357	clu_1474_NA	GPATCH2	ENSG00000092978.11
1329	-0.197585	0.689615	0.599444	-0.0901706	chr1	217610192	217610321	Success	1.10405	1	0.137288	0.434357	clu_1474_NA	GPATCH2	ENSG00000092978.11
1330	-0.121991	0.849021	0.81502	-0.0340017	chr1	219173981	219179147	Success	0.914002	1	0.176363	0.487983	clu_1475_NA	LYPLAL1	ENSG00000143353.12
1331	0.121991	0.150979	0.18498	0.0340017	chr1	219174304	219179147	Success	0.914002	1	0.176363	0.487983	clu_1475_NA	LYPLAL1	ENSG00000143353.12
1332	-0.130495	0.362679	0.36483	0.00215118	chr1	219179246	219193082	Success	6.16266	3	0.00634793	0.082557	clu_1476_NA	LYPLAL1	ENSG00000143353.12
1333	-0.225567	0.0783005	0.0716216	-0.00667897	chr1	219179246	219193130	Success	6.16266	3	0.00634793	0.082557	clu_1476_NA	LYPLAL1	ENSG00000143353.12
1334	0.585603	0.0472683	0.0973051	0.0500368	chr1	219179246	219210532	Success	6.16266	3	0.00634793	0.082557	clu_1476_NA	LYPLAL1	ENSG00000143353.12
1335	-0.229542	0.511752	0.466243	-0.045509	chr1	219193251	219210532	Success	6.16266	3	0.00634793	0.082557	clu_1476_NA	LYPLAL1	ENSG00000143353.12
1336	-0.261283	0.0925662	0.0465004	-0.0460658	chr1	220062954	220066073	Success	6.47601	2	0.00153994	0.0345174	clu_1477_NA	BPNT1	ENSG00000162813.18
1337	0.526373	0.827014	0.913255	0.0862403	chr1	220062954	220067302	Success	6.47601	2	0.00153994	0.0345174	clu_1477_NA	BPNT1	ENSG00000162813.18
1338	-0.26509	0.0804196	0.0402451	-0.0401745	chr1	220066117	220067302	Success	6.47601	2	0.00153994	0.0345174	clu_1477_NA	BPNT1	ENSG00000162813.18
1339	-0.0236517	0.412495	0.40423	-0.00826507	chr1	220069432	220072850	Success	0.0581845	2	0.943476	0.979946	clu_1478_NA	BPNT1	ENSG00000162813.18
1340	0.0134053	0.0579784	0.0589617	0.000983258	chr1	220069432	220073967	Success	0.0581845	2	0.943476	0.979946	clu_1478_NA	BPNT1	ENSG00000162813.18
1341	0.0102464	0.529526	0.536808	0.00728181	chr1	220072957	220073967	Success	0.0581845	2	0.943476	0.979946	clu_1478_NA	BPNT1	ENSG00000162813.18
1342	-0.0369068	0.566391	0.560073	-0.00631828	chr1	220074071	220079727	Success	0.829087	3	0.646272	0.849931	clu_1479_NA	BPNT1	ENSG00000162813.18
1343	0.19521	0.0423915	0.0528706	0.010479	chr1	220074071	220089686	Success	0.829087	3	0.646272	0.849931	clu_1479_NA	BPNT1	ENSG00000162813.18
1344	-0.141647	0.0650344	0.0579139	-0.00712044	chr1	220079854	220089644	Success	0.829087	3	0.646272	0.849931	clu_1479_NA	BPNT1	ENSG00000162813.18
1345	-0.0166561	0.326183	0.329143	0.00295968	chr1	220079854	220089686	Success	0.829087	3	0.646272	0.849931	clu_1479_NA	BPNT1	ENSG00000162813.18
1346	-0.130988	0.134946	0.107178	-0.0277678	chr1	220652150	220653098	Success	0.362136	1	0.394746	0.703892	clu_1480_NA	MARK1	ENSG00000116141.15
1347	0.130988	0.865054	0.892822	0.0277678	chr1	220652150	220653101	Success	0.362136	1	0.394746	0.703892	clu_1480_NA	MARK1	ENSG00000116141.15
1348	0.0771713	0.426739	0.456256	0.0295175	chr1	220653352	220657790	Success	0.396976	2	0.67235	0.864933	clu_1481_NA	MARK1	ENSG00000116141.15
1349	-0.0318762	0.11559	0.110817	-0.0047725	chr1	220653352	220661812	Success	0.396976	2	0.67235	0.864933	clu_1481_NA	MARK1	ENSG00000116141.15
1350	-0.045295	0.457672	0.432927	-0.024745	chr1	220657834	220661812	Success	0.396976	2	0.67235	0.864933	clu_1481_NA	MARK1	ENSG00000116141.15
1351	-0.200722	0.139982	0.104222	-0.0357604	chr1	220763050	220770381	Success	1.03557	2	0.355025	0.670136	clu_1482_NA	MARC2	ENSG00000117791.16
1352	0.16491	0.65085	0.698488	0.0476377	chr1	220763050	220780018	Success	1.03557	2	0.355025	0.670136	clu_1482_NA	MARC2	ENSG00000117791.16
1353	0.035812	0.209168	0.19729	-0.0118773	chr1	220770556	220780018	Success	1.03557	2	0.355025	0.670136	clu_1482_NA	MARC2	ENSG00000117791.16
1354	-0.170558	0.842961	0.792376	-0.0505844	chr1	220781932	220783919	Success	0.710445	1	0.233257	0.553578	clu_1483_NA	MARC2	ENSG00000117791.16
1355	0.170558	0.157039	0.207624	0.0505844	chr1	220781939	220783919	Success	0.710445	1	0.233257	0.553578	clu_1483_NA	MARC2	ENSG00000117791.16
1356	0.0449005	0.0570194	0.0620443	0.00502495	chr1	220791664	220791796	Success	0.0330876	1	0.796989	0.917202	clu_1484_NA	MARC1	ENSG00000186205.13	AL445423.3 ENSG00000286231.1
1357	-0.0449005	0.942981	0.937956	-0.00502495	chr1	220791664	220796643	Success	0.0330876	1	0.796989	0.917202	clu_1484_NA	MARC1	ENSG00000186205.13	AL445423.3 ENSG00000286231.1
1358	0.288251	0.914364	0.950009	0.0356449	chr1	220798014	220805052	Success	3.18431	1	0.0116156	0.119699	clu_1485_NA	MARC1	ENSG00000186205.13	AL445423.3 ENSG00000286231.1
1359	-0.288251	0.0856362	0.0499913	-0.0356449	chr1	220798065	220805052	Success	3.18431	1	0.0116156	0.119699	clu_1485_NA	MARC1	ENSG00000186205.13	AL445423.3 ENSG00000286231.1
1360	0.0117763	0.715002	0.719777	0.004775	chr1	222564125	222569510	Success	0.00241797	1	0.944559	0.979946	clu_1486_NA	TAF1A	ENSG00000143498.18
1361	-0.0117763	0.284998	0.280223	-0.004775	chr1	222569424	222569510	Success	0.00241797	1	0.944559	0.979946	clu_1486_NA	TAF1A	ENSG00000143498.18
1362	0.00336961	0.480611	0.489295	0.00868435	chr1	222577643	222579759	Success	0.0981936	2	0.906473	0.966057	clu_1487_NA	TAF1A	ENSG00000143498.18
1363	0.0628732	0.133621	0.144375	0.0107547	chr1	222577643	222584128	Success	0.0981936	2	0.906473	0.966057	clu_1487_NA	TAF1A	ENSG00000143498.18
1364	-0.0662428	0.385769	0.36633	-0.019439	chr1	222579872	222584128	Success	0.0981936	2	0.906473	0.966057	clu_1487_NA	TAF1A	ENSG00000143498.18
1365	-0.101854	0.792081	0.756541	-0.0355403	chr1	222633249	222645554	Success	0.590819	1	0.277023	0.596036	clu_1488_NA	MIA3	ENSG00000154305.18
1366	0.101854	0.207919	0.243459	0.0355403	chr1	222644586	222645554	Success	0.590819	1	0.277023	0.596036	clu_1488_NA	MIA3	ENSG00000154305.18
1367	0.556802	0.0551368	0.118581	0.0634442	chr1	222662332	222662888	Success	4.03118	2	0.0177534	0.148712	clu_1489_NA	MIA3	ENSG00000154305.18
1368	-0.278512	0.823973	0.768625	-0.0553486	chr1	222662332	222663998	Success	4.03118	2	0.0177534	0.148712	clu_1489_NA	MIA3	ENSG00000154305.18
1369	-0.278291	0.12089	0.112794	-0.00809556	chr1	222663031	222663998	Success	4.03118	2	0.0177534	0.148712	clu_1489_NA	MIA3	ENSG00000154305.18
1370	-0.254777	0.303208	0.207243	-0.0959645	chr1	222712942	222713588	Success	0.906322	1	0.178191	0.489674	clu_1490_NA	BROX	ENSG00000162819.12
1371	0.254777	0.696792	0.792757	0.0959645	chr1	222712942	222715684	Success	0.906322	1	0.178191	0.489674	clu_1490_NA	BROX	ENSG00000162819.12
1372	0.207443	0.433862	0.537125	0.103263	chr1	222815078	222823884	Success	1.25164	1	0.11361	0.400724	clu_1491_NA	AL392172.1	ENSG00000228106.6	AC093152.1 ENSG00000278610.1
1373	-0.207443	0.566138	0.462875	-0.103263	chr1	222815171	222823884	Success	1.25164	1	0.11361	0.400724	clu_1491_NA	AL392172.1	ENSG00000228106.6	AC093152.1 ENSG00000278610.1
1374	0.244272	0.362723	0.483465	0.120742	chr1	222823945	222827428	Success	3.63984	2	0.0262564	0.184843	clu_1492_NA	AL392172.1	ENSG00000228106.6	AC093152.1 ENSG00000278610.1
1375	-0.443332	0.489106	0.327771	-0.161335	chr1	222823945	222835119	Success	3.63984	2	0.0262564	0.184843	clu_1492_NA	AL392172.1	ENSG00000228106.6	AC093152.1 ENSG00000278610.1
1376	0.19906	0.148172	0.188764	0.0405926	chr1	222827601	222835119	Success	3.63984	2	0.0262564	0.184843	clu_1492_NA	AL392172.1	ENSG00000228106.6	AC093152.1 ENSG00000278610.1
1377	-0.00153673	0.0788411	0.0786182	-0.000222922	chr1	222835215	222836923	Success	3.92381e-05	1	0.992932	0.998102	clu_1493_NA	AL392172.1	ENSG00000228106.6
1378	0.00153673	0.921159	0.921382	0.000222922	chr1	222835215	222836996	Success	3.92381e-05	1	0.992932	0.998102	clu_1493_NA	AL392172.1	ENSG00000228106.6
1379	0.202948	0.0812125	0.11711	0.0358973	chr1	223814353	223818206	Success	1.04516	1	0.148234	0.449508	clu_1494_NA	TP53BP2	ENSG00000143514.17
1380	-0.202948	0.918787	0.88289	-0.0358973	chr1	223814353	223821220	Success	1.04516	1	0.148234	0.449508	clu_1494_NA	TP53BP2	ENSG00000143514.17
1381	0.253084	0.106695	0.143627	0.036932	chr1	223952291	223952385	Success	6.52201	5	0.0229697	0.171488	clu_1495_NA	GTF2IP20	ENSG00000272645.3
1382	-0.179401	0.163431	0.142758	-0.0206729	chr1	223952291	223952668	Success	6.52201	5	0.0229697	0.171488	clu_1495_NA	GTF2IP20	ENSG00000272645.3
1383	0.63055	0.0682878	0.134081	0.065793	chr1	223952291	223954477	Success	6.52201	5	0.0229697	0.171488	clu_1495_NA	GTF2IP20	ENSG00000272645.3
1384	-0.0670263	0.119124	0.116432	-0.00269287	chr1	223952442	223952668	Success	6.52201	5	0.0229697	0.171488	clu_1495_NA	GTF2IP20	ENSG00000272645.3
1385	-0.55783	0.165046	0.0987468	-0.0662997	chr1	223952867	223954477	Success	6.52201	5	0.0229697	0.171488	clu_1495_NA	GTF2IP20	ENSG00000272645.3
1386	-0.0793769	0.377415	0.364355	-0.0130595	chr1	223952870	223954477	Success	6.52201	5	0.0229697	0.171488	clu_1495_NA	GTF2IP20	ENSG00000272645.3
1387	0.15089	0.811712	0.853579	0.0418672	chr1	223962273	223962611	Success	0.566004	1	0.287347	0.606096	clu_1496_NA	GTF2IP20	ENSG00000272645.3
1388	-0.15089	0.188288	0.146421	-0.0418672	chr1	223962273	223964586	Success	0.566004	1	0.287347	0.606096	clu_1496_NA	GTF2IP20	ENSG00000272645.3
1389	-0.192586	0.32144	0.342959	0.0215184	chr1	223964539	223973982	Success	4.12785	3	0.0410125	0.235519	clu_1497_NA	GTF2IP20	ENSG00000272645.3
1390	1.12277	0.036913	0.146748	0.109835	chr1	223964709	223971574	Success	4.12785	3	0.0410125	0.235519	clu_1497_NA	GTF2IP20	ENSG00000272645.3
1391	-0.420281	0.162491	0.138065	-0.0244257	chr1	223964709	223973982	Success	4.12785	3	0.0410125	0.235519	clu_1497_NA	GTF2IP20	ENSG00000272645.3
1392	-0.509904	0.479156	0.372228	-0.106928	chr1	223971763	223973982	Success	4.12785	3	0.0410125	0.235519	clu_1497_NA	GTF2IP20	ENSG00000272645.3
1393	0.0423505	0.382268	0.386486	0.00421792	chr1	224134212	224153142	Success	0.0739198	2	0.928746	0.976455	clu_1499_NA	FBXO28	ENSG00000143756.12
1394	-0.0711082	0.0274492	0.0247754	-0.00267379	chr1	224134212	224157352	Success	0.0739198	2	0.928746	0.976455	clu_1499_NA	FBXO28	ENSG00000143756.12
1395	0.0287577	0.590283	0.588738	-0.00154413	chr1	224153337	224157352	Success	0.0739198	2	0.928746	0.976455	clu_1499_NA	FBXO28	ENSG00000143756.12
1396	0.145785	0.0155583	0.0212644	0.00570612	chr1	224190319	224191092	Success	1.35569	2	0.257769	0.576323	clu_1500_NA	DEGS1	ENSG00000143753.13
1397	-0.177037	0.964977	0.955011	-0.0099659	chr1	224190319	224192332	Success	1.35569	2	0.257769	0.576323	clu_1500_NA	DEGS1	ENSG00000143753.13
1398	0.0312523	0.0194643	0.0237241	0.00425978	chr1	224191156	224192332	Success	1.35569	2	0.257769	0.576323	clu_1500_NA	DEGS1	ENSG00000143753.13
1399	-0.094182	0.962171	0.954685	-0.0074856	chr1	224250318	224268034	Success	0.186213	1	0.541685	0.800566	clu_1501_NA	NVL	ENSG00000143748.18
1400	0.094182	0.0378289	0.0453145	0.0074856	chr1	224267223	224268034	Success	0.186213	1	0.541685	0.800566	clu_1501_NA	NVL	ENSG00000143748.18
1401	0.0269963	0.0858263	0.0992914	0.0134651	chr1	224300663	224301691	Success	0.810459	2	0.444654	0.737304	clu_1502_NA	NVL	ENSG00000143748.18
1402	-0.154654	0.854473	0.824328	-0.0301457	chr1	224300663	224303723	Success	0.810459	2	0.444654	0.737304	clu_1502_NA	NVL	ENSG00000143748.18
1403	0.127658	0.0597003	0.0763809	0.0166806	chr1	224301771	224303723	Success	0.810459	2	0.444654	0.737304	clu_1502_NA	NVL	ENSG00000143748.18
1404	0.0476893	0.498962	0.51247	0.0135087	chr1	224308263	224311800	Success	2.52482	4	0.282242	0.601498	clu_1503_NA	NVL	ENSG00000143748.18
1405	0.487897	0.0221653	0.0353554	0.01319	chr1	224308263	224317694	Success	2.52482	4	0.282242	0.601498	clu_1503_NA	NVL	ENSG00000143748.18
1406	-0.422273	0.0326587	0.0209652	-0.0116935	chr1	224311857	224313050	Success	2.52482	4	0.282242	0.601498	clu_1503_NA	NVL	ENSG00000143748.18
1407	-0.00707237	0.417198	0.405659	-0.011539	chr1	224311857	224317694	Success	2.52482	4	0.282242	0.601498	clu_1503_NA	NVL	ENSG00000143748.18
1408	-0.106241	0.0290163	0.0255501	-0.00346621	chr1	224313151	224317694	Success	2.52482	4	0.282242	0.601498	clu_1503_NA	NVL	ENSG00000143748.18
1409	-0.407155	0.42473	0.335274	-0.089456	chr1	224317930	224326391	Success	13.6755	2	1.15028e-06	0.000214978	clu_1504_NA	NVL	ENSG00000143748.18
1410	0.690394	0.102378	0.242189	0.139811	chr1	224317930	224330071	Success	13.6755	2	1.15028e-06	0.000214978	clu_1504_NA	NVL	ENSG00000143748.18
1411	-0.283239	0.472892	0.422537	-0.0503547	chr1	224326464	224330071	Success	13.6755	2	1.15028e-06	0.000214978	clu_1504_NA	NVL	ENSG00000143748.18
1412	0.430952	0.00962763	0.02242	0.0127924	chr1	224357043	224365879	Success	7.42203	3	0.00195487	0.0400783	clu_1505_NA	CNIH4	ENSG00000143771.12
1413	0.146178	0.0119965	0.0210133	0.00901682	chr1	224357612	224365879	Success	7.42203	3	0.00195487	0.0400783	clu_1505_NA	CNIH4	ENSG00000143771.12
1414	-0.444586	0.957785	0.929273	-0.0285123	chr1	224360563	224365879	Success	7.42203	3	0.00195487	0.0400783	clu_1505_NA	CNIH4	ENSG00000143771.12
1415	-0.132545	0.0205907	0.0272938	0.00670311	chr1	224364455	224365879	Success	7.42203	3	0.00195487	0.0400783	clu_1505_NA	CNIH4	ENSG00000143771.12
1416	-0.0130159	0.500339	0.502924	0.00258509	chr1	224365991	224371283	Success	0.719493	3	0.696422	0.873091	clu_1506_NA	CNIH4	ENSG00000143771.12
1417	-0.125287	0.0267358	0.02402	-0.00271583	chr1	224365991	224375795	Success	0.719493	3	0.696422	0.873091	clu_1506_NA	CNIH4	ENSG00000143771.12
1418	-0.022913	0.461152	0.45897	-0.00218242	chr1	224371423	224375795	Success	0.719493	3	0.696422	0.873091	clu_1506_NA	CNIH4	ENSG00000143771.12
1419	0.161216	0.0117729	0.0140861	0.00231316	chr1	224371423	224379069	Success	0.719493	3	0.696422	0.873091	clu_1506_NA	CNIH4	ENSG00000143771.12
1420	-0.049171	0.979664	0.97761	-0.00205443	chr1	224356993	224360495	Success	0.0860238	1	0.678298	0.868112	clu_1507_NA	CNIH4	ENSG00000143771.12
1421	0.049171	0.0203357	0.0223901	0.00205443	chr1	224356993	224364109	Success	0.0860238	1	0.678298	0.868112	clu_1507_NA	CNIH4	ENSG00000143771.12
1422	-0.218469	0.439112	0.426486	-0.0126257	chr1	224389860	224393828	Success	2.42527	2	0.0884539	0.349425	clu_1508_NA	WDR26	ENSG00000162923.16
1423	0.400174	0.0105003	0.0189323	0.00843204	chr1	224389860	224398097	Success	2.42527	2	0.0884539	0.349425	clu_1508_NA	WDR26	ENSG00000162923.16
1424	-0.181704	0.550388	0.554582	0.00419368	chr1	224394013	224398097	Success	2.42527	2	0.0884539	0.349425	clu_1508_NA	WDR26	ENSG00000162923.16
1425	0.134473	0.0191961	0.0249718	0.00577567	chr1	224401069	224402004	Success	0.37086	1	0.389111	0.698524	clu_1509_NA	WDR26	ENSG00000162923.16
1426	-0.134473	0.980804	0.975028	-0.00577567	chr1	224401069	224404430	Success	0.37086	1	0.389111	0.698524	clu_1509_NA	WDR26	ENSG00000162923.16
1427	-0.138346	0.0562554	0.0432459	-0.0130096	chr1	224411562	224418260	Success	0.816536	1	0.201279	0.518411	clu_1510_NA	WDR26	ENSG00000162923.16
1428	0.138346	0.943745	0.956754	0.0130096	chr1	224411565	224418260	Success	0.816536	1	0.201279	0.518411	clu_1510_NA	WDR26	ENSG00000162923.16
1429	-0.0322353	0.498311	0.482201	-0.0161101	chr1	224424654	224431477	Success	0.204836	1	0.522136	0.787861	clu_1511_NA	WDR26	ENSG00000162923.16
1430	0.0322353	0.501689	0.517799	0.0161101	chr1	224424654	224431525	Success	0.204836	1	0.522136	0.787861	clu_1511_NA	WDR26	ENSG00000162923.16
1431	-0.21092	0.467686	0.44221	-0.0254756	chr1	224955098	224960153	Success	3.21791	2	0.0400387	0.232653	clu_1513_NA	DNAH14	ENSG00000185842.15
1432	0.368386	0.0388836	0.0656191	0.0267355	chr1	224955098	224964479	Success	3.21791	2	0.0400387	0.232653	clu_1513_NA	DNAH14	ENSG00000185842.15
1433	-0.157465	0.49343	0.492171	-0.00125991	chr1	224960302	224964479	Success	3.21791	2	0.0400387	0.232653	clu_1513_NA	DNAH14	ENSG00000185842.15
1434	-0.167595	0.484078	0.401577	-0.0825013	chr1	224967583	224967680	Success	1.94043	1	0.0488397	0.257084	clu_1514_NA	DNAH14	ENSG00000185842.15
1435	0.167595	0.515922	0.598423	0.0825013	chr1	224967583	224968759	Success	1.94043	1	0.0488397	0.257084	clu_1514_NA	DNAH14	ENSG00000185842.15
1436	-0.176938	0.859629	0.811278	-0.0483509	chr1	224968874	224969634	Success	0.85465	1	0.191076	0.508283	clu_1515_NA	DNAH14	ENSG00000185842.15
1437	0.176938	0.140371	0.188722	0.0483509	chr1	224968874	224974091	Success	0.85465	1	0.191076	0.508283	clu_1515_NA	DNAH14	ENSG00000185842.15
1438	-0.0677051	0.595077	0.593089	-0.00198844	chr1	225404526	225404626	Success	0.263785	2	0.768139	0.90543	clu_1516_NA	LBR	ENSG00000143815.15
1439	0.129981	0.00538723	0.00654283	0.0011556	chr1	225404526	225406664	Success	0.263785	2	0.768139	0.90543	clu_1516_NA	LBR	ENSG00000143815.15
1440	-0.0622756	0.399536	0.400368	0.000832837	chr1	225404706	225406664	Success	0.263785	2	0.768139	0.90543	clu_1516_NA	LBR	ENSG00000143815.15
1441	-0.00873455	0.491138	0.488997	-0.00214098	chr1	225406832	225410291	Success	0.016316	2	0.983816	0.99588	clu_1517_NA	LBR	ENSG00000143815.15
1442	0.0097471	0.03978	0.0403454	0.000565392	chr1	225406832	225411337	Success	0.016316	2	0.983816	0.99588	clu_1517_NA	LBR	ENSG00000143815.15
1443	-0.00101256	0.469082	0.470658	0.00157559	chr1	225410416	225411337	Success	0.016316	2	0.983816	0.99588	clu_1517_NA	LBR	ENSG00000143815.15
1444	-0.100815	0.342095	0.308339	-0.0337559	chr1	225501070	225504991	Success	5.96671	2	0.00256265	0.0475084	clu_1518_NA	ENAH	ENSG00000154380.17
1445	0.182362	0.314003	0.375663	0.0616597	chr1	225501070	225507951	Success	5.96671	2	0.00256265	0.0475084	clu_1518_NA	ENAH	ENSG00000154380.17
1446	-0.0815474	0.343902	0.315998	-0.0279039	chr1	225505053	225507951	Success	5.96671	2	0.00256265	0.0475084	clu_1518_NA	ENAH	ENSG00000154380.17
1447	0.154601	0.434429	0.460171	0.0257418	chr1	225514900	225517196	Success	1.91305	3	0.280864	0.600361	clu_1519_NA	ENAH	ENSG00000154380.17
1448	-0.224437	0.0303194	0.021984	-0.00833538	chr1	225514900	225519198	Success	1.91305	3	0.280864	0.600361	clu_1519_NA	ENAH	ENSG00000154380.17
1449	0.0769754	0.449557	0.440628	-0.00892842	chr1	225517306	225519198	Success	1.91305	3	0.280864	0.600361	clu_1519_NA	ENAH	ENSG00000154380.17
1450	-0.00713932	0.0856944	0.0772165	-0.00847796	chr1	225517990	225519198	Success	1.91305	3	0.280864	0.600361	clu_1519_NA	ENAH	ENSG00000154380.17
1451	0.0415105	0.0235436	0.0255296	0.00198601	chr1	225530638	225535507	Success	0.043909	1	0.76697	0.90476	clu_1520_NA	ENAH	ENSG00000154380.17
1452	-0.0415105	0.976456	0.97447	-0.00198601	chr1	225530638	225554906	Success	0.043909	1	0.76697	0.90476	clu_1520_NA	ENAH	ENSG00000154380.17
1453	0.0440566	0.0353931	0.0493514	0.0139583	chr1	225567414	225600208	Success	2.72318	2	0.0656653	0.298362	clu_1521_NA	ENAH	ENSG00000154380.17
1454	-0.327519	0.936142	0.900222	-0.0359201	chr1	225567414	225652686	Success	2.72318	2	0.0656653	0.298362	clu_1521_NA	ENAH	ENSG00000154380.17
1455	0.283462	0.0284646	0.0504264	0.0219618	chr1	225600362	225652686	Success	2.72318	2	0.0656653	0.298362	clu_1521_NA	ENAH	ENSG00000154380.17
1456	-0.077213	0.108557	0.122651	0.0140944	chr1	225783368	225786862	Success	12.4435	7	0.000794601	0.022802	clu_1522_NA	SRP9	ENSG00000143742.13
1457	-0.308856	0.0470286	0.0421479	-0.00488075	chr1	225783368	225787971	Success	12.4435	7	0.000794601	0.022802	clu_1522_NA	SRP9	ENSG00000143742.13
1458	-0.285855	0.656939	0.60246	-0.0544794	chr1	225783368	225789240	Success	12.4435	7	0.000794601	0.022802	clu_1522_NA	SRP9	ENSG00000143742.13
1459	0.19877	0.0296238	0.0441076	0.0144838	chr1	225783368	225789259	Success	12.4435	7	0.000794601	0.022802	clu_1522_NA	SRP9	ENSG00000143742.13
1460	-0.02621	0.00702015	0.00834664	0.00132649	chr1	225786985	225787971	Success	12.4435	7	0.000794601	0.022802	clu_1522_NA	SRP9	ENSG00000143742.13
1461	-0.0477401	0.138394	0.16104	0.0226454	chr1	225786985	225789240	Success	12.4435	7	0.000794601	0.022802	clu_1522_NA	SRP9	ENSG00000143742.13
1462	-0.103302	0.0079488	0.00874956	0.000800753	chr1	225786985	225789259	Success	12.4435	7	0.000794601	0.022802	clu_1522_NA	SRP9	ENSG00000143742.13
1463	0.650406	0.00448819	0.0104975	0.00600933	chr1	225789141	225789240	Success	12.4435	7	0.000794601	0.022802	clu_1522_NA	SRP9	ENSG00000143742.13
1464	0.0217216	0.896219	0.900191	0.00397169	chr1	225810169	225828725	Success	0.0157657	1	0.85906	0.944304	clu_1523_NA	EPHX1	ENSG00000143819.12
1465	-0.0217216	0.103781	0.0998093	-0.00397169	chr1	225810615	225828725	Success	0.0157657	1	0.85906	0.944304	clu_1523_NA	EPHX1	ENSG00000143819.12
1466	-0.0929778	0.529421	0.534769	0.00534812	chr1	225921644	225921858	Success	1.79452	3	0.309396	0.630721	clu_1524_NA	PYCR2	ENSG00000143811.19	AL117348.2 ENSG00000255835.1
1467	-0.17526	0.0108491	0.0100931	-0.000756006	chr1	225921644	225922204	Success	1.79452	3	0.309396	0.630721	clu_1524_NA	PYCR2	ENSG00000143811.19	AL117348.2 ENSG00000255835.1
1468	0.392307	0.0075237	0.0123468	0.00482306	chr1	225922076	225922204	Success	1.79452	3	0.309396	0.630721	clu_1524_NA	PYCR2	ENSG00000143811.19	AL117348.2 ENSG00000255835.1
1469	-0.124069	0.452206	0.442791	-0.00941518	chr1	225922079	225922204	Success	1.79452	3	0.309396	0.630721	clu_1524_NA	PYCR2	ENSG00000143811.19	AL117348.2 ENSG00000255835.1
1470	-0.0163844	0.997237	0.997145	-9.17809e-05	chr1	226062811	226064329	Success	0.00704874	1	0.905487	0.965849	clu_1525_NA	H3-3A	ENSG00000163041.12
1471	0.0163844	0.00276311	0.00285489	9.17809e-05	chr1	226062815	226064329	Success	0.00704874	1	0.905487	0.965849	clu_1525_NA	H3-3A	ENSG00000163041.12
1472	0.53351	0.897593	0.962232	0.0646386	chr1	226239096	226250839	Success	4.51633	1	0.00265199	0.0485849	clu_1526_NA	LIN9	ENSG00000183814.15
1473	-0.53351	0.102407	0.0377685	-0.0646386	chr1	226248203	226250839	Success	4.51633	1	0.00265199	0.0485849	clu_1526_NA	LIN9	ENSG00000183814.15
1474	-0.0712314	0.364701	0.331687	-0.0330139	chr1	226287797	226295842	Success	1.17544	2	0.308684	0.629799	clu_1527_NA	LIN9	ENSG00000183814.15
1475	-0.0374523	0.157865	0.148507	-0.00935777	chr1	226287797	226297719	Success	1.17544	2	0.308684	0.629799	clu_1527_NA	LIN9	ENSG00000183814.15
1476	0.108684	0.477434	0.519806	0.0423717	chr1	226295946	226297719	Success	1.17544	2	0.308684	0.629799	clu_1527_NA	LIN9	ENSG00000183814.15
1477	-0.364654	0.117073	0.0802881	-0.0367845	chr1	226890133	226890656	Success	2.01659	2	0.133108	0.430364	clu_1528_NA	PSEN2	ENSG00000143801.17
1478	0.0121923	0.791434	0.791176	-0.000258154	chr1	226890133	226891278	Success	2.01659	2	0.133108	0.430364	clu_1528_NA	PSEN2	ENSG00000143801.17
1479	0.352462	0.0914932	0.128536	0.0370426	chr1	226890965	226891278	Success	2.01659	2	0.133108	0.430364	clu_1528_NA	PSEN2	ENSG00000143801.17
1480	-0.0215542	0.748938	0.740746	-0.00819232	chr1	226891361	226891743	Success	0.0212068	1	0.836834	0.934855	clu_1529_NA	PSEN2	ENSG00000143801.17
1481	0.0215542	0.251062	0.259254	0.00819232	chr1	226891361	226891746	Success	0.0212068	1	0.836834	0.934855	clu_1529_NA	PSEN2	ENSG00000143801.17
1482	0.434775	0.927676	0.968357	0.0406806	chr1	226940399	226961377	Success	3.56858	1	0.00755027	0.0921413	clu_1531_NA	COQ8A	ENSG00000163050.17
1483	-0.434775	0.0723237	0.0316431	-0.0406806	chr1	226940907	226961377	Success	3.56858	1	0.00755027	0.0921413	clu_1531_NA	COQ8A	ENSG00000163050.17
1484	-0.156487	0.149386	0.117045	-0.0323407	chr1	227048010	227051881	Success	0.784876	2	0.456176	0.744838	clu_1532_NA	CDC42BPA	ENSG00000143776.18
1485	0.141767	0.730681	0.771439	0.0407579	chr1	227048010	227069777	Success	0.784876	2	0.456176	0.744838	clu_1532_NA	CDC42BPA	ENSG00000143776.18
1486	0.0147195	0.119933	0.111516	-0.00841726	chr1	227051985	227069777	Success	0.784876	2	0.456176	0.744838	clu_1532_NA	CDC42BPA	ENSG00000143776.18
1487	-0.266759	0.493963	0.425413	-0.0685499	chr1	227112422	227112671	Success	2.6022	2	0.0741102	0.318438	clu_1533_NA	CDC42BPA	ENSG00000143776.18
1488	0.331485	0.0804013	0.125949	0.0455474	chr1	227112422	227119804	Success	2.6022	2	0.0741102	0.318438	clu_1533_NA	CDC42BPA	ENSG00000143776.18
1489	-0.0647264	0.425636	0.448638	0.0230025	chr1	227112913	227119804	Success	2.6022	2	0.0741102	0.318438	clu_1533_NA	CDC42BPA	ENSG00000143776.18
1490	0.131862	0.217442	0.239677	0.0222352	chr1	227563724	227582514	Success	1.76175	6	0.740839	0.893655	clu_1534_NA	ZNF678	ENSG00000181450.18
1491	-0.0350478	0.104174	0.097175	-0.00699897	chr1	227563724	227646544	Success	1.76175	6	0.740839	0.893655	clu_1534_NA	ZNF678	ENSG00000181450.18
1492	-0.0420048	0.153364	0.142068	-0.0112956	chr1	227582606	227646544	Success	1.76175	6	0.740839	0.893655	clu_1534_NA	ZNF678	ENSG00000181450.18
1493	0.0615169	0.0492173	0.050565	0.00134777	chr1	227582606	227654336	Success	1.76175	6	0.740839	0.893655	clu_1534_NA	ZNF678	ENSG00000181450.18
1494	-0.0499368	0.206688	0.189952	-0.0167358	chr1	227646670	227650956	Success	1.76175	6	0.740839	0.893655	clu_1534_NA	ZNF678	ENSG00000181450.18
1495	-0.242592	0.0748781	0.0567564	-0.0181217	chr1	227646670	227654336	Success	1.76175	6	0.740839	0.893655	clu_1534_NA	ZNF678	ENSG00000181450.18
1496	0.176202	0.194237	0.223806	0.0295691	chr1	227651076	227654336	Success	1.76175	6	0.740839	0.893655	clu_1534_NA	ZNF678	ENSG00000181450.18
1497	0.180941	0.278532	0.313773	0.0352402	chr1	227735499	227747692	Success	1.816	2	0.162676	0.467092	clu_1535_NA	SNAP47	ENSG00000143740.14
1498	-0.201961	0.0333894	0.0256482	-0.00774127	chr1	227735499	227758995	Success	1.816	2	0.162676	0.467092	clu_1535_NA	SNAP47	ENSG00000143740.14
1499	0.0210208	0.688078	0.660579	-0.027499	chr1	227748233	227758995	Success	1.816	2	0.162676	0.467092	clu_1535_NA	SNAP47	ENSG00000143740.14
1500	-0.1662	0.932723	0.90862	-0.0241037	chr1	227732676	227732881	Success	1.47019	1	0.0863901	0.34613	clu_1536_NA	JMJD4	ENSG00000081692.12
1501	0.1662	0.0672766	0.0913803	0.0241037	chr1	227732676	227732929	Success	1.47019	1	0.0863901	0.34613	clu_1536_NA	JMJD4	ENSG00000081692.12
1502	-0.380733	0.0704967	0.0405694	-0.0299273	chr1	227732955	227733414	Success	1.24499	2	0.287943	0.606957	clu_1537_NA	JMJD4	ENSG00000081692.12
1503	0.17468	0.0764671	0.0766861	0.000219029	chr1	227733027	227733304	Success	1.24499	2	0.287943	0.606957	clu_1537_NA	JMJD4	ENSG00000081692.12
1504	0.206053	0.853036	0.882744	0.0297083	chr1	227733027	227733414	Success	1.24499	2	0.287943	0.606957	clu_1537_NA	JMJD4	ENSG00000081692.12
1505	0.171246	0.965473	0.975238	0.009765	chr1	228082765	228097078	Success	2.46717	1	0.0263283	0.184843	clu_1538_NA	ARF1	ENSG00000143761.16
1506	-0.171246	0.0345272	0.0247622	-0.009765	chr1	228082850	228097078	Success	2.46717	1	0.0263283	0.184843	clu_1538_NA	ARF1	ENSG00000143761.16
1507	0.127973	0.964287	0.972127	0.00783968	chr1	228101473	228102080	Success	0.202916	1	0.524093	0.789345	clu_1539_NA	C1orf35	ENSG00000143793.13
1508	-0.127973	0.0357125	0.0278728	-0.00783968	chr1	228101914	228102080	Success	0.202916	1	0.524093	0.789345	clu_1539_NA	C1orf35	ENSG00000143793.13
1509	-0.167439	0.520127	0.52951	0.00938264	chr1	228102165	228102310	Success	2.65477	2	0.0703149	0.308939	clu_1540_NA	C1orf35	ENSG00000143793.13
1510	0.403043	0.0166478	0.0299832	0.0133354	chr1	228102165	228102478	Success	2.65477	2	0.0703149	0.308939	clu_1540_NA	C1orf35	ENSG00000143793.13
1511	-0.235604	0.463225	0.440507	-0.0227181	chr1	228102382	228102478	Success	2.65477	2	0.0703149	0.308939	clu_1540_NA	C1orf35	ENSG00000143793.13
1512	0.0506696	0.4184	0.450111	0.0317114	chr1	228102688	228102899	Success	0.977908	2	0.376097	0.689116	clu_1541_NA	C1orf35	ENSG00000143793.13
1513	0.0332608	0.0256834	0.0271531	0.00146975	chr1	228102688	228103134	Success	0.977908	2	0.376097	0.689116	clu_1541_NA	C1orf35	ENSG00000143793.13
1514	-0.0839304	0.555917	0.522735	-0.0331812	chr1	228103049	228103134	Success	0.977908	2	0.376097	0.689116	clu_1541_NA	C1orf35	ENSG00000143793.13
1515	-0.00503739	0.438811	0.455263	0.0164521	chr1	228107869	228108235	Success	8.42874	11	0.112162	0.397779	clu_1542_NA	MRPL55	ENSG00000162910.19
1516	-0.267798	0.00573586	0.00457581	-0.00116005	chr1	228107869	228108955	Success	8.42874	11	0.112162	0.397779	clu_1542_NA	MRPL55	ENSG00000162910.19
1517	0.455806	0.00541935	0.00891403	0.00349468	chr1	228107869	228109149	Success	8.42874	11	0.112162	0.397779	clu_1542_NA	MRPL55	ENSG00000162910.19
1518	0.0992965	0.0526687	0.0606526	0.00798387	chr1	228108318	228108437	Success	8.42874	11	0.112162	0.397779	clu_1542_NA	MRPL55	ENSG00000162910.19
1519	-0.113675	0.195971	0.182388	-0.013583	chr1	228108318	228108955	Success	8.42874	11	0.112162	0.397779	clu_1542_NA	MRPL55	ENSG00000162910.19
1520	-0.0526131	0.0475727	0.0470631	-0.000509559	chr1	228108318	228109149	Success	8.42874	11	0.112162	0.397779	clu_1542_NA	MRPL55	ENSG00000162910.19
1521	-0.0867252	0.0111646	0.0106746	-0.000490001	chr1	228108318	228109261	Success	8.42874	11	0.112162	0.397779	clu_1542_NA	MRPL55	ENSG00000162910.19
1522	0.138046	0.00905163	0.0108356	0.00178395	chr1	228108321	228108437	Success	8.42874	11	0.112162	0.397779	clu_1542_NA	MRPL55	ENSG00000162910.19
1523	-0.092673	0.0402027	0.0382103	-0.00199239	chr1	228108321	228108955	Success	8.42874	11	0.112162	0.397779	clu_1542_NA	MRPL55	ENSG00000162910.19
1524	-0.0654252	0.0267909	0.0261665	-0.000624366	chr1	228108474	228108955	Success	8.42874	11	0.112162	0.397779	clu_1542_NA	MRPL55	ENSG00000162910.19
1525	-0.200589	0.134616	0.114856	-0.0197598	chr1	228109021	228109149	Success	8.42874	11	0.112162	0.397779	clu_1542_NA	MRPL55	ENSG00000162910.19
1526	0.191388	0.0319961	0.0404006	0.00840454	chr1	228109021	228109261	Success	8.42874	11	0.112162	0.397779	clu_1542_NA	MRPL55	ENSG00000162910.19
1527	0.0893231	0.338202	0.328424	-0.00977829	chr1	228140363	228141124	Success	1.85423	3	0.294715	0.614036	clu_1543_NA	GUK1	ENSG00000143774.16
1528	0.207909	0.342893	0.374903	0.0320094	chr1	228140363	228145511	Success	1.85423	3	0.294715	0.614036	clu_1543_NA	GUK1	ENSG00000143774.16
1529	0.0636487	0.303141	0.286915	-0.0162263	chr1	228141288	228145511	Success	1.85423	3	0.294715	0.614036	clu_1543_NA	GUK1	ENSG00000143774.16
1530	-0.360881	0.0157634	0.00975857	-0.0060048	chr1	228141829	228145511	Success	1.85423	3	0.294715	0.614036	clu_1543_NA	GUK1	ENSG00000143774.16
1531	-0.146467	0.987914	0.983866	-0.00404728	chr1	228145624	228146026	Success	0.497505	1	0.318521	0.639013	clu_1544_NA	GUK1	ENSG00000143774.16
1532	0.146467	0.0120864	0.0161337	0.00404728	chr1	228145649	228146026	Success	0.497505	1	0.318521	0.639013	clu_1544_NA	GUK1	ENSG00000143774.16
1533	-0.10247	0.905017	0.885879	-0.0191386	chr1	228146067	228146842	Success	1.59977	1	0.0736592	0.317341	clu_1545_NA	GUK1	ENSG00000143774.16
1534	0.10247	0.0949829	0.114121	0.0191386	chr1	228146067	228146861	Success	1.59977	1	0.0736592	0.317341	clu_1545_NA	GUK1	ENSG00000143774.16
1535	-0.338396	0.989239	0.979046	-0.0101935	chr1	228146938	228147406	Success	2.6632	1	0.0210047	0.16452	clu_1546_NA	GUK1	ENSG00000143774.16
1536	0.338396	0.0107608	0.0209544	0.0101935	chr1	228146938	228147410	Success	2.6632	1	0.0210047	0.16452	clu_1546_NA	GUK1	ENSG00000143774.16
1537	-0.0918216	0.991254	0.989509	-0.00174464	chr1	228147544	228147615	Success	0.160187	1	0.571383	0.815599	clu_1547_NA	GUK1	ENSG00000143774.16
1538	0.0918216	0.0087463	0.0104909	0.00174464	chr1	228147544	228147621	Success	0.160187	1	0.571383	0.815599	clu_1547_NA	GUK1	ENSG00000143774.16
1539	0.170957	0.45696	0.473123	0.0161633	chr1	228147699	228148371	Success	2.38978	3	0.188669	0.505333	clu_1548_NA	GUK1	ENSG00000143774.16
1540	0.0138286	0.03801	0.0336321	-0.00437791	chr1	228147699	228148665	Success	2.38978	3	0.188669	0.505333	clu_1548_NA	GUK1	ENSG00000143774.16
1541	0.119578	0.494844	0.486688	-0.00815594	chr1	228148456	228148665	Success	2.38978	3	0.188669	0.505333	clu_1548_NA	GUK1	ENSG00000143774.16
1542	-0.304364	0.0101857	0.00655631	-0.00362944	chr1	228148539	228148665	Success	2.38978	3	0.188669	0.505333	clu_1548_NA	GUK1	ENSG00000143774.16
1543	0.15036	0.429971	0.430374	0.000403704	chr1	228397165	228400964	Success	3.68578	3	0.0609519	0.285617	clu_1549_NA	TRIM11	ENSG00000154370.16
1544	-0.420336	0.0883845	0.0499958	-0.0383887	chr1	228397165	228402066	Success	3.68578	3	0.0609519	0.285617	clu_1549_NA	TRIM11	ENSG00000154370.16
1545	0.0280753	0.0411109	0.036413	-0.00469787	chr1	228401191	228402066	Success	3.68578	3	0.0609519	0.285617	clu_1549_NA	TRIM11	ENSG00000154370.16
1546	0.2419	0.440534	0.483217	0.0426829	chr1	228401194	228402066	Success	3.68578	3	0.0609519	0.285617	clu_1549_NA	TRIM11	ENSG00000154370.16
1547	-0.0928947	0.990785	0.988925	-0.00186053	chr1	228493274	228493883	Success	0.170662	1	0.559066	0.809324	clu_1550_NA	RNF187	ENSG00000168159.12
1548	0.0928947	0.00921478	0.0110753	0.00186053	chr1	228493274	228508701	Success	0.170662	1	0.559066	0.809324	clu_1550_NA	RNF187	ENSG00000168159.12
1549	0.127608	0.481074	0.484803	0.00372951	chr1	228736004	228737673	Success	1.38099	2	0.251329	0.57166	clu_1551_NA	RHOU	ENSG00000116574.6
1550	-0.306566	0.0865317	0.0564898	-0.0300419	chr1	228736004	228743285	Success	1.38099	2	0.251329	0.57166	clu_1551_NA	RHOU	ENSG00000116574.6
1551	0.178958	0.432394	0.458707	0.0263124	chr1	228737731	228743285	Success	1.38099	2	0.251329	0.57166	clu_1551_NA	RHOU	ENSG00000116574.6
1552	-0.203716	0.245327	0.232443	-0.0128832	chr1	229271370	229286486	Success	2.37081	2	0.093405	0.358723	clu_1552_NA	RAB4A	ENSG00000168118.12
1553	0.355821	0.0221738	0.0367635	0.0145897	chr1	229271370	229295848	Success	2.37081	2	0.093405	0.358723	clu_1552_NA	RAB4A	ENSG00000168118.12
1554	-0.152105	0.7325	0.730793	-0.00170648	chr1	229288843	229295848	Success	2.37081	2	0.093405	0.358723	clu_1552_NA	RAB4A	ENSG00000168118.12
1555	-0.570087	0.958466	0.880656	-0.0778105	chr1	229295910	229297482	Success	8.64029	1	3.22467e-05	0.00247005	clu_1553_NA	RAB4A	ENSG00000168118.12
1556	0.570087	0.0415337	0.119344	0.0778105	chr1	229295910	229297520	Success	8.64029	1	3.22467e-05	0.00247005	clu_1553_NA	RAB4A	ENSG00000168118.12
1557	0.0258789	0.104992	0.131298	0.0263068	chr1	229602919	229606119	Success	2.10123	2	0.122306	0.416013	clu_1554_NA	TAF5L	ENSG00000135801.9
1558	-0.24664	0.866052	0.824699	-0.0413536	chr1	229602919	229610106	Success	2.10123	2	0.122306	0.416013	clu_1554_NA	TAF5L	ENSG00000135801.9
1559	0.220761	0.0289561	0.0440028	0.0150468	chr1	229606193	229610106	Success	2.10123	2	0.122306	0.416013	clu_1554_NA	TAF5L	ENSG00000135801.9
1560	0.101496	0.138081	0.164059	0.0259784	chr1	229614485	229625598	Success	0.357828	1	0.397573	0.706796	clu_1555_NA	TAF5L	ENSG00000135801.9
1561	-0.101496	0.861919	0.835941	-0.0259784	chr1	229614485	229625885	Success	0.357828	1	0.397573	0.706796	clu_1555_NA	TAF5L	ENSG00000135801.9
1562	-0.134055	0.409665	0.414786	0.00512107	chr1	229643693	229645859	Success	2.25039	2	0.105358	0.38229	clu_1556_NA	URB2	ENSG00000135763.10
1563	0.342265	0.0437883	0.0713866	0.0275982	chr1	229643693	229647510	Success	2.25039	2	0.105358	0.38229	clu_1556_NA	URB2	ENSG00000135763.10
1564	-0.20821	0.546547	0.513827	-0.0327193	chr1	229645969	229647510	Success	2.25039	2	0.105358	0.38229	clu_1556_NA	URB2	ENSG00000135763.10
1565	-0.0819895	0.37189	0.339974	-0.0319163	chr1	230668784	230669356	Success	2.19847	4	0.354942	0.670136	clu_1557_NA	COG2	ENSG00000135775.14
1566	-0.107593	0.0300415	0.0267691	-0.00327244	chr1	230668784	230671516	Success	2.19847	4	0.354942	0.670136	clu_1557_NA	COG2	ENSG00000135775.14
1567	-0.231092	0.0350156	0.0275764	-0.00743919	chr1	230669535	230671259	Success	2.19847	4	0.354942	0.670136	clu_1557_NA	COG2	ENSG00000135775.14
1568	0.0639044	0.534992	0.565899	0.0309072	chr1	230669535	230671516	Success	2.19847	4	0.354942	0.670136	clu_1557_NA	COG2	ENSG00000135775.14
1569	0.35677	0.0280608	0.0397816	0.0117208	chr1	230671404	230671516	Success	2.19847	4	0.354942	0.670136	clu_1557_NA	COG2	ENSG00000135775.14
1570	0.0137527	0.299174	0.304973	0.00579869	chr1	230916299	230920510	Success	0.0166522	1	0.855194	0.943296	clu_1558_NA	TTC13	ENSG00000143643.13
1571	-0.0137527	0.700826	0.695027	-0.00579869	chr1	230916302	230920510	Success	0.0166522	1	0.855194	0.943296	clu_1558_NA	TTC13	ENSG00000143643.13
1572	0.131344	0.0472617	0.0553685	0.00810685	chr1	230933861	230936158	Success	3.59915	8	0.515397	0.784016	clu_1559_NA	TTC13	ENSG00000143643.13
1573	0.00233633	0.118816	0.122349	0.00353329	chr1	230933861	230939386	Success	3.59915	8	0.515397	0.784016	clu_1559_NA	TTC13	ENSG00000143643.13
1574	-0.371304	0.0317114	0.0224736	-0.00923783	chr1	230933861	230954333	Success	3.59915	8	0.515397	0.784016	clu_1559_NA	TTC13	ENSG00000143643.13
1575	0.455698	0.0172274	0.0279151	0.0106877	chr1	230936264	230939386	Success	3.59915	8	0.515397	0.784016	clu_1559_NA	TTC13	ENSG00000143643.13
1576	-0.0127595	0.19967	0.202527	0.00285718	chr1	230940556	230943806	Success	3.59915	8	0.515397	0.784016	clu_1559_NA	TTC13	ENSG00000143643.13
1577	-0.154874	0.0306733	0.0269906	-0.00368277	chr1	230940556	230945389	Success	3.59915	8	0.515397	0.784016	clu_1559_NA	TTC13	ENSG00000143643.13
1578	0.103006	0.0558657	0.0636197	0.00775407	chr1	230940556	230954333	Success	3.59915	8	0.515397	0.784016	clu_1559_NA	TTC13	ENSG00000143643.13
1579	-0.109828	0.186994	0.172124	-0.0148697	chr1	230943898	230945389	Success	3.59915	8	0.515397	0.784016	clu_1559_NA	TTC13	ENSG00000143643.13
1580	-0.0436195	0.311781	0.306632	-0.00514873	chr1	230945454	230954333	Success	3.59915	8	0.515397	0.784016	clu_1559_NA	TTC13	ENSG00000143643.13
1581	-0.057763	0.352181	0.350545	-0.00163612	chr1	230990263	230995760	Success	1.53374	4	0.546596	0.802246	clu_1560_NA	ARV1	ENSG00000173409.14
1582	0.0107121	0.0125022	0.013326	0.000823881	chr1	230990263	231000138	Success	1.53374	4	0.546596	0.802246	clu_1560_NA	ARV1	ENSG00000173409.14
1583	-0.217631	0.0221708	0.0188074	-0.00336337	chr1	230990698	230995760	Success	1.53374	4	0.546596	0.802246	clu_1560_NA	ARV1	ENSG00000173409.14
1584	0.32405	0.0172335	0.0251287	0.00789521	chr1	230997267	230999623	Success	1.53374	4	0.546596	0.802246	clu_1560_NA	ARV1	ENSG00000173409.14
1585	-0.059368	0.595913	0.592193	-0.0037196	chr1	230997267	231000138	Success	1.53374	4	0.546596	0.802246	clu_1560_NA	ARV1	ENSG00000173409.14
1586	-0.0680377	0.35376	0.323304	-0.0304557	chr1	231229206	231238857	Success	0.514744	1	0.310279	0.631331	clu_1561_NA	C1orf131	ENSG00000143633.13
1587	0.0680377	0.64624	0.676696	0.0304557	chr1	231229209	231238857	Success	0.514744	1	0.310279	0.631331	clu_1561_NA	C1orf131	ENSG00000143633.13
1588	-0.168936	0.516893	0.532521	0.0156278	chr1	231241456	231250961	Success	3.78527	3	0.0557733	0.275552	clu_1562_NA	GNPAT	ENSG00000116906.13
1589	0.280134	0.0289296	0.046699	0.0177694	chr1	231241456	231250964	Success	3.78527	3	0.0557733	0.275552	clu_1562_NA	GNPAT	ENSG00000116906.13
1590	0.196576	0.0229981	0.0341482	0.0111501	chr1	231241456	231260507	Success	3.78527	3	0.0557733	0.275552	clu_1562_NA	GNPAT	ENSG00000116906.13
1591	-0.307773	0.431179	0.386632	-0.0445473	chr1	231251143	231260507	Success	3.78527	3	0.0557733	0.275552	clu_1562_NA	GNPAT	ENSG00000116906.13
1592	0.0278039	0.0238873	0.0252188	0.0013315	chr1	231267903	231269863	Success	0.013925	1	0.867462	0.946782	clu_1563_NA	GNPAT	ENSG00000116906.13
1593	-0.0278039	0.976113	0.974781	-0.0013315	chr1	231267903	231270758	Success	0.013925	1	0.867462	0.946782	clu_1563_NA	GNPAT	ENSG00000116906.13
1594	-0.0644585	0.449032	0.448945	-8.69915e-05	chr1	231339868	231347797	Success	0.23898	2	0.78743	0.914205	clu_1564_NA	SPRTN	ENSG00000010072.16
1595	0.139649	0.0256213	0.0314166	0.00579533	chr1	231339868	231351304	Success	0.23898	2	0.78743	0.914205	clu_1564_NA	SPRTN	ENSG00000010072.16
1596	-0.0751901	0.525347	0.519638	-0.00570834	chr1	231347925	231351304	Success	0.23898	2	0.78743	0.914205	clu_1564_NA	SPRTN	ENSG00000010072.16
1597	-0.0740967	0.502625	0.523468	0.0208422	chr1	231366475	231367569	Success	1.38264	2	0.250914	0.57166	clu_1565_NA	EGLN1	ENSG00000135766.9	AL445524.2 ENSG00000287856.1
1598	0.248547	0.0161151	0.023174	0.00705887	chr1	231366475	231370562	Success	1.38264	2	0.250914	0.57166	clu_1565_NA	EGLN1	ENSG00000135766.9	AL445524.2 ENSG00000287856.1
1599	-0.17445	0.48126	0.453358	-0.0279011	chr1	231367636	231370562	Success	1.38264	2	0.250914	0.57166	clu_1565_NA	EGLN1	ENSG00000135766.9	AL445524.2 ENSG00000287856.1
1600	-0.127745	0.036825	0.0363736	-0.000451362	chr1	231522637	231524426	Success	2.32424	4	0.325302	0.64551	clu_1566_NA	AL445524.1	ENSG00000233461.6	AL445524.2 ENSG00000287856.1
1601	-0.104495	0.439897	0.444726	0.00482897	chr1	231522637	231527338	Success	2.32424	4	0.325302	0.64551	clu_1566_NA	AL445524.1	ENSG00000233461.6	AL445524.2 ENSG00000287856.1
1602	-0.00501253	0.107195	0.119707	0.0125123	chr1	231522637	231528420	Success	2.32424	4	0.325302	0.64551	clu_1566_NA	AL445524.1	ENSG00000233461.6	AL445524.2 ENSG00000287856.1
1603	0.420586	0.0134641	0.0230123	0.00954817	chr1	231524541	231527338	Success	2.32424	4	0.325302	0.64551	clu_1566_NA	AL445524.1	ENSG00000233461.6	AL445524.2 ENSG00000287856.1
1604	-0.183333	0.402619	0.376181	-0.0264381	chr1	231527415	231528420	Success	2.32424	4	0.325302	0.64551	clu_1566_NA	AL445524.1	ENSG00000233461.6	AL445524.2 ENSG00000287856.1
1605	-0.437033	0.977181	0.947	-0.030181	chr1	231561255	231564528	Success	2.00887	1	0.0450238	0.245924	clu_1567_NA	TSNAX	ENSG00000116918.15	TSNAX-DISC1 ENSG00000270106.6
1606	0.437033	0.0228192	0.0530002	0.030181	chr1	231563629	231564528	Success	2.00887	1	0.0450238	0.245924	clu_1567_NA	TSNAX	ENSG00000116918.15	TSNAX-DISC1 ENSG00000270106.6
1607	-0.153114	0.404747	0.390798	-0.0139486	chr1	232950744	232955557	Success	5.31718	2	0.00490659	0.07009	clu_1569_NA	NTPCR	ENSG00000135778.12
1608	0.30639	0.0613405	0.0937727	0.0324322	chr1	232950744	232956347	Success	5.31718	2	0.00490659	0.07009	clu_1569_NA	NTPCR	ENSG00000135778.12
1609	-0.153276	0.533912	0.515429	-0.0184836	chr1	232955719	232956347	Success	5.31718	2	0.00490659	0.07009	clu_1569_NA	NTPCR	ENSG00000135778.12
1610	0.0900527	0.435194	0.45152	0.0163264	chr1	232956443	232969909	Success	1.32014	2	0.267097	0.586453	clu_1570_NA	NTPCR	ENSG00000135778.12
1611	-0.133823	0.0683198	0.0566647	-0.011655	chr1	232956443	232978163	Success	1.32014	2	0.267097	0.586453	clu_1570_NA	NTPCR	ENSG00000135778.12
1612	0.0437705	0.496486	0.491815	-0.00467139	chr1	232970118	232978163	Success	1.32014	2	0.267097	0.586453	clu_1570_NA	NTPCR	ENSG00000135778.12
1613	0.269033	0.633535	0.747529	0.113994	chr1	233057290	233090061	Success	1.23886	1	0.11547	0.404208	clu_1571_NA	PCNX2	ENSG00000135749.19
1614	-0.269033	0.366465	0.252471	-0.113994	chr1	233065661	233090061	Success	1.23886	1	0.11547	0.404208	clu_1571_NA	PCNX2	ENSG00000135749.19
1615	0.429182	0.256536	0.395047	0.138512	chr1	233261321	233262045	Success	4.06891	2	0.0170961	0.145934	clu_1572_NA	PCNX2	ENSG00000135749.19
1616	-0.298085	0.361092	0.268703	-0.0923896	chr1	233261321	233262958	Success	4.06891	2	0.0170961	0.145934	clu_1572_NA	PCNX2	ENSG00000135749.19
1617	-0.131097	0.382372	0.33625	-0.0461223	chr1	233262165	233262958	Success	4.06891	2	0.0170961	0.145934	clu_1572_NA	PCNX2	ENSG00000135749.19
1618	0.011942	0.411626	0.400452	-0.0111741	chr1	233328833	233346442	Success	0.179989	2	0.835279	0.933809	clu_1573_NA	MAP3K21	ENSG00000143674.11
1619	-0.0843344	0.0568506	0.0502309	-0.00661978	chr1	233328833	233353807	Success	0.179989	2	0.835279	0.933809	clu_1573_NA	MAP3K21	ENSG00000143674.11
1620	0.0723924	0.531523	0.549317	0.0177939	chr1	233346622	233353807	Success	0.179989	2	0.835279	0.933809	clu_1573_NA	MAP3K21	ENSG00000143674.11
1621	0.0539508	0.952917	0.957528	0.00461133	chr1	234373678	234374230	Success	0.173482	1	0.555837	0.807283	clu_1574_NA	COA6	ENSG00000168275.15
1622	-0.0539508	0.0470833	0.042472	-0.00461133	chr1	234373840	234374230	Success	0.173482	1	0.555837	0.807283	clu_1574_NA	COA6	ENSG00000168275.15
1623	-0.357634	0.992306	0.984393	-0.00791291	chr1	234374389	234383723	Success	1.52686	1	0.0805524	0.333975	clu_1575_NA	COA6	ENSG00000168275.15
1624	0.357634	0.00769416	0.0156071	0.00791291	chr1	234377609	234383723	Success	1.52686	1	0.0805524	0.333975	clu_1575_NA	COA6	ENSG00000168275.15
1625	0.0617612	0.437737	0.43067	-0.00706634	chr1	234392552	234393362	Success	0.697267	2	0.497945	0.775376	clu_1576_NA	TARBP1	ENSG00000059588.10
1626	-0.164123	0.028281	0.0221986	-0.00608233	chr1	234392552	234393646	Success	0.697267	2	0.497945	0.775376	clu_1576_NA	TARBP1	ENSG00000059588.10
1627	0.102361	0.533982	0.547131	0.0131487	chr1	234393486	234393646	Success	0.697267	2	0.497945	0.775376	clu_1576_NA	TARBP1	ENSG00000059588.10
1628	-0.0848734	0.49083	0.488552	-0.00227773	chr1	234393837	234398382	Success	3.33949	4	0.153857	0.4559	clu_1577_NA	TARBP1	ENSG00000059588.10
1629	0.302006	0.0438876	0.0643194	0.0204317	chr1	234393837	234401181	Success	3.33949	4	0.153857	0.4559	clu_1577_NA	TARBP1	ENSG00000059588.10
1630	-0.170747	0.0675658	0.0617181	-0.00584769	chr1	234398553	234400853	Success	3.33949	4	0.153857	0.4559	clu_1577_NA	TARBP1	ENSG00000059588.10
1631	-0.164326	0.331761	0.305	-0.0267612	chr1	234398553	234401181	Success	3.33949	4	0.153857	0.4559	clu_1577_NA	TARBP1	ENSG00000059588.10
1632	0.11794	0.0659559	0.0804108	0.0144549	chr1	234400948	234401181	Success	3.33949	4	0.153857	0.4559	clu_1577_NA	TARBP1	ENSG00000059588.10
1633	-0.0346023	0.488808	0.485778	-0.0030303	chr1	234425793	234427317	Success	0.221909	2	0.800988	0.918869	clu_1578_NA	TARBP1	ENSG00000059588.10
1634	0.0729967	0.0696236	0.0770523	0.00742867	chr1	234425793	234427576	Success	0.221909	2	0.800988	0.918869	clu_1578_NA	TARBP1	ENSG00000059588.10
1635	-0.0383944	0.441568	0.43717	-0.00439836	chr1	234427388	234427576	Success	0.221909	2	0.800988	0.918869	clu_1578_NA	TARBP1	ENSG00000059588.10
1636	-0.15324	0.343263	0.339915	-0.00334803	chr1	234430301	234433410	Success	1.69253	4	0.495569	0.773438	clu_1579_NA	TARBP1	ENSG00000059588.10
1637	-0.153339	0.0203093	0.0201092	-0.000200086	chr1	234430301	234437275	Success	1.69253	4	0.495569	0.773438	clu_1579_NA	TARBP1	ENSG00000059588.10
1638	0.613535	0.00867565	0.0184949	0.00981923	chr1	234430301	234446803	Success	1.69253	4	0.495569	0.773438	clu_1579_NA	TARBP1	ENSG00000059588.10
1639	-0.153504	0.32296	0.319725	-0.00323455	chr1	234433571	234437275	Success	1.69253	4	0.495569	0.773438	clu_1579_NA	TARBP1	ENSG00000059588.10
1640	-0.153451	0.304793	0.301756	-0.00303656	chr1	234437372	234446803	Success	1.69253	4	0.495569	0.773438	clu_1579_NA	TARBP1	ENSG00000059588.10
1641	0.0037756	0.411625	0.413455	0.00183004	chr1	234448576	234450428	Success	0.0015213	1	0.956011	0.985542	clu_1580_NA	TARBP1	ENSG00000059588.10
1642	-0.0037756	0.588375	0.586545	-0.00183004	chr1	234448579	234450428	Success	0.0015213	1	0.956011	0.985542	clu_1580_NA	TARBP1	ENSG00000059588.10
1643	-0.323706	0.947724	0.904661	-0.0430634	chr1	234465708	234467502	Success	2.43715	1	0.0272594	0.18874	clu_1581_NA	TARBP1	ENSG00000059588.10
1644	0.323706	0.0522758	0.0953392	0.0430634	chr1	234466876	234467502	Success	2.43715	1	0.0272594	0.18874	clu_1581_NA	TARBP1	ENSG00000059588.10
1645	0.014496	0.615333	0.622172	0.00683901	chr1	234607852	234608447	Success	0.0399223	1	0.777508	0.909716	clu_1582_NA	IRF2BP2	ENSG00000168264.10
1646	-0.014496	0.384667	0.377828	-0.00683901	chr1	234607852	234608495	Success	0.0399223	1	0.777508	0.909716	clu_1582_NA	IRF2BP2	ENSG00000168264.10
1647	0.1545	0.0243494	0.0400251	0.0156757	chr1	235113910	235119339	Success	8.74653	2	0.000159013	0.0080149	clu_1583_NA	TOMM20	ENSG00000173726.11
1648	-0.381354	0.948943	0.912779	-0.0361641	chr1	235113910	235119818	Success	8.74653	2	0.000159013	0.0080149	clu_1583_NA	TOMM20	ENSG00000173726.11
1649	0.226854	0.026708	0.0471964	0.0204884	chr1	235119406	235119818	Success	8.74653	2	0.000159013	0.0080149	clu_1583_NA	TOMM20	ENSG00000173726.11
1650	-0.0679585	0.00778222	0.00679994	-0.000982277	chr1	235122372	235127629	Success	0.107203	1	0.643335	0.849226	clu_1584_NA	TOMM20	ENSG00000173726.11
1651	0.0679585	0.992218	0.9932	0.000982277	chr1	235122372	235128595	Success	0.107203	1	0.643335	0.849226	clu_1584_NA	TOMM20	ENSG00000173726.11
1652	-0.110641	0.0596879	0.0484129	-0.011275	chr1	235135767	235136034	Success	0.325311	1	0.41989	0.72015	clu_1585_NA	RBM34	ENSG00000188739.15	ARID4B ENSG00000054267.22
1653	0.110641	0.940312	0.951587	0.011275	chr1	235135770	235136034	Success	0.325311	1	0.41989	0.72015	clu_1585_NA	RBM34	ENSG00000188739.15	ARID4B ENSG00000054267.22
1654	-0.323381	0.44882	0.401239	-0.0475807	chr1	235155112	235160511	Success	9.54437	2	7.16029e-05	0.00438084	clu_1586_NA	RBM34	ENSG00000188739.15	ARID4B ENSG00000054267.22
1655	0.5833	0.0584664	0.129421	0.0709545	chr1	235155112	235160893	Success	9.54437	2	7.16029e-05	0.00438084	clu_1586_NA	RBM34	ENSG00000188739.15	ARID4B ENSG00000054267.22
1656	-0.259919	0.492714	0.46934	-0.0233738	chr1	235160647	235160893	Success	9.54437	2	7.16029e-05	0.00438084	clu_1586_NA	RBM34	ENSG00000188739.15	ARID4B ENSG00000054267.22
1657	0.004797	0.816549	0.817981	0.00143279	chr1	235196115	235213769	Success	0.000660278	1	0.971012	0.991077	clu_1587_NA	ARID4B	ENSG00000054267.22
1658	-0.004797	0.183451	0.182019	-0.00143279	chr1	235196115	235213877	Success	0.000660278	1	0.971012	0.991077	clu_1587_NA	ARID4B	ENSG00000054267.22
1659	0.028092	0.35501	0.358638	0.00362848	chr1	235328778	235335242	Success	1.86554	3	0.292004	0.611635	clu_1588_NA	GGPS1	ENSG00000152904.11	TBCE ENSG00000285053.1
1660	-0.289761	0.0207198	0.0152321	-0.00548768	chr1	235328778	235341708	Success	1.86554	3	0.292004	0.611635	clu_1588_NA	GGPS1	ENSG00000152904.11	TBCE ENSG00000285053.1
1661	0.272057	0.0607876	0.0783762	0.0175886	chr1	235330500	235335242	Success	1.86554	3	0.292004	0.611635	clu_1588_NA	GGPS1	ENSG00000152904.11	TBCE ENSG00000285053.1
1662	-0.0103886	0.563483	0.547753	-0.0157294	chr1	235335334	235341708	Success	1.86554	3	0.292004	0.611635	clu_1588_NA	GGPS1	ENSG00000152904.11	TBCE ENSG00000285053.1
1663	0.0809678	0.917275	0.928761	0.0114867	chr1	235367504	235380019	Success	0.278006	1	0.455871	0.744838	clu_1589_NA	TBCE	ENSG00000285053.1	TBCE ENSG00000284770.2
1664	-0.0809678	0.0827255	0.0712388	-0.0114867	chr1	235367552	235380019	Success	0.278006	1	0.455871	0.744838	clu_1589_NA	TBCE	ENSG00000285053.1	TBCE ENSG00000284770.2
1665	-0.544509	0.49862	0.425045	-0.0735752	chr1	235380149	235401503	Success	13.1141	2	2.01655e-06	0.000316404	clu_1590_NA	TBCE	ENSG00000285053.1	TBCE ENSG00000284770.2
1666	0.929254	0.0270154	0.100537	0.0735212	chr1	235380149	235414433	Success	13.1141	2	2.01655e-06	0.000316404	clu_1590_NA	TBCE	ENSG00000285053.1	TBCE ENSG00000284770.2
1667	-0.384746	0.474364	0.474418	5.39599e-05	chr1	235401587	235414433	Success	13.1141	2	2.01655e-06	0.000316404	clu_1590_NA	TBCE	ENSG00000285053.1	TBCE ENSG00000284770.2
1668	-0.429677	0.460601	0.428093	-0.0325083	chr1	235414618	235419473	Success	4.49554	2	0.0111587	0.117226	clu_1591_NA	TBCE	ENSG00000285053.1	TBCE ENSG00000284770.2
1669	0.767819	0.0109359	0.0336615	0.0227256	chr1	235414618	235427140	Success	4.49554	2	0.0111587	0.117226	clu_1591_NA	TBCE	ENSG00000285053.1	TBCE ENSG00000284770.2
1670	-0.338142	0.528463	0.538246	0.00978274	chr1	235419561	235427140	Success	4.49554	2	0.0111587	0.117226	clu_1591_NA	TBCE	ENSG00000285053.1	TBCE ENSG00000284770.2
1671	0.199585	0.0251684	0.052749	0.0275806	chr1	235430804	235432946	Success	7.3135	2	0.000666482	0.0205827	clu_1592_NA	TBCE	ENSG00000285053.1	TBCE ENSG00000284770.2
1672	-0.611441	0.95116	0.885908	-0.0652528	chr1	235430804	235434204	Success	7.3135	2	0.000666482	0.0205827	clu_1592_NA	TBCE	ENSG00000285053.1	TBCE ENSG00000284770.2
1673	0.411855	0.0236713	0.0613434	0.0376721	chr1	235433171	235434204	Success	7.3135	2	0.000666482	0.0205827	clu_1592_NA	TBCE	ENSG00000285053.1	TBCE ENSG00000284770.2
1674	-0.396495	0.661654	0.596823	-0.0648311	chr1	235484515	235489168	Success	6.3185	2	0.00180264	0.0381609	clu_1593_NA	B3GALNT2	ENSG00000162885.13
1675	0.654082	0.0340334	0.0877769	0.0537435	chr1	235484515	235494681	Success	6.3185	2	0.00180264	0.0381609	clu_1593_NA	B3GALNT2	ENSG00000162885.13
1676	-0.257586	0.304313	0.3154	0.0110876	chr1	235489268	235494681	Success	6.3185	2	0.00180264	0.0381609	clu_1593_NA	B3GALNT2	ENSG00000162885.13
1677	0.0718454	0.328209	0.358731	0.0305221	chr1	235494828	235496186	Success	0.220597	2	0.802039	0.919064	clu_1594_NA	B3GALNT2	ENSG00000162885.13
1678	-0.0822244	0.541459	0.507309	-0.0341501	chr1	235494828	235504141	Success	0.220597	2	0.802039	0.919064	clu_1594_NA	B3GALNT2	ENSG00000162885.13
1679	0.010379	0.130333	0.133961	0.00362801	chr1	235496308	235504141	Success	0.220597	2	0.802039	0.919064	clu_1594_NA	B3GALNT2	ENSG00000162885.13
1680	-0.0349783	0.322296	0.32443	0.0021333	chr1	236012043	236013411	Success	1.34804	4	0.6099	0.831549	clu_1596_NA	NID1	ENSG00000116962.15
1681	0.0932594	0.0331923	0.0379835	0.00479123	chr1	236012043	236017148	Success	1.34804	4	0.6099	0.831549	clu_1596_NA	NID1	ENSG00000116962.15
1682	0.0662795	0.0129195	0.0143908	0.00147135	chr1	236012043	236024070	Success	1.34804	4	0.6099	0.831549	clu_1596_NA	NID1	ENSG00000116962.15
1683	-0.127063	0.290221	0.266442	-0.0237793	chr1	236013560	236017148	Success	1.34804	4	0.6099	0.831549	clu_1596_NA	NID1	ENSG00000116962.15
1684	0.00250217	0.341371	0.356754	0.0153834	chr1	236017273	236024070	Success	1.34804	4	0.6099	0.831549	clu_1596_NA	NID1	ENSG00000116962.15
1685	-0.0952972	0.920461	0.905342	-0.0151198	chr1	236143036	236168706	Success	0.176599	1	0.552309	0.805284	clu_1597_NA	GPR137B	ENSG00000077585.14
1686	0.0952972	0.0795386	0.0946584	0.0151198	chr1	236145848	236168706	Success	0.176599	1	0.552309	0.805284	clu_1597_NA	GPR137B	ENSG00000077585.14
1687	-0.135675	0.354754	0.34493	-0.00982392	chr1	236243495	236249885	Success	2.02276	2	0.13229	0.429565	clu_1598_NA	ERO1B	ENSG00000086619.14
1688	0.316647	0.0925878	0.141514	0.0489258	chr1	236243495	236252050	Success	2.02276	2	0.13229	0.429565	clu_1598_NA	ERO1B	ENSG00000086619.14
1689	-0.180972	0.552658	0.513556	-0.0391019	chr1	236249967	236252050	Success	2.02276	2	0.13229	0.429565	clu_1598_NA	ERO1B	ENSG00000086619.14
1690	0.310839	0.259823	0.34348	0.0836575	chr1	236542787	236542915	Success	4.1874	2	0.0151857	0.137563	clu_1599_NA	LGALS8	ENSG00000116977.18
1691	-0.516135	0.366339	0.211816	-0.154524	chr1	236542787	236543560	Success	4.1874	2	0.0151857	0.137563	clu_1599_NA	LGALS8	ENSG00000116977.18
1692	0.205296	0.373838	0.444704	0.0708661	chr1	236543040	236543560	Success	4.1874	2	0.0151857	0.137563	clu_1599_NA	LGALS8	ENSG00000116977.18
1693	-0.00945836	0.866531	0.864328	-0.00220302	chr1	236795737	236803428	Success	0.00323063	1	0.935933	0.977779	clu_1600_NA	MTR	ENSG00000116984.13
1694	0.00945836	0.133469	0.135672	0.00220302	chr1	236795737	236803431	Success	0.00323063	1	0.935933	0.977779	clu_1600_NA	MTR	ENSG00000116984.13
1695	0.26471	0.484516	0.511985	0.0274691	chr1	236838599	236850344	Success	1.74506	2	0.174635	0.48549	clu_1601_NA	MTR	ENSG00000116984.13
1696	-0.463096	0.0454278	0.023184	-0.0222438	chr1	236838599	236859833	Success	1.74506	2	0.174635	0.48549	clu_1601_NA	MTR	ENSG00000116984.13
1697	0.198386	0.470056	0.464831	-0.00522538	chr1	236853088	236859833	Success	1.74506	2	0.174635	0.48549	clu_1601_NA	MTR	ENSG00000116984.13
1698	0.345587	0.127247	0.225422	0.0981744	chr1	240211235	240234251	Success	2.07112	1	0.0418257	0.236642	clu_1603_NA	FMN2	ENSG00000155816.20
1699	-0.345587	0.872753	0.774578	-0.0981744	chr1	240211235	240257945	Success	2.07112	1	0.0418257	0.236642	clu_1603_NA	FMN2	ENSG00000155816.20
1700	-0.075828	0.214818	0.190344	-0.0244746	chr1	241635794	241639882	Success	0.111598	1	0.636616	0.845115	clu_1604_NA	OPN3	ENSG00000054277.14	CHML ENSG00000203668.2
1701	0.075828	0.785182	0.809656	0.0244746	chr1	241636073	241639882	Success	0.111598	1	0.636616	0.845115	clu_1604_NA	OPN3	ENSG00000054277.14	CHML ENSG00000203668.2
1702	-0.0260401	0.0406726	0.0386885	-0.00198417	chr1	241848200	241848731	Success	0.0159947	1	0.858051	0.944247	clu_1605_NA	EXO1	ENSG00000174371.17
1703	0.0260401	0.959327	0.961312	0.00198417	chr1	241848353	241848731	Success	0.0159947	1	0.858051	0.944247	clu_1605_NA	EXO1	ENSG00000174371.17
1704	0.0450428	0.179157	0.203787	0.0246302	chr1	241849027	241849109	Success	4.20325	2	0.0149469	0.136668	clu_1606_NA	EXO1	ENSG00000174371.17
1705	-0.210174	0.639366	0.563448	-0.0759186	chr1	241849027	241850409	Success	4.20325	2	0.0149469	0.136668	clu_1606_NA	EXO1	ENSG00000174371.17
1706	0.165131	0.181477	0.232765	0.0512884	chr1	241849216	241850409	Success	4.20325	2	0.0149469	0.136668	clu_1606_NA	EXO1	ENSG00000174371.17
1707	0.203297	0.446668	0.464494	0.0178253	chr1	241850586	241852292	Success	4.69203	2	0.00916807	0.104069	clu_1607_NA	EXO1	ENSG00000174371.17
1708	-0.39679	0.0746987	0.0426278	-0.0320709	chr1	241850586	241853358	Success	4.69203	2	0.00916807	0.104069	clu_1607_NA	EXO1	ENSG00000174371.17
1709	0.193494	0.478633	0.492878	0.0142456	chr1	241852411	241853358	Success	4.69203	2	0.00916807	0.104069	clu_1607_NA	EXO1	ENSG00000174371.17
1710	-0.00243713	0.963789	0.963619	-0.000170495	chr1	241857482	241858506	Success	4.48957e-05	1	0.992439	0.998101	clu_1608_NA	EXO1	ENSG00000174371.17
1711	0.00243713	0.036211	0.0363815	0.000170495	chr1	241857482	241858630	Success	4.48957e-05	1	0.992439	0.998101	clu_1608_NA	EXO1	ENSG00000174371.17
1712	0.149356	0.0583281	0.0662179	0.0078898	chr1	241861502	241866585	Success	0.298516	2	0.741919	0.89448	clu_1609_NA	EXO1	ENSG00000174371.17
1713	0.0292589	0.86607	0.871953	0.00588286	chr1	241861502	241866830	Success	0.298516	2	0.741919	0.89448	clu_1609_NA	EXO1	ENSG00000174371.17
1714	-0.178615	0.0756021	0.0618295	-0.0137727	chr1	241866731	241866830	Success	0.298516	2	0.741919	0.89448	clu_1609_NA	EXO1	ENSG00000174371.17
1715	-0.0598417	0.694785	0.668831	-0.025954	chr1	241867055	241872032	Success	0.179799	1	0.548729	0.803403	clu_1610_NA	EXO1	ENSG00000174371.17
1716	0.0598417	0.305215	0.331169	0.025954	chr1	241867055	241872035	Success	0.179799	1	0.548729	0.803403	clu_1610_NA	EXO1	ENSG00000174371.17
1717	0.206574	0.801669	0.859351	0.0576816	chr1	243225321	243255040	Success	1.0697	1	0.143557	0.44447	clu_1611_NA	CEP170	ENSG00000143702.16
1718	-0.206574	0.198331	0.140649	-0.0576816	chr1	243225321	243255047	Success	1.0697	1	0.143557	0.44447	clu_1611_NA	CEP170	ENSG00000143702.16
1719	0.052557	0.222496	0.251247	0.028751	chr1	243140107	243142286	Success	0.405759	2	0.66647	0.860938	clu_1612_NA	CEP170	ENSG00000143702.16
1720	-0.136715	0.681494	0.636856	-0.0446382	chr1	243140107	243142316	Success	0.405759	2	0.66647	0.860938	clu_1612_NA	CEP170	ENSG00000143702.16
1721	0.0841576	0.0960098	0.111897	0.0158871	chr1	243140107	243142367	Success	0.405759	2	0.66647	0.860938	clu_1612_NA	CEP170	ENSG00000143702.16
1722	0.0973249	0.240176	0.277466	0.0372902	chr1	243156347	243164284	Success	0.644653	1	0.256176	0.575287	clu_1613_NA	CEP170	ENSG00000143702.16
1723	-0.0973249	0.759824	0.722534	-0.0372902	chr1	243156455	243164284	Success	0.644653	1	0.256176	0.575287	clu_1613_NA	CEP170	ENSG00000143702.16
1724	-0.121756	0.444768	0.38802	-0.0567482	chr1	243172846	243185779	Success	0.909184	2	0.402853	0.710354	clu_1614_NA	CEP170	ENSG00000143702.16
1725	-0.0733197	0.187917	0.172076	-0.0158403	chr1	243172846	243186259	Success	0.909184	2	0.402853	0.710354	clu_1614_NA	CEP170	ENSG00000143702.16
1726	0.195076	0.367316	0.439904	0.0725884	chr1	243186072	243186259	Success	0.909184	2	0.402853	0.710354	clu_1614_NA	CEP170	ENSG00000143702.16
1727	0.590869	0.0752165	0.209581	0.134365	chr1	243256240	243270092	Success	3.79516	1	0.00586827	0.0785853	clu_1615_NA	SDCCAG8	ENSG00000054282.16
1728	-0.590869	0.924783	0.790419	-0.134365	chr1	243256240	243270105	Success	3.79516	1	0.00586827	0.0785853	clu_1615_NA	SDCCAG8	ENSG00000054282.16
1729	-0.181531	0.52599	0.462351	-0.063639	chr1	243286397	243293091	Success	1.68504	2	0.185436	0.501368	clu_1616_NA	SDCCAG8	ENSG00000054282.16
1730	0.282849	0.193205	0.270203	0.0769982	chr1	243286397	243304713	Success	1.68504	2	0.185436	0.501368	clu_1616_NA	SDCCAG8	ENSG00000054282.16
1731	-0.101317	0.280804	0.267445	-0.0133593	chr1	243293219	243304713	Success	1.68504	2	0.185436	0.501368	clu_1616_NA	SDCCAG8	ENSG00000054282.16
1732	0.0777066	0.20607	0.232657	0.0265874	chr1	243316893	243318037	Success	0.102788	1	0.650257	0.851479	clu_1617_NA	SDCCAG8	ENSG00000054282.16
1733	-0.0777066	0.79393	0.767343	-0.0265874	chr1	243316893	243330540	Success	0.102788	1	0.650257	0.851479	clu_1617_NA	SDCCAG8	ENSG00000054282.16
1734	0.516461	0.132221	0.29974	0.167518	chr1	243304777	243305012	Success	3.80402	1	0.00581089	0.0784125	clu_1618_NA	SDCCAG8	ENSG00000054282.16
1735	-0.516461	0.867779	0.70026	-0.167518	chr1	243304777	243307989	Success	3.80402	1	0.00581089	0.0784125	clu_1618_NA	SDCCAG8	ENSG00000054282.16
1736	0.103874	0.775387	0.801333	0.0259453	chr1	244653355	244686597	Success	1.07337	2	0.341854	0.659524	clu_1619_NA	DESI2	ENSG00000121644.19
1737	0.145259	0.101355	0.109173	0.00781727	chr1	244654025	244656296	Success	1.07337	2	0.341854	0.659524	clu_1619_NA	DESI2	ENSG00000121644.19
1738	-0.249133	0.123257	0.0894948	-0.0337626	chr1	244654025	244686597	Success	1.07337	2	0.341854	0.659524	clu_1619_NA	DESI2	ENSG00000121644.19
1739	0.0161493	0.450918	0.473398	0.0224795	chr1	244686669	244689249	Success	0.495364	2	0.609349	0.831264	clu_1620_NA	DESI2	ENSG00000121644.19
1740	0.0759897	0.0539718	0.0601566	0.00618484	chr1	244686669	244691879	Success	0.495364	2	0.609349	0.831264	clu_1620_NA	DESI2	ENSG00000121644.19
1741	-0.092139	0.49511	0.466446	-0.0286643	chr1	244689342	244691879	Success	0.495364	2	0.609349	0.831264	clu_1620_NA	DESI2	ENSG00000121644.19
1742	-0.0557172	0.322401	0.303257	-0.0191439	chr1	244835756	244841944	Success	0.276409	2	0.758503	0.900725	clu_1621_NA	COX20	ENSG00000203667.10
1743	0.00777671	0.249159	0.249727	0.000568403	chr1	244835756	244842195	Success	0.276409	2	0.758503	0.900725	clu_1621_NA	COX20	ENSG00000203667.10
1744	0.0479405	0.428441	0.447016	0.0185755	chr1	244842058	244842195	Success	0.276409	2	0.758503	0.900725	clu_1621_NA	COX20	ENSG00000203667.10
1745	-0.182362	0.00365401	0.00310026	-0.000553749	chr1	244848856	244854318	Success	0.449258	3	0.825786	0.930048	clu_1622_NA	HNRNPU	ENSG00000153187.20
1746	0.158396	0.00308506	0.00368029	0.000595228	chr1	244848856	244854382	Success	0.449258	3	0.825786	0.930048	clu_1622_NA	HNRNPU	ENSG00000153187.20
1747	0.0433	0.0195075	0.0207412	0.00123371	chr1	244848856	244854973	Success	0.449258	3	0.825786	0.930048	clu_1622_NA	HNRNPU	ENSG00000153187.20
1748	-0.0193339	0.973753	0.972478	-0.00127519	chr1	244854503	244854973	Success	0.449258	3	0.825786	0.930048	clu_1622_NA	HNRNPU	ENSG00000153187.20
1749	-0.0510052	0.218744	0.201811	-0.0169326	chr1	244862730	244863617	Success	0.997825	1	0.157751	0.46112	clu_1623_NA	HNRNPU	ENSG00000153187.20
1750	0.0510052	0.781256	0.798189	0.0169326	chr1	244862730	244863674	Success	0.997825	1	0.157751	0.46112	clu_1623_NA	HNRNPU	ENSG00000153187.20
1751	-0.333088	0.798495	0.670565	-0.12793	chr1	246999440	246999912	Success	2.90083	1	0.016011	0.141595	clu_1624_NA	ZNF695	ENSG00000197472.15	ZNF670-ZNF695 ENSG00000135747.11
1752	0.333088	0.201505	0.329435	0.12793	chr1	246999440	246999948	Success	2.90083	1	0.016011	0.141595	clu_1624_NA	ZNF695	ENSG00000197472.15	ZNF670-ZNF695 ENSG00000135747.11
1753	-0.0685875	0.193866	0.179024	-0.0148428	chr1	829104	841200	Success	0.138549	3	0.964276	0.988355	clu_493_NA	LINC01128	ENSG00000228794.10
1754	0.041901	0.279509	0.288262	0.0087534	chr1	829104	847654	Success	0.138549	3	0.964276	0.988355	clu_493_NA	LINC01128	ENSG00000228794.10
1755	-0.0691833	0.244658	0.225792	-0.0188661	chr1	829104	851927	Success	0.138549	3	0.964276	0.988355	clu_493_NA	LINC01128	ENSG00000228794.10
1756	0.0958699	0.281966	0.306922	0.0249556	chr1	847806	851927	Success	0.138549	3	0.964276	0.988355	clu_493_NA	LINC01128	ENSG00000228794.10
1757	-0.0956495	0.932247	0.919119	-0.0131284	chr1	924948	925922	Success	0.154487	1	0.57831	0.818821	clu_495_NA	SAMD11	ENSG00000187634.12
1758	0.0956495	0.0677527	0.0808811	0.0131284	chr1	925189	925922	Success	0.154487	1	0.57831	0.818821	clu_495_NA	SAMD11	ENSG00000187634.12
1759	0.00875023	0.426405	0.430691	0.00428574	chr1	939129	939272	Success	0.0114385	1	0.879778	0.952933	clu_496_NA	SAMD11	ENSG00000187634.12
1760	-0.00875023	0.573595	0.569309	-0.00428574	chr1	939129	939275	Success	0.0114385	1	0.879778	0.952933	clu_496_NA	SAMD11	ENSG00000187634.12
1761	-0.112393	0.402241	0.337313	-0.064928	chr1	939412	941144	Success	1.6931	3	0.335825	0.655611	clu_497_NA	SAMD11	ENSG00000187634.12
1762	-0.190246	0.0483591	0.0375158	-0.0108433	chr1	939412	942136	Success	1.6931	3	0.335825	0.655611	clu_497_NA	SAMD11	ENSG00000187634.12
1763	0.0568602	0.164541	0.163428	-0.0011129	chr1	939460	941144	Success	1.6931	3	0.335825	0.655611	clu_497_NA	SAMD11	ENSG00000187634.12
1764	0.245779	0.384859	0.461743	0.0768843	chr1	941306	942136	Success	1.6931	3	0.335825	0.655611	clu_497_NA	SAMD11	ENSG00000187634.12
1765	-0.0912008	0.383153	0.372965	-0.0101881	chr1	943058	943253	Success	0.835122	2	0.433821	0.729816	clu_498_NA	SAMD11	ENSG00000187634.12
1766	0.152397	0.0347545	0.0431618	0.00840733	chr1	943058	943698	Success	0.835122	2	0.433821	0.729816	clu_498_NA	SAMD11	ENSG00000187634.12
1767	-0.0611961	0.582093	0.583874	0.00178076	chr1	943377	943698	Success	0.835122	2	0.433821	0.729816	clu_498_NA	SAMD11	ENSG00000187634.12
1768	-0.0191613	0.307654	0.299552	-0.0081021	chr1	944800	945042	Success	0.102572	1	0.6506	0.851479	clu_499_NA	NOC2L	ENSG00000188976.11
1769	0.0191613	0.692346	0.700448	0.0081021	chr1	944800	945057	Success	0.102572	1	0.6506	0.851479	clu_499_NA	NOC2L	ENSG00000188976.11
1770	-0.0888176	0.0193856	0.015748	-0.0036376	chr1	954082	954464	Success	0.310203	2	0.733298	0.889911	clu_500_NA	NOC2L	ENSG00000188976.11
1771	0.126096	0.958576	0.965402	0.00682604	chr1	954082	955923	Success	0.310203	2	0.733298	0.889911	clu_500_NA	NOC2L	ENSG00000188976.11
1772	-0.037278	0.0220382	0.0188497	-0.00318845	chr1	954523	955923	Success	0.310203	2	0.733298	0.889911	clu_500_NA	NOC2L	ENSG00000188976.11
1773	-0.0169491	0.304614	0.297481	-0.00713255	chr1	962047	962286	Success	0.00806925	1	0.898911	0.963168	clu_501_NA	KLHL17	ENSG00000187961.14
1774	0.0169491	0.695386	0.702519	0.00713255	chr1	962047	962355	Success	0.00806925	1	0.898911	0.963168	clu_501_NA	KLHL17	ENSG00000187961.14
1775	0.099711	0.343754	0.39003	0.0462757	chr1	962917	963032	Success	0.461945	1	0.336455	0.655906	clu_502_NA	KLHL17	ENSG00000187961.14
1776	-0.099711	0.656246	0.60997	-0.0462757	chr1	962917	963109	Success	0.461945	1	0.336455	0.655906	clu_502_NA	KLHL17	ENSG00000187961.14
1777	-0.164045	0.542098	0.46026	-0.0818388	chr1	964167	964349	Success	1.06094	1	0.145209	0.445663	clu_503_NA	KLHL17	ENSG00000187961.14
1778	0.164045	0.457902	0.53974	0.0818388	chr1	964180	964349	Success	1.06094	1	0.145209	0.445663	clu_503_NA	KLHL17	ENSG00000187961.14
1779	-0.0579494	0.453305	0.441788	-0.0115163	chr1	999432	999526	Success	0.955901	5	0.861209	0.944915	clu_504_NA	HES4	ENSG00000188290.10
1780	0.0887697	0.0176152	0.0198807	0.00226547	chr1	999432	999533	Success	0.955901	5	0.861209	0.944915	clu_504_NA	HES4	ENSG00000188290.10
1781	0.0837298	0.00397531	0.00446401	0.000488704	chr1	999432	999692	Success	0.955901	5	0.861209	0.944915	clu_504_NA	HES4	ENSG00000188290.10
1782	-0.0141636	0.271545	0.276492	0.00494651	chr1	999613	999692	Success	0.955901	5	0.861209	0.944915	clu_504_NA	HES4	ENSG00000188290.10
1783	-0.0886789	0.0190176	0.0179736	-0.00104404	chr1	999613	999866	Success	0.955901	5	0.861209	0.944915	clu_504_NA	HES4	ENSG00000188290.10
1784	-0.0117077	0.234542	0.239402	0.00485968	chr1	999787	999866	Success	0.955901	5	0.861209	0.944915	clu_504_NA	HES4	ENSG00000188290.10
1785	0.298228	0.127232	0.187888	0.060656	chr1	1001263	1002207	Success	2.60595	3	0.156922	0.459538	clu_505_NA	ISG15	ENSG00000187608.10
1786	-0.32656	0.528308	0.417684	-0.110624	chr1	1001263	1008194	Success	2.60595	3	0.156922	0.459538	clu_505_NA	ISG15	ENSG00000187608.10
1787	-0.215261	0.169479	0.149766	-0.0197129	chr1	1001281	1008194	Success	2.60595	3	0.156922	0.459538	clu_505_NA	ISG15	ENSG00000187608.10
1788	0.243593	0.174981	0.244662	0.0696807	chr1	1002302	1008194	Success	2.60595	3	0.156922	0.459538	clu_505_NA	ISG15	ENSG00000187608.10
1789	-0.196448	0.861896	0.808181	-0.0537151	chr1	1008279	1013984	Success	0.799961	1	0.205914	0.524381	clu_506_NA	ISG15	ENSG00000187608.10
1790	0.196448	0.138104	0.191819	0.0537151	chr1	1013576	1013984	Success	0.799961	1	0.205914	0.524381	clu_506_NA	ISG15	ENSG00000187608.10
1791	-0.126082	0.0621007	0.0482713	-0.0138294	chr1	1050837	1051032	Success	0.775025	2	0.460692	0.747669	clu_507_NA	AGRN	ENSG00000188157.15
1792	0.150371	0.88027	0.902133	0.0218629	chr1	1050837	1051253	Success	0.775025	2	0.460692	0.747669	clu_507_NA	AGRN	ENSG00000188157.15
1793	-0.0242886	0.0576291	0.0495956	-0.00803354	chr1	1051043	1051253	Success	0.775025	2	0.460692	0.747669	clu_507_NA	AGRN	ENSG00000188157.15
1794	0.184528	0.193659	0.257816	0.064157	chr1	1082987	1083915	Success	1.1675	1	0.126496	0.422434	clu_508_NA	C1orf159	ENSG00000131591.17
1795	-0.184528	0.806341	0.742184	-0.064157	chr1	1082987	1084353	Success	1.1675	1	0.126496	0.422434	clu_508_NA	C1orf159	ENSG00000131591.17
1796	0.0440511	0.961583	0.964709	0.00312547	chr1	1217688	1218458	Success	0.112396	1	0.635412	0.844889	clu_509_NA	SDF4	ENSG00000078808.17
1797	-0.0440511	0.038417	0.0352915	-0.00312547	chr1	1217804	1218458	Success	0.112396	1	0.635412	0.844889	clu_509_NA	SDF4	ENSG00000078808.17
1798	0.81827	0.00668302	0.0334094	0.0267263	chr1	1218922	1223244	Success	6.41809	1	0.000339982	0.0132294	clu_510_NA	SDF4	ENSG00000078808.17
1799	-0.81827	0.993317	0.966591	-0.0267263	chr1	1218927	1223244	Success	6.41809	1	0.000339982	0.0132294	clu_510_NA	SDF4	ENSG00000078808.17
1800	0.154218	0.0797114	0.10272	0.0230082	chr1	1257310	1262269	Success	1.11068	2	0.329335	0.650379	clu_511_NA	UBE2J2	ENSG00000160087.20
1801	-0.134516	0.845605	0.816403	-0.0292017	chr1	1257310	1263346	Success	1.11068	2	0.329335	0.650379	clu_511_NA	UBE2J2	ENSG00000160087.20
1802	-0.0197015	0.0746834	0.080877	0.00619354	chr1	1262390	1263346	Success	1.11068	2	0.329335	0.650379	clu_511_NA	UBE2J2	ENSG00000160087.20
1803	-0.0343576	0.079264	0.069866	-0.00939803	chr1	1263386	1266098	Success	0.56502	2	0.568349	0.813911	clu_512_NA	UBE2J2	ENSG00000160087.20
1804	-0.0794556	0.0615117	0.0518276	-0.00968404	chr1	1263386	1267733	Success	0.56502	2	0.568349	0.813911	clu_512_NA	UBE2J2	ENSG00000160087.20
1805	0.113813	0.859224	0.878306	0.0190821	chr1	1263386	1267862	Success	0.56502	2	0.568349	0.813911	clu_512_NA	UBE2J2	ENSG00000160087.20
1806	-0.534479	0.137244	0.0517924	-0.0854515	chr1	1267992	1272853	Success	5.32395	1	0.00110196	0.0278761	clu_513_NA	UBE2J2	ENSG00000160087.20
1807	0.534479	0.862756	0.948208	0.0854515	chr1	1267992	1273666	Success	5.32395	1	0.00110196	0.0278761	clu_513_NA	UBE2J2	ENSG00000160087.20
1808	-0.102884	0.404379	0.392597	-0.0117818	chr1	1294628	1294718	Success	0.791708	2	0.45307	0.742373	clu_514_NA	ACAP3	ENSG00000131584.19
1809	0.195534	0.0707766	0.0926082	0.0218316	chr1	1294628	1295447	Success	0.791708	2	0.45307	0.742373	clu_514_NA	ACAP3	ENSG00000131584.19
1810	-0.0926495	0.524845	0.514795	-0.0100498	chr1	1294816	1295447	Success	0.791708	2	0.45307	0.742373	clu_514_NA	ACAP3	ENSG00000131584.19
1811	0.0766621	0.918005	0.928831	0.0108259	chr1	1297933	1298013	Success	0.116514	1	0.629287	0.842166	clu_515_NA	ACAP3	ENSG00000131584.19
1812	-0.0766621	0.0819947	0.0711688	-0.0108259	chr1	1297933	1298030	Success	0.116514	1	0.629287	0.842166	clu_515_NA	ACAP3	ENSG00000131584.19
1813	0.0612517	0.90251	0.91277	0.0102598	chr1	1300692	1301988	Success	0.0855959	1	0.679055	0.868362	clu_516_NA	ACAP3	ENSG00000131584.19
1814	-0.0612517	0.0974901	0.0872303	-0.0102598	chr1	1300930	1301988	Success	0.0855959	1	0.679055	0.868362	clu_516_NA	ACAP3	ENSG00000131584.19
1815	-0.0567954	0.52072	0.50923	-0.0114903	chr1	1308720	1308915	Success	0.408548	2	0.664614	0.860557	clu_517_NA	PUSL1	ENSG00000169972.12
1816	0.110479	0.117736	0.136102	0.0183662	chr1	1308720	1309086	Success	0.408548	2	0.664614	0.860557	clu_517_NA	PUSL1	ENSG00000169972.12
1817	-0.0536835	0.361544	0.354668	-0.00687592	chr1	1308972	1309086	Success	0.408548	2	0.664614	0.860557	clu_517_NA	PUSL1	ENSG00000169972.12
1818	0.00522357	0.913524	0.914346	0.000821742	chr1	1309603	1309681	Success	0.00119734	1	0.960971	0.98736	clu_518_NA	PUSL1	ENSG00000169972.12
1819	-0.00522357	0.0864756	0.0856539	-0.000821742	chr1	1309603	1309706	Success	0.00119734	1	0.960971	0.98736	clu_518_NA	PUSL1	ENSG00000169972.12
1820	-0.154816	0.050496	0.0375547	-0.0129413	chr1	1310688	1310892	Success	0.834966	1	0.196268	0.513113	clu_519_NA	PUSL1	ENSG00000169972.12
1821	0.154816	0.949504	0.962445	0.0129413	chr1	1310688	1310909	Success	0.834966	1	0.196268	0.513113	clu_519_NA	PUSL1	ENSG00000169972.12
1822	0.162117	0.185366	0.239363	0.0539974	chr1	1314355	1314479	Success	0.197013	1	0.530191	0.793789	clu_520_NA
1823	-0.162117	0.814634	0.760637	-0.0539974	chr1	1314355	1314497	Success	0.197013	1	0.530191	0.793789	clu_520_NA
1824	0.156265	0.0593923	0.0794509	0.0200586	chr1	1319433	1320456	Success	0.851146	1	0.191988	0.509058	clu_522_NA	INTS11	ENSG00000127054.20
1825	-0.156265	0.940608	0.920549	-0.0200586	chr1	1319524	1320456	Success	0.851146	1	0.191988	0.509058	clu_522_NA	INTS11	ENSG00000127054.20
1826	0.198523	0.370524	0.466818	0.096294	chr1	1338653	1339287	Success	2.84967	1	0.0169712	0.145203	clu_523_NA	DVL1	ENSG00000107404.20
1827	-0.198523	0.629476	0.533182	-0.096294	chr1	1338653	1339362	Success	2.84967	1	0.0169712	0.145203	clu_523_NA	DVL1	ENSG00000107404.20
1828	-0.0800209	0.231165	0.17973	-0.0514354	chr1	1374790	1374997	Success	7.1081	2	0.000818449	0.0233697	clu_524_NA	AURKAIP1	ENSG00000175756.13
1829	-0.172079	0.0346132	0.0245448	-0.0100684	chr1	1374790	1375075	Success	7.1081	2	0.000818449	0.0233697	clu_524_NA	AURKAIP1	ENSG00000175756.13
1830	0.2521	0.734222	0.795726	0.0615038	chr1	1374790	1375154	Success	7.1081	2	0.000818449	0.0233697	clu_524_NA	AURKAIP1	ENSG00000175756.13
1831	0.512874	0.0307742	0.0485028	0.0177286	chr1	1390865	1392679	Success	3.87209	5	0.170909	0.481657	clu_525_NA	CCNL2	ENSG00000221978.12
1832	-0.169866	0.0585438	0.0466177	-0.0119261	chr1	1390865	1392790	Success	3.87209	5	0.170909	0.481657	clu_525_NA	CCNL2	ENSG00000221978.12
1833	0.0137067	0.141914	0.135775	-0.00613903	chr1	1390865	1393396	Success	3.87209	5	0.170909	0.481657	clu_525_NA	CCNL2	ENSG00000221978.12
1834	0.112262	0.0961885	0.101559	0.00537082	chr1	1391575	1392679	Success	3.87209	5	0.170909	0.481657	clu_525_NA	CCNL2	ENSG00000221978.12
1835	-0.554393	0.0489477	0.0265341	-0.0224136	chr1	1391575	1392790	Success	3.87209	5	0.170909	0.481657	clu_525_NA	CCNL2	ENSG00000221978.12
1836	0.0854156	0.623631	0.641011	0.0173793	chr1	1392803	1393396	Success	3.87209	5	0.170909	0.481657	clu_525_NA	CCNL2	ENSG00000221978.12
1837	-0.191139	0.0353697	0.0244072	-0.0109625	chr1	1398671	1398988	Success	0.729367	1	0.227132	0.548285	clu_526_NA	CCNL2	ENSG00000221978.12
1838	0.191139	0.96463	0.975593	0.0109625	chr1	1398671	1399019	Success	0.729367	1	0.227132	0.548285	clu_526_NA	CCNL2	ENSG00000221978.12
1839	0.0613456	0.565937	0.595797	0.0298603	chr1	1399685	1400158	Success	0.234187	1	0.493736	0.772693	clu_527_NA	MRPL20-AS1	ENSG00000224870.7
1840	-0.0613456	0.434063	0.404203	-0.0298603	chr1	1399689	1400158	Success	0.234187	1	0.493736	0.772693	clu_527_NA	MRPL20-AS1	ENSG00000224870.7
1841	0.294024	0.00752772	0.0170754	0.00954766	chr1	1402256	1402359	Success	25.6532	4	1.92624e-10	1.44142e-07	clu_528_NA	MRPL20	ENSG00000242485.6
1842	0.527873	0.0243266	0.0697186	0.0453919	chr1	1402256	1402462	Success	25.6532	4	1.92624e-10	1.44142e-07	clu_528_NA	MRPL20	ENSG00000242485.6
1843	-0.631177	0.920723	0.827992	-0.0927303	chr1	1402256	1405809	Success	25.6532	4	1.92624e-10	1.44142e-07	clu_528_NA	MRPL20	ENSG00000242485.6
1844	-0.31828	0.0084853	0.0104341	0.00194877	chr1	1402425	1405809	Success	25.6532	4	1.92624e-10	1.44142e-07	clu_528_NA	MRPL20	ENSG00000242485.6
1845	0.12756	0.0389378	0.0747797	0.0358419	chr1	1402601	1405809	Success	25.6532	4	1.92624e-10	1.44142e-07	clu_528_NA	MRPL20	ENSG00000242485.6
1846	0.0773984	0.010057	0.011721	0.00166401	chr1	1405886	1406226	Success	0.177634	1	0.551146	0.804849	clu_529_NA	MRPL20	ENSG00000242485.6
1847	-0.0773984	0.989943	0.988279	-0.00166401	chr1	1405886	1406909	Success	0.177634	1	0.551146	0.804849	clu_529_NA	MRPL20	ENSG00000242485.6
1848	0.352663	0.69258	0.820175	0.127595	chr1	1477350	1477751	Success	1.88337	1	0.0522816	0.265614	clu_530_NA	ATAD3B	ENSG00000160072.20
1849	-0.352663	0.30742	0.179825	-0.127595	chr1	1477350	1478644	Success	1.88337	1	0.0522816	0.265614	clu_530_NA	ATAD3B	ENSG00000160072.20
1850	-0.0529157	0.474004	0.47501	0.00100523	chr1	1486668	1487863	Success	0.192267	2	0.825087	0.929748	clu_531_NA	ATAD3B	ENSG00000160072.20
1851	0.118209	0.0218866	0.0260266	0.00413997	chr1	1486668	1489204	Success	0.192267	2	0.825087	0.929748	clu_531_NA	ATAD3B	ENSG00000160072.20
1852	-0.0652932	0.504109	0.498964	-0.0051452	chr1	1487914	1489204	Success	0.192267	2	0.825087	0.929748	clu_531_NA	ATAD3B	ENSG00000160072.20
1853	-0.0705994	0.973711	0.969844	-0.00386659	chr1	1490671	1495485	Success	0.116124	1	0.629862	0.842472	clu_532_NA	ATAD3B	ENSG00000160072.20	AL645728.2 ENSG00000284740.1
1854	0.0705994	0.026289	0.0301556	0.00386659	chr1	1490671	1509205	Success	0.116124	1	0.629862	0.842472	clu_532_NA	ATAD3B	ENSG00000160072.20	AL645728.2 ENSG00000284740.1
1855	-0.0971274	0.957043	0.948309	-0.00873406	chr1	1512473	1516012	Success	0.322898	1	0.42162	0.721337	clu_533_NA	ATAD3A	ENSG00000197785.14
1856	0.0971274	0.0429566	0.0516907	0.00873406	chr1	1515858	1516012	Success	0.322898	1	0.42162	0.721337	clu_533_NA	ATAD3A	ENSG00000197785.14
1857	0.295306	0.0147662	0.0263411	0.011575	chr1	1527809	1529223	Success	1.62932	1	0.0710479	0.31091	clu_534_NA	ATAD3A	ENSG00000197785.14
1858	-0.295306	0.985234	0.973659	-0.011575	chr1	1527862	1529223	Success	1.62932	1	0.0710479	0.31091	clu_534_NA	ATAD3A	ENSG00000197785.14
1859	-0.149238	0.628959	0.557069	-0.0718896	chr1	1615633	1616508	Success	0.707711	1	0.234158	0.554367	clu_535_NA	MIB2	ENSG00000197530.12
1860	0.149238	0.371041	0.442931	0.0718896	chr1	1616100	1616508	Success	0.707711	1	0.234158	0.554367	clu_535_NA	MIB2	ENSG00000197530.12
1861	-0.0384401	0.750959	0.736305	-0.0146536	chr1	1616614	1623389	Success	0.0393853	1	0.77897	0.910551	clu_536_NA	MIB2	ENSG00000197530.12
1862	0.0384401	0.249041	0.263695	0.0146536	chr1	1616614	1623431	Success	0.0393853	1	0.77897	0.910551	clu_536_NA	MIB2	ENSG00000197530.12
1863	0.292269	0.457204	0.601791	0.144587	chr1	1623482	1623774	Success	2.33005	1	0.0308715	0.203605	clu_537_NA	MIB2	ENSG00000197530.12
1864	-0.292269	0.542796	0.398209	-0.144587	chr1	1623699	1623774	Success	2.33005	1	0.0308715	0.203605	clu_537_NA	MIB2	ENSG00000197530.12
1865	0.165612	0.534134	0.570581	0.036447	chr1	1624901	1624991	Success	0.666278	2	0.513617	0.783206	clu_538_NA	MIB2	ENSG00000197530.12
1866	-0.246957	0.101962	0.072099	-0.0298631	chr1	1624901	1625286	Success	0.666278	2	0.513617	0.783206	clu_538_NA	MIB2	ENSG00000197530.12
1867	0.0813454	0.363904	0.35732	-0.00658391	chr1	1625185	1625286	Success	0.666278	2	0.513617	0.783206	clu_538_NA	MIB2	ENSG00000197530.12
1868	0.132364	0.0386269	0.0497513	0.0111244	chr1	1637513	1637634	Success	0.515361	1	0.309989	0.631331	clu_539_NA	CDK11B	ENSG00000248333.8
1869	-0.132364	0.961373	0.950249	-0.0111244	chr1	1637513	1637762	Success	0.515361	1	0.309989	0.631331	clu_539_NA	CDK11B	ENSG00000248333.8
1870	0.0257059	0.0661373	0.0669734	0.000836029	chr1	1642508	1645126	Success	0.0287571	2	0.971652	0.991312	clu_540_NA	CDK11B	ENSG00000248333.8
1871	-0.0434973	0.0868267	0.0820454	-0.00478132	chr1	1642508	1649499	Success	0.0287571	2	0.971652	0.991312	clu_540_NA	CDK11B	ENSG00000248333.8
1872	0.0177913	0.847036	0.850981	0.00394529	chr1	1645262	1649499	Success	0.0287571	2	0.971652	0.991312	clu_540_NA	CDK11B	ENSG00000248333.8
1873	-0.186375	0.924293	0.893729	-0.030564	chr1	1649637	1652439	Success	1.58282	1	0.075203	0.320339	clu_541_NA	CDK11B	ENSG00000248333.8
1874	0.186375	0.0757068	0.106271	0.030564	chr1	1649637	1652469	Success	1.58282	1	0.075203	0.320339	clu_541_NA	CDK11B	ENSG00000248333.8
1875	0.350199	0.109117	0.197913	0.0887956	chr1	1655484	1657256	Success	3.24559	1	0.010841	0.115133	clu_542_NA	CDK11B	ENSG00000248333.8
1876	-0.350199	0.890883	0.802087	-0.0887956	chr1	1655484	1657375	Success	3.24559	1	0.010841	0.115133	clu_542_NA	CDK11B	ENSG00000248333.8
1877	0.107074	0.460451	0.510966	0.0505142	chr1	1668472	1669664	Success	1.38618	2	0.250028	0.570637	clu_543_NA	SLC35E2B	ENSG00000189339.12
1878	-0.00107129	0.052373	0.0521613	-0.000211703	chr1	1668472	1675463	Success	1.38618	2	0.250028	0.570637	clu_543_NA	SLC35E2B	ENSG00000189339.12
1879	-0.106003	0.487176	0.436873	-0.0503025	chr1	1671629	1675463	Success	1.38618	2	0.250028	0.570637	clu_543_NA	SLC35E2B	ENSG00000189339.12
1880	-0.428473	0.413338	0.284344	-0.128994	chr1	1676846	1690976	Success	4.29027	2	0.0137012	0.130544	clu_544_NA	SLC35E2B	ENSG00000189339.12
1881	0.109761	0.497789	0.586591	0.0888027	chr1	1676846	1692449	Success	4.29027	2	0.0137012	0.130544	clu_544_NA	SLC35E2B	ENSG00000189339.12
1882	0.318712	0.0888731	0.129065	0.0401916	chr1	1691393	1692449	Success	4.29027	2	0.0137012	0.130544	clu_544_NA	SLC35E2B	ENSG00000189339.12
1883	0.05913	0.284404	0.309072	0.0246683	chr1	1703995	1704223	Success	0.102578	1	0.650591	0.851479	clu_545_NA	CDK11A	ENSG00000008128.23	AL031282.2 ENSG00000268575.1
1884	-0.05913	0.715596	0.690928	-0.0246683	chr1	1704146	1704223	Success	0.102578	1	0.650591	0.851479	clu_545_NA	CDK11A	ENSG00000008128.23	AL031282.2 ENSG00000268575.1
1885	0.21455	0.434523	0.541325	0.106802	chr1	1705732	1707409	Success	0.14999	1	0.583895	0.820253	clu_546_NA	CDK11A	ENSG00000008128.23	AL031282.2 ENSG00000268575.1
1886	-0.21455	0.565477	0.458675	-0.106802	chr1	1705732	1707525	Success	0.14999	1	0.583895	0.820253	clu_546_NA	CDK11A	ENSG00000008128.23	AL031282.2 ENSG00000268575.1
1887	-0.0470159	0.587708	0.564751	-0.022957	chr1	1716478	1719328	Success	0.126712	1	0.614675	0.834354	clu_547_NA	CDK11A	ENSG00000008128.23	AL031282.2 ENSG00000268575.1
1888	0.0470159	0.412292	0.435249	0.022957	chr1	1716478	1719358	Success	0.126712	1	0.614675	0.834354	clu_547_NA	CDK11A	ENSG00000008128.23	AL031282.2 ENSG00000268575.1
1889	0.051018	0.430566	0.457345	0.0267795	chr1	1753649	1754051	Success	0.98698	2	0.3727	0.685245	clu_548_NA	NADK	ENSG00000008130.15
1890	0.020711	0.084316	0.0868866	0.00257055	chr1	1753649	1754284	Success	0.98698	2	0.3727	0.685245	clu_548_NA	NADK	ENSG00000008130.15
1891	-0.071729	0.485118	0.455768	-0.0293501	chr1	1754208	1754284	Success	0.98698	2	0.3727	0.685245	clu_548_NA	NADK	ENSG00000008130.15
1892	0.100801	0.036898	0.0503423	0.0134443	chr1	1756608	1756779	Success	3.36937	2	0.0344114	0.214999	clu_549_NA	NADK	ENSG00000008130.15
1893	-0.267434	0.884341	0.834887	-0.0494541	chr1	1756608	1757181	Success	3.36937	2	0.0344114	0.214999	clu_549_NA	NADK	ENSG00000008130.15
1894	0.166633	0.0787608	0.114771	0.0360098	chr1	1756882	1757181	Success	3.36937	2	0.0344114	0.214999	clu_549_NA	NADK	ENSG00000008130.15
1895	0.0908548	0.0266999	0.0318508	0.00515092	chr1	1757310	1761891	Success	0.156309	1	0.576078	0.817613	clu_550_NA	NADK	ENSG00000008130.15
1896	-0.0908548	0.9733	0.968149	-0.00515092	chr1	1757310	1761952	Success	0.156309	1	0.576078	0.817613	clu_550_NA	NADK	ENSG00000008130.15
1897	-0.158078	0.871474	0.831725	-0.0397495	chr1	1765446	1778289	Success	0.723709	1	0.228943	0.549639	clu_551_NA	NADK	ENSG00000008130.15
1898	0.158078	0.128526	0.168275	0.0397495	chr1	1765446	1778746	Success	0.723709	1	0.228943	0.549639	clu_551_NA	NADK	ENSG00000008130.15
1899	0.0315884	0.935795	0.939488	0.00369294	chr1	1787053	1787322	Success	0.130638	1	0.609245	0.831264	clu_552_NA	GNB1	ENSG00000078369.18
1900	-0.0315884	0.0642051	0.0605122	-0.00369294	chr1	1787053	1787326	Success	0.130638	1	0.609245	0.831264	clu_552_NA	GNB1	ENSG00000078369.18
1901	0.0359391	0.649764	0.653198	0.00343419	chr1	1825499	1839190	Success	1.346	6	0.846391	0.939169	clu_553_NA	GNB1	ENSG00000078369.18
1902	0.0392969	0.0492749	0.049702	0.00042704	chr1	1825499	1890820	Success	1.346	6	0.846391	0.939169	clu_553_NA	GNB1	ENSG00000078369.18
1903	-0.0519941	0.0122944	0.011319	-0.000975408	chr1	1839238	1852570	Success	1.346	6	0.846391	0.939169	clu_553_NA	GNB1	ENSG00000078369.18
1904	0.230776	0.0108513	0.0132552	0.00240394	chr1	1839238	1853152	Success	1.346	6	0.846391	0.939169	clu_553_NA	GNB1	ENSG00000078369.18
1905	0.0486727	0.0150397	0.0153129	0.000273242	chr1	1839238	1879787	Success	1.346	6	0.846391	0.939169	clu_553_NA	GNB1	ENSG00000078369.18
1906	0.0266679	0.247646	0.246657	-0.000988559	chr1	1839238	1890820	Success	1.346	6	0.846391	0.939169	clu_553_NA	GNB1	ENSG00000078369.18
1907	-0.329359	0.01513	0.0105556	-0.00457445	chr1	1852680	1853152	Success	1.346	6	0.846391	0.939169	clu_553_NA	GNB1	ENSG00000078369.18
1908	-0.0210062	0.0463362	0.0453246	-0.00101158	chr1	2185513	2186838	Success	0.248772	4	0.97374	0.992265	clu_554_NA	FAAP20	ENSG00000162585.17
1909	-0.0141933	0.0503349	0.0495726	-0.0007623	chr1	2185513	2193639	Success	0.248772	4	0.97374	0.992265	clu_554_NA	FAAP20	ENSG00000162585.17
1910	0.108662	0.0715847	0.0797165	0.0081318	chr1	2189781	2192845	Success	0.248772	4	0.97374	0.992265	clu_554_NA	FAAP20	ENSG00000162585.17
1911	0.00362004	0.722597	0.724444	0.00184712	chr1	2189781	2193639	Success	0.248772	4	0.97374	0.992265	clu_554_NA	FAAP20	ENSG00000162585.17
1912	-0.0770828	0.109147	0.100942	-0.00820503	chr1	2192975	2193639	Success	0.248772	4	0.97374	0.992265	clu_554_NA	FAAP20	ENSG00000162585.17
1913	0.110487	0.5818	0.571951	-0.00984902	chr1	2193910	2193998	Success	3.14224	3	0.0985606	0.370101	clu_555_NA	FAAP20	ENSG00000162585.17
1914	-0.437383	0.0411873	0.0234105	-0.0177767	chr1	2193910	2194028	Success	3.14224	3	0.0985606	0.370101	clu_555_NA	FAAP20	ENSG00000162585.17
1915	0.115388	0.0540817	0.0534274	-0.000654297	chr1	2193910	2194688	Success	3.14224	3	0.0985606	0.370101	clu_555_NA	FAAP20	ENSG00000162585.17
1916	0.211509	0.322931	0.351211	0.0282801	chr1	2194133	2194688	Success	3.14224	3	0.0985606	0.370101	clu_555_NA	FAAP20	ENSG00000162585.17
1917	0.029591	0.607209	0.621231	0.0140222	chr1	2304102	2304293	Success	0.116706	1	0.629005	0.842114	clu_556_NA	SKI	ENSG00000157933.10
1918	-0.029591	0.392791	0.378769	-0.0140222	chr1	2304108	2304293	Success	0.116706	1	0.629005	0.842114	clu_556_NA	SKI	ENSG00000157933.10
1919	-0.380319	0.557456	0.446342	-0.111114	chr1	2388337	2389925	Success	6.72736	2	0.00119769	0.0296465	clu_557_NA	MORN1	ENSG00000116151.14
1920	0.760544	0.11689	0.292889	0.176	chr1	2388337	2391458	Success	6.72736	2	0.00119769	0.0296465	clu_557_NA	MORN1	ENSG00000116151.14
1921	-0.380224	0.325655	0.260769	-0.0648857	chr1	2389996	2391458	Success	6.72736	2	0.00119769	0.0296465	clu_557_NA	MORN1	ENSG00000116151.14
1922	-0.121919	0.0458213	0.0422606	-0.00356071	chr1	2391958	2393208	Success	0.714627	4	0.839095	0.935674	clu_558_NA	RER1	ENSG00000157916.20
1923	-0.00990566	0.0760487	0.0784525	0.00240378	chr1	2391958	2393270	Success	0.714627	4	0.839095	0.935674	clu_558_NA	RER1	ENSG00000157916.20
1924	-0.0297359	0.513059	0.518884	0.00582469	chr1	2391958	2395784	Success	0.714627	4	0.839095	0.935674	clu_558_NA	RER1	ENSG00000157916.20
1925	0.233737	0.0188233	0.0247755	0.00595225	chr1	2393231	2395784	Success	0.714627	4	0.839095	0.935674	clu_558_NA	RER1	ENSG00000157916.20
1926	-0.0721767	0.346248	0.335628	-0.01062	chr1	2393355	2395784	Success	0.714627	4	0.839095	0.935674	clu_558_NA	RER1	ENSG00000157916.20
1927	0.0148065	0.867116	0.870491	0.00337524	chr1	2406895	2408452	Success	0.00191628	1	0.950636	0.982762	clu_559_NA	PEX10	ENSG00000157911.10
1928	-0.0148065	0.132884	0.129509	-0.00337524	chr1	2406952	2408452	Success	0.00191628	1	0.950636	0.982762	clu_559_NA	PEX10	ENSG00000157911.10
1929	0.165115	0.279714	0.350772	0.0710574	chr1	2510748	2511338	Success	1.51123	1	0.0821189	0.336784	clu_560_NA	PANK4	ENSG00000157881.15
1930	-0.165115	0.720286	0.649228	-0.0710574	chr1	2510782	2511338	Success	1.51123	1	0.0821189	0.336784	clu_560_NA	PANK4	ENSG00000157881.15
1931	-0.143691	0.476987	0.406248	-0.0707391	chr1	2588625	2588922	Success	0.76006	1	0.217601	0.53672	clu_561_NA	PRXL2B	ENSG00000157870.16
1932	0.143691	0.523013	0.593752	0.0707391	chr1	2588625	2588954	Success	0.76006	1	0.217601	0.53672	clu_561_NA	PRXL2B	ENSG00000157870.16
1933	0.189014	0.0216771	0.0313236	0.00964659	chr1	3632317	3633398	Success	0.428356	1	0.35466	0.670019	clu_562_NA	WRAP73	ENSG00000116213.16
1934	-0.189014	0.978323	0.968676	-0.00964659	chr1	3632338	3633398	Success	0.428356	1	0.35466	0.670019	clu_562_NA	WRAP73	ENSG00000116213.16
1935	0.0638198	0.452315	0.457011	0.00469553	chr1	3635074	3635160	Success	0.452823	2	0.63583	0.844889	clu_563_NA	WRAP73	ENSG00000116213.16
1936	-0.131327	0.0679506	0.0564842	-0.0114664	chr1	3635074	3635944	Success	0.452823	2	0.63583	0.844889	clu_563_NA	WRAP73	ENSG00000116213.16
1937	0.0675072	0.479734	0.486505	0.00677082	chr1	3635294	3635944	Success	0.452823	2	0.63583	0.844889	clu_563_NA	WRAP73	ENSG00000116213.16
1938	0.206785	0.413164	0.463999	0.0508344	chr1	3731065	3731463	Success	1.21771	2	0.295907	0.615214	clu_564_NA	TP73	ENSG00000078900.15
1939	-0.246121	0.0908343	0.0648559	-0.0259784	chr1	3731065	3732747	Success	1.21771	2	0.295907	0.615214	clu_564_NA	TP73	ENSG00000078900.15
1940	0.039336	0.496001	0.471145	-0.024856	chr1	3731556	3732747	Success	1.21771	2	0.295907	0.615214	clu_564_NA	TP73	ENSG00000078900.15
1941	-0.22393	0.277155	0.19679	-0.0803649	chr1	3737854	3740233	Success	1.26082	1	0.112294	0.397958	clu_565_NA	TP73-AS1	ENSG00000227372.12
1942	0.22393	0.722845	0.80321	0.0803649	chr1	3738513	3740233	Success	1.26082	1	0.112294	0.397958	clu_565_NA	TP73-AS1	ENSG00000227372.12
1943	0.224396	0.200938	0.235865	0.0349269	chr1	3739335	3739836	Success	2.76769	2	0.0628068	0.29053	clu_566_NA	TP73-AS1	ENSG00000227372.12
1944	-0.523655	0.34775	0.193194	-0.154556	chr1	3739371	3739836	Success	2.76769	2	0.0628068	0.29053	clu_566_NA	TP73-AS1	ENSG00000227372.12
1945	0.299259	0.451313	0.570941	0.119629	chr1	3739407	3739836	Success	2.76769	2	0.0628068	0.29053	clu_566_NA	TP73-AS1	ENSG00000227372.12
1946	-0.0644212	0.122342	0.111267	-0.011075	chr1	3740387	3742430	Success	0.0966485	2	0.907875	0.966588	clu_567_NA	TP73-AS1	ENSG00000227372.12
1947	0.046038	0.780255	0.7925	0.0122449	chr1	3740387	3742804	Success	0.0966485	2	0.907875	0.966588	clu_567_NA	TP73-AS1	ENSG00000227372.12
1948	0.0183832	0.0974029	0.096233	-0.00116987	chr1	3742517	3742804	Success	0.0966485	2	0.907875	0.966588	clu_567_NA	TP73-AS1	ENSG00000227372.12
1949	0.208905	0.55451	0.634163	0.0796533	chr1	3742911	3743061	Success	3.1366	2	0.0434302	0.241975	clu_568_NA	TP73-AS1	ENSG00000227372.12
1950	0.0328274	0.178861	0.17153	-0.00733194	chr1	3742957	3743061	Success	3.1366	2	0.0434302	0.241975	clu_568_NA	TP73-AS1	ENSG00000227372.12
1951	-0.241733	0.266629	0.194307	-0.0723214	chr1	3742960	3743061	Success	3.1366	2	0.0434302	0.241975	clu_568_NA	TP73-AS1	ENSG00000227372.12
1952	0.0137536	0.0289693	0.0297532	0.000783888	chr1	3782763	3783770	Success	0.00221159	1	0.946974	0.981291	clu_569_NA	LRRC47	ENSG00000130764.10
1953	-0.0137536	0.971031	0.970247	-0.000783888	chr1	3782763	3783996	Success	0.00221159	1	0.946974	0.981291	clu_569_NA	LRRC47	ENSG00000130764.10
1954	-0.0136959	0.138099	0.134871	-0.00322817	chr1	5904746	5905292	Success	0.00267909	1	0.941647	0.979605	clu_570_NA	NPHP4	ENSG00000131697.18
1955	0.0136959	0.861901	0.865129	0.00322817	chr1	5904804	5905292	Success	0.00267909	1	0.941647	0.979605	clu_570_NA	NPHP4	ENSG00000131697.18
1956	0.333896	0.384434	0.549097	0.164663	chr1	5905780	5907115	Success	1.97053	1	0.0471213	0.25242	clu_571_NA	NPHP4	ENSG00000131697.18
1957	-0.333896	0.615566	0.450903	-0.164663	chr1	5905783	5907115	Success	1.97053	1	0.0471213	0.25242	clu_571_NA	NPHP4	ENSG00000131697.18
1958	0.135549	0.333301	0.354007	0.0207053	chr1	5952836	5961794	Success	0.659279	2	0.517224	0.785076	clu_572_NA	NPHP4	ENSG00000131697.18
1959	-0.280743	0.185462	0.129908	-0.055554	chr1	5952836	5967299	Success	0.659279	2	0.517224	0.785076	clu_572_NA	NPHP4	ENSG00000131697.18
1960	0.145194	0.481237	0.516085	0.0348487	chr1	5961949	5967299	Success	0.659279	2	0.517224	0.785076	clu_572_NA	NPHP4	ENSG00000131697.18
1961	5.22904e-06	0.346925	0.346927	2.07163e-06	chr1	6186816	6192930	Success	0.000149136	3	0.999999	1	clu_573_NA	AL031847.2	ENSG00000285629.1	RPL22 ENSG00000116251.11
1962	-1.43244e-06	0.00345777	0.00345776	-2.38615e-09	chr1	6186816	6192947	Success	0.000149136	3	0.999999	1	clu_573_NA	AL031847.2	ENSG00000285629.1	RPL22 ENSG00000116251.11
1963	1.39862e-07	0.00139741	0.00139741	1.23282e-09	chr1	6186816	6197652	Success	0.000149136	3	0.999999	1	clu_573_NA	AL031847.2	ENSG00000285629.1	RPL22 ENSG00000116251.11
1964	-3.93646e-06	0.64822	0.648218	-2.07048e-06	chr1	6193054	6197652	Success	0.000149136	3	0.999999	1	clu_573_NA	AL031847.2	ENSG00000285629.1	RPL22 ENSG00000116251.11
1965	0.115155	0.00644825	0.00684662	0.000398376	chr1	6197756	6198780	Success	0.283479	2	0.753159	0.898655	clu_574_NA	RPL22	ENSG00000116251.11
1966	0.0555992	0.989666	0.990054	0.000387464	chr1	6197756	6199562	Success	0.283479	2	0.753159	0.898655	clu_574_NA	RPL22	ENSG00000116251.11
1967	-0.170754	0.00388546	0.00309962	-0.000785841	chr1	6197756	6200489	Success	0.283479	2	0.753159	0.898655	clu_574_NA	RPL22	ENSG00000116251.11
1968	-0.262522	0.458547	0.417052	-0.0414956	chr1	6232119	6233474	Success	12.2656	4	6.24932e-05	0.00397343	clu_575_NA	ICMT	ENSG00000116237.16
1969	0.0470353	0.0381222	0.0472522	0.00913008	chr1	6232119	6234886	Success	12.2656	4	6.24932e-05	0.00397343	clu_575_NA	ICMT	ENSG00000116237.16
1970	0.160413	0.0829341	0.115138	0.0322035	chr1	6233643	6234405	Success	12.2656	4	6.24932e-05	0.00397343	clu_575_NA	ICMT	ENSG00000116237.16
1971	-0.260558	0.367654	0.335041	-0.032613	chr1	6233643	6234886	Success	12.2656	4	6.24932e-05	0.00397343	clu_575_NA	ICMT	ENSG00000116237.16
1972	0.315632	0.0527424	0.0855175	0.0327751	chr1	6234511	6234886	Success	12.2656	4	6.24932e-05	0.00397343	clu_575_NA	ICMT	ENSG00000116237.16
1973	0.124977	0.207295	0.222366	0.0150712	chr1	6580049	6580541	Success	3.12837	2	0.0437891	0.242576	clu_576_NA	ZBTB48	ENSG00000204859.13
1974	0.316413	0.427418	0.555229	0.127811	chr1	6580070	6580541	Success	3.12837	2	0.0437891	0.242576	clu_576_NA	ZBTB48	ENSG00000204859.13
1975	-0.44139	0.365286	0.222404	-0.142882	chr1	6580136	6580541	Success	3.12837	2	0.0437891	0.242576	clu_576_NA	ZBTB48	ENSG00000204859.13
1976	0.063661	0.795483	0.81542	0.019937	chr1	6614105	6616757	Success	0.068273	1	0.711739	0.881002	clu_577_NA	PHF13	ENSG00000116273.6
1977	-0.063661	0.204517	0.18458	-0.019937	chr1	6615591	6616757	Success	0.068273	1	0.711739	0.881002	clu_577_NA	PHF13	ENSG00000116273.6
1978	-0.0601811	0.912753	0.902679	-0.0100733	chr1	6628691	6630288	Success	0.103235	1	0.649549	0.85134	clu_578_NA	THAP3	ENSG00000041988.15
1979	0.0601811	0.0872473	0.0973206	0.0100733	chr1	6628691	6630291	Success	0.103235	1	0.649549	0.85134	clu_578_NA	THAP3	ENSG00000041988.15
1980	-0.132579	0.887641	0.858357	-0.0292841	chr1	6632495	6632796	Success	0.732162	1	0.226243	0.54708	clu_579_NA	THAP3	ENSG00000041988.15
1981	0.132579	0.112359	0.141643	0.0292841	chr1	6632495	6632914	Success	0.732162	1	0.226243	0.54708	clu_579_NA	THAP3	ENSG00000041988.15
1982	0.503973	0.00556003	0.012115	0.006555	chr1	6785575	6806983	Success	5.34107	4	0.0303785	0.202021	clu_580_NA	CAMTA1	ENSG00000171735.19
1983	-0.236507	0.462727	0.480824	0.018097	chr1	6785575	6820181	Success	5.34107	4	0.0303785	0.202021	clu_580_NA	CAMTA1	ENSG00000171735.19
1984	-0.296754	0.104797	0.102529	-0.00226834	chr1	6785575	6825092	Success	5.34107	4	0.0303785	0.202021	clu_580_NA	CAMTA1	ENSG00000171735.19
1985	0.37194	0.00573829	0.0109569	0.00521864	chr1	6807088	6820181	Success	5.34107	4	0.0303785	0.202021	clu_580_NA	CAMTA1	ENSG00000171735.19
1986	-0.342653	0.421178	0.393576	-0.0276023	chr1	6820250	6825092	Success	5.34107	4	0.0303785	0.202021	clu_580_NA	CAMTA1	ENSG00000171735.19
1987	-0.208316	0.935847	0.905813	-0.030034	chr1	6871840	6887654	Success	1.25867	1	0.1126	0.39808	clu_581_NA	CAMTA1	ENSG00000171735.19
1988	0.208316	0.0641529	0.0941869	0.030034	chr1	6886346	6887654	Success	1.25867	1	0.1126	0.39808	clu_581_NA	CAMTA1	ENSG00000171735.19
1989	0.0549025	0.95543	0.959879	0.00444896	chr1	7771385	7773442	Success	0.0836647	1	0.682496	0.869249	clu_583_NA	VAMP3	ENSG00000049245.13
1990	-0.0549025	0.0445703	0.0401214	-0.00444896	chr1	7773198	7773442	Success	0.0836647	1	0.682496	0.869249	clu_583_NA	VAMP3	ENSG00000049245.13
1991	0.0161104	0.569088	0.576971	0.0078832	chr1	7961735	7962763	Success	0.147886	1	0.586545	0.820878	clu_584_NA	PARK7	ENSG00000116288.13
1992	-0.0161104	0.430912	0.423029	-0.0078832	chr1	7961793	7962763	Success	0.147886	1	0.586545	0.820878	clu_584_NA	PARK7	ENSG00000116288.13
1993	-0.0846547	0.439906	0.435971	-0.00393559	chr1	7962875	7965324	Success	0.573424	2	0.563592	0.811018	clu_585_NA	PARK7	ENSG00000116288.13
1994	0.1552	0.00415942	0.0052396	0.00108017	chr1	7962875	7969345	Success	0.573424	2	0.563592	0.811018	clu_585_NA	PARK7	ENSG00000116288.13
1995	-0.070545	0.555934	0.55879	0.00285542	chr1	7965425	7969345	Success	0.573424	2	0.563592	0.811018	clu_585_NA	PARK7	ENSG00000116288.13
1996	0.0717414	0.211832	0.236777	0.0249444	chr1	8422807	8424015	Success	0.113524	1	0.633721	0.844001	clu_586_NA	RERE	ENSG00000142599.19
1997	-0.0717414	0.788168	0.763223	-0.0249444	chr1	8422807	8465925	Success	0.113524	1	0.633721	0.844001	clu_586_NA	RERE	ENSG00000142599.19
1998	0.0855605	0.198477	0.227106	0.0286299	chr1	8508675	8525759	Success	0.118136	1	0.626912	0.841187	clu_587_NA	RERE	ENSG00000142599.19
[truncated: 25,649 more rows]

## Sheet: SMG7_KO_2
ID	logef	control	SMG7_KO_2	deltapsi	chr	start	end	status	loglr	df	p	p.adjust	clusterID	gene_name	gene_id	altgenes
0	0.109807	0.0223665	0.0277074	0.00534089	chr1	43981924	43982817	Success	0.261157	1	0.469856	0.64873	clu_1000_NA	B4GALT2	ENSG00000117411.16
1	-0.109807	0.977634	0.972293	-0.00534089	chr1	43981924	43984865	Success	0.261157	1	0.469856	0.64873	clu_1000_NA	B4GALT2	ENSG00000117411.16
2	0.0285439	0.796968	0.806049	0.00908095	chr1	43998025	44000767	Success	0.0166112	1	0.855371	0.92074	clu_1001_NA	SLC6A9	ENSG00000196517.12
3	-0.0285439	0.203032	0.193951	-0.00908095	chr1	43998225	44000767	Success	0.0166112	1	0.855371	0.92074	clu_1001_NA	SLC6A9	ENSG00000196517.12
4	-0.0519676	0.134753	0.123088	-0.0116649	chr1	44213527	44213663	Success	0.0308235	1	0.803911	0.887968	clu_1002_NA	DMAP1	ENSG00000178028.14
5	0.0519676	0.865247	0.876912	0.0116649	chr1	44213527	44213709	Success	0.0308235	1	0.803911	0.887968	clu_1002_NA	DMAP1	ENSG00000178028.14
6	0.28042	0.00970445	0.013863	0.00415858	chr1	44221640	44241915	Success	4.41653	3	0.0315947	0.0996765	clu_1003_NA	ERI3	ENSG00000117419.16
7	-0.154286	0.545486	0.504522	-0.0409636	chr1	44221640	44247939	Success	4.41653	3	0.0315947	0.0996765	clu_1003_NA	ERI3	ENSG00000117419.16
8	-0.1557	0.0682445	0.0630304	-0.00521404	chr1	44221640	44284835	Success	4.41653	3	0.0315947	0.0996765	clu_1003_NA	ERI3	ENSG00000117419.16
9	0.029566	0.376565	0.418584	0.0420191	chr1	44248038	44284835	Success	4.41653	3	0.0315947	0.0996765	clu_1003_NA	ERI3	ENSG00000117419.16
10	0.0165436	0.549834	0.537501	-0.0123331	chr1	44308401	44313169	Success	0.533547	2	0.586521	0.741878	clu_1004_NA	ERI3	ENSG00000117419.16
11	-0.0865432	0.0116024	0.0102312	-0.00137123	chr1	44308401	44319628	Success	0.533547	2	0.586521	0.741878	clu_1004_NA	ERI3	ENSG00000117419.16
12	0.0699996	0.438563	0.452268	0.0137043	chr1	44313228	44319628	Success	0.533547	2	0.586521	0.741878	clu_1004_NA	ERI3	ENSG00000117419.16
13	-0.0971044	0.453773	0.439782	-0.0139908	chr1	44319744	44339045	Success	11.858	8	0.00255684	0.0150169	clu_1005_NA	ERI3	ENSG00000117419.16
14	0.152617	0.0440926	0.0548551	0.0107626	chr1	44319744	44352850	Success	11.858	8	0.00255684	0.0150169	clu_1005_NA	ERI3	ENSG00000117419.16
15	-0.530526	0.0633252	0.0397871	-0.023538	chr1	44319744	44354892	Success	11.858	8	0.00255684	0.0150169	clu_1005_NA	ERI3	ENSG00000117419.16
16	-0.128543	0.039571	0.037164	-0.002407	chr1	44319744	44355260	Success	11.858	8	0.00255684	0.0150169	clu_1005_NA	ERI3	ENSG00000117419.16
17	-0.119231	0.244617	0.231887	-0.0127302	chr1	44339322	44352850	Success	11.858	8	0.00255684	0.0150169	clu_1005_NA	ERI3	ENSG00000117419.16
18	0.182584	0.0254976	0.0326863	0.00718868	chr1	44339322	44354892	Success	11.858	8	0.00255684	0.0150169	clu_1005_NA	ERI3	ENSG00000117419.16
19	-0.168913	0.0187054	0.0168725	-0.00183288	chr1	44339322	44355260	Success	11.858	8	0.00255684	0.0150169	clu_1005_NA	ERI3	ENSG00000117419.16
20	0.188594	0.101429	0.13081	0.0293803	chr1	44352925	44354892	Success	11.858	8	0.00255684	0.0150169	clu_1005_NA	ERI3	ENSG00000117419.16
21	0.520522	0.00898899	0.0161563	0.00716729	chr1	44352925	44355260	Success	11.858	8	0.00255684	0.0150169	clu_1005_NA	ERI3	ENSG00000117419.16
22	-0.590328	0.117049	0.0538536	-0.0631951	chr1	44626398	44632343	Success	2.8052	2	0.0604946	0.161408	clu_1006_NA	RNF220	ENSG00000187147.18
23	0.161289	0.600042	0.5854	-0.0146413	chr1	44632208	44632343	Success	2.8052	2	0.0604946	0.161408	clu_1006_NA	RNF220	ENSG00000187147.18
24	0.429039	0.282909	0.360746	0.0778364	chr1	44632212	44632343	Success	2.8052	2	0.0604946	0.161408	clu_1006_NA	RNF220	ENSG00000187147.18
25	0.0396339	0.556644	0.576109	0.019465	chr1	44635588	44636030	Success	0.242018	1	0.4866	0.663031	clu_1007_NA	RNF220	ENSG00000187147.18
26	-0.0396339	0.443356	0.423891	-0.019465	chr1	44635666	44636030	Success	0.242018	1	0.4866	0.663031	clu_1007_NA	RNF220	ENSG00000187147.18
27	-0.15672	0.0534448	0.0396343	-0.0138106	chr1	44645276	44645407	Success	0.660027	1	0.250582	0.435493	clu_1008_NA	RNF220	ENSG00000187147.18
28	0.15672	0.946555	0.960366	0.0138106	chr1	44645276	44645410	Success	0.660027	1	0.250582	0.435493	clu_1008_NA	RNF220	ENSG00000187147.18
29	0.084442	0.34988	0.346956	-0.00292338	chr1	44750564	44753132	Success	2.14531	2	0.117031	0.259535	clu_1009_NA	KIF2C	ENSG00000142945.13
30	-0.247499	0.122842	0.0874061	-0.0354356	chr1	44750564	44753733	Success	2.14531	2	0.117031	0.259535	clu_1009_NA	KIF2C	ENSG00000142945.13
31	0.163057	0.527279	0.565638	0.038359	chr1	44753254	44753733	Success	2.14531	2	0.117031	0.259535	clu_1009_NA	KIF2C	ENSG00000142945.13
32	-0.371053	0.000854508	0.00267527	0.00182076	chr1	44775473	44776034	Success	15.9947	2	1.13136e-07	5.84556e-06	clu_1010_NA	RPS8	ENSG00000142937.12
33	-1.52583	0.99875	0.985366	-0.0133845	chr1	44775600	44776034	Success	15.9947	2	1.13136e-07	5.84556e-06	clu_1010_NA	RPS8	ENSG00000142937.12
34	1.89688	0.000395458	0.0119592	0.0115638	chr1	44775882	44776034	Success	15.9947	2	1.13136e-07	5.84556e-06	clu_1010_NA	RPS8	ENSG00000142937.12
35	-0.0618697	0.0086179	0.00762251	-0.000995391	chr1	44776714	44777614	Success	0.664579	1	0.248955	0.433661	clu_1011_NA	RPS8	ENSG00000142937.12
36	0.0618697	0.991382	0.992377	0.000995391	chr1	44776774	44777614	Success	0.664579	1	0.248955	0.433661	clu_1011_NA	RPS8	ENSG00000142937.12
37	0.855623	0.000622594	0.00343688	0.00281429	chr1	44777737	44778000	Success	6.19489	1	0.000431689	0.00383872	clu_1012_NA	RPS8	ENSG00000142937.12
38	-0.855623	0.999377	0.996563	-0.00281429	chr1	44777789	44778000	Success	6.19489	1	0.000431689	0.00383872	clu_1012_NA	RPS8	ENSG00000142937.12
39	-0.246175	0.444053	0.430894	-0.013159	chr1	44851003	44857704	Success	4.10115	2	0.0165537	0.0613524	clu_1013_NA	EIF2B3	ENSG00000070785.17
40	0.492358	0.0279472	0.0567563	0.0288092	chr1	44851003	44874678	Success	4.10115	2	0.0165537	0.0613524	clu_1013_NA	EIF2B3	ENSG00000070785.17
41	-0.246182	0.528	0.51235	-0.0156502	chr1	44857807	44874678	Success	4.10115	2	0.0165537	0.0613524	clu_1013_NA	EIF2B3	ENSG00000070785.17
42	0.326021	0.151086	0.25463	0.103544	chr1	45012285	45012857	Success	5.3941	1	0.00102149	0.00740428	clu_1014_NA	UROD	ENSG00000126088.14
43	-0.326021	0.848914	0.74537	-0.103544	chr1	45012285	45012907	Success	5.3941	1	0.00102149	0.00740428	clu_1014_NA	UROD	ENSG00000126088.14
44	-0.0467103	0.342419	0.351561	0.00914164	chr1	45013019	45013136	Success	6.6031	5	0.0215212	0.0746313	clu_1015_NA	UROD	ENSG00000126088.14
45	-0.0929539	0.00815664	0.00799595	-0.000160685	chr1	45013019	45013292	Success	6.6031	5	0.0215212	0.0746313	clu_1015_NA	UROD	ENSG00000126088.14
46	-0.127884	0.344445	0.326069	-0.0183763	chr1	45013215	45013292	Success	6.6031	5	0.0215212	0.0746313	clu_1015_NA	UROD	ENSG00000126088.14
47	-0.0804416	0.00617316	0.00612774	-4.54164e-05	chr1	45013215	45013594	Success	6.6031	5	0.0215212	0.0746313	clu_1015_NA	UROD	ENSG00000126088.14
48	0.435331	0.0202111	0.0336031	0.0133921	chr1	45013354	45013575	Success	6.6031	5	0.0215212	0.0746313	clu_1015_NA	UROD	ENSG00000126088.14
49	-0.0873418	0.278595	0.274644	-0.00395128	chr1	45013354	45013594	Success	6.6031	5	0.0215212	0.0746313	clu_1015_NA	UROD	ENSG00000126088.14
50	0.0500276	0.274115	0.264183	-0.00993227	chr1	45333497	45334391	Success	1.55895	2	0.210357	0.38758	clu_1016_NA	MUTYH	ENSG00000132781.18	AL451136.1 ENSG00000288208.1
51	0.246548	0.490552	0.575446	0.084894	chr1	45333561	45334391	Success	1.55895	2	0.210357	0.38758	clu_1016_NA	MUTYH	ENSG00000132781.18	AL451136.1 ENSG00000288208.1
52	-0.296576	0.235333	0.160371	-0.0749618	chr1	45333564	45334391	Success	1.55895	2	0.210357	0.38758	clu_1016_NA	MUTYH	ENSG00000132781.18	AL451136.1 ENSG00000288208.1
53	0.370543	0.279406	0.406778	0.127372	chr1	45334511	45339899	Success	2.91611	2	0.0541442	0.149174	clu_1017_NA	MUTYH	ENSG00000132781.18	AL451136.1 ENSG00000288208.1
54	0.0283534	0.298202	0.308334	0.010132	chr1	45334511	45339976	Success	2.91611	2	0.0541442	0.149174	clu_1017_NA	MUTYH	ENSG00000132781.18	AL451136.1 ENSG00000288208.1
55	-0.398896	0.422392	0.284888	-0.137504	chr1	45334511	45340219	Success	2.91611	2	0.0541442	0.149174	clu_1017_NA	MUTYH	ENSG00000132781.18	AL451136.1 ENSG00000288208.1
56	-0.397121	0.79828	0.63012	-0.16816	chr1	45340304	45341073	Success	9.33698	2	8.81051e-05	0.00118	clu_1018_NA	TOE1	ENSG00000132773.12
57	-0.319043	0.074123	0.0632601	-0.0108629	chr1	45340322	45341073	Success	9.33698	2	8.81051e-05	0.00118	clu_1018_NA	TOE1	ENSG00000132773.12
58	0.716164	0.127597	0.30662	0.179023	chr1	45340542	45341073	Success	9.33698	2	8.81051e-05	0.00118	clu_1018_NA	TOE1	ENSG00000132773.12
59	0.914836	0.306231	0.63525	0.329019	chr1	45342643	45342735	Success	9.88714	2	5.08239e-05	0.000768491	clu_1019_NA	TOE1	ENSG00000132773.12
60	-0.456999	0.0552904	0.0290915	-0.026199	chr1	45342643	45342739	Success	9.88714	2	5.08239e-05	0.000768491	clu_1019_NA	TOE1	ENSG00000132773.12
61	-0.457837	0.638479	0.335659	-0.30282	chr1	45342643	45342843	Success	9.88714	2	5.08239e-05	0.000768491	clu_1019_NA	TOE1	ENSG00000132773.12
62	0.0283358	0.563914	0.542463	-0.0214503	chr1	45500413	45507356	Success	0.885939	2	0.412327	0.597446	clu_1020_NA	MMACHC	ENSG00000132763.15
63	-0.179268	0.0545319	0.0426233	-0.0119086	chr1	45500413	45508212	Success	0.885939	2	0.412327	0.597446	clu_1020_NA	MMACHC	ENSG00000132763.15
64	0.150933	0.381554	0.414913	0.033359	chr1	45507550	45508212	Success	0.885939	2	0.412327	0.597446	clu_1020_NA	MMACHC	ENSG00000132763.15
65	-0.366215	0.00354856	0.00355216	3.60373e-06	chr1	45519047	45521829	Success	17.3188	6	5.0654e-06	0.000124376	clu_1021_NA	PRDX1	ENSG00000117450.14
66	0.494317	0.00127088	0.00300795	0.00173707	chr1	45519054	45521386	Success	17.3188	6	5.0654e-06	0.000124376	clu_1021_NA	PRDX1	ENSG00000117450.14
67	-0.171524	0.00874966	0.0106411	0.00189141	chr1	45519054	45521609	Success	17.3188	6	5.0654e-06	0.000124376	clu_1021_NA	PRDX1	ENSG00000117450.14
68	-0.248527	0.00458827	0.00516656	0.000578285	chr1	45519054	45521635	Success	17.3188	6	5.0654e-06	0.000124376	clu_1021_NA	PRDX1	ENSG00000117450.14
69	-0.0854071	0.00183835	0.00243681	0.000598463	chr1	45519054	45521639	Success	17.3188	6	5.0654e-06	0.000124376	clu_1021_NA	PRDX1	ENSG00000117450.14
70	-0.384698	0.974243	0.957374	-0.0168696	chr1	45519054	45521829	Success	17.3188	6	5.0654e-06	0.000124376	clu_1021_NA	PRDX1	ENSG00000117450.14
71	0.762055	0.00576119	0.0178219	0.0120607	chr1	45519054	45522778	Success	17.3188	6	5.0654e-06	0.000124376	clu_1021_NA	PRDX1	ENSG00000117450.14
72	0.0923044	0.138588	0.148127	0.00953844	chr1	45551155	45552436	Success	4.65416	4	0.0538384	0.148631	clu_1022_NA	AKR1A1	ENSG00000117448.13
73	-0.0539897	0.266144	0.245747	-0.0203966	chr1	45551155	45561789	Success	4.65416	4	0.0538384	0.148631	clu_1022_NA	AKR1A1	ENSG00000117448.13
74	-0.272543	0.023143	0.0171742	-0.00596885	chr1	45551155	45566569	Success	4.65416	4	0.0538384	0.148631	clu_1022_NA	AKR1A1	ENSG00000117448.13
75	0.220497	0.104244	0.126658	0.0224136	chr1	45552563	45561789	Success	4.65416	4	0.0538384	0.148631	clu_1022_NA	AKR1A1	ENSG00000117448.13
76	0.0137318	0.467881	0.462294	-0.00558653	chr1	45561878	45566569	Success	4.65416	4	0.0538384	0.148631	clu_1022_NA	AKR1A1	ENSG00000117448.13
77	-0.383141	0.442844	0.369414	-0.0734296	chr1	45568177	45568485	Success	13.1584	2	1.92924e-06	5.82532e-05	clu_1023_NA	AKR1A1	ENSG00000117448.13
78	0.766303	0.092181	0.242718	0.150537	chr1	45568177	45568927	Success	13.1584	2	1.92924e-06	5.82532e-05	clu_1023_NA	AKR1A1	ENSG00000117448.13
79	-0.383162	0.464975	0.387868	-0.0771074	chr1	45568684	45568927	Success	13.1584	2	1.92924e-06	5.82532e-05	clu_1023_NA	AKR1A1	ENSG00000117448.13
80	0.115004	0.0111533	0.0163851	0.00523181	chr1	45591270	45600385	Success	15.908	8	0.000100481	0.00129638	clu_1024_NA	NASP	ENSG00000132780.17
81	-0.309281	0.232996	0.223939	-0.00905696	chr1	45591270	45602255	Success	15.908	8	0.000100481	0.00129638	clu_1024_NA	NASP	ENSG00000132780.17
82	-0.203837	0.00509581	0.00544237	0.000346564	chr1	45591270	45604936	Success	15.908	8	0.000100481	0.00129638	clu_1024_NA	NASP	ENSG00000132780.17
83	1.42792	0.00091248	0.00498267	0.00407019	chr1	45591270	45613169	Success	15.908	8	0.000100481	0.00129638	clu_1024_NA	NASP	ENSG00000132780.17
84	0.0473597	0.0161728	0.0222051	0.00603234	chr1	45600457	45602255	Success	15.908	8	0.000100481	0.00129638	clu_1024_NA	NASP	ENSG00000132780.17
85	-0.309613	0.376631	0.36187	-0.0147603	chr1	45602365	45604936	Success	15.908	8	0.000100481	0.00129638	clu_1024_NA	NASP	ENSG00000132780.17
86	-0.149006	0.131789	0.148685	0.0168959	chr1	45606591	45607321	Success	15.908	8	0.000100481	0.00129638	clu_1024_NA	NASP	ENSG00000132780.17
87	-0.309607	0.12061	0.115884	-0.00472611	chr1	45606591	45613169	Success	15.908	8	0.000100481	0.00129638	clu_1024_NA	NASP	ENSG00000132780.17
88	-0.308942	0.10464	0.100607	-0.00403345	chr1	45608337	45613169	Success	15.908	8	0.000100481	0.00129638	clu_1024_NA	NASP	ENSG00000132780.17
89	0.00423552	0.499182	0.49463	-0.00455124	chr1	45616703	45617463	Success	0.109529	2	0.896256	0.944056	clu_1025_NA	NASP	ENSG00000132780.17
90	-0.0273361	0.00671089	0.00644304	-0.000267848	chr1	45616703	45618061	Success	0.109529	2	0.896256	0.944056	clu_1025_NA	NASP	ENSG00000132780.17
91	0.0231006	0.494108	0.498927	0.00481909	chr1	45617591	45618061	Success	0.109529	2	0.896256	0.944056	clu_1025_NA	NASP	ENSG00000132780.17
92	-0.274046	0.541045	0.533714	-0.00733128	chr1	45640403	45642427	Success	2.82859	2	0.059096	0.158608	clu_1026_NA	GPBP1L1	ENSG00000159592.11
93	0.547827	0.0106823	0.0239703	0.013288	chr1	45640403	45654543	Success	2.82859	2	0.059096	0.158608	clu_1026_NA	GPBP1L1	ENSG00000159592.11
94	-0.273781	0.448272	0.442316	-0.00595675	chr1	45642499	45654543	Success	2.82859	2	0.059096	0.158608	clu_1026_NA	GPBP1L1	ENSG00000159592.11
95	-0.059538	0.331896	0.321922	-0.00997484	chr1	45661225	45685576	Success	0.507056	6	0.985072	0.992189	clu_1027_NA	GPBP1L1	ENSG00000159592.11
96	0.0293951	0.0624694	0.0662275	0.00375805	chr1	45661225	45686412	Success	0.507056	6	0.985072	0.992189	clu_1027_NA	GPBP1L1	ENSG00000159592.11
97	0.00116576	0.170818	0.176054	0.00523542	chr1	45661225	45686993	Success	0.507056	6	0.985072	0.992189	clu_1027_NA	GPBP1L1	ENSG00000159592.11
98	0.00396082	0.0678569	0.0701324	0.00227551	chr1	45661225	45687983	Success	0.507056	6	0.985072	0.992189	clu_1027_NA	GPBP1L1	ENSG00000159592.11
99	-0.0912979	0.210039	0.197357	-0.0126812	chr1	45685620	45686412	Success	0.507056	6	0.985072	0.992189	clu_1027_NA	GPBP1L1	ENSG00000159592.11
100	0.0329471	0.132292	0.140749	0.0084575	chr1	45685620	45686993	Success	0.507056	6	0.985072	0.992189	clu_1027_NA	GPBP1L1	ENSG00000159592.11
101	0.0833672	0.0246285	0.027558	0.00292955	chr1	45685620	45687983	Success	0.507056	6	0.985072	0.992189	clu_1027_NA	GPBP1L1	ENSG00000159592.11
102	-0.138168	0.0339422	0.028935	-0.00500714	chr1	45688253	45690974	Success	0.442688	3	0.828955	0.904368	clu_1028_NA	TMEM69	ENSG00000159596.7
103	0.000124845	0.422313	0.413408	-0.00890549	chr1	45688275	45690974	Success	0.442688	3	0.828955	0.904368	clu_1028_NA	TMEM69	ENSG00000159596.7
104	0.100038	0.0742229	0.0802923	0.00606936	chr1	45688275	45693204	Success	0.442688	3	0.828955	0.904368	clu_1028_NA	TMEM69	ENSG00000159596.7
105	0.0380046	0.469522	0.477365	0.00784328	chr1	45691110	45693204	Success	0.442688	3	0.828955	0.904368	clu_1028_NA	TMEM69	ENSG00000159596.7
106	0.112397	0.403775	0.445338	0.041563	chr1	45997799	46000959	Success	0.252851	2	0.776584	0.871558	clu_1029_NA	MAST2	ENSG00000086015.22
107	-0.0618379	0.385578	0.357268	-0.0283105	chr1	45997799	46002805	Success	0.252851	2	0.776584	0.871558	clu_1029_NA	MAST2	ENSG00000086015.22
108	-0.0505587	0.210647	0.197394	-0.0132525	chr1	46000979	46002805	Success	0.252851	2	0.776584	0.871558	clu_1029_NA	MAST2	ENSG00000086015.22
109	-0.00646662	0.888101	0.886809	-0.00129174	chr1	46033938	46034073	Success	0.00131715	1	0.959066	0.980747	clu_1030_NA	MAST2	ENSG00000086015.22
110	0.00646662	0.111899	0.113191	0.00129174	chr1	46033938	46034076	Success	0.00131715	1	0.959066	0.980747	clu_1030_NA	MAST2	ENSG00000086015.22
111	0.326255	0.0270464	0.0506771	0.0236308	chr1	46188980	46189458	Success	1.90905	1	0.0507018	0.142344	clu_1031_NA	POMGNT1	ENSG00000085998.14
112	-0.326255	0.972954	0.949323	-0.0236308	chr1	46189357	46189458	Success	1.90905	1	0.0507018	0.142344	clu_1031_NA	POMGNT1	ENSG00000085998.14
113	0.24919	0.0677811	0.106891	0.0391095	chr1	46247746	46248512	Success	1.22048	1	0.118203	0.261125	clu_1032_NA	RAD54L	ENSG00000085999.13
114	-0.24919	0.932219	0.893109	-0.0391095	chr1	46248408	46248512	Success	1.22048	1	0.118203	0.261125	clu_1032_NA	RAD54L	ENSG00000085999.13
115	-0.1772	0.291812	0.305038	0.0132255	chr1	46303820	46309101	Success	41.408	7	3.66624e-15	2.35114e-12	clu_1033_NA	UQCRH	ENSG00000173660.12
116	-0.217979	0.00898218	0.00901409	3.19079e-05	chr1	46303820	46310155	Success	41.408	7	3.66624e-15	2.35114e-12	clu_1033_NA	UQCRH	ENSG00000173660.12
117	0.553604	0.0177389	0.0385089	0.02077	chr1	46309127	46309897	Success	41.408	7	3.66624e-15	2.35114e-12	clu_1033_NA	UQCRH	ENSG00000173660.12
118	-0.30849	0.225594	0.206804	-0.0187899	chr1	46309127	46310155	Success	41.408	7	3.66624e-15	2.35114e-12	clu_1033_NA	UQCRH	ENSG00000173660.12
119	-0.288718	0.00133174	0.0012452	-8.65434e-05	chr1	46309127	46316552	Success	41.408	7	3.66624e-15	2.35114e-12	clu_1033_NA	UQCRH	ENSG00000173660.12
120	0.142837	0.00166694	0.00239972	0.00073278	chr1	46309143	46310155	Success	41.408	7	3.66624e-15	2.35114e-12	clu_1033_NA	UQCRH	ENSG00000173660.12
121	0.612125	0.0179709	0.0413636	0.0233928	chr1	46310044	46310155	Success	41.408	7	3.66624e-15	2.35114e-12	clu_1033_NA	UQCRH	ENSG00000173660.12
122	-0.316178	0.434903	0.395627	-0.0392765	chr1	46310316	46316552	Success	41.408	7	3.66624e-15	2.35114e-12	clu_1033_NA	UQCRH	ENSG00000173660.12
123	0.293643	0.0868538	0.208065	0.121211	chr1	46340919	46341323	Success	7.61611	2	0.000492453	0.00426423	clu_1034_NA	NSUN4	ENSG00000117481.10
124	-0.827568	0.878251	0.685636	-0.192615	chr1	46340919	46344801	Success	7.61611	2	0.000492453	0.00426423	clu_1034_NA	NSUN4	ENSG00000117481.10
125	0.533925	0.0348952	0.106299	0.0714039	chr1	46341497	46344801	Success	7.61611	2	0.000492453	0.00426423	clu_1034_NA	NSUN4	ENSG00000117481.10
126	0.56759	0.0280765	0.0692557	0.0411792	chr1	46344962	46352868	Success	11.4126	3	4.39157e-05	0.000685916	clu_1035_NA	NSUN4	ENSG00000117481.10
127	-0.465819	0.42592	0.373798	-0.0521225	chr1	46345144	46346921	Success	11.4126	3	4.39157e-05	0.000685916	clu_1035_NA	NSUN4	ENSG00000117481.10
128	0.542502	0.0933826	0.224638	0.131255	chr1	46345144	46352868	Success	11.4126	3	4.39157e-05	0.000685916	clu_1035_NA	NSUN4	ENSG00000117481.10
129	-0.644272	0.452621	0.332309	-0.120312	chr1	46347075	46352868	Success	11.4126	3	4.39157e-05	0.000685916	clu_1035_NA	NSUN4	ENSG00000117481.10
130	-0.254056	0.459019	0.365909	-0.0931098	chr1	46558800	46560234	Success	2.32245	2	0.0980331	0.228562	clu_1036_NA	MKNK1	ENSG00000079277.21
131	0.0946782	0.237748	0.268604	0.0308562	chr1	46558800	46561478	Success	2.32245	2	0.0980331	0.228562	clu_1036_NA	MKNK1	ENSG00000079277.21
132	0.159378	0.303234	0.365487	0.0622536	chr1	46560277	46561478	Success	2.32245	2	0.0980331	0.228562	clu_1036_NA	MKNK1	ENSG00000079277.21
133	-0.0947187	0.586958	0.540403	-0.0465546	chr1	46594280	46604185	Success	0.283555	1	0.45141	0.633123	clu_1037_NA	MKNK1	ENSG00000079277.21
134	0.0947187	0.413042	0.459597	0.0465546	chr1	46594280	46604227	Success	0.283555	1	0.45141	0.633123	clu_1037_NA	MKNK1	ENSG00000079277.21
135	-0.00528616	0.439811	0.451186	0.011375	chr1	46635970	46643194	Success	0.453718	2	0.635262	0.777985	clu_1039_NA	ATPAF1	ENSG00000123472.12
136	0.0650937	0.0358252	0.0394316	0.00360635	chr1	46635970	46652581	Success	0.453718	2	0.635262	0.777985	clu_1039_NA	ATPAF1	ENSG00000123472.12
137	-0.0598075	0.524364	0.509382	-0.0149814	chr1	46645256	46652581	Success	0.453718	2	0.635262	0.777985	clu_1039_NA	ATPAF1	ENSG00000123472.12
138	0.028282	0.530121	0.538752	0.00863106	chr1	46652628	46653817	Success	0.147814	2	0.862592	0.925147	clu_1040_NA	ATPAF1	ENSG00000123472.12
139	-0.0229623	0.0292181	0.0282105	-0.0010076	chr1	46652628	46658127	Success	0.147814	2	0.862592	0.925147	clu_1040_NA	ATPAF1	ENSG00000123472.12
140	-0.00531969	0.440661	0.433037	-0.00762347	chr1	46653867	46658127	Success	0.147814	2	0.862592	0.925147	clu_1040_NA	ATPAF1	ENSG00000123472.12
141	-0.810116	0.601815	0.581595	-0.0202199	chr1	46665364	46668057	Success	14.5707	3	2.09143e-06	6.14576e-05	clu_1041_NA	ATPAF1	ENSG00000123472.12	EFCAB14 ENSG00000159658.12
142	1.69546	0.00440167	0.0521115	0.0477098	chr1	46665364	46678469	Success	14.5707	3	2.09143e-06	6.14576e-05	clu_1041_NA	ATPAF1	ENSG00000123472.12	EFCAB14 ENSG00000159658.12
143	0.0180325	0.0147367	0.0326	0.0178633	chr1	46665364	46683300	Success	14.5707	3	2.09143e-06	6.14576e-05	clu_1041_NA	ATPAF1	ENSG00000123472.12	EFCAB14 ENSG00000159658.12
144	-0.903377	0.379046	0.333693	-0.0453532	chr1	46678636	46683300	Success	14.5707	3	2.09143e-06	6.14576e-05	clu_1041_NA	ATPAF1	ENSG00000123472.12	EFCAB14 ENSG00000159658.12
145	0.0776104	0.419734	0.40482	-0.014914	chr1	46686870	46688353	Success	3.13262	2	0.0436036	0.126748	clu_1042_NA	EFCAB14	ENSG00000159658.12
146	-0.299835	0.113716	0.0751948	-0.0385214	chr1	46686870	46689587	Success	3.13262	2	0.0436036	0.126748	clu_1042_NA	EFCAB14	ENSG00000159658.12
147	0.222225	0.46655	0.519985	0.0534355	chr1	46688544	46689587	Success	3.13262	2	0.0436036	0.126748	clu_1042_NA	EFCAB14	ENSG00000159658.12
148	0.0343827	0.378669	0.368836	-0.00983272	chr1	47251922	47260289	Success	0.482133	2	0.617465	0.76426	clu_1043_NA	STIL	ENSG00000123473.15
149	-0.150753	0.103868	0.0840723	-0.0197959	chr1	47251922	47262903	Success	0.482133	2	0.617465	0.76426	clu_1043_NA	STIL	ENSG00000123473.15
150	0.116371	0.517463	0.547092	0.0296286	chr1	47260539	47262903	Success	0.482133	2	0.617465	0.76426	clu_1043_NA	STIL	ENSG00000123473.15
151	-0.13464	0.444983	0.392152	-0.0528301	chr1	47263062	47269635	Success	0.804419	2	0.447348	0.629045	clu_1044_NA	STIL	ENSG00000123473.15
152	0.162461	0.309363	0.366953	0.0575896	chr1	47263113	47269635	Success	0.804419	2	0.447348	0.629045	clu_1044_NA	STIL	ENSG00000123473.15
153	-0.0278208	0.245654	0.240894	-0.00475949	chr1	47263116	47269635	Success	0.804419	2	0.447348	0.629045	clu_1044_NA	STIL	ENSG00000123473.15
154	-0.026442	0.242339	0.232761	-0.00957734	chr1	47310362	47312948	Success	0.0162768	1	0.856818	0.921842	clu_1045_NA	STIL	ENSG00000123473.15
155	0.026442	0.757661	0.767239	0.00957734	chr1	47310362	47314036	Success	0.0162768	1	0.856818	0.921842	clu_1045_NA	STIL	ENSG00000123473.15
156	-0.263336	0.499041	0.509038	0.00999735	chr1	47373107	47374909	Success	3.807	2	0.0222147	0.0765437	clu_1046_NA	CMPK1	ENSG00000162368.13
157	0.583667	0.00584549	0.0139086	0.00806312	chr1	47373107	47375197	Success	3.807	2	0.0222147	0.0765437	clu_1046_NA	CMPK1	ENSG00000162368.13
158	-0.320331	0.495114	0.477053	-0.0180605	chr1	47374985	47375197	Success	3.807	2	0.0222147	0.0765437	clu_1046_NA	CMPK1	ENSG00000162368.13
159	-0.0125173	0.136682	0.133755	-0.0029273	chr1	51447105	51447935	Success	0.0064657	1	0.909463	0.951806	clu_1047_NA	EPS15	ENSG00000085832.17
160	0.0125173	0.863318	0.866245	0.0029273	chr1	51447105	51448046	Success	0.0064657	1	0.909463	0.951806	clu_1047_NA	EPS15	ENSG00000085832.17
161	-0.461424	0.482386	0.399715	-0.0826708	chr1	51652041	51669434	Success	11.6069	2	9.10329e-06	0.000195748	clu_1048_NA	OSBPL9	ENSG00000117859.19
162	0.922871	0.069129	0.228669	0.15954	chr1	51652041	51714003	Success	11.6069	2	9.10329e-06	0.000195748	clu_1048_NA	OSBPL9	ENSG00000117859.19
163	-0.461447	0.448485	0.371616	-0.0768695	chr1	51669512	51714003	Success	11.6069	2	9.10329e-06	0.000195748	clu_1048_NA	OSBPL9	ENSG00000117859.19
164	-0.0281096	0.451405	0.43733	-0.0140752	chr1	51714079	51745536	Success	0.13292	2	0.875535	0.932225	clu_1049_NA	OSBPL9	ENSG00000117859.19
165	-0.0140684	0.132292	0.129979	-0.00231267	chr1	51730001	51745536	Success	0.13292	2	0.875535	0.932225	clu_1049_NA	OSBPL9	ENSG00000117859.19
166	0.0421779	0.416303	0.432691	0.0163879	chr1	51730124	51745536	Success	0.13292	2	0.875535	0.932225	clu_1049_NA	OSBPL9	ENSG00000117859.19
167	0.110701	0.263109	0.300421	0.0373113	chr1	51750195	51756320	Success	3.06265	2	0.0467638	0.133987	clu_1050_NA	OSBPL9	ENSG00000117859.19
168	-0.159403	0.452462	0.39434	-0.0581222	chr1	51750195	51760690	Success	3.06265	2	0.0467638	0.133987	clu_1050_NA	OSBPL9	ENSG00000117859.19
169	0.0487019	0.284429	0.30524	0.0208109	chr1	51756358	51760690	Success	3.06265	2	0.0467638	0.133987	clu_1050_NA	OSBPL9	ENSG00000117859.19
170	-0.00741714	0.499397	0.49131	-0.00808634	chr1	51746757	51748369	Success	0.0903546	2	0.913607	0.954045	clu_1051_NA	OSBPL9	ENSG00000117859.19
171	-0.0199914	0.0267501	0.0259881	-0.000761988	chr1	51746757	51750145	Success	0.0903546	2	0.913607	0.954045	clu_1051_NA	OSBPL9	ENSG00000117859.19
172	0.0274085	0.473853	0.482702	0.00884833	chr1	51748398	51750145	Success	0.0903546	2	0.913607	0.954045	clu_1051_NA	OSBPL9	ENSG00000117859.19
173	0.680483	0.0130544	0.0480555	0.0350011	chr1	51781335	51781588	Success	8.51022	2	0.0002014	0.0021804	clu_1052_NA	OSBPL9	ENSG00000117859.19
174	-0.675222	0.969882	0.920303	-0.0495784	chr1	51781335	51782559	Success	8.51022	2	0.0002014	0.0021804	clu_1052_NA	OSBPL9	ENSG00000117859.19
175	-0.00526168	0.0170641	0.0316413	0.0145773	chr1	51781732	51782559	Success	8.51022	2	0.0002014	0.0021804	clu_1052_NA	OSBPL9	ENSG00000117859.19
176	0.187586	0.0945691	0.155867	0.0612975	chr1	51836212	51836369	Success	8.28769	2	0.000251596	0.00257549	clu_1053_NA	NRDC	ENSG00000078618.21
177	-0.421308	0.866385	0.77674	-0.0896451	chr1	51836212	51840226	Success	8.28769	2	0.000251596	0.00257549	clu_1053_NA	NRDC	ENSG00000078618.21
178	0.233721	0.0390463	0.0673938	0.0283475	chr1	51837620	51840226	Success	8.28769	2	0.000251596	0.00257549	clu_1053_NA	NRDC	ENSG00000078618.21
179	0.135282	0.451596	0.463507	0.0119114	chr1	52056379	52059835	Success	1.5989	2	0.202118	0.376931	clu_1054_NA	BTF3L4	ENSG00000134717.18
180	-0.249693	0.0480841	0.0335827	-0.0145014	chr1	52056379	52064825	Success	1.5989	2	0.202118	0.376931	clu_1054_NA	BTF3L4	ENSG00000134717.18
181	0.114411	0.50032	0.50291	0.00258997	chr1	52059901	52064825	Success	1.5989	2	0.202118	0.376931	clu_1054_NA	BTF3L4	ENSG00000134717.18
182	0.00638903	0.412526	0.41524	0.00271352	chr1	52064938	52083340	Success	0.0158281	2	0.984296	0.992189	clu_1055_NA	BTF3L4	ENSG00000134717.18
183	-0.000980317	0.0810053	0.0809395	-6.58359e-05	chr1	52064938	52086112	Success	0.0158281	2	0.984296	0.992189	clu_1055_NA	BTF3L4	ENSG00000134717.18
184	-0.00540871	0.506468	0.503821	-0.00264769	chr1	52083541	52086112	Success	0.0158281	2	0.984296	0.992189	clu_1055_NA	BTF3L4	ENSG00000134717.18
185	0.12836	0.519641	0.508581	-0.0110596	chr1	52263872	52266655	Success	3.11037	2	0.0445845	0.128997	clu_1056_NA	ZFYVE9	ENSG00000157077.14
186	-0.406728	0.0971786	0.0556983	-0.0414803	chr1	52263872	52268463	Success	3.11037	2	0.0445845	0.128997	clu_1056_NA	ZFYVE9	ENSG00000157077.14
187	0.278368	0.38318	0.43572	0.0525399	chr1	52266831	52268463	Success	3.11037	2	0.0445845	0.128997	clu_1056_NA	ZFYVE9	ENSG00000157077.14
188	0.0153427	0.0865764	0.098172	0.0115956	chr1	52353647	52354365	Success	0.666634	2	0.513434	0.685757	clu_1057_NA	CC2D1B	ENSG00000154222.14
189	-0.14831	0.841705	0.810353	-0.0313522	chr1	52353647	52354608	Success	0.666634	2	0.513434	0.685757	clu_1057_NA	CC2D1B	ENSG00000154222.14
190	0.132968	0.0717185	0.0914751	0.0197566	chr1	52354454	52354608	Success	0.666634	2	0.513434	0.685757	clu_1057_NA	CC2D1B	ENSG00000154222.14
191	0.0305632	0.410579	0.421288	0.010709	chr1	52356442	52357001	Success	0.0321656	2	0.968346	0.984964	clu_1058_NA	CC2D1B	ENSG00000154222.14
192	-0.0176137	0.0723398	0.0707354	-0.00160442	chr1	52356442	52357526	Success	0.0321656	2	0.968346	0.984964	clu_1058_NA	CC2D1B	ENSG00000154222.14
193	-0.0129495	0.517081	0.507977	-0.00910456	chr1	52357126	52357526	Success	0.0321656	2	0.968346	0.984964	clu_1058_NA	CC2D1B	ENSG00000154222.14
194	-0.224023	0.931067	0.896149	-0.0349181	chr1	52357898	52358331	Success	0.999548	1	0.157393	0.318007	clu_1059_NA	CC2D1B	ENSG00000154222.14
195	0.224023	0.0689333	0.103851	0.0349181	chr1	52357916	52358331	Success	0.999548	1	0.157393	0.318007	clu_1059_NA	CC2D1B	ENSG00000154222.14
196	0.542328	0.126909	0.30071	0.173802	chr1	52361132	52361478	Success	3.40611	1	0.00905362	0.0388134	clu_1060_NA	CC2D1B	ENSG00000154222.14
197	-0.542328	0.873091	0.69929	-0.173802	chr1	52361132	52361513	Success	3.40611	1	0.00905362	0.0388134	clu_1060_NA	CC2D1B	ENSG00000154222.14
198	-0.163769	0.479321	0.451799	-0.0275216	chr1	52383569	52383830	Success	1.13713	2	0.320739	0.510763	clu_1061_NA	ORC1	ENSG00000085840.13
199	0.255813	0.0496639	0.0712167	0.0215529	chr1	52383569	52384550	Success	1.13713	2	0.320739	0.510763	clu_1061_NA	ORC1	ENSG00000085840.13
200	-0.0920442	0.471015	0.476984	0.00596877	chr1	52383937	52384550	Success	1.13713	2	0.320739	0.510763	clu_1061_NA	ORC1	ENSG00000085840.13
201	0.598935	0.0518076	0.153274	0.101466	chr1	52389321	52393386	Success	5.18185	1	0.00128518	0.00885652	clu_1062_NA	ORC1	ENSG00000085840.13
202	-0.598935	0.948192	0.846726	-0.101466	chr1	52389321	52393443	Success	5.18185	1	0.00128518	0.00885652	clu_1062_NA	ORC1	ENSG00000085840.13
203	0.216266	0.0905082	0.154202	0.0636942	chr1	52393803	52394554	Success	5.66253	2	0.0034737	0.0189044	clu_1063_NA	ORC1	ENSG00000085840.13
204	-0.460324	0.843897	0.730892	-0.113005	chr1	52393803	52396046	Success	5.66253	2	0.0034737	0.0189044	clu_1063_NA	ORC1	ENSG00000085840.13
205	0.244058	0.0655945	0.114905	0.0493109	chr1	52394615	52396046	Success	5.66253	2	0.0034737	0.0189044	clu_1063_NA	ORC1	ENSG00000085840.13
206	-0.0137255	0.157325	0.153719	-0.00360515	chr1	52402225	52404246	Success	0.00699908	1	0.905819	0.949908	clu_1064_NA	ORC1	ENSG00000085840.13
207	0.0137255	0.842675	0.846281	0.00360515	chr1	52402228	52404246	Success	0.00699908	1	0.905819	0.949908	clu_1064_NA	ORC1	ENSG00000085840.13
208	-0.106992	0.104152	0.0858101	-0.0183421	chr1	52405713	52412514	Success	0.831354	1	0.197238	0.370612	clu_1065_NA	PRPF38A	ENSG00000134748.13
209	0.106992	0.895848	0.91419	0.0183421	chr1	52411200	52412514	Success	0.831354	1	0.197238	0.370612	clu_1065_NA	PRPF38A	ENSG00000134748.13
210	0.291946	0.0170553	0.0301721	0.0131168	chr1	52414647	52414741	Success	1.33323	1	0.102483	0.23656	clu_1066_NA	PRPF38A	ENSG00000134748.13
211	-0.291946	0.982945	0.969828	-0.0131168	chr1	52414647	52414762	Success	1.33323	1	0.102483	0.23656	clu_1066_NA	PRPF38A	ENSG00000134748.13
212	0.049713	0.12285	0.133972	0.0111218	chr1	52423913	52425349	Success	0.122638	1	0.620422	0.766962	clu_1067_NA	TUT4	ENSG00000134744.14
213	-0.049713	0.87715	0.866028	-0.0111218	chr1	52424002	52425349	Success	0.122638	1	0.620422	0.766962	clu_1067_NA	TUT4	ENSG00000134744.14
214	-0.0155165	0.452245	0.449797	-0.0024485	chr1	52436963	52438220	Success	0.102933	2	0.902188	0.94696	clu_1068_NA	TUT4	ENSG00000134744.14
215	0.0544232	0.189478	0.202105	0.0126263	chr1	52436975	52438220	Success	0.102933	2	0.902188	0.94696	clu_1068_NA	TUT4	ENSG00000134744.14
216	-0.0389067	0.358276	0.348098	-0.0101778	chr1	52436978	52438220	Success	0.102933	2	0.902188	0.94696	clu_1068_NA	TUT4	ENSG00000134744.14
217	-0.453295	0.924717	0.832247	-0.0924695	chr1	52461769	52465070	Success	3.67332	1	0.00671882	0.0307402	clu_1069_NA	TUT4	ENSG00000134744.14
218	0.453295	0.0752834	0.167753	0.0924695	chr1	52463777	52465070	Success	3.67332	1	0.00671882	0.0307402	clu_1069_NA	TUT4	ENSG00000134744.14
219	0.0185445	0.575697	0.594689	0.018992	chr1	52477882	52481423	Success	0.494013	2	0.610173	0.758853	clu_1070_NA	TUT4	ENSG00000134744.14
220	0.0719707	0.0752473	0.0819954	0.00674811	chr1	52477882	52481804	Success	0.494013	2	0.610173	0.758853	clu_1070_NA	TUT4	ENSG00000134744.14
221	-0.0905151	0.349055	0.323315	-0.0257401	chr1	52481635	52481804	Success	0.494013	2	0.610173	0.758853	clu_1070_NA	TUT4	ENSG00000134744.14
222	0.0395603	0.0809554	0.0870407	0.00608529	chr1	52692867	52697909	Success	0.0265924	1	0.817611	0.897456	clu_1071_NA	COA7	ENSG00000162377.6
223	-0.0395603	0.919045	0.912959	-0.00608529	chr1	52692867	52698221	Success	0.0265924	1	0.817611	0.897456	clu_1071_NA	COA7	ENSG00000162377.6
224	-0.0229757	0.435406	0.468793	0.0333872	chr1	52854630	52856998	Success	1.46617	2	0.230809	0.412843	clu_1072_NA	ZYG11A	ENSG00000203995.10
225	0.276119	0.0809415	0.117531	0.0365897	chr1	52854630	52860731	Success	1.46617	2	0.230809	0.412843	clu_1072_NA	ZYG11A	ENSG00000203995.10
226	-0.253143	0.483653	0.413676	-0.0699769	chr1	52857749	52860731	Success	1.46617	2	0.230809	0.412843	clu_1072_NA	ZYG11A	ENSG00000203995.10
227	-0.213866	0.519038	0.448867	-0.0701707	chr1	52860871	52863981	Success	1.34095	2	0.261597	0.447361	clu_1073_NA	ZYG11A	ENSG00000203995.10
228	0.183737	0.11052	0.142244	0.0317247	chr1	52860871	52866503	Success	1.34095	2	0.261597	0.447361	clu_1073_NA	ZYG11A	ENSG00000203995.10
229	0.0301287	0.370443	0.408889	0.0384461	chr1	52864157	52866503	Success	1.34095	2	0.261597	0.447361	clu_1073_NA	ZYG11A	ENSG00000203995.10
230	-0.325346	0.773048	0.639896	-0.133152	chr1	52877969	52881471	Success	2.32771	1	0.0309556	0.0982755	clu_1074_NA	ZYG11A	ENSG00000203995.10
231	0.325346	0.226952	0.360104	0.133152	chr1	52880829	52881471	Success	2.32771	1	0.0309556	0.0982755	clu_1074_NA	ZYG11A	ENSG00000203995.10
232	-0.15184	0.417573	0.447282	0.0297095	chr1	52881665	52885833	Success	5.87515	2	0.00280838	0.0161142	clu_1075_NA	ZYG11A	ENSG00000203995.10
233	0.596002	0.0594527	0.134525	0.0750727	chr1	52881665	52886956	Success	5.87515	2	0.00280838	0.0161142	clu_1075_NA	ZYG11A	ENSG00000203995.10
234	-0.444162	0.522975	0.418192	-0.104782	chr1	52885894	52886956	Success	5.87515	2	0.00280838	0.0161142	clu_1075_NA	ZYG11A	ENSG00000203995.10
235	0.00976747	0.395289	0.398459	0.00317	chr1	53028071	53038917	Success	0.0196829	2	0.980509	0.990687	clu_1076_NA	SCP2	ENSG00000116171.18
236	-0.00652288	0.0427452	0.0423917	-0.000353439	chr1	53028071	53047858	Success	0.0196829	2	0.980509	0.990687	clu_1076_NA	SCP2	ENSG00000116171.18
237	-0.00324459	0.561965	0.559149	-0.00281657	chr1	53039046	53047858	Success	0.0196829	2	0.980509	0.990687	clu_1076_NA	SCP2	ENSG00000116171.18
238	0.0396829	0.379841	0.390624	0.0107838	chr1	53218495	53218867	Success	0.169086	2	0.844436	0.914001	clu_1077_NA	CZIB	ENSG00000162384.14
239	-0.0379944	0.0722923	0.0687884	-0.0035039	chr1	53218495	53220261	Success	0.169086	2	0.844436	0.914001	clu_1077_NA	CZIB	ENSG00000162384.14
240	-0.00168855	0.547867	0.540587	-0.00727987	chr1	53218923	53220261	Success	0.169086	2	0.844436	0.914001	clu_1077_NA	CZIB	ENSG00000162384.14
241	-0.124292	0.38099	0.356886	-0.0241044	chr1	53228954	53233542	Success	5.90247	2	0.0027327	0.0157379	clu_1078_NA	MAGOH	ENSG00000162385.11
242	0.204789	0.115471	0.150317	0.0348457	chr1	53228954	53235577	Success	5.90247	2	0.0027327	0.0157379	clu_1078_NA	MAGOH	ENSG00000162385.11
243	-0.0804971	0.503538	0.492797	-0.0107413	chr1	53233652	53235577	Success	5.90247	2	0.0027327	0.0157379	clu_1078_NA	MAGOH	ENSG00000162385.11
244	0.127891	0.325234	0.36135	0.0361158	chr1	53247056	53249380	Success	2.79821	2	0.0609192	0.162005	clu_1079_NA	LRP8	ENSG00000157193.18
245	-0.274177	0.321695	0.239089	-0.0826055	chr1	53247056	53250690	Success	2.79821	2	0.0609192	0.162005	clu_1079_NA	LRP8	ENSG00000157193.18
246	0.146286	0.353071	0.399561	0.0464898	chr1	53249556	53250690	Success	2.79821	2	0.0609192	0.162005	clu_1079_NA	LRP8	ENSG00000157193.18
247	-0.139409	0.407837	0.416788	0.00895144	chr1	53255185	53257240	Success	1.92832	3	0.277367	0.4649	clu_1080_NA	LRP8	ENSG00000157193.18
248	0.123008	0.0612342	0.0813559	0.0201218	chr1	53255185	53258319	Success	1.92832	3	0.277367	0.4649	clu_1080_NA	LRP8	ENSG00000157193.18
249	0.284995	0.037686	0.0588742	0.0211882	chr1	53257464	53258009	Success	1.92832	3	0.277367	0.4649	clu_1080_NA	LRP8	ENSG00000157193.18
250	-0.268594	0.493243	0.442982	-0.0502614	chr1	53257464	53258319	Success	1.92832	3	0.277367	0.4649	clu_1080_NA	LRP8	ENSG00000157193.18
251	0.291701	0.371547	0.465532	0.0939851	chr1	53271346	53272604	Success	6.32523	2	0.00179055	0.0114156	clu_1081_NA	LRP8	ENSG00000157193.18
252	-0.425807	0.301059	0.184068	-0.116991	chr1	53271346	53275631	Success	6.32523	2	0.00179055	0.0114156	clu_1081_NA	LRP8	ENSG00000157193.18
253	0.134106	0.327394	0.3504	0.0230062	chr1	53272642	53275631	Success	6.32523	2	0.00179055	0.0114156	clu_1081_NA	LRP8	ENSG00000157193.18
254	0.298593	0.0658461	0.0814138	0.0155676	chr1	53275753	53276692	Success	2.44562	4	0.298639	0.487219	clu_1082_NA	LRP8	ENSG00000157193.18
255	0.109114	0.317906	0.32522	0.00731386	chr1	53275753	53280587	Success	2.44562	4	0.298639	0.487219	clu_1082_NA	LRP8	ENSG00000157193.18
256	-0.682987	0.074585	0.0345561	-0.0400289	chr1	53275753	53289567	Success	2.44562	4	0.298639	0.487219	clu_1082_NA	LRP8	ENSG00000157193.18
257	0.178681	0.133962	0.146917	0.0129551	chr1	53277078	53280587	Success	2.44562	4	0.298639	0.487219	clu_1082_NA	LRP8	ENSG00000157193.18
258	0.0965991	0.407701	0.411893	0.00419235	chr1	53280715	53289567	Success	2.44562	4	0.298639	0.487219	clu_1082_NA	LRP8	ENSG00000157193.18
259	-0.18231	0.946836	0.925196	-0.0216405	chr1	53789196	53793229	Success	1.27669	1	0.110058	0.249132	clu_1083_NA	NDC1	ENSG00000058804.12
260	0.18231	0.0531638	0.0748043	0.0216405	chr1	53791432	53793229	Success	1.27669	1	0.110058	0.249132	clu_1083_NA	NDC1	ENSG00000058804.12
261	0.865727	0.00831904	0.0452434	0.0369244	chr1	53796755	53796899	Success	5.90304	1	0.000590373	0.00492068	clu_1084_NA	NDC1	ENSG00000058804.12
262	-0.865727	0.991681	0.954757	-0.0369244	chr1	53796804	53796899	Success	5.90304	1	0.000590373	0.00492068	clu_1084_NA	NDC1	ENSG00000058804.12
263	-0.200292	0.391053	0.316978	-0.0740752	chr1	53832591	53835500	Success	2.68038	2	0.0685368	0.176432	clu_1085_NA	NDC1	ENSG00000058804.12
264	0.0718843	0.0430514	0.0458126	0.00276124	chr1	53832591	53838205	Success	2.68038	2	0.0685368	0.176432	clu_1085_NA	NDC1	ENSG00000058804.12
265	0.128408	0.565896	0.63721	0.071314	chr1	53835620	53838205	Success	2.68038	2	0.0685368	0.176432	clu_1085_NA	NDC1	ENSG00000058804.12
266	0.262464	0.325897	0.424486	0.0985884	chr1	53852270	53855001	Success	4.32422	2	0.0132439	0.0515661	clu_1086_NA	YIPF1	ENSG00000058799.15
267	-0.311294	0.420022	0.30823	-0.111792	chr1	53852270	53860056	Success	4.32422	2	0.0132439	0.0515661	clu_1086_NA	YIPF1	ENSG00000058799.15
268	0.0488302	0.25408	0.267284	0.013204	chr1	53855051	53860056	Success	4.32422	2	0.0132439	0.0515661	clu_1086_NA	YIPF1	ENSG00000058799.15
269	0.983874	0.0217634	0.0708136	0.0490502	chr1	53878722	53882943	Success	6.62589	3	0.00412258	0.0215251	clu_1087_NA	YIPF1	ENSG00000058799.15
270	-0.331156	0.526701	0.460091	-0.0666105	chr1	53878722	53883113	Success	6.62589	3	0.00412258	0.0215251	clu_1087_NA	YIPF1	ENSG00000058799.15
271	-0.544923	0.0621866	0.0438671	-0.0183196	chr1	53878722	53888907	Success	6.62589	3	0.00412258	0.0215251	clu_1087_NA	YIPF1	ENSG00000058799.15
272	-0.107795	0.389349	0.425228	0.0358798	chr1	53883276	53888907	Success	6.62589	3	0.00412258	0.0215251	clu_1087_NA	YIPF1	ENSG00000058799.15
273	0.230812	0.152523	0.211655	0.0591314	chr1	53888986	53889244	Success	2.6535	2	0.0704047	0.180084	clu_1088_NA	YIPF1	ENSG00000058799.15
274	-0.282262	0.591284	0.491205	-0.100079	chr1	53888986	53889713	Success	2.6535	2	0.0704047	0.180084	clu_1088_NA	YIPF1	ENSG00000058799.15
275	0.0514495	0.256192	0.29714	0.0409479	chr1	53889463	53889713	Success	2.6535	2	0.0704047	0.180084	clu_1088_NA	YIPF1	ENSG00000058799.15
276	-0.0238346	0.0443591	0.0423816	-0.00197744	chr1	53917116	53923904	Success	0.0236992	1	0.827654	0.903483	clu_1089_NA	HSPB11	ENSG00000081870.11
277	0.0238346	0.955641	0.957618	0.00197744	chr1	53921767	53923904	Success	0.0236992	1	0.827654	0.903483	clu_1089_NA	HSPB11	ENSG00000081870.11
278	-0.31856	0.446439	0.441148	-0.0052909	chr1	53923947	53928372	Success	10.9614	3	6.76889e-05	0.000964634	clu_1090_NA	HSPB11	ENSG00000081870.11
279	-0.352613	0.0193039	0.0184365	-0.000867417	chr1	53923947	53930039	Success	10.9614	3	6.76889e-05	0.000964634	clu_1090_NA	HSPB11	ENSG00000081870.11
280	1.02491	0.0108502	0.0410885	0.0302383	chr1	53928435	53930039	Success	10.9614	3	6.76889e-05	0.000964634	clu_1090_NA	HSPB11	ENSG00000081870.11
281	-0.353736	0.523407	0.499327	-0.02408	chr1	53928440	53930039	Success	10.9614	3	6.76889e-05	0.000964634	clu_1090_NA	HSPB11	ENSG00000081870.11
282	0.148643	0.872648	0.902195	0.0295478	chr1	53940097	53945555	Success	1.52681	1	0.0805577	0.198204	clu_1091_NA	HSPB11	ENSG00000081870.11
283	-0.148643	0.127352	0.0978047	-0.0295478	chr1	53940097	53946237	Success	1.52681	1	0.0805577	0.198204	clu_1091_NA	HSPB11	ENSG00000081870.11
284	0.111759	0.347919	0.375875	0.0279559	chr1	53946549	53947788	Success	0.546445	4	0.895398	0.943883	clu_1092_NA	LRRC42	ENSG00000116212.15
285	-0.0657353	0.0563897	0.0510129	-0.0053768	chr1	53946549	53947862	Success	0.546445	4	0.895398	0.943883	clu_1092_NA	LRRC42	ENSG00000116212.15
286	0.0242853	0.216919	0.21472	-0.00219863	chr1	53946549	53951986	Success	0.546445	4	0.895398	0.943883	clu_1092_NA	LRRC42	ENSG00000116212.15
287	-0.0110845	0.300569	0.287184	-0.0133859	chr1	53947821	53951986	Success	0.546445	4	0.895398	0.943883	clu_1092_NA	LRRC42	ENSG00000116212.15
288	-0.059225	0.0782028	0.0712082	-0.00699462	chr1	53947981	53951986	Success	0.546445	4	0.895398	0.943883	clu_1092_NA	LRRC42	ENSG00000116212.15
289	0.0704493	0.380255	0.381511	0.00125517	chr1	53952472	53958149	Success	0.257793	2	0.772755	0.86932	clu_1093_NA	LRRC42	ENSG00000116212.15
290	-0.146691	0.0342816	0.0276815	-0.00660012	chr1	53952472	53960356	Success	0.257793	2	0.772755	0.86932	clu_1093_NA	LRRC42	ENSG00000116212.15
291	0.0762419	0.585463	0.590808	0.00534496	chr1	53958280	53960356	Success	0.257793	2	0.772755	0.86932	clu_1093_NA	LRRC42	ENSG00000116212.15
292	-0.0859356	0.718317	0.682278	-0.0360396	chr1	54040837	54041724	Success	1.68565	1	0.0663416	0.17204	clu_1094_NA	TMEM59	ENSG00000116209.12
293	0.0859356	0.281683	0.317722	0.0360396	chr1	54040840	54041724	Success	1.68565	1	0.0663416	0.17204	clu_1094_NA	TMEM59	ENSG00000116209.12
294	0.0738071	0.468345	0.462415	-0.00593046	chr1	54043525	54045692	Success	1.39083	4	0.595004	0.747757	clu_1095_NA	TMEM59	ENSG00000116209.12
295	0.146577	0.0100782	0.0107016	0.000623486	chr1	54043525	54053000	Success	1.39083	4	0.595004	0.747757	clu_1095_NA	TMEM59	ENSG00000116209.12
296	0.102749	0.450286	0.457639	0.00735353	chr1	54047372	54053000	Success	1.39083	4	0.595004	0.747757	clu_1095_NA	TMEM59	ENSG00000116209.12
297	-0.444382	0.0102037	0.00600036	-0.00420336	chr1	54047372	54053162	Success	1.39083	4	0.595004	0.747757	clu_1095_NA	TMEM59	ENSG00000116209.12
298	0.121248	0.0610876	0.0632444	0.0021568	chr1	54047372	54053356	Success	1.39083	4	0.595004	0.747757	clu_1095_NA	TMEM59	ENSG00000116209.12
299	0.0854646	0.702448	0.736899	0.0344507	chr1	54184265	54187652	Success	0.141794	1	0.594359	0.747543	clu_1096_NA	AL357673.1	ENSG00000256407.2	CYB5RL ENSG00000215883.10
300	-0.0854646	0.297552	0.263101	-0.0344507	chr1	54186286	54187652	Success	0.141794	1	0.594359	0.747543	clu_1096_NA	AL357673.1	ENSG00000256407.2	CYB5RL ENSG00000215883.10
301	-0.289008	0.339815	0.283263	-0.056552	chr1	54187739	54190748	Success	2.50908	2	0.081343	0.19946	clu_1097_NA	CYB5RL	ENSG00000215883.10	AL357673.1 ENSG00000256407.2
302	0.465128	0.119997	0.212634	0.0926377	chr1	54187739	54195419	Success	2.50908	2	0.081343	0.19946	clu_1097_NA	CYB5RL	ENSG00000215883.10	AL357673.1 ENSG00000256407.2
303	-0.17612	0.540189	0.504103	-0.0360857	chr1	54190896	54195419	Success	2.50908	2	0.081343	0.19946	clu_1097_NA	CYB5RL	ENSG00000215883.10	AL357673.1 ENSG00000256407.2
304	-0.068071	0.474208	0.480663	0.006455	chr1	54200589	54205018	Success	0.283077	2	0.753461	0.857257	clu_1098_NA	MRPL37	ENSG00000116221.15
305	0.16437	0.00416255	0.00532328	0.00116073	chr1	54200589	54209946	Success	0.283077	2	0.753461	0.857257	clu_1098_NA	MRPL37	ENSG00000116221.15
306	-0.0962989	0.521629	0.514014	-0.00761573	chr1	54205410	54209946	Success	0.283077	2	0.753461	0.857257	clu_1098_NA	MRPL37	ENSG00000116221.15
307	-0.442133	0.519333	0.511251	-0.00808211	chr1	54210131	54212501	Success	10.004	2	4.52173e-05	0.000701222	clu_1099_NA	MRPL37	ENSG00000116221.15
308	0.884267	0.00571228	0.0211858	0.0154736	chr1	54210131	54216141	Success	10.004	2	4.52173e-05	0.000701222	clu_1099_NA	MRPL37	ENSG00000116221.15
309	-0.442133	0.474954	0.467563	-0.00739146	chr1	54212658	54216141	Success	10.004	2	4.52173e-05	0.000701222	clu_1099_NA	MRPL37	ENSG00000116221.15
310	0.00190245	0.962692	0.962829	0.000136416	chr1	54216344	54218172	Success	0.000295519	1	0.980604	0.990691	clu_1100_NA	MRPL37	ENSG00000116221.15
311	-0.00190245	0.0373077	0.0371713	-0.000136416	chr1	54216344	54225125	Success	0.000295519	1	0.980604	0.990691	clu_1100_NA	MRPL37	ENSG00000116221.15
312	0.168524	0.165559	0.199974	0.0344156	chr1	54257186	54258069	Success	0.861185	2	0.422661	0.60629	clu_1101_NA	SSBP3	ENSG00000157216.15
313	-0.0275908	0.567608	0.563507	-0.00410147	chr1	54257186	54281438	Success	0.861185	2	0.422661	0.60629	clu_1101_NA	SSBP3	ENSG00000157216.15
314	-0.140934	0.266833	0.236519	-0.0303142	chr1	54258149	54281438	Success	0.861185	2	0.422661	0.60629	clu_1101_NA	SSBP3	ENSG00000157216.15
315	0.135677	0.499286	0.503801	0.0045148	chr1	54731700	54733629	Success	0.831068	2	0.435584	0.61905	clu_1102_NA	MROH7-TTC4	ENSG00000271723.5	TTC4 ENSG00000243725.7
316	-0.276127	0.0331745	0.0221753	-0.0109992	chr1	54731700	54737582	Success	0.831068	2	0.435584	0.61905	clu_1102_NA	MROH7-TTC4	ENSG00000271723.5	TTC4 ENSG00000243725.7
317	0.140449	0.467539	0.474024	0.00648439	chr1	54733710	54737582	Success	0.831068	2	0.435584	0.61905	clu_1102_NA	MROH7-TTC4	ENSG00000271723.5	TTC4 ENSG00000243725.7
318	0.407699	0.0868483	0.176922	0.0900739	chr1	55104020	55105400	Success	3.57103	1	0.00752967	0.0336015	clu_1103_NA	USP24	ENSG00000162402.14
319	-0.407699	0.913152	0.823078	-0.0900739	chr1	55104020	55106146	Success	3.57103	1	0.00752967	0.0336015	clu_1103_NA	USP24	ENSG00000162402.14
320	0.341259	0.076852	0.141439	0.0645868	chr1	55148570	55151912	Success	2.39659	1	0.0285725	0.0926799	clu_1104_NA	USP24	ENSG00000162402.14
321	-0.341259	0.923148	0.858561	-0.0645868	chr1	55148570	55153870	Success	2.39659	1	0.0285725	0.0926799	clu_1104_NA	USP24	ENSG00000162402.14
322	0.0554109	0.297278	0.320937	0.0236584	chr1	55178129	55214790	Success	0.0473153	1	0.758371	0.860508	clu_1105_NA	USP24	ENSG00000162402.14
323	-0.0554109	0.702722	0.679063	-0.0236584	chr1	55178132	55214790	Success	0.0473153	1	0.758371	0.860508	clu_1105_NA	USP24	ENSG00000162402.14
324	0.170932	0.237969	0.305343	0.0673739	chr1	58667921	58668430	Success	0.654953	1	0.252412	0.437556	clu_1107_NA	MYSM1	ENSG00000162601.11
325	-0.170932	0.762031	0.694657	-0.0673739	chr1	58667921	58668632	Success	0.654953	1	0.252412	0.437556	clu_1107_NA	MYSM1	ENSG00000162601.11
326	0.394368	0.186285	0.335013	0.148728	chr1	58668566	58668984	Success	3.13765	1	0.0122433	0.0486289	clu_1108_NA	MYSM1	ENSG00000162601.11
327	-0.394368	0.813715	0.664987	-0.148728	chr1	58668682	58668984	Success	3.13765	1	0.0122433	0.0486289	clu_1108_NA	MYSM1	ENSG00000162601.11
328	0.32717	0.255814	0.384976	0.129162	chr1	58689116	58689294	Success	3.79921	2	0.0223885	0.077021	clu_1109_NA	MYSM1	ENSG00000162601.11
329	-0.616986	0.536666	0.314175	-0.222491	chr1	58689116	58690226	Success	3.79921	2	0.0223885	0.077021	clu_1109_NA	MYSM1	ENSG00000162601.11
330	0.289816	0.20752	0.300848	0.0933282	chr1	58689367	58690226	Success	3.79921	2	0.0223885	0.077021	clu_1109_NA	MYSM1	ENSG00000162601.11
331	-0.123673	0.443435	0.389089	-0.054346	chr1	61406727	61426465	Success	1.41857	2	0.24206	0.426284	clu_1110_NA	NFIA	ENSG00000162599.17
332	-0.0809616	0.222088	0.203373	-0.0187148	chr1	61406727	61455303	Success	1.41857	2	0.24206	0.426284	clu_1110_NA	NFIA	ENSG00000162599.17
333	0.204635	0.334477	0.407538	0.0730608	chr1	61426556	61455303	Success	1.41857	2	0.24206	0.426284	clu_1110_NA	NFIA	ENSG00000162599.17
334	0.108263	0.119163	0.174675	0.0555125	chr1	61683546	61686792	Success	5.35957	2	0.00470293	0.0237148	clu_1111_NA	TM2D1	ENSG00000162604.12
335	-0.390738	0.832405	0.740818	-0.0915861	chr1	61683546	61694697	Success	5.35957	2	0.00470293	0.0237148	clu_1111_NA	TM2D1	ENSG00000162604.12
336	0.282475	0.0484328	0.0845064	0.0360736	chr1	61686921	61694697	Success	5.35957	2	0.00470293	0.0237148	clu_1111_NA	TM2D1	ENSG00000162604.12
337	-0.636615	0.827761	0.699	-0.12876	chr1	61709437	61723713	Success	11.5466	4	0.000121308	0.00149462	clu_1112_NA	TM2D1	ENSG00000162604.12
338	0.0992399	0.0549276	0.0968145	0.041887	chr1	61709437	61724902	Success	11.5466	4	0.000121308	0.00149462	clu_1112_NA	TM2D1	ENSG00000162604.12
339	0.291933	0.0178999	0.0382549	0.020355	chr1	61709437	61724920	Success	11.5466	4	0.000121308	0.00149462	clu_1112_NA	TM2D1	ENSG00000162604.12
340	-0.0848655	0.0726777	0.10656	0.0338826	chr1	61723772	61724902	Success	11.5466	4	0.000121308	0.00149462	clu_1112_NA	TM2D1	ENSG00000162604.12
341	0.330308	0.026734	0.0593699	0.0326359	chr1	61723772	61724920	Success	11.5466	4	0.000121308	0.00149462	clu_1112_NA	TM2D1	ENSG00000162604.12
342	0.334874	0.083003	0.13614	0.0531372	chr1	62477825	62487398	Success	1.44868	2	0.23488	0.418272	clu_1114_NA	DOCK7	ENSG00000116641.18
343	-0.0755077	0.184165	0.200389	0.0162237	chr1	62477825	62488934	Success	1.44868	2	0.23488	0.418272	clu_1114_NA	DOCK7	ENSG00000116641.18
344	-0.259366	0.732832	0.663471	-0.0693609	chr1	62477834	62488934	Success	1.44868	2	0.23488	0.418272	clu_1114_NA	DOCK7	ENSG00000116641.18
345	-0.0639586	0.103033	0.0917969	-0.0112359	chr1	62510673	62513444	Success	0.108195	1	0.641804	0.782044	clu_1115_NA	DOCK7	ENSG00000116641.18
346	0.0639586	0.896967	0.908203	0.0112359	chr1	62510673	62513471	Success	0.108195	1	0.641804	0.782044	clu_1115_NA	DOCK7	ENSG00000116641.18
347	-0.0137106	0.234727	0.227596	-0.00713168	chr1	62543745	62544947	Success	0.120434	2	0.886536	0.938715	clu_1116_NA	DOCK7	ENSG00000116641.18
348	0.059973	0.514728	0.537252	0.0225245	chr1	62543745	62552732	Success	0.120434	2	0.886536	0.938715	clu_1116_NA	DOCK7	ENSG00000116641.18
349	-0.0462624	0.250545	0.235152	-0.0153929	chr1	62545039	62552732	Success	0.120434	2	0.886536	0.938715	clu_1116_NA	DOCK7	ENSG00000116641.18
350	-0.0176591	0.824503	0.819333	-0.00516917	chr1	62583254	62586507	Success	0.00630126	1	0.910617	0.952282	clu_1117_NA	DOCK7	ENSG00000116641.18
351	0.0176591	0.175497	0.180667	0.00516917	chr1	62584878	62586507	Success	0.00630126	1	0.910617	0.952282	clu_1117_NA	DOCK7	ENSG00000116641.18
352	-0.0069377	0.725226	0.722452	-0.00277362	chr1	62663130	62688227	Success	0.00106018	1	0.963273	0.982799	clu_1118_NA	DOCK7	ENSG00000116641.18
353	0.0069377	0.274774	0.277548	0.00277362	chr1	62687656	62688227	Success	0.00106018	1	0.963273	0.982799	clu_1118_NA	DOCK7	ENSG00000116641.18
354	0.101523	0.141391	0.16076	0.0193691	chr1	62783977	62803719	Success	0.16735	2	0.845903	0.914885	clu_1119_NA	ATG4C	ENSG00000125703.15
355	-0.0577288	0.364023	0.352958	-0.0110649	chr1	62784225	62803719	Success	0.16735	2	0.845903	0.914885	clu_1119_NA	ATG4C	ENSG00000125703.15
356	-0.0437938	0.494586	0.486282	-0.00830417	chr1	62784273	62803719	Success	0.16735	2	0.845903	0.914885	clu_1119_NA	ATG4C	ENSG00000125703.15
357	0.239065	0.243752	0.31204	0.0682883	chr1	63446856	63447565	Success	10.4346	3	0.000112066	0.00140754	clu_1121_NA	ITGB3BP	ENSG00000142856.16
358	-0.273861	0.442197	0.338936	-0.103261	chr1	63446856	63453918	Success	10.4346	3	0.000112066	0.00140754	clu_1121_NA	ITGB3BP	ENSG00000142856.16
359	0.204825	0.211968	0.262218	0.05025	chr1	63447614	63453918	Success	10.4346	3	0.000112066	0.00140754	clu_1121_NA	ITGB3BP	ENSG00000142856.16
360	-0.170029	0.102084	0.0868063	-0.0152773	chr1	63449815	63453918	Success	10.4346	3	0.000112066	0.00140754	clu_1121_NA	ITGB3BP	ENSG00000142856.16
361	-0.176193	0.23226	0.222149	-0.0101108	chr1	63454968	63478764	Success	5.82907	8	0.167121	0.332169	clu_1122_NA	ITGB3BP	ENSG00000142856.16
362	0.0399087	0.01494	0.0177367	0.0027967	chr1	63454968	63508528	Success	5.82907	8	0.167121	0.332169	clu_1122_NA	ITGB3BP	ENSG00000142856.16
363	-0.132115	0.2914	0.291274	-0.000125296	chr1	63478833	63490083	Success	5.82907	8	0.167121	0.332169	clu_1122_NA	ITGB3BP	ENSG00000142856.16
364	0.455588	0.0140179	0.0252193	0.0112014	chr1	63478833	63508528	Success	5.82907	8	0.167121	0.332169	clu_1122_NA	ITGB3BP	ENSG00000142856.16
365	-0.178774	0.236054	0.225196	-0.0108579	chr1	63490218	63508528	Success	5.82907	8	0.167121	0.332169	clu_1122_NA	ITGB3BP	ENSG00000142856.16
366	-0.0943257	0.00801874	0.00832398	0.000305242	chr1	63490218	63523129	Success	5.82907	8	0.167121	0.332169	clu_1122_NA	ITGB3BP	ENSG00000142856.16
367	0.0935571	0.0114294	0.0143167	0.00288736	chr1	63508570	63510065	Success	5.82907	8	0.167121	0.332169	clu_1122_NA	ITGB3BP	ENSG00000142856.16
368	-0.133149	0.177686	0.177426	-0.000259927	chr1	63508570	63523129	Success	5.82907	8	0.167121	0.332169	clu_1122_NA	ITGB3BP	ENSG00000142856.16
369	0.125503	0.0141951	0.0183583	0.00416326	chr1	63510181	63523129	Success	5.82907	8	0.167121	0.332169	clu_1122_NA	ITGB3BP	ENSG00000142856.16
370	0.503306	0.090172	0.261058	0.170886	chr1	64814840	64825254	Success	10.8756	2	1.89136e-05	0.000344163	clu_1123_NA	RAVER2	ENSG00000162437.14
371	-0.944791	0.851089	0.579081	-0.272008	chr1	64814840	64830839	Success	10.8756	2	1.89136e-05	0.000344163	clu_1123_NA	RAVER2	ENSG00000162437.14
372	0.441485	0.0587389	0.159861	0.101122	chr1	64825408	64830839	Success	10.8756	2	1.89136e-05	0.000344163	clu_1123_NA	RAVER2	ENSG00000162437.14
373	-0.0300336	0.608807	0.594411	-0.0143954	chr1	65147665	65148278	Success	0.0191938	1	0.844667	0.914001	clu_1124_NA	AK4	ENSG00000162433.15
374	0.0300336	0.391193	0.405589	0.0143954	chr1	65148057	65148278	Success	0.0191938	1	0.844667	0.914001	clu_1124_NA	AK4	ENSG00000162433.15
375	-0.00477554	0.854479	0.853287	-0.00119166	chr1	65148552	65190710	Success	0.000589896	1	0.9726	0.986535	clu_1125_NA	AK4	ENSG00000162433.15
376	0.00477554	0.145521	0.146713	0.00119166	chr1	65149140	65190710	Success	0.000589896	1	0.9726	0.986535	clu_1125_NA	AK4	ENSG00000162433.15
377	-0.0731547	0.122209	0.107361	-0.0148479	chr1	65622981	65630202	Success	0.129216	1	0.611199	0.759426	clu_1126_NA	LEPR	ENSG00000116678.19
378	0.0731547	0.877791	0.892639	0.0148479	chr1	65622981	65633152	Success	0.129216	1	0.611199	0.759426	clu_1126_NA	LEPR	ENSG00000116678.19
379	-0.282943	0.21746	0.165671	-0.0517891	chr1	66926242	66940028	Success	1.2797	2	0.278121	0.465686	clu_1127_NA	MIER1	ENSG00000198160.14
380	0.330234	0.180268	0.253562	0.0732945	chr1	66928963	66940028	Success	1.2797	2	0.278121	0.465686	clu_1127_NA	MIER1	ENSG00000198160.14
381	-0.0472916	0.602272	0.580767	-0.0215054	chr1	66930400	66940028	Success	1.2797	2	0.278121	0.465686	clu_1127_NA	MIER1	ENSG00000198160.14
382	0.749857	0.00192238	0.00855581	0.00663343	chr1	67415339	67416961	Success	3.98321	1	0.00476533	0.0239511	clu_1128_NA	SERBP1	ENSG00000142864.14
383	-0.749857	0.998078	0.991444	-0.00663343	chr1	67415339	67420009	Success	3.98321	1	0.00476533	0.0239511	clu_1128_NA	SERBP1	ENSG00000142864.14
384	0.055564	0.584609	0.611317	0.0267079	chr1	67424277	67424888	Success	2.72512	1	0.0195656	0.0692097	clu_1129_NA	SERBP1	ENSG00000142864.14
385	-0.055564	0.415391	0.388683	-0.0267079	chr1	67424322	67424888	Success	2.72512	1	0.0195656	0.0692097	clu_1129_NA	SERBP1	ENSG00000142864.14
386	-0.0285301	0.452606	0.438511	-0.0140949	chr1	67424959	67425083	Success	0.446148	1	0.344856	0.534341	clu_1130_NA	SERBP1	ENSG00000142864.14
387	0.0285301	0.547394	0.561489	0.0140949	chr1	67424977	67425083	Success	0.446148	1	0.344856	0.534341	clu_1130_NA	SERBP1	ENSG00000142864.14
388	0.31173	0.437773	0.495502	0.057729	chr1	67685538	67686025	Success	2.98379	2	0.0506004	0.142213	clu_1131_NA	GADD45A	ENSG00000116717.13
389	-0.444158	0.066123	0.0351456	-0.0309774	chr1	67685538	67686350	Success	2.98379	2	0.0506004	0.142213	clu_1131_NA	GADD45A	ENSG00000116717.13
390	0.132428	0.496104	0.469352	-0.0267516	chr1	67686126	67686350	Success	2.98379	2	0.0506004	0.142213	clu_1131_NA	GADD45A	ENSG00000116717.13
391	0.408648	0.107042	0.21349	0.106447	chr1	67777507	67831819	Success	2.4197	1	0.0278167	0.0909044	clu_1132_NA	GNG12	ENSG00000172380.6
392	-0.408648	0.892958	0.78651	-0.106447	chr1	67777507	67833344	Success	2.4197	1	0.0278167	0.0909044	clu_1132_NA	GNG12	ENSG00000172380.6
393	-0.025468	0.131034	0.125342	-0.00569159	chr1	68098753	68137780	Success	0.0792721	1	0.6905	0.81576	clu_1133_NA	WLS	ENSG00000116729.14
394	0.025468	0.868966	0.874658	0.00569159	chr1	68126335	68137780	Success	0.0792721	1	0.6905	0.81576	clu_1133_NA	WLS	ENSG00000116729.14
395	-0.409317	0.984552	0.965646	-0.0189061	chr1	68137933	68144569	Success	2.58715	1	0.0229235	0.0783157	clu_1134_NA	WLS	ENSG00000116729.14
396	0.409317	0.0154479	0.034354	0.0189061	chr1	68142862	68144569	Success	2.58715	1	0.0229235	0.0783157	clu_1134_NA	WLS	ENSG00000116729.14
397	-0.140542	0.39867	0.299378	-0.0992916	chr1	68481612	68482046	Success	9.85925	2	5.22615e-05	0.000785113	clu_1135_NA	DEPDC1	ENSG00000024526.17
398	0.520892	0.399617	0.581444	0.181827	chr1	68481612	68483950	Success	9.85925	2	5.22615e-05	0.000785113	clu_1135_NA	DEPDC1	ENSG00000024526.17
399	-0.38035	0.201713	0.119177	-0.0825356	chr1	68482897	68483950	Success	9.85925	2	5.22615e-05	0.000785113	clu_1135_NA	DEPDC1	ENSG00000024526.17
400	-0.0477733	0.444801	0.422986	-0.0218144	chr1	68489608	68494430	Success	0.568012	2	0.566651	0.726267	clu_1136_NA	DEPDC1	ENSG00000024526.17
401	0.00149203	0.0661078	0.0660404	-6.74805e-05	chr1	68489608	68496952	Success	0.568012	2	0.566651	0.726267	clu_1136_NA	DEPDC1	ENSG00000024526.17
402	0.0462812	0.489092	0.510974	0.0218819	chr1	68494695	68496952	Success	0.568012	2	0.566651	0.726267	clu_1136_NA	DEPDC1	ENSG00000024526.17
403	0.104178	0.237027	0.276739	0.0397127	chr1	70205780	70221612	Success	0.610612	1	0.269121	0.455654	clu_1137_NA	SRSF11	ENSG00000116754.13
404	-0.104178	0.762973	0.723261	-0.0397127	chr1	70205780	70221615	Success	0.610612	1	0.269121	0.455654	clu_1137_NA	SRSF11	ENSG00000116754.13
405	0.253965	0.0222008	0.038485	0.0162842	chr1	70228555	70230557	Success	18.6479	6	1.5418e-06	4.84291e-05	clu_1138_NA	SRSF11	ENSG00000116754.13
406	0.342049	0.0213185	0.0403585	0.01904	chr1	70228555	70231095	Success	18.6479	6	1.5418e-06	4.84291e-05	clu_1138_NA	SRSF11	ENSG00000116754.13
407	0.611962	0.0240379	0.0596068	0.0355689	chr1	70228555	70231859	Success	18.6479	6	1.5418e-06	4.84291e-05	clu_1138_NA	SRSF11	ENSG00000116754.13
408	-0.443626	0.567024	0.489289	-0.0777348	chr1	70228555	70232268	Success	18.6479	6	1.5418e-06	4.84291e-05	clu_1138_NA	SRSF11	ENSG00000116754.13
409	-0.518141	0.102335	0.0819644	-0.0203702	chr1	70230618	70231095	Success	18.6479	6	1.5418e-06	4.84291e-05	clu_1138_NA	SRSF11	ENSG00000116754.13
410	-0.0075143	0.0422752	0.0564223	0.0141471	chr1	70231203	70231859	Success	18.6479	6	1.5418e-06	4.84291e-05	clu_1138_NA	SRSF11	ENSG00000116754.13
411	-0.238694	0.220809	0.233874	0.0130647	chr1	70231975	70232268	Success	18.6479	6	1.5418e-06	4.84291e-05	clu_1138_NA	SRSF11	ENSG00000116754.13
412	-0.026918	0.0645453	0.0644138	-0.000131492	chr1	70246907	70247117	Success	0.445473	3	0.827612	0.903483	clu_1139_NA	SRSF11	ENSG00000116754.13
413	0.144336	0.0218911	0.0259273	0.00403615	chr1	70246907	70249931	Success	0.445473	3	0.827612	0.903483	clu_1139_NA	SRSF11	ENSG00000116754.13
414	-0.0262167	0.870862	0.869697	-0.00116444	chr1	70246907	70249952	Success	0.445473	3	0.827612	0.903483	clu_1139_NA	SRSF11	ENSG00000116754.13
415	-0.0912008	0.042702	0.0399618	-0.00274022	chr1	70247149	70249952	Success	0.445473	3	0.827612	0.903483	clu_1139_NA	SRSF11	ENSG00000116754.13
416	-0.00366159	0.681851	0.68026	-0.00159073	chr1	70250503	70250608	Success	0.00539202	1	0.917291	0.956327	clu_1140_NA	SRSF11	ENSG00000116754.13
417	0.00366159	0.318149	0.31974	0.00159073	chr1	70250503	70250611	Success	0.00539202	1	0.917291	0.956327	clu_1140_NA	SRSF11	ENSG00000116754.13
418	-0.163474	0.440584	0.441438	0.000853695	chr1	70355107	70366444	Success	4.96175	3	0.0192278	0.0684403	clu_1141_NA	HHLA3	ENSG00000197568.14
419	-0.401	0.408307	0.322605	-0.0857018	chr1	70355111	70366444	Success	4.96175	3	0.0192278	0.0684403	clu_1141_NA	HHLA3	ENSG00000197568.14
420	-0.157726	0.0922441	0.0929556	0.000711515	chr1	70355208	70366444	Success	4.96175	3	0.0192278	0.0684403	clu_1141_NA	HHLA3	ENSG00000197568.14
421	0.7222	0.058865	0.143002	0.0841366	chr1	70366328	70366444	Success	4.96175	3	0.0192278	0.0684403	clu_1141_NA	HHLA3	ENSG00000197568.14
422	-0.0551441	0.165045	0.161633	-0.00341263	chr1	70366537	70366933	Success	0.622861	2	0.536408	0.703655	clu_1142_NA	HHLA3	ENSG00000197568.14
423	-0.0894833	0.641536	0.607063	-0.0344731	chr1	70366537	70367617	Success	0.622861	2	0.536408	0.703655	clu_1142_NA	HHLA3	ENSG00000197568.14
424	0.144627	0.193418	0.231304	0.0378857	chr1	70366984	70367617	Success	0.622861	2	0.536408	0.703655	clu_1142_NA	HHLA3	ENSG00000197568.14
425	-0.36895	0.851509	0.732744	-0.118766	chr1	70411583	70415956	Success	1.5285	1	0.0803904	0.197993	clu_1143_NA	CTH	ENSG00000116761.12
426	0.36895	0.148491	0.267256	0.118766	chr1	70411656	70415956	Success	1.5285	1	0.0803904	0.197993	clu_1143_NA	CTH	ENSG00000116761.12
427	-0.20567	0.412905	0.43847	0.0255648	chr1	71065137	71065678	Success	10.5924	3	9.63683e-05	0.00125521	clu_1144_NA	ZRANB2	ENSG00000132485.14
428	-0.490461	0.33625	0.268577	-0.067673	chr1	71065137	71066776	Success	10.5924	3	9.63683e-05	0.00125521	clu_1144_NA	ZRANB2	ENSG00000132485.14
429	0.932057	0.0151216	0.0500951	0.0349735	chr1	71065748	71066776	Success	10.5924	3	9.63683e-05	0.00125521	clu_1144_NA	ZRANB2	ENSG00000132485.14
430	-0.235925	0.235723	0.242858	0.0071347	chr1	71065752	71066776	Success	10.5924	3	9.63683e-05	0.00125521	clu_1144_NA	ZRANB2	ENSG00000132485.14
431	0.0609328	0.188796	0.201856	0.0130601	chr1	74724834	74730382	Success	0.0895628	2	0.914331	0.954427	clu_1145_NA	CRYZ	ENSG00000116791.14
432	-0.0132753	0.598277	0.593914	-0.00436326	chr1	74724834	74732956	Success	0.0895628	2	0.914331	0.954427	clu_1145_NA	CRYZ	ENSG00000116791.14
433	-0.0476575	0.212927	0.20423	-0.00869688	chr1	74730420	74732956	Success	0.0895628	2	0.914331	0.954427	clu_1145_NA	CRYZ	ENSG00000116791.14
434	-0.0631593	0.363122	0.339318	-0.0238035	chr1	74736622	74738690	Success	0.58307	2	0.558182	0.719473	clu_1146_NA	TYW3	ENSG00000162623.16
435	0.0203562	0.04212	0.0427872	0.000667183	chr1	74736622	74748751	Success	0.58307	2	0.558182	0.719473	clu_1146_NA	TYW3	ENSG00000162623.16
436	0.0428031	0.594758	0.617895	0.0231363	chr1	74738788	74748751	Success	0.58307	2	0.558182	0.719473	clu_1146_NA	TYW3	ENSG00000162623.16
437	-0.419878	0.491674	0.430375	-0.0612981	chr1	75724817	75728401	Success	12.0037	2	6.12135e-06	0.000143208	clu_1148_NA	ACADM	ENSG00000117054.13
438	0.760106	0.0461842	0.13156	0.0853759	chr1	75724817	75732644	Success	12.0037	2	6.12135e-06	0.000143208	clu_1148_NA	ACADM	ENSG00000117054.13
439	-0.340228	0.462142	0.438064	-0.0240778	chr1	75728488	75732644	Success	12.0037	2	6.12135e-06	0.000143208	clu_1148_NA	ACADM	ENSG00000117054.13
440	-0.391765	0.357776	0.351326	-0.00645064	chr1	75787604	75789159	Success	30.7632	6	2.20278e-11	3.81185e-09	clu_1149_NA	RABGGTB	ENSG00000137955.16
441	0.239283	0.00627932	0.0115897	0.00531036	chr1	75787604	75789952	Success	30.7632	6	2.20278e-11	3.81185e-09	clu_1149_NA	RABGGTB	ENSG00000137955.16
442	-0.429426	0.191681	0.181269	-0.0104129	chr1	75789356	75789952	Success	30.7632	6	2.20278e-11	3.81185e-09	clu_1149_NA	RABGGTB	ENSG00000137955.16
443	0.704192	0.00349814	0.0102779	0.00677974	chr1	75789356	75791285	Success	30.7632	6	2.20278e-11	3.81185e-09	clu_1149_NA	RABGGTB	ENSG00000137955.16
444	0.397806	0.0258085	0.0558172	0.0300086	chr1	75790057	75790152	Success	30.7632	6	2.20278e-11	3.81185e-09	clu_1149_NA	RABGGTB	ENSG00000137955.16
445	-0.607236	0.337799	0.267411	-0.0703883	chr1	75790057	75791285	Success	30.7632	6	2.20278e-11	3.81185e-09	clu_1149_NA	RABGGTB	ENSG00000137955.16
446	0.0871458	0.0771571	0.12231	0.045153	chr1	75790517	75791285	Success	30.7632	6	2.20278e-11	3.81185e-09	clu_1149_NA	RABGGTB	ENSG00000137955.16
447	-0.308054	0.898701	0.827322	-0.0713789	chr1	75791571	75792181	Success	6.51622	1	0.000306143	0.00298076	clu_1150_NA	RABGGTB	ENSG00000137955.16
448	0.308054	0.101299	0.172678	0.0713789	chr1	75791571	75792197	Success	6.51622	1	0.000306143	0.00298076	clu_1150_NA	RABGGTB	ENSG00000137955.16
449	0.0152384	0.369603	0.376731	0.00712875	chr1	77581888	77581979	Success	0.00978137	1	0.888765	0.939798	clu_1151_NA	AC118549.1	ENSG00000036549.13
450	-0.0152384	0.630397	0.623269	-0.00712875	chr1	77581891	77581979	Success	0.00978137	1	0.888765	0.939798	clu_1151_NA	AC118549.1	ENSG00000036549.13
451	0.0604926	0.465803	0.470845	0.00504248	chr1	77639602	77641384	Success	0.703168	2	0.495014	0.670058	clu_1152_NA	AC118549.1	ENSG00000036549.13
452	-0.191847	0.168449	0.132298	-0.0361504	chr1	77639602	77641522	Success	0.703168	2	0.495014	0.670058	clu_1152_NA	AC118549.1	ENSG00000036549.13
453	0.131354	0.365749	0.396857	0.0311079	chr1	77641446	77641522	Success	0.703168	2	0.495014	0.670058	clu_1152_NA	AC118549.1	ENSG00000036549.13
454	0.0889053	0.525296	0.569321	0.0440249	chr1	77721901	77722024	Success	0.555792	1	0.291738	0.480093	clu_1153_NA	USP33	ENSG00000077254.14
455	-0.0889053	0.474704	0.430679	-0.0440249	chr1	77721925	77722024	Success	0.555792	1	0.291738	0.480093	clu_1153_NA	USP33	ENSG00000077254.14
456	0.114019	0.163664	0.173377	0.00971283	chr1	77741748	77745421	Success	1.6783	2	0.186691	0.357637	clu_1154_NA	USP33	ENSG00000077254.14
457	0.118553	0.635218	0.675974	0.0407562	chr1	77741748	77759643	Success	1.6783	2	0.186691	0.357637	clu_1154_NA	USP33	ENSG00000077254.14
458	-0.232572	0.201118	0.150649	-0.050469	chr1	77745599	77759643	Success	1.6783	2	0.186691	0.357637	clu_1154_NA	USP33	ENSG00000077254.14
459	0.0860726	0.823669	0.847296	0.0236273	chr1	77779736	77783238	Success	0.151775	1	0.581665	0.738369	clu_1155_NA	MIGA1	ENSG00000180488.15
460	-0.0860726	0.176331	0.152704	-0.0236273	chr1	77779736	77783243	Success	0.151775	1	0.581665	0.738369	clu_1155_NA	MIGA1	ENSG00000180488.15
461	0.265705	0.32934	0.45518	0.12584	chr1	77866391	77873001	Success	1.51087	1	0.0821552	0.200865	clu_1156_NA	MIGA1	ENSG00000180488.15
462	-0.265705	0.67066	0.54482	-0.12584	chr1	77866391	77873004	Success	1.51087	1	0.0821552	0.200865	clu_1156_NA	MIGA1	ENSG00000180488.15
463	0.0131669	0.0672472	0.124738	0.0574906	chr1	77946576	77947453	Success	15.9525	4	2.00054e-06	5.95899e-05	clu_1157_NA	FUBP1	ENSG00000162613.16
464	-0.672404	0.0306165	0.0286115	-0.00200507	chr1	77946576	77949155	Success	15.9525	4	2.00054e-06	5.95899e-05	clu_1157_NA	FUBP1	ENSG00000162613.16
465	0.900921	0.00741056	0.0333981	0.0259875	chr1	77947547	77949155	Success	15.9525	4	2.00054e-06	5.95899e-05	clu_1157_NA	FUBP1	ENSG00000162613.16
466	0.506723	0.0176367	0.0535909	0.0359542	chr1	77947552	77949155	Success	15.9525	4	2.00054e-06	5.95899e-05	clu_1157_NA	FUBP1	ENSG00000162613.16
467	-0.748407	0.877089	0.759662	-0.117427	chr1	77948774	77949155	Success	15.9525	4	2.00054e-06	5.95899e-05	clu_1157_NA	FUBP1	ENSG00000162613.16
468	-0.356351	0.0463591	0.0232808	-0.0230784	chr1	77968203	77969022	Success	2.82232	1	0.0175089	0.0640757	clu_1158_NA	FUBP1	ENSG00000162613.16
469	0.356351	0.953641	0.976719	0.0230784	chr1	77968203	77969925	Success	2.82232	1	0.0175089	0.0640757	clu_1158_NA	FUBP1	ENSG00000162613.16
470	-0.014638	0.662324	0.655746	-0.00657838	chr1	77967098	77967627	Success	0.0507327	1	0.750078	0.855371	clu_1159_NA	FUBP1	ENSG00000162613.16
471	0.014638	0.337676	0.344254	0.00657838	chr1	77967101	77967627	Success	0.0507327	1	0.750078	0.855371	clu_1159_NA	FUBP1	ENSG00000162613.16
472	-0.128597	0.499577	0.435637	-0.0639395	chr1	77979293	78013051	Success	0.347516	1	0.404458	0.590519	clu_1160_NA	DNAJB4	ENSG00000162616.9
473	0.128597	0.500423	0.564363	0.0639395	chr1	78005321	78013051	Success	0.347516	1	0.404458	0.590519	clu_1160_NA	DNAJB4	ENSG00000162616.9
474	0.303951	0.232572	0.357566	0.124994	chr1	81801068	81836885	Success	1.70887	1	0.064499	0.168706	clu_1161_NA	ADGRL2	ENSG00000117114.19
475	-0.303951	0.767428	0.642434	-0.124994	chr1	81802229	81836885	Success	1.70887	1	0.064499	0.168706	clu_1161_NA	ADGRL2	ENSG00000117114.19
476	-0.0398285	0.132644	0.147882	0.0152385	chr1	81952142	81952987	Success	2.73374	2	0.0649756	0.169587	clu_1162_NA	ADGRL2	ENSG00000117114.19
477	-0.227947	0.78141	0.721787	-0.0596227	chr1	81952142	81955877	Success	2.73374	2	0.0649756	0.169587	clu_1162_NA	ADGRL2	ENSG00000117114.19
478	0.267775	0.0859459	0.13033	0.0443843	chr1	81953025	81955877	Success	2.73374	2	0.0649756	0.169587	clu_1162_NA	ADGRL2	ENSG00000117114.19
479	0.0900998	0.11929	0.135383	0.0160929	chr1	81985355	81987260	Success	0.831479	3	0.6452	0.784691	clu_1163_NA	ADGRL2	ENSG00000117114.19
480	-0.0140737	0.164069	0.167781	0.0037126	chr1	81985355	81987289	Success	0.831479	3	0.6452	0.784691	clu_1163_NA	ADGRL2	ENSG00000117114.19
481	-0.120385	0.486544	0.447373	-0.0391714	chr1	81985355	81990391	Success	0.831479	3	0.6452	0.784691	clu_1163_NA	ADGRL2	ENSG00000117114.19
482	0.0443593	0.230097	0.249463	0.0193659	chr1	81987341	81990391	Success	0.831479	3	0.6452	0.784691	clu_1163_NA	ADGRL2	ENSG00000117114.19
483	-0.212725	0.965078	0.951873	-0.0132052	chr1	84501970	84506011	Success	1.7229	2	0.178548	0.347112	clu_1164_NA	GNG5	ENSG00000174021.11	CTBS ENSG00000117151.13,AL359762.3 ENSG00000285851.1
484	0.0822638	0.00641245	0.00849479	0.00208234	chr1	84501970	84563257	Success	1.7229	2	0.178548	0.347112	clu_1164_NA	GNG5	ENSG00000174021.11	CTBS ENSG00000117151.13,AL359762.3 ENSG00000285851.1
485	0.130461	0.0285095	0.0396324	0.0111229	chr1	84555199	84563257	Success	1.7229	2	0.178548	0.347112	clu_1164_NA	GNG5	ENSG00000174021.11	CTBS ENSG00000117151.13,AL359762.3 ENSG00000285851.1
486	-0.329192	0.427185	0.316784	-0.110401	chr1	84566012	84569931	Success	4.93922	2	0.0071602	0.0323826	clu_1165_NA	CTBS	ENSG00000117151.13
487	0.495436	0.223839	0.378629	0.15479	chr1	84566012	84570582	Success	4.93922	2	0.0071602	0.0323826	clu_1165_NA	CTBS	ENSG00000117151.13
488	-0.166244	0.348977	0.304587	-0.0443897	chr1	84570139	84570582	Success	4.93922	2	0.0071602	0.0323826	clu_1165_NA	CTBS	ENSG00000117151.13
489	-0.0063012	0.398572	0.414984	0.0164117	chr1	84570720	84573916	Success	3.99977	2	0.0183198	0.0661113	clu_1166_NA	CTBS	ENSG00000117151.13
490	-0.45272	0.415605	0.276903	-0.138702	chr1	84570720	84574239	Success	3.99977	2	0.0183198	0.0661113	clu_1166_NA	CTBS	ENSG00000117151.13
491	0.459021	0.185823	0.308113	0.12229	chr1	84570720	84582278	Success	3.99977	2	0.0183198	0.0661113	clu_1166_NA	CTBS	ENSG00000117151.13
492	0.065235	0.249944	0.275191	0.0252473	chr1	84656002	84656348	Success	0.282568	1	0.452198	0.63374	clu_1167_NA	SSX2IP	ENSG00000117155.16
493	-0.065235	0.750056	0.724809	-0.0252473	chr1	84656005	84656348	Success	0.282568	1	0.452198	0.63374	clu_1167_NA	SSX2IP	ENSG00000117155.16
494	-0.193254	0.561404	0.497643	-0.0637609	chr1	84670815	84671177	Success	3.04342	4	0.192756	0.364784	clu_1168_NA	SSX2IP	ENSG00000117155.16
495	-0.0626189	0.113725	0.114877	0.00115185	chr1	84670815	84690371	Success	3.04342	4	0.192756	0.364784	clu_1168_NA	SSX2IP	ENSG00000117155.16
496	0.306028	0.043019	0.0628258	0.0198068	chr1	84671308	84680338	Success	3.04342	4	0.192756	0.364784	clu_1168_NA	SSX2IP	ENSG00000117155.16
497	-0.191235	0.0696198	0.0618375	-0.00778226	chr1	84671308	84690154	Success	3.04342	4	0.192756	0.364784	clu_1168_NA	SSX2IP	ENSG00000117155.16
498	0.14108	0.212232	0.262817	0.0505845	chr1	84671308	84690371	Success	3.04342	4	0.192756	0.364784	clu_1168_NA	SSX2IP	ENSG00000117155.16
499	0.103311	0.80377	0.834332	0.0305624	chr1	84965708	84996796	Success	0.225561	1	0.501802	0.675389	clu_1169_NA	MCOLN2	ENSG00000153898.13
500	-0.103311	0.19623	0.165668	-0.0305624	chr1	84972034	84996796	Success	0.225561	1	0.501802	0.675389	clu_1169_NA	MCOLN2	ENSG00000153898.13
501	-0.0383997	0.470483	0.458215	-0.0122678	chr1	85032956	85034098	Success	1.57951	4	0.531574	0.700244	clu_1170_NA	MCOLN3	ENSG00000055732.13
502	-0.174952	0.0406751	0.0345581	-0.00611695	chr1	85032956	85041010	Success	1.57951	4	0.531574	0.700244	clu_1170_NA	MCOLN3	ENSG00000055732.13
503	-0.0926717	0.113553	0.10475	-0.00880298	chr1	85034251	85036710	Success	1.57951	4	0.531574	0.700244	clu_1170_NA	MCOLN3	ENSG00000055732.13
504	-0.0708557	0.283931	0.267697	-0.0162343	chr1	85034251	85041010	Success	1.57951	4	0.531574	0.700244	clu_1170_NA	MCOLN3	ENSG00000055732.13
505	0.376879	0.0913582	0.13478	0.0434221	chr1	85036868	85041010	Success	1.57951	4	0.531574	0.700244	clu_1170_NA	MCOLN3	ENSG00000055732.13
506	0.0614239	0.110133	0.121287	0.0111546	chr1	85045362	85047310	Success	0.879274	3	0.623997	0.769375	clu_1171_NA	MCOLN3	ENSG00000055732.13
507	0.050106	0.233421	0.25417	0.0207488	chr1	85045362	85047575	Success	0.879274	3	0.623997	0.769375	clu_1171_NA	MCOLN3	ENSG00000055732.13
508	-0.187698	0.421009	0.361409	-0.0596006	chr1	85045362	85048396	Success	0.879274	3	0.623997	0.769375	clu_1171_NA	MCOLN3	ENSG00000055732.13
509	0.0761683	0.235437	0.263134	0.0276972	chr1	85047609	85048396	Success	0.879274	3	0.623997	0.769375	clu_1171_NA	MCOLN3	ENSG00000055732.13
510	0.418353	0.222022	0.351856	0.129835	chr1	85258722	85258935	Success	10.2572	2	3.51026e-05	0.000572887	clu_1172_NA	C1orf52	ENSG00000162642.14
511	-0.528494	0.469001	0.288359	-0.180642	chr1	85258722	85259358	Success	10.2572	2	3.51026e-05	0.000572887	clu_1172_NA	C1orf52	ENSG00000162642.14
512	0.110141	0.308977	0.359784	0.0508071	chr1	85259061	85259358	Success	10.2572	2	3.51026e-05	0.000572887	clu_1172_NA	C1orf52	ENSG00000162642.14
513	-0.0609004	0.86545	0.850625	-0.0148248	chr1	86348878	86352859	Success	0.0371591	1	0.78515	0.87657	clu_1173_NA	ODF2L	ENSG00000122417.15
514	0.0609004	0.13455	0.149375	0.0148248	chr1	86352208	86352859	Success	0.0371591	1	0.78515	0.87657	clu_1173_NA	ODF2L	ENSG00000122417.15
515	0.174014	0.284157	0.342461	0.0583041	chr1	86354859	86356444	Success	0.923487	2	0.397132	0.583726	clu_1174_NA	ODF2L	ENSG00000122417.15
516	-0.0268979	0.284617	0.280581	-0.00403569	chr1	86354859	86358787	Success	0.923487	2	0.397132	0.583726	clu_1174_NA	ODF2L	ENSG00000122417.15
517	-0.147116	0.431227	0.376958	-0.0542684	chr1	86356602	86358787	Success	0.923487	2	0.397132	0.583726	clu_1174_NA	ODF2L	ENSG00000122417.15
518	0.17201	0.43788	0.507033	0.0691532	chr1	86376418	86382242	Success	1.13002	2	0.323026	0.513207	clu_1175_NA	ODF2L	ENSG00000122417.15
519	-0.0135371	0.194569	0.187142	-0.00742633	chr1	86376418	86382931	Success	1.13002	2	0.323026	0.513207	clu_1175_NA	ODF2L	ENSG00000122417.15
520	-0.158473	0.367551	0.305825	-0.0617268	chr1	86382358	86382931	Success	1.13002	2	0.323026	0.513207	clu_1175_NA	ODF2L	ENSG00000122417.15
521	-0.206675	0.274927	0.230922	-0.0440046	chr1	86384801	86385458	Success	6.03662	2	0.00238962	0.0143456	clu_1176_NA	ODF2L	ENSG00000122417.15
522	0.609739	0.222011	0.421878	0.199867	chr1	86384801	86386915	Success	6.03662	2	0.00238962	0.0143456	clu_1176_NA	ODF2L	ENSG00000122417.15
523	-0.403064	0.503063	0.3472	-0.155862	chr1	86385590	86386915	Success	6.03662	2	0.00238962	0.0143456	clu_1176_NA	ODF2L	ENSG00000122417.15
524	-0.296632	0.0814681	0.0467158	-0.0347522	chr1	86724405	86728403	Success	2.49857	1	0.0253892	0.0845429	clu_1177_NA	SH3GLB1	ENSG00000097033.14
525	0.296632	0.918532	0.953284	0.0347522	chr1	86724405	86734602	Success	2.49857	1	0.0253892	0.0845429	clu_1177_NA	SH3GLB1	ENSG00000097033.14
526	-0.00883799	0.511024	0.513208	0.00218416	chr1	86863605	86868053	Success	0.115774	2	0.890677	0.940816	clu_1178_NA	SELENOF	ENSG00000183291.17
527	0.03145	0.0444074	0.0464306	0.00202322	chr1	86863605	86880662	Success	0.115774	2	0.890677	0.940816	clu_1178_NA	SELENOF	ENSG00000183291.17
528	-0.022612	0.444568	0.440361	-0.00420738	chr1	86868102	86880662	Success	0.115774	2	0.890677	0.940816	clu_1178_NA	SELENOF	ENSG00000183291.17
529	-0.0985476	0.0192235	0.0170633	-0.00216018	chr1	86880725	86887156	Success	0.183615	2	0.832256	0.906238	clu_1179_NA	SELENOF	ENSG00000183291.17
530	0.0219327	0.964681	0.965915	0.00123379	chr1	86880725	86903281	Success	0.183615	2	0.832256	0.906238	clu_1179_NA	SELENOF	ENSG00000183291.17
531	0.0766149	0.0160954	0.0170218	0.000926384	chr1	86887196	86903281	Success	0.183615	2	0.832256	0.906238	clu_1179_NA	SELENOF	ENSG00000183291.17
532	0.108649	0.965055	0.970493	0.0054377	chr1	86903448	86914028	Success	1.08234	2	0.338803	0.528116	clu_1180_NA	SELENOF	ENSG00000183291.17
533	-0.232232	0.020167	0.0144224	-0.00574456	chr1	86903448	86914298	Success	1.08234	2	0.338803	0.528116	clu_1180_NA	SELENOF	ENSG00000183291.17
534	0.123582	0.0147781	0.015085	0.000306859	chr1	86903448	86914315	Success	1.08234	2	0.338803	0.528116	clu_1180_NA	SELENOF	ENSG00000183291.17
535	-0.26328	0.181266	0.115643	-0.0656232	chr1	87103589	87104467	Success	2.72802	1	0.0195008	0.0691149	clu_1181_NA	HS2ST1	ENSG00000153936.17	AC093155.3 ENSG00000267561.2
536	0.26328	0.818734	0.884357	0.0656232	chr1	87103589	87104470	Success	2.72802	1	0.0195008	0.0691149	clu_1181_NA	HS2ST1	ENSG00000153936.17	AC093155.3 ENSG00000267561.2
537	-0.0455416	0.904122	0.895931	-0.00819141	chr1	87329244	87332013	Success	0.0525745	1	0.745736	0.852867	clu_1182_NA	LMO4	ENSG00000143013.13
538	0.0455416	0.0958777	0.104069	0.00819141	chr1	87331814	87332013	Success	0.0525745	1	0.745736	0.852867	clu_1182_NA	LMO4	ENSG00000143013.13
539	0.0558518	0.0933206	0.103211	0.00989047	chr1	88784776	88786104	Success	0.0583903	1	0.732553	0.844753	clu_1183_NA	PKN2	ENSG00000065243.20
540	-0.0558518	0.906679	0.896789	-0.00989047	chr1	88784824	88786104	Success	0.0583903	1	0.732553	0.844753	clu_1183_NA	PKN2	ENSG00000065243.20
541	-0.177357	0.319269	0.297423	-0.0218465	chr1	88969467	88988252	Success	4.26117	4	0.074213	0.186852	clu_1184_NA	KYAT3	ENSG00000137944.18	RBMXL1 ENSG00000213516.10
542	-0.174758	0.203471	0.190041	-0.0134296	chr1	88969467	88992585	Success	4.26117	4	0.074213	0.186852	clu_1184_NA	KYAT3	ENSG00000137944.18	RBMXL1 ENSG00000213516.10
543	0.251437	0.101279	0.144864	0.0435846	chr1	88984066	88988252	Success	4.26117	4	0.074213	0.186852	clu_1184_NA	KYAT3	ENSG00000137944.18	RBMXL1 ENSG00000213516.10
544	0.347906	0.0581118	0.0915378	0.0334259	chr1	88984066	88992585	Success	4.26117	4	0.074213	0.186852	clu_1184_NA	KYAT3	ENSG00000137944.18	RBMXL1 ENSG00000213516.10
545	-0.247228	0.317869	0.276135	-0.0417345	chr1	88988351	88992585	Success	4.26117	4	0.074213	0.186852	clu_1184_NA	KYAT3	ENSG00000137944.18	RBMXL1 ENSG00000213516.10
546	-0.173366	0.773499	0.707122	-0.0663779	chr1	89821291	89843638	Success	0.489552	1	0.32242	0.512469	clu_1185_NA	AC093423.3	ENSG00000271949.1	LRRC8D ENSG00000171492.14
547	0.173366	0.226501	0.292878	0.0663779	chr1	89822185	89843638	Success	0.489552	1	0.32242	0.512469	clu_1185_NA	AC093423.3	ENSG00000271949.1	LRRC8D ENSG00000171492.14
548	1.76916	0.00335776	0.0544324	0.0510747	chr1	90005092	90007345	Success	19.2518	3	2.21117e-08	1.53542e-06	clu_1186_NA	ZNF326	ENSG00000162664.17
549	0.525975	0.0173694	0.0812238	0.0638544	chr1	90005092	90010088	Success	19.2518	3	2.21117e-08	1.53542e-06	clu_1186_NA	ZNF326	ENSG00000162664.17
550	-1.16255	0.289963	0.250566	-0.0393969	chr1	90005244	90007345	Success	19.2518	3	2.21117e-08	1.53542e-06	clu_1186_NA	ZNF326	ENSG00000162664.17
551	-1.13258	0.68931	0.613778	-0.0755322	chr1	90007750	90010088	Success	19.2518	3	2.21117e-08	1.53542e-06	clu_1186_NA	ZNF326	ENSG00000162664.17
552	-0.941594	0.195021	0.0784536	-0.116567	chr1	90789487	90851483	Success	5.76737	2	0.00312798	0.0175508	clu_1187_NA	LINC02609	ENSG00000233593.10
553	1.00605	0.0771688	0.217682	0.140513	chr1	90832196	90837550	Success	5.76737	2	0.00312798	0.0175508	clu_1187_NA	LINC02609	ENSG00000233593.10
554	-0.0644505	0.72781	0.703864	-0.0239462	chr1	90832196	90851483	Success	5.76737	2	0.00312798	0.0175508	clu_1187_NA	LINC02609	ENSG00000233593.10
555	0.140673	0.558681	0.56144	0.00275855	chr1	90918154	90937485	Success	3.05795	2	0.0469838	0.13437	clu_1188_NA	ZNF644	ENSG00000122482.21
556	-0.398389	0.110397	0.0647118	-0.0456849	chr1	90918154	90982310	Success	3.05795	2	0.0469838	0.13437	clu_1188_NA	ZNF644	ENSG00000122482.21
557	0.257715	0.330922	0.373848	0.0429264	chr1	90941309	90982310	Success	3.05795	2	0.0469838	0.13437	clu_1188_NA	ZNF644	ENSG00000122482.21
558	0.419897	0.134308	0.216215	0.0819076	chr1	90982370	91020637	Success	3.23562	3	0.0908036	0.216233	clu_1189_NA	ZNF644	ENSG00000122482.21
559	-0.293303	0.432382	0.341125	-0.0912565	chr1	90982370	91021990	Success	3.23562	3	0.0908036	0.216233	clu_1189_NA	ZNF644	ENSG00000122482.21
560	-0.114412	0.10015	0.0944908	-0.00565931	chr1	91021201	91021689	Success	3.23562	3	0.0908036	0.216233	clu_1189_NA	ZNF644	ENSG00000122482.21
561	-0.0121813	0.33316	0.348169	0.0150083	chr1	91021201	91021990	Success	3.23562	3	0.0908036	0.216233	clu_1189_NA	ZNF644	ENSG00000122482.21
562	0.0907287	0.134229	0.150058	0.0158284	chr1	91500877	91501654	Success	0.251452	2	0.777671	0.87233	clu_1190_NA	CDC7	ENSG00000097046.13
563	-0.0380205	0.796198	0.782559	-0.0136395	chr1	91500948	91501654	Success	0.251452	2	0.777671	0.87233	clu_1190_NA	CDC7	ENSG00000097046.13
564	-0.0527082	0.0695725	0.0673836	-0.00218885	chr1	91501303	91501654	Success	0.251452	2	0.777671	0.87233	clu_1190_NA	CDC7	ENSG00000097046.13
565	0.0768873	0.271543	0.303004	0.031461	chr1	91720227	91721955	Success	0.108245	1	0.641727	0.782037	clu_1191_NA	TGFBR3	ENSG00000069702.11
566	-0.0768873	0.728457	0.696996	-0.031461	chr1	91720230	91721955	Success	0.108245	1	0.641727	0.782037	clu_1191_NA	TGFBR3	ENSG00000069702.11
567	0.0298665	0.534891	0.531336	-0.00355459	chr1	92266492	92266700	Success	0.308204	2	0.734765	0.84564	clu_1192_NA	GLMN	ENSG00000174842.17
568	-0.106416	0.088688	0.0768745	-0.0118135	chr1	92266492	92267913	Success	0.308204	2	0.734765	0.84564	clu_1192_NA	GLMN	ENSG00000174842.17
569	0.0765495	0.376421	0.391789	0.0153681	chr1	92266741	92267913	Success	0.308204	2	0.734765	0.84564	clu_1192_NA	GLMN	ENSG00000174842.17
570	-0.0465506	0.438237	0.444659	0.00642185	chr1	92291537	92297404	Success	0.317797	2	0.72775	0.841609	clu_1193_NA	GLMN	ENSG00000174842.17
571	0.142658	0.0495579	0.060758	0.0112001	chr1	92291537	92297961	Success	0.317797	2	0.72775	0.841609	clu_1193_NA	GLMN	ENSG00000174842.17
572	-0.0961078	0.512205	0.494583	-0.0176219	chr1	92297529	92297961	Success	0.317797	2	0.72775	0.841609	clu_1193_NA	GLMN	ENSG00000174842.17
573	-0.451523	0.927512	0.838354	-0.0891575	chr1	92290306	92291418	Success	3.11419	1	0.0125719	0.0495403	clu_1194_NA	GLMN	ENSG00000174842.17
574	0.451523	0.0724883	0.161646	0.0891575	chr1	92290330	92291418	Success	3.11419	1	0.0125719	0.0495403	clu_1194_NA	GLMN	ENSG00000174842.17
575	-0.0589954	0.173385	0.15712	-0.0162651	chr1	92298029	92298486	Success	0.0640077	1	0.720499	0.836953	clu_1195_NA	GLMN	ENSG00000174842.17
576	0.0589954	0.826615	0.84288	0.0162651	chr1	92298029	92298925	Success	0.0640077	1	0.720499	0.836953	clu_1195_NA	GLMN	ENSG00000174842.17
577	0.169161	0.10463	0.100206	-0.0044246	chr1	92636336	92662719	Success	8.33539	4	0.00223933	0.013631	clu_1196_NA	EVI5	ENSG00000067208.14
578	0.433098	0.282209	0.35191	0.0697014	chr1	92636336	92663420	Success	8.33539	4	0.00223933	0.013631	clu_1196_NA	EVI5	ENSG00000067208.14
579	-1.03192	0.158376	0.0456354	-0.112741	chr1	92636336	92665939	Success	8.33539	4	0.00223933	0.013631	clu_1196_NA	EVI5	ENSG00000067208.14
580	0.0389019	0.116633	0.0980584	-0.0185744	chr1	92662865	92663420	Success	8.33539	4	0.00223933	0.013631	clu_1196_NA	EVI5	ENSG00000067208.14
581	0.390761	0.338152	0.404191	0.0660386	chr1	92663452	92665939	Success	8.33539	4	0.00223933	0.013631	clu_1196_NA	EVI5	ENSG00000067208.14
582	-0.0584337	0.0560916	0.0502155	-0.00587605	chr1	92837630	92840551	Success	1.07282	1	0.142975	0.297863	clu_1197_NA	RPL5	ENSG00000122406.14
583	0.0584337	0.943908	0.949784	0.00587605	chr1	92837633	92840551	Success	1.07282	1	0.142975	0.297863	clu_1197_NA	RPL5	ENSG00000122406.14
584	0.0022025	0.475445	0.485848	0.0104035	chr1	93079531	93110230	Success	0.167929	2	0.845414	0.914537	clu_1198_NA	MTF2	ENSG00000143033.18
585	0.0479914	0.0547922	0.0586145	0.00382231	chr1	93079531	93114688	Success	0.167929	2	0.845414	0.914537	clu_1198_NA	MTF2	ENSG00000143033.18
586	-0.0501939	0.469763	0.455537	-0.0142258	chr1	93110626	93114688	Success	0.167929	2	0.845414	0.914537	clu_1198_NA	MTF2	ENSG00000143033.18
587	0.0148625	0.359651	0.378299	0.018648	chr1	93127299	93129278	Success	0.605261	2	0.545932	0.710572	clu_1199_NA	MTF2	ENSG00000143033.18
588	0.0801406	0.101055	0.113465	0.01241	chr1	93127299	93133703	Success	0.605261	2	0.545932	0.710572	clu_1199_NA	MTF2	ENSG00000143033.18
589	-0.0950032	0.539294	0.508236	-0.031058	chr1	93129448	93133703	Success	0.605261	2	0.545932	0.710572	clu_1199_NA	MTF2	ENSG00000143033.18
590	0.277509	0.0467273	0.0896891	0.0429618	chr1	93156483	93158815	Success	6.89792	2	0.00100989	0.00734476	clu_1200_NA	TMED5	ENSG00000117500.13
591	-0.472395	0.899899	0.815989	-0.0839102	chr1	93156483	93160129	Success	6.89792	2	0.00100989	0.00734476	clu_1200_NA	TMED5	ENSG00000117500.13
592	0.194886	0.0533735	0.0943218	0.0409483	chr1	93158885	93160129	Success	6.89792	2	0.00100989	0.00734476	clu_1200_NA	TMED5	ENSG00000117500.13
593	-0.360956	0.730683	0.568609	-0.162074	chr1	93180852	93183360	Success	1.83148	1	0.0556347	0.151822	clu_1201_NA	CCDC18	ENSG00000122483.17
594	0.360956	0.269317	0.431391	0.162074	chr1	93182482	93183360	Success	1.83148	1	0.0556347	0.151822	clu_1201_NA	CCDC18	ENSG00000122483.17
595	-0.0852994	0.746515	0.7129	-0.0336147	chr1	93212261	93214743	Success	0.154736	1	0.578004	0.735415	clu_1202_NA	CCDC18	ENSG00000122483.17
596	0.0852994	0.253485	0.2871	0.0336147	chr1	93212261	93214746	Success	0.154736	1	0.578004	0.735415	clu_1202_NA	CCDC18	ENSG00000122483.17
597	-0.151738	0.887176	0.853052	-0.0341243	chr1	93217869	93221609	Success	0.325998	1	0.4194	0.603206	clu_1203_NA	CCDC18	ENSG00000122483.17
598	0.151738	0.112824	0.146948	0.0341243	chr1	93220470	93221609	Success	0.325998	1	0.4194	0.603206	clu_1203_NA	CCDC18	ENSG00000122483.17
599	0.26568	0.264974	0.380149	0.115175	chr1	93264901	93270347	Success	0.572673	1	0.284526	0.472778	clu_1204_NA	CCDC18	ENSG00000122483.17
600	-0.26568	0.735026	0.619851	-0.115175	chr1	93264901	93278463	Success	0.572673	1	0.284526	0.472778	clu_1204_NA	CCDC18	ENSG00000122483.17
601	-0.0169486	0.949991	0.948356	-0.00163517	chr1	93889159	93894614	Success	0.00602607	1	0.912582	0.953423	clu_1205_NA	GCLM	ENSG00000023909.10
602	0.0169486	0.0500087	0.0516439	0.00163517	chr1	93894090	93894614	Success	0.00602607	1	0.912582	0.953423	clu_1205_NA	GCLM	ENSG00000023909.10
603	0.541898	0.0759428	0.213653	0.13771	chr1	95027260	95041493	Success	8.43293	2	0.000217584	0.00230974	clu_1206_NA	ALG14	ENSG00000172339.10
604	-0.752809	0.864774	0.66656	-0.198213	chr1	95027260	95064866	Success	8.43293	2	0.000217584	0.00230974	clu_1206_NA	ALG14	ENSG00000172339.10
605	0.210912	0.0592835	0.119787	0.0605035	chr1	95041612	95064866	Success	8.43293	2	0.000217584	0.00230974	clu_1206_NA	ALG14	ENSG00000172339.10
606	0.305411	0.191351	0.263793	0.0724411	chr1	95234315	95239777	Success	11.9663	6	0.000537398	0.00456642	clu_1209_NA	RWDD3	ENSG00000122481.17	TLCD4-RWDD3 ENSG00000271092.5
607	-0.210557	0.283441	0.233245	-0.0501966	chr1	95234315	95244211	Success	11.9663	6	0.000537398	0.00456642	clu_1209_NA	RWDD3	ENSG00000122481.17	TLCD4-RWDD3 ENSG00000271092.5
608	-0.932071	0.12597	0.0503808	-0.0755888	chr1	95234315	95246542	Success	11.9663	6	0.000537398	0.00456642	clu_1209_NA	RWDD3	ENSG00000122481.17	TLCD4-RWDD3 ENSG00000271092.5
609	0.439392	0.11286	0.177893	0.0650328	chr1	95239909	95244211	Success	11.9663	6	0.000537398	0.00456642	clu_1209_NA	RWDD3	ENSG00000122481.17	TLCD4-RWDD3 ENSG00000271092.5
610	-0.308649	0.0673221	0.0502233	-0.0170988	chr1	95244651	95246542	Success	11.9663	6	0.000537398	0.00456642	clu_1209_NA	RWDD3	ENSG00000122481.17	TLCD4-RWDD3 ENSG00000271092.5
611	-0.274716	0.190465	0.146994	-0.0434707	chr1	95244698	95246542	Success	11.9663	6	0.000537398	0.00456642	clu_1209_NA	RWDD3	ENSG00000122481.17	TLCD4-RWDD3 ENSG00000271092.5
612	0.98119	0.0285908	0.0774719	0.0488811	chr1	95244715	95246542	Success	11.9663	6	0.000537398	0.00456642	clu_1209_NA	RWDD3	ENSG00000122481.17	TLCD4-RWDD3 ENSG00000271092.5
613	-0.0573684	0.308303	0.284387	-0.0239156	chr1	96785254	96804785	Success	0.109481	1	0.639831	0.780425	clu_1210_NA	PTBP2	ENSG00000117569.18
614	0.0573684	0.691697	0.715613	0.0239156	chr1	96785254	96804800	Success	0.109481	1	0.639831	0.780425	clu_1210_NA	PTBP2	ENSG00000117569.18
615	-0.485613	0.380399	0.209833	-0.170566	chr1	96804939	96806419	Success	12.7619	2	2.86805e-06	7.93592e-05	clu_1211_NA	PTBP2	ENSG00000117569.18
616	0.971239	0.24689	0.584577	0.337687	chr1	96804939	96806866	Success	12.7619	2	2.86805e-06	7.93592e-05	clu_1211_NA	PTBP2	ENSG00000117569.18
617	-0.485626	0.37271	0.20559	-0.167121	chr1	96806452	96806866	Success	12.7619	2	2.86805e-06	7.93592e-05	clu_1211_NA	PTBP2	ENSG00000117569.18
618	0.0490777	0.459537	0.483993	0.0244556	chr1	96813106	96813273	Success	0.164828	1	0.565862	0.725682	clu_1212_NA	PTBP2	ENSG00000117569.18
619	-0.0490777	0.540463	0.516007	-0.0244556	chr1	96813106	96813276	Success	0.164828	1	0.565862	0.725682	clu_1212_NA	PTBP2	ENSG00000117569.18
620	0.227104	0.110325	0.164873	0.0545479	chr1	98661911	98662697	Success	2.45342	2	0.0859986	0.207884	clu_1213_NA	SNX7	ENSG00000162627.17
621	-0.308485	0.75323	0.65887	-0.09436	chr1	98661911	98684885	Success	2.45342	2	0.0859986	0.207884	clu_1213_NA	SNX7	ENSG00000162627.17
622	0.0813816	0.136445	0.176257	0.0398121	chr1	98662816	98684885	Success	2.45342	2	0.0859986	0.207884	clu_1213_NA	SNX7	ENSG00000162627.17
623	0.119666	0.431939	0.47277	0.0408314	chr1	98701903	98738237	Success	0.810013	2	0.444852	0.627235	clu_1214_NA	SNX7	ENSG00000162627.17
624	-0.0827753	0.105461	0.0942757	-0.0111851	chr1	98701903	98760054	Success	0.810013	2	0.444852	0.627235	clu_1214_NA	SNX7	ENSG00000162627.17
625	-0.0368911	0.462601	0.432954	-0.0296463	chr1	98738389	98760054	Success	0.810013	2	0.444852	0.627235	clu_1214_NA	SNX7	ENSG00000162627.17
626	0.672556	0.0810723	0.189513	0.108441	chr1	99970162	99974971	Success	3.61966	2	0.0267919	0.0883232	clu_1215_NA	SLC35A3	ENSG00000117620.15	AC118553.2 ENSG00000283761.1
627	-0.246076	0.615433	0.574105	-0.0413278	chr1	99970162	99993537	Success	3.61966	2	0.0267919	0.0883232	clu_1215_NA	SLC35A3	ENSG00000117620.15	AC118553.2 ENSG00000283761.1
628	-0.42648	0.303495	0.236382	-0.0671133	chr1	99975069	99993537	Success	3.61966	2	0.0267919	0.0883232	clu_1215_NA	SLC35A3	ENSG00000117620.15	AC118553.2 ENSG00000283761.1
629	0.46061	0.0729383	0.165041	0.0921031	chr1	100007156	100009288	Success	1.77654	1	0.0594347	0.159164	clu_1216_NA	SLC35A3	ENSG00000117620.15	AC118553.2 ENSG00000283761.1
630	-0.46061	0.927062	0.834959	-0.0921031	chr1	100007156	100011365	Success	1.77654	1	0.0594347	0.159164	clu_1216_NA	SLC35A3	ENSG00000117620.15	AC118553.2 ENSG00000283761.1
631	-0.221462	0.124833	0.0973572	-0.0274758	chr1	100038316	100043073	Success	0.691093	2	0.501028	0.674775	clu_1217_NA	AC118553.2	ENSG00000283761.1	MFSD14A ENSG00000156875.14
632	0.0331	0.743581	0.748034	0.00445359	chr1	100038316	100049909	Success	0.691093	2	0.501028	0.674775	clu_1217_NA	AC118553.2	ENSG00000283761.1	MFSD14A ENSG00000156875.14
633	0.188362	0.131586	0.154608	0.0230222	chr1	100043229	100049909	Success	0.691093	2	0.501028	0.674775	clu_1217_NA	AC118553.2	ENSG00000283761.1	MFSD14A ENSG00000156875.14
634	-0.279873	0.372039	0.338389	-0.0336501	chr1	100139711	100140182	Success	4.38054	3	0.0326421	0.102418	clu_1218_NA	TRMT13	ENSG00000122435.10
635	0.535541	0.0285822	0.058756	0.0301739	chr1	100139711	100140408	Success	4.38054	3	0.0326421	0.102418	clu_1218_NA	TRMT13	ENSG00000122435.10
636	-0.25054	0.440236	0.412337	-0.0278988	chr1	100140251	100140408	Success	4.38054	3	0.0326421	0.102418	clu_1218_NA	TRMT13	ENSG00000122435.10
637	-0.00512753	0.159143	0.190518	0.0313749	chr1	100140251	100140450	Success	4.38054	3	0.0326421	0.102418	clu_1218_NA	TRMT13	ENSG00000122435.10
638	-0.450071	0.878626	0.786394	-0.0922316	chr1	100140514	100140852	Success	3.0986	2	0.0451125	0.130213	clu_1219_NA	TRMT13	ENSG00000122435.10
639	0.210174	0.0568532	0.0984763	0.0416231	chr1	100140514	100140865	Success	3.0986	2	0.0451125	0.130213	clu_1219_NA	TRMT13	ENSG00000122435.10
640	0.239897	0.0645208	0.115129	0.0506085	chr1	100140514	100140967	Success	3.0986	2	0.0451125	0.130213	clu_1219_NA	TRMT13	ENSG00000122435.10
641	-0.358943	0.137338	0.128924	-0.0084138	chr1	100144143	100146527	Success	7.83098	2	0.000397236	0.00363007	clu_1220_NA	TRMT13	ENSG00000122435.10
642	-0.514117	0.789074	0.634265	-0.15481	chr1	100144143	100147894	Success	7.83098	2	0.000397236	0.00363007	clu_1220_NA	TRMT13	ENSG00000122435.10
643	0.873061	0.0735878	0.236811	0.163223	chr1	100144143	100148093	Success	7.83098	2	0.000397236	0.00363007	clu_1220_NA	TRMT13	ENSG00000122435.10
644	0.40188	0.0217516	0.101658	0.0799062	chr1	100266624	100268074	Success	14.1286	2	7.31166e-07	2.63946e-05	clu_1221_NA	RTCA	ENSG00000137996.12
645	0.911635	0.0109346	0.0850814	0.0741468	chr1	100266624	100268137	Success	14.1286	2	7.31166e-07	2.63946e-05	clu_1221_NA	RTCA	ENSG00000137996.12
646	-1.31351	0.967314	0.813261	-0.154053	chr1	100266624	100268152	Success	14.1286	2	7.31166e-07	2.63946e-05	clu_1221_NA	RTCA	ENSG00000137996.12
647	-0.481646	0.456436	0.423727	-0.032709	chr1	100273452	100274824	Success	12.545	2	3.56259e-06	9.47301e-05	clu_1222_NA	RTCA	ENSG00000137996.12
648	0.963293	0.0238135	0.0937689	0.0699554	chr1	100273452	100275599	Success	12.545	2	3.56259e-06	9.47301e-05	clu_1222_NA	RTCA	ENSG00000137996.12
649	-0.481646	0.519751	0.482504	-0.0372464	chr1	100274965	100275599	Success	12.545	2	3.56259e-06	9.47301e-05	clu_1222_NA	RTCA	ENSG00000137996.12
650	0.148295	0.797422	0.841155	0.0437333	chr1	100888828	100894633	Success	0.356641	1	0.398356	0.584746	clu_1223_NA	EXTL2	ENSG00000162694.14
651	-0.148295	0.202578	0.158845	-0.0437333	chr1	100888864	100894633	Success	0.356641	1	0.398356	0.584746	clu_1223_NA	EXTL2	ENSG00000162694.14
652	0.129716	0.0351108	0.0433693	0.00825848	chr1	100990628	100992637	Success	1.92248	3	0.278699	0.46622	clu_1224_NA	DPH5	ENSG00000117543.21
653	-0.15333	0.501358	0.46662	-0.0347371	chr1	100990631	100992637	Success	1.92248	3	0.278699	0.46622	clu_1224_NA	DPH5	ENSG00000117543.21
654	0.061822	0.0542286	0.062587	0.00835838	chr1	100990631	100995110	Success	1.92248	3	0.278699	0.46622	clu_1224_NA	DPH5	ENSG00000117543.21
655	-0.0382078	0.409303	0.427423	0.0181202	chr1	100992740	100995110	Success	1.92248	3	0.278699	0.46622	clu_1224_NA	DPH5	ENSG00000117543.21
656	0.504553	0.0266452	0.0716583	0.045013	chr1	101001544	101013710	Success	15.0531	4	4.65684e-06	0.000117044	clu_1225_NA	DPH5	ENSG00000117543.21
657	0.218328	0.0224446	0.0453369	0.0228923	chr1	101001544	101021641	Success	15.0531	4	4.65684e-06	0.000117044	clu_1225_NA	DPH5	ENSG00000117543.21
658	-0.604515	0.385444	0.341937	-0.0435072	chr1	101001587	101013710	Success	15.0531	4	4.65684e-06	0.000117044	clu_1225_NA	DPH5	ENSG00000117543.21
659	0.451828	0.0134184	0.0342332	0.0208149	chr1	101001587	101021641	Success	15.0531	4	4.65684e-06	0.000117044	clu_1225_NA	DPH5	ENSG00000117543.21
660	-0.570195	0.552048	0.506834	-0.0452131	chr1	101013818	101021641	Success	15.0531	4	4.65684e-06	0.000117044	clu_1225_NA	DPH5	ENSG00000117543.21
661	0.00933465	0.512175	0.499533	-0.0126423	chr1	101021765	101025309	Success	0.434871	3	0.832723	0.906618	clu_1226_NA	DPH5	ENSG00000117543.21
662	-0.13592	0.0187018	0.0157741	-0.00292767	chr1	101021765	101025683	Success	0.434871	3	0.832723	0.906618	clu_1226_NA	DPH5	ENSG00000117543.21
663	0.0591302	0.0269799	0.0276574	0.00067753	chr1	101025466	101025665	Success	0.434871	3	0.832723	0.906618	clu_1226_NA	DPH5	ENSG00000117543.21
664	0.0674555	0.442143	0.457036	0.0148924	chr1	101025466	101025683	Success	0.434871	3	0.832723	0.906618	clu_1226_NA	DPH5	ENSG00000117543.21
665	0.395818	0.212235	0.300481	0.0882462	chr1	101026061	101072660	Success	7.16635	2	0.000772133	0.00599558	clu_1227_NA	AC093157.1	ENSG00000233184.7
666	-0.641852	0.363393	0.182273	-0.18112	chr1	101026061	101086852	Success	7.16635	2	0.000772133	0.00599558	clu_1227_NA	AC093157.1	ENSG00000233184.7
667	0.246034	0.424372	0.517246	0.0928735	chr1	101083574	101086852	Success	7.16635	2	0.000772133	0.00599558	clu_1227_NA	AC093157.1	ENSG00000233184.7
668	-0.0872142	0.740872	0.706009	-0.0348633	chr1	103541475	103543296	Success	0.279188	1	0.454915	0.636605	clu_1228_NA	RNPC3	ENSG00000185946.16
669	0.0872142	0.259128	0.293991	0.0348633	chr1	103541475	103543299	Success	0.279188	1	0.454915	0.636605	clu_1228_NA	RNPC3	ENSG00000185946.16
670	0.0668006	0.420337	0.45319	0.0328533	chr1	103551792	103553274	Success	0.0929668	1	0.666323	0.798615	clu_1229_NA	RNPC3	ENSG00000185946.16
671	-0.0668006	0.579663	0.54681	-0.0328533	chr1	103551792	103555034	Success	0.0929668	1	0.666323	0.798615	clu_1229_NA	RNPC3	ENSG00000185946.16
672	0.523115	0.0422327	0.110202	0.067969	chr1	108692867	108693590	Success	8.91015	2	0.000135012	0.00161393	clu_1230_NA	PRPF38B	ENSG00000134186.12
673	-0.600976	0.86346	0.732141	-0.131319	chr1	108692867	108695702	Success	8.91015	2	0.000135012	0.00161393	clu_1230_NA	PRPF38B	ENSG00000134186.12
674	0.0778615	0.0943073	0.157657	0.0633498	chr1	108693642	108695702	Success	8.91015	2	0.000135012	0.00161393	clu_1230_NA	PRPF38B	ENSG00000134186.12
675	-0.358773	0.86973	0.765132	-0.104598	chr1	108695770	108696043	Success	5.77048	1	0.000680791	0.00545734	clu_1231_NA	PRPF38B	ENSG00000134186.12
676	0.358773	0.13027	0.234868	0.104598	chr1	108695780	108696043	Success	5.77048	1	0.000680791	0.00545734	clu_1231_NA	PRPF38B	ENSG00000134186.12
677	0.477308	0.0796433	0.164653	0.08501	chr1	108696337	108697947	Success	11.3239	2	1.20813e-05	0.000246241	clu_1232_NA	PRPF38B	ENSG00000134186.12
678	-0.520452	0.68847	0.524788	-0.163681	chr1	108696337	108698604	Success	11.3239	2	1.20813e-05	0.000246241	clu_1232_NA	PRPF38B	ENSG00000134186.12
679	0.0431447	0.231887	0.310558	0.0786712	chr1	108698017	108698604	Success	11.3239	2	1.20813e-05	0.000246241	clu_1232_NA	PRPF38B	ENSG00000134186.12
680	-0.2321	0.0585243	0.0415611	-0.0169632	chr1	108930204	108934625	Success	0.690828	2	0.501161	0.674775	clu_1233_NA	CLCC1	ENSG00000121940.15
681	0.102385	0.0585884	0.0581336	-0.000454839	chr1	108932501	108934620	Success	0.690828	2	0.501161	0.674775	clu_1233_NA	CLCC1	ENSG00000121940.15
682	0.129715	0.882887	0.900305	0.0174181	chr1	108932501	108934625	Success	0.690828	2	0.501161	0.674775	clu_1233_NA	CLCC1	ENSG00000121940.15
683	0.64534	0.0418049	0.0958235	0.0540186	chr1	108950438	108963361	Success	1.89915	3	0.284083	0.472115	clu_1234_NA	AKNAD1	ENSG00000162641.20	CLCC1 ENSG00000121940.15
684	-0.117429	0.233398	0.249503	0.0161047	chr1	108950448	108962309	Success	1.89915	3	0.284083	0.472115	clu_1234_NA	AKNAD1	ENSG00000162641.20	CLCC1 ENSG00000121940.15
685	-0.333612	0.487887	0.420155	-0.0677314	chr1	108950448	108963361	Success	1.89915	3	0.284083	0.472115	clu_1234_NA	AKNAD1	ENSG00000162641.20	CLCC1 ENSG00000121940.15
686	-0.1943	0.23691	0.234518	-0.00239179	chr1	108962469	108963361	Success	1.89915	3	0.284083	0.472115	clu_1234_NA	AKNAD1	ENSG00000162641.20	CLCC1 ENSG00000121940.15
687	0.144058	0.79814	0.840617	0.0424769	chr1	109004715	109010916	Success	0.391093	1	0.376473	0.564555	clu_1235_NA	WDR47	ENSG00000085433.15
688	-0.144058	0.20186	0.159383	-0.0424769	chr1	109004718	109010916	Success	0.391093	1	0.376473	0.564555	clu_1235_NA	WDR47	ENSG00000085433.15
689	-0.375036	0.0875019	0.1089	0.0213984	chr1	109214128	109214547	Success	11.4709	4	0.000130064	0.00156508	clu_1236_NA	SARS1	ENSG00000031698.13
690	0.0905008	0.0176824	0.0350537	0.0173713	chr1	109214128	109221087	Success	11.4709	4	0.000130064	0.00156508	clu_1236_NA	SARS1	ENSG00000031698.13
691	-0.68685	0.873334	0.795743	-0.0775915	chr1	109214128	109223978	Success	11.4709	4	0.000130064	0.00156508	clu_1236_NA	SARS1	ENSG00000031698.13
692	0.198923	0.0139777	0.0308827	0.0169049	chr1	109214128	109223982	Success	11.4709	4	0.000130064	0.00156508	clu_1236_NA	SARS1	ENSG00000031698.13
693	0.772462	0.00750397	0.0294208	0.0219168	chr1	109221203	109223978	Success	11.4709	4	0.000130064	0.00156508	clu_1236_NA	SARS1	ENSG00000031698.13
694	0.175062	0.984605	0.989103	0.00449809	chr1	109236548	109237244	Success	0.244084	1	0.484746	0.661356	clu_1237_NA	SARS1	ENSG00000031698.13
695	-0.175062	0.0153949	0.0108968	-0.00449809	chr1	109236870	109237244	Success	0.244084	1	0.484746	0.661356	clu_1237_NA	SARS1	ENSG00000031698.13
696	-0.0912025	0.203752	0.178241	-0.0255114	chr1	109282731	109283063	Success	0.765589	3	0.675093	0.805061	clu_1239_NA	PSRC1	ENSG00000134222.16
697	0.0612213	0.158858	0.161849	0.00299131	chr1	109282731	109283074	Success	0.765589	3	0.675093	0.805061	clu_1239_NA	PSRC1	ENSG00000134222.16
698	0.191238	0.406314	0.471443	0.0651288	chr1	109282736	109283063	Success	0.765589	3	0.675093	0.805061	clu_1239_NA	PSRC1	ENSG00000134222.16
699	-0.161256	0.231076	0.188467	-0.0426087	chr1	109282736	109283074	Success	0.765589	3	0.675093	0.805061	clu_1239_NA	PSRC1	ENSG00000134222.16
700	0.0856541	0.3558	0.395959	0.0401588	chr1	109345878	109347483	Success	0.644317	1	0.2563	0.441768	clu_1240_NA	SORT1	ENSG00000134243.12
701	-0.0856541	0.6442	0.604041	-0.0401588	chr1	109345881	109347483	Success	0.644317	1	0.2563	0.441768	clu_1240_NA	SORT1	ENSG00000134243.12
702	-0.71904	0.992914	0.970813	-0.0221004	chr1	109410014	109411011	Success	3.73425	1	0.00627876	0.0293728	clu_1241_NA	PSMA5	ENSG00000143106.13
703	0.71904	0.00708611	0.0291865	0.0221004	chr1	109410093	109411011	Success	3.73425	1	0.00627876	0.0293728	clu_1241_NA	PSMA5	ENSG00000143106.13
704	-0.436178	0.515096	0.510668	-0.00442834	chr1	109412184	109413068	Success	6.47182	2	0.00154641	0.0103284	clu_1242_NA	PSMA5	ENSG00000143106.13
705	0.872355	0.00321085	0.0117804	0.00856951	chr1	109412184	109415237	Success	6.47182	2	0.00154641	0.0103284	clu_1242_NA	PSMA5	ENSG00000143106.13
706	-0.436178	0.481693	0.477552	-0.00414117	chr1	109413135	109415237	Success	6.47182	2	0.00154641	0.0103284	clu_1242_NA	PSMA5	ENSG00000143106.13
707	-0.243258	0.875356	0.811938	-0.0634181	chr1	109491717	109492586	Success	0.615657	1	0.267152	0.452953	clu_1243_NA	ATXN7L2	ENSG00000162650.16
708	0.243258	0.124644	0.188062	0.0634181	chr1	109492104	109492586	Success	0.615657	1	0.267152	0.452953	clu_1243_NA	ATXN7L2	ENSG00000162650.16
709	0.31456	0.0864064	0.145338	0.058932	chr1	109620278	109620914	Success	2.14851	2	0.116658	0.259138	clu_1244_NA	AMPD2	ENSG00000116337.19
710	-0.324147	0.79045	0.701976	-0.0884743	chr1	109620278	109625303	Success	2.14851	2	0.116658	0.259138	clu_1244_NA	AMPD2	ENSG00000116337.19
711	0.00958769	0.123143	0.152686	0.0295422	chr1	109621266	109625303	Success	2.14851	2	0.116658	0.259138	clu_1244_NA	AMPD2	ENSG00000116337.19
712	-0.0414792	0.523432	0.55577	0.0323377	chr1	109628495	109628643	Success	2.05762	2	0.127757	0.27515	clu_1245_NA	AMPD2	ENSG00000116337.19
713	0.265912	0.0407797	0.0588813	0.0181016	chr1	109628495	109629109	Success	2.05762	2	0.127757	0.27515	clu_1245_NA	AMPD2	ENSG00000116337.19
714	-0.224433	0.435788	0.385349	-0.0504392	chr1	109628806	109629109	Success	2.05762	2	0.127757	0.27515	clu_1245_NA	AMPD2	ENSG00000116337.19
715	-0.129452	0.394904	0.390191	-0.00471298	chr1	109739493	109739833	Success	1.53734	2	0.214953	0.393327	clu_1246_NA	GSTM3	ENSG00000134202.11
716	0.265909	0.033142	0.0486258	0.0154839	chr1	109739493	109740240	Success	1.53734	2	0.214953	0.393327	clu_1246_NA	GSTM3	ENSG00000134202.11
717	-0.136457	0.571954	0.561183	-0.0107709	chr1	109739908	109740240	Success	1.53734	2	0.214953	0.393327	clu_1246_NA	GSTM3	ENSG00000134202.11
718	-0.0791738	0.690408	0.685907	-0.00450053	chr1	110014857	110015425	Success	0.357679	2	0.699297	0.821436	clu_1247_NA	AHCYL1	ENSG00000168710.18
719	0.160496	0.0264707	0.0334204	0.00694975	chr1	110014857	110016344	Success	0.357679	2	0.699297	0.821436	clu_1247_NA	AHCYL1	ENSG00000168710.18
720	-0.0813222	0.283122	0.280673	-0.00244922	chr1	110015531	110016344	Success	0.357679	2	0.699297	0.821436	clu_1247_NA	AHCYL1	ENSG00000168710.18
721	0.399477	0.045968	0.0967563	0.0507883	chr1	110018650	110018875	Success	2.85386	1	0.0168904	0.0622511	clu_1248_NA	AHCYL1	ENSG00000168710.18
722	-0.399477	0.954032	0.903244	-0.0507883	chr1	110018650	110019051	Success	2.85386	1	0.0168904	0.0622511	clu_1248_NA	AHCYL1	ENSG00000168710.18
723	-0.0692472	0.489803	0.511142	0.0213394	chr1	110019626	110020731	Success	1.05121	2	0.349516	0.53949	clu_1249_NA	AHCYL1	ENSG00000168710.18
724	0.248942	0.0242096	0.0347292	0.0105197	chr1	110019626	110021674	Success	1.05121	2	0.349516	0.53949	clu_1249_NA	AHCYL1	ENSG00000168710.18
725	-0.179695	0.485988	0.454129	-0.0318591	chr1	110020851	110021674	Success	1.05121	2	0.349516	0.53949	clu_1249_NA	AHCYL1	ENSG00000168710.18
726	0.111428	0.267592	0.306159	0.0385676	chr1	110342268	110345539	Success	0.550809	2	0.576483	0.734637	clu_1250_NA	RBM15	ENSG00000162775.16
727	0.0541345	0.275027	0.297145	0.0221177	chr1	110342268	110346308	Success	0.550809	2	0.576483	0.734637	clu_1250_NA	RBM15	ENSG00000162775.16
728	-0.165562	0.457381	0.396696	-0.0606852	chr1	110345649	110346308	Success	0.550809	2	0.576483	0.734637	clu_1250_NA	RBM15	ENSG00000162775.16
729	-0.0403137	0.0422571	0.0391118	-0.00314532	chr1	110406379	110407033	Success	0.0822858	1	0.684982	0.81202	clu_1251_NA	LAMTOR5	ENSG00000134248.13
730	0.0403137	0.957743	0.960888	0.00314532	chr1	110406379	110407586	Success	0.0822858	1	0.684982	0.81202	clu_1251_NA	LAMTOR5	ENSG00000134248.13
731	-0.0608633	0.121306	0.108917	-0.0123885	chr1	110948396	110949851	Success	0.0656732	1	0.71704	0.834544	clu_1252_NA	LRIF1	ENSG00000121931.16
732	0.0608633	0.878694	0.891083	0.0123885	chr1	110948399	110949851	Success	0.0656732	1	0.71704	0.834544	clu_1252_NA	LRIF1	ENSG00000121931.16
733	0.187742	0.253657	0.323485	0.0698281	chr1	110950123	110951288	Success	4.22291	2	0.014656	0.0557888	clu_1253_NA	LRIF1	ENSG00000121931.16
734	-0.362654	0.502637	0.369682	-0.132955	chr1	110950123	110963621	Success	4.22291	2	0.014656	0.0557888	clu_1253_NA	LRIF1	ENSG00000121931.16
735	0.174912	0.243706	0.306833	0.063127	chr1	110952815	110963621	Success	4.22291	2	0.014656	0.0557888	clu_1253_NA	LRIF1	ENSG00000121931.16
736	-0.733557	0.884348	0.638105	-0.246243	chr1	111119959	111120516	Success	8.04044	1	6.06936e-05	0.000885786	clu_1254_NA	DRAM2	ENSG00000156171.14
737	0.733557	0.115652	0.361895	0.246243	chr1	111119959	111120532	Success	8.04044	1	6.06936e-05	0.000885786	clu_1254_NA	DRAM2	ENSG00000156171.14
738	-0.262464	0.506768	0.468459	-0.0383087	chr1	111120693	111124742	Success	3.31818	2	0.0362188	0.11045	clu_1255_NA	DRAM2	ENSG00000156171.14
[truncated: 30,530 more rows]

## Sheet: SMG7_KO_2_SMG5_KD
ID	logef	control	SMG7_KO_2_SMG5_KD	deltapsi	chr	start	end	status	loglr	df	p	p.adjust	clusterID	gene_name	gene_id	altgenes
[truncated: 51,406 more rows]

[truncated: 4 more sheets: SMG7_KO_2_SMG6_KD, SMG7_KO_34, SMG7_KO_34_SMG5_KD, SMG7_KO_34_SMG6_KD]
