# Supplementary material for: SMG5-SMG7 authorize nonsense-mediated mRNA decay by enabling SMG6 endonucleolytic activity
Source: Nat Commun. 2021 Jun 25;12:3965. doi: 10.1038/s41467-021-24046-3 (PMC8233366; doi:10.1038/s41467-021-24046-3)
Supplement: Supplementary file 5 — Supplementary Data 3 [file 41467_2021_24046_MOESM5_ESM.xlsx]

## Sheet: Description
Boehm Kueckelmann et al. 2021 - Supplementary Data 3
Differential transcript usage (DTU) analysis of SMG7 KO + different KD RNA-seq data using IsoformSwitchAnalyzeR
Full combined DTU results are given in the following sheet
RNA-seq conditions				Column description
Name	Cell line	siRNA		Column header	Description
SMG5_KD	Flp-In-T-REx-293 WT	Luc (control)		iso_ref	A unique reference to a specific isoform in a specific comparison of conditions.
SMG7_KO_2	Flp-In-T-REx-293 SMG7 KO-2	Luc (control)		gene_ref	A unique reference to a specific gene in a specific comparison of conditions.
SMG7_KO_2_SMG5_KD	Flp-In-T-REx-293 SMG7 KO-2	SMG5		isoform_id	Ensembl transcript ID
SMG7_KO_2_SMG6_KD	Flp-In-T-REx-293 SMG7 KO-2	SMG6		gene_id	Ensembl gene ID
SMG7_KO_34	Flp-In-T-REx-293 SMG7 KO-34	Luc (control)		condition_1	Name of the first condition in the comparison (here = control)
SMG7_KO_34_SMG5_KD	Flp-In-T-REx-293 SMG7 KO-34	SMG5		condition_2	Name of the second condition in the comparison (variable)
SMG7_KO_34_SMG6_KD	Flp-In-T-REx-293 SMG7 KO-34	SMG6		gene_name	The gene name associated with the <gene_id>, typically a more readable one (for example p53 or BRCA1)
				gene_biotype	Ensembl gene biotype
				iso_biotype	Ensembl isoform biotype
				gene_overall_mean	Mean expression of <gene_id> across all samples
				gene_value_1	Expression of <gene_id> in condition_1
				gene_value_2	Expression of <gene_id> in condition_2
				gene_stderr_1	Standard error (of mean) of <gene_id> expression in condition_1
				gene_stderr_2	Standard error (of mean) of <gene_id> expression in condition_2
				gene_log2_fold_change	log2 fold change of <gene_id> expression between condition_1 and condition_2
				gene_q_value	The FDR corrected (for multiple testing) p-value of the differential expression test of <gene_id>
				iso_overall_mean	Mean expression of <isoform_id> across all samples
				iso_value_1	Expression of <isoform_id> in condition_1
				iso_value_2	Expression of <isoform_id> in condition_2
				iso_stderr_1	Standard error (of mean) of <isoform_id> expression in condition_1
				iso_stderr_2	Standard error (of mean) of <isoform_id> expression in condition_2
				iso_log2_fold_change	log2 fold change of <isoform_id> expression between condition_1 and condition_2
				iso_q_value	The FDR corrected (for multiple testing) p-value of the differential expression test of <isoform_id>
				IF_overall	The average <isoform_id> usage across all samples (given as Isoform Fraction (IF) value)
				IF1	The <isoform_id> usage in condition 1 (given as Isoform Fraction (IF) value)
				IF2	The <isoform_id> usage in condition 2 (given as Isoform Fraction (IF) value)
				dIF	The change in isoform usage from condition_1 to condition_2 (difference in IF values (dIF))
				isoform_switch_q_value	The q-value of the test of differential isoform usage in <isoform_id> between condition 1 and condition 2.
				gene_switch_q_value	The q-value of the test of differential isoform usage in <gene_id> between condition 1 and condition 2. Use NA if not performed.
				PTC	Prediction of pre-mature termination codons (PTC) and thereby NMD-sensitivity
switchConsequencesGene

## Sheet: Combined
iso_ref	gene_ref	isoform_id	gene_id	condition_1	condition_2	gene_name	gene_biotype	iso_biotype	gene_overall_mean	gene_value_1	gene_value_2	gene_stderr_1	gene_stderr_2	gene_log2_fold_change	gene_q_value	iso_overall_mean	iso_value_1	iso_value_2	iso_stderr_1	iso_stderr_2	iso_log2_fold_change	iso_q_value	IF_overall	IF1	IF2	dIF	isoform_switch_q_value	gene_switch_q_value	PTC	switchConsequencesGene
isoComp_00000781	geneComp_00000090	ENST00000579263.1	ENSG00000005243.10	control	SMG5_KD	COPZ2	protein_coding	protein_coding	4.15611	0.834189	1.16317	0.184734	0.319487	0.474775	NA	0.412691	0.0866146	0.175335	0.0438463	0.0303005	0.939819	NA	0.1119	0.112467	0.163533	0.0510667	0.949606	0.0121892	FALSE	TRUE
isoComp_00000782	geneComp_00000090	ENST00000580174.1	ENSG00000005243.10	control	SMG5_KD	COPZ2	protein_coding	protein_coding	4.15611	0.834189	1.16317	0.184734	0.319487	0.474775	NA	0.0407579	0	0	0	0	0	NA	0.0126125	0	0	0	NA	0.0121892	FALSE	TRUE
isoComp_00000783	geneComp_00000090	ENST00000580409.5	ENSG00000005243.10	control	SMG5_KD	COPZ2	protein_coding	retained_intron	4.15611	0.834189	1.16317	0.184734	0.319487	0.474775	NA	0.373164	0.185571	0.0267498	0.084531	0.0267498	-2.41188	NA	0.0829583	0.198733	0.0244	-0.174333	0.331987	0.0121892	NA	TRUE
isoComp_00000784	geneComp_00000090	ENST00000581637.5	ENSG00000005243.10	control	SMG5_KD	COPZ2	protein_coding	nonsense_mediated_decay	4.15611	0.834189	1.16317	0.184734	0.319487	0.474775	NA	0.13315	0	0.0941017	0	0.0941017	3.37992	NA	0.0354333	0	0.0538667	0.0538667	0.966597	0.0121892	TRUE	TRUE
isoComp_00000785	geneComp_00000090	ENST00000581756.5	ENSG00000005243.10	control	SMG5_KD	COPZ2	protein_coding	protein_coding	4.15611	0.834189	1.16317	0.184734	0.319487	0.474775	NA	0.0614942	0	0	0	0	0	NA	0.0224417	0	0	0	NA	0.0121892	FALSE	TRUE
isoComp_00000786	geneComp_00000090	ENST00000583414.5	ENSG00000005243.10	control	SMG5_KD	COPZ2	protein_coding	nonsense_mediated_decay	4.15611	0.834189	1.16317	0.184734	0.319487	0.474775	NA	0.0608861	0.114875	0	0.114875	0	-3.64241	NA	0.0311958	0.0975667	0	-0.0975667	0.94778	0.0121892	TRUE	TRUE
isoComp_00000787	geneComp_00000090	ENST00000584955.5	ENSG00000005243.10	control	SMG5_KD	COPZ2	protein_coding	nonsense_mediated_decay	4.15611	0.834189	1.16317	0.184734	0.319487	0.474775	NA	2.19237	0	0.393779	0	0.02041	5.3355	NA	0.4268	0	0.4083	0.4083	0.0121892	0.0121892	TRUE	TRUE
isoComp_00000788	geneComp_00000090	ENST00000585182.1	ENSG00000005243.10	control	SMG5_KD	COPZ2	protein_coding	retained_intron	4.15611	0.834189	1.16317	0.184734	0.319487	0.474775	NA	0.0430513	0	0.258713	0	0.258713	4.74799	NA	0.0199833	0	0.148067	0.148067	0.964785	0.0121892	NA	TRUE
isoComp_00000790	geneComp_00000090	ENST00000621465.5	ENSG00000005243.10	control	SMG5_KD	COPZ2	protein_coding	protein_coding	4.15611	0.834189	1.16317	0.184734	0.319487	0.474775	NA	0.819791	0.447129	0.214493	0.0906117	0.142542	-1.02593	NA	0.2541	0.5912	0.201833	-0.389367	0.479182	0.0121892	FALSE	TRUE
isoComp_00000925	geneComp_00000102	ENST00000006777.11	ENSG00000005486.17	control	SMG5_KD	RHBDD2	protein_coding	protein_coding	80.6284	43.942	56.7711	2.36692	1.56807	0.369481	NA	24.9344	31.7619	32.9577	1.4228	2.97481	0.0533015	NA	0.351608	0.7239	0.579033	-0.144867	0.0289351	0.0289351	FALSE	FALSE
isoComp_00000926	geneComp_00000102	ENST00000318622.8	ENSG00000005486.17	control	SMG5_KD	RHBDD2	protein_coding	protein_coding	80.6284	43.942	56.7711	2.36692	1.56807	0.369481	NA	47.2732	2.87714	19.1223	2.87714	1.76064	2.72829	NA	0.539971	0.0698333	0.335833	0.266	0.270201	0.0289351	FALSE	FALSE
isoComp_00000927	geneComp_00000102	ENST00000428119.1	ENSG00000005486.17	control	SMG5_KD	RHBDD2	protein_coding	protein_coding	80.6284	43.942	56.7711	2.36692	1.56807	0.369481	NA	3.36256	3.02842	1.37694	0.82205	1.37694	-1.13142	NA	0.0422125	0.0675333	0.0254667	-0.0420667	0.310924	0.0289351	FALSE	FALSE
isoComp_00000928	geneComp_00000102	ENST00000454791.1	ENSG00000005486.17	control	SMG5_KD	RHBDD2	protein_coding	nonsense_mediated_decay	80.6284	43.942	56.7711	2.36692	1.56807	0.369481	NA	3.84095	5.322	2.36035	2.68754	1.49278	-1.16957	NA	0.05085	0.1174	0.0430667	-0.0743333	0.969371	0.0289351	TRUE	FALSE
isoComp_00000929	geneComp_00000102	ENST00000467406.2	ENSG00000005486.17	control	SMG5_KD	RHBDD2	protein_coding	processed_transcript	80.6284	43.942	56.7711	2.36692	1.56807	0.369481	NA	0.782477	0.887738	0.953832	0.23336	0.267267	0.102488	NA	0.01075	0.0197667	0.0166	-0.00316667	0.967298	0.0289351	NA	FALSE
isoComp_00007427	geneComp_00000800	ENST00000313525.4	ENSG00000059769.20	control	SMG5_KD	DNAJC25	protein_coding	protein_coding	38.0679	11.4753	14.9515	0.074871	0.235026	0.381465	NA	3.32902	4.38787	3.7323	0.306282	0.159355	-0.232878	NA	0.130038	0.3826	0.249733	-0.132867	0.0269367	0.0123558	FALSE	TRUE
isoComp_00007428	geneComp_00000800	ENST00000447096.1	ENSG00000059769.20	control	SMG5_KD	DNAJC25	protein_coding	nonsense_mediated_decay	38.0679	11.4753	14.9515	0.074871	0.235026	0.381465	NA	32.6919	6.52933	10.8272	0.369431	0.370009	0.728773	NA	0.819504	0.568767	0.724133	0.155367	0.0123558	0.0123558	TRUE	TRUE
isoComp_00007429	geneComp_00000800	ENST00000463589.5	ENSG00000059769.20	control	SMG5_KD	DNAJC25	protein_coding	nonsense_mediated_decay	38.0679	11.4753	14.9515	0.074871	0.235026	0.381465	NA	2.04697	0.558083	0.391997	0.0293194	0.171394	-0.498916	NA	0.0504583	0.0486333	0.0261333	-0.0225	0.800472	0.0123558	TRUE	TRUE
isoComp_00008157	geneComp_00000879	ENST00000354191.8	ENSG00000064489.23	control	SMG5_KD	BORCS8-MEF2B	protein_coding	nonsense_mediated_decay	6.91847	2.01267	3.97109	0.370217	0.682076	0.9769	NA	0.915053	0	0	0	0	0	NA	0.0763792	0	0	0	NA	0.00764607	TRUE	FALSE
isoComp_00008158	geneComp_00000879	ENST00000514819.7	ENSG00000064489.23	control	SMG5_KD	BORCS8-MEF2B	protein_coding	protein_coding	6.91847	2.01267	3.97109	0.370217	0.682076	0.9769	NA	0.215498	0.0849723	0	0.0849723	0	-3.24751	NA	0.029725	0.037	0	-0.037	0.933254	0.00764607	FALSE	FALSE
isoComp_00008159	geneComp_00000879	ENST00000602276.5	ENSG00000064489.23	control	SMG5_KD	BORCS8-MEF2B	protein_coding	processed_transcript	6.91847	2.01267	3.97109	0.370217	0.682076	0.9769	NA	0.385195	0.357177	0.0405227	0.0332667	0.0405227	-2.86147	NA	0.0624625	0.1857	0.0076	-0.1781	0.00764607	0.00764607	NA	FALSE
isoComp_00008160	geneComp_00000879	ENST00000602438.1	ENSG00000064489.23	control	SMG5_KD	BORCS8-MEF2B	protein_coding	processed_transcript	6.91847	2.01267	3.97109	0.370217	0.682076	0.9769	NA	0.679354	0	0.327865	0	0.196133	5.07838	NA	0.0723833	0	0.0721333	0.0721333	0.646834	0.00764607	NA	FALSE
isoComp_00008161	geneComp_00000879	ENST00000602689.1	ENSG00000064489.23	control	SMG5_KD	BORCS8-MEF2B	protein_coding	nonsense_mediated_decay	6.91847	2.01267	3.97109	0.370217	0.682076	0.9769	NA	0.304736	0.052762	0.291944	0.052762	0.164078	2.26632	NA	0.0512167	0.0412667	0.0680333	0.0267667	0.927648	0.00764607	TRUE	FALSE
isoComp_00008162	geneComp_00000879	ENST00000602804.5	ENSG00000064489.23	control	SMG5_KD	BORCS8-MEF2B	protein_coding	nonsense_mediated_decay	6.91847	2.01267	3.97109	0.370217	0.682076	0.9769	NA	4.41864	1.51776	3.31076	0.363334	0.333179	1.12009	NA	0.707821	0.736033	0.852233	0.1162	0.70242	0.00764607	TRUE	FALSE
isoComp_00008571	geneComp_00000921	ENST00000282272.15	ENSG00000065413.20	control	SMG5_KD	ANKRD44	protein_coding	protein_coding	2.14978	2.3511	3.27446	0.122332	0.132776	0.476195	NA	0.31782	0.291548	0.243745	0.0719716	0.181646	-0.24901	NA	0.160325	0.1228	0.0731667	-0.0496333	0.859887	3.21173e-06	FALSE	FALSE
isoComp_00008572	geneComp_00000921	ENST00000328737.6	ENSG00000065413.20	control	SMG5_KD	ANKRD44	protein_coding	protein_coding	2.14978	2.3511	3.27446	0.122332	0.132776	0.476195	NA	0.0292827	0.0449942	0.0200997	0.0339497	0.0104885	-0.86953	NA	0.0126667	0.0185667	0.0063	-0.0122667	0.956991	3.21173e-06	FALSE	FALSE
isoComp_00008573	geneComp_00000921	ENST00000409153.5	ENSG00000065413.20	control	SMG5_KD	ANKRD44	protein_coding	protein_coding	2.14978	2.3511	3.27446	0.122332	0.132776	0.476195	NA	0.115126	0.235405	0.33565	0.0296616	0.0678286	0.494147	NA	0.0487375	0.1003	0.1042	0.0039	1	3.21173e-06	FALSE	FALSE
isoComp_00008574	geneComp_00000921	ENST00000409919.5	ENSG00000065413.20	control	SMG5_KD	ANKRD44	protein_coding	protein_coding	2.14978	2.3511	3.27446	0.122332	0.132776	0.476195	NA	0.312853	0.322853	0.489678	0.143036	0.0500753	0.586116	NA	0.133246	0.1318	0.149633	0.0178333	0.966793	3.21173e-06	FALSE	FALSE
isoComp_00008575	geneComp_00000921	ENST00000424317.5	ENSG00000065413.20	control	SMG5_KD	ANKRD44	protein_coding	protein_coding	2.14978	2.3511	3.27446	0.122332	0.132776	0.476195	NA	0.0269878	0.0441176	0.0334502	0.0441176	0.021585	-0.316733	NA	0.0124375	0.0176333	0.00993333	-0.0077	1	3.21173e-06	FALSE	FALSE
isoComp_00008577	geneComp_00000921	ENST00000447713.1	ENSG00000065413.20	control	SMG5_KD	ANKRD44	protein_coding	nonsense_mediated_decay	2.14978	2.3511	3.27446	0.122332	0.132776	0.476195	NA	0.0470369	0.0464804	0	0.0464804	0	-2.49775	NA	0.027175	0.0190333	0	-0.0190333	0.964545	3.21173e-06	TRUE	FALSE
isoComp_00008579	geneComp_00000921	ENST00000473081.1	ENSG00000065413.20	control	SMG5_KD	ANKRD44	protein_coding	processed_transcript	2.14978	2.3511	3.27446	0.122332	0.132776	0.476195	NA	0.0547483	0	0	0	0	0	NA	0.0224333	0	0	0	NA	3.21173e-06	NA	FALSE
isoComp_00008581	geneComp_00000921	ENST00000486006.1	ENSG00000065413.20	control	SMG5_KD	ANKRD44	protein_coding	processed_transcript	2.14978	2.3511	3.27446	0.122332	0.132776	0.476195	NA	0.182671	0	0.598801	0	0.0341859	5.9279	NA	0.0739833	0	0.182933	0.182933	3.21173e-06	3.21173e-06	NA	FALSE
isoComp_00008582	geneComp_00000921	ENST00000647377.1	ENSG00000065413.20	control	SMG5_KD	ANKRD44	protein_coding	protein_coding	2.14978	2.3511	3.27446	0.122332	0.132776	0.476195	NA	1.02279	1.27273	1.42317	0.15676	0.121629	0.159986	NA	0.4947	0.551467	0.4366	-0.114867	0.892878	3.21173e-06	FALSE	FALSE
isoComp_00009356	geneComp_00001004	ENST00000173898.12	ENSG00000067445.21	control	SMG5_KD	TRO	protein_coding	protein_coding	23.2685	21.9139	21.288	0.890515	0.342864	-0.0417905	NA	3.47132	3.68831	2.47079	0.277692	0.226495	-0.576069	NA	0.156429	0.169467	0.116267	-0.0532	0.391677	4.66221e-17	FALSE	FALSE
isoComp_00009357	geneComp_00001004	ENST00000319167.12	ENSG00000067445.21	control	SMG5_KD	TRO	protein_coding	protein_coding	23.2685	21.9139	21.288	0.890515	0.342864	-0.0417905	NA	1.28792	0.660927	2.77053	0.660927	0.190154	2.05113	NA	0.0527042	0.0285667	0.130033	0.101467	0.242295	4.66221e-17	FALSE	FALSE
isoComp_00009358	geneComp_00001004	ENST00000375022.8	ENSG00000067445.21	control	SMG5_KD	TRO	protein_coding	protein_coding	23.2685	21.9139	21.288	0.890515	0.342864	-0.0417905	NA	0.548491	2.27815	0	0.443396	0	-7.83804	NA	0.0254708	0.102633	0	-0.102633	4.66221e-17	4.66221e-17	FALSE	FALSE
isoComp_00009363	geneComp_00001004	ENST00000430420.5	ENSG00000067445.21	control	SMG5_KD	TRO	protein_coding	protein_coding	23.2685	21.9139	21.288	0.890515	0.342864	-0.0417905	NA	0.338825	0.194813	0.331486	0.194813	0.274448	0.73752	NA	0.0143833	0.0084	0.0157667	0.00736667	0.946459	4.66221e-17	FALSE	FALSE
isoComp_00009365	geneComp_00001004	ENST00000440072.5	ENSG00000067445.21	control	SMG5_KD	TRO	protein_coding	protein_coding	23.2685	21.9139	21.288	0.890515	0.342864	-0.0417905	NA	0.507966	0.115247	0.445388	0.115247	0.290398	1.86232	NA	0.0237083	0.0057	0.0212	0.0155	0.883132	4.66221e-17	FALSE	FALSE
isoComp_00009366	geneComp_00001004	ENST00000440759.5	ENSG00000067445.21	control	SMG5_KD	TRO	protein_coding	protein_coding	23.2685	21.9139	21.288	0.890515	0.342864	-0.0417905	NA	0.89143	0	0.480469	0	0.246279	5.61609	NA	0.0382542	0	0.0224	0.0224	0.457197	4.66221e-17	FALSE	FALSE
isoComp_00009367	geneComp_00001004	ENST00000442098.5	ENSG00000067445.21	control	SMG5_KD	TRO	protein_coding	protein_coding	23.2685	21.9139	21.288	0.890515	0.342864	-0.0417905	NA	0.614938	0.472547	0.648629	0.281094	0.136106	0.448799	NA	0.0267583	0.0206333	0.0303333	0.0097	0.93202	4.66221e-17	FALSE	FALSE
isoComp_00009368	geneComp_00001004	ENST00000445561.5	ENSG00000067445.21	control	SMG5_KD	TRO	protein_coding	nonsense_mediated_decay	23.2685	21.9139	21.288	0.890515	0.342864	-0.0417905	NA	7.52299	5.06965	5.75206	0.67844	0.204768	0.181856	NA	0.314633	0.2342	0.270233	0.0360333	0.935951	4.66221e-17	TRUE	FALSE
isoComp_00009370	geneComp_00001004	ENST00000452830.5	ENSG00000067445.21	control	SMG5_KD	TRO	protein_coding	protein_coding	23.2685	21.9139	21.288	0.890515	0.342864	-0.0417905	NA	0.625138	0.698787	0.636471	0.0920855	0.128953	-0.132766	NA	0.0272208	0.0318	0.0300667	-0.00173333	0.990428	4.66221e-17	FALSE	FALSE
isoComp_00009371	geneComp_00001004	ENST00000453081.5	ENSG00000067445.21	control	SMG5_KD	TRO	protein_coding	protein_coding	23.2685	21.9139	21.288	0.890515	0.342864	-0.0417905	NA	1.74207	2.47849	1.85161	0.296015	0.435674	-0.418721	NA	0.0743708	0.112667	0.0866333	-0.0260333	0.868915	4.66221e-17	FALSE	FALSE
isoComp_00009372	geneComp_00001004	ENST00000469211.1	ENSG00000067445.21	control	SMG5_KD	TRO	protein_coding	retained_intron	23.2685	21.9139	21.288	0.890515	0.342864	-0.0417905	NA	0.380059	0.176053	0.272326	0.069236	0.0665494	0.601652	NA	0.0164625	0.00793333	0.0127333	0.0048	0.939657	4.66221e-17	NA	FALSE
isoComp_00009375	geneComp_00001004	ENST00000492142.5	ENSG00000067445.21	control	SMG5_KD	TRO	protein_coding	processed_transcript	23.2685	21.9139	21.288	0.890515	0.342864	-0.0417905	NA	0.520723	0.253756	0.599628	0.102947	0.075636	1.20873	NA	0.0232292	0.0114667	0.0281	0.0166333	0.464694	4.66221e-17	NA	FALSE
isoComp_00009376	geneComp_00001004	ENST00000492706.5	ENSG00000067445.21	control	SMG5_KD	TRO	protein_coding	retained_intron	23.2685	21.9139	21.288	0.890515	0.342864	-0.0417905	NA	4.38947	5.14266	4.82154	0.288803	0.0988944	-0.0928324	NA	0.188504	0.2356	0.226633	-0.00896667	0.964545	4.66221e-17	NA	FALSE
isoComp_00009855	geneComp_00001053	ENST00000164133.7	ENSG00000068971.14	control	SMG5_KD	PPP2R5B	protein_coding	protein_coding	7.29426	6.05225	6.46557	0.111212	0.148635	0.0951517	NA	5.66333	5.38634	4.65827	0.094589	0.142529	-0.209093	NA	0.772879	0.89	0.720467	-0.169533	1.23687e-06	1.23687e-06	FALSE	FALSE
isoComp_00009856	geneComp_00001053	ENST00000413292.1	ENSG00000068971.14	control	SMG5_KD	PPP2R5B	protein_coding	processed_transcript	7.29426	6.05225	6.46557	0.111212	0.148635	0.0951517	NA	0.719401	0.561658	0.580773	0.135539	0.117547	0.0474503	NA	0.102621	0.0924	0.0891333	-0.00326667	1	1.23687e-06	NA	FALSE
isoComp_00009858	geneComp_00001053	ENST00000528530.1	ENSG00000068971.14	control	SMG5_KD	PPP2R5B	protein_coding	retained_intron	7.29426	6.05225	6.46557	0.111212	0.148635	0.0951517	NA	0.775611	0.104253	1.15304	0.104253	0.0922521	3.34759	NA	0.104954	0.0176	0.179033	0.161433	0.0987826	1.23687e-06	NA	FALSE
isoComp_00009859	geneComp_00001053	ENST00000532850.1	ENSG00000068971.14	control	SMG5_KD	PPP2R5B	protein_coding	protein_coding	7.29426	6.05225	6.46557	0.111212	0.148635	0.0951517	NA	0.108551	0	0.0734792	0	0.0734792	3.06142	NA	0.016475	0	0.0113667	0.0113667	0.966793	1.23687e-06	FALSE	FALSE
isoComp_00010077	geneComp_00001083	ENST00000336787.6	ENSG00000069974.16	control	SMG5_KD	RAB27A	protein_coding	protein_coding	6.29253	6.08178	8.75325	0.414193	0.282566	0.524601	NA	3.4894	4.05344	4.61322	0.24596	0.226332	0.186194	NA	0.550533	0.6743	0.5291	-0.1452	0.512032	0.0385074	FALSE	FALSE
isoComp_00010079	geneComp_00001083	ENST00000561545.1	ENSG00000069974.16	control	SMG5_KD	RAB27A	protein_coding	processed_transcript	6.29253	6.08178	8.75325	0.414193	0.282566	0.524601	NA	0.186439	0.33571	0.28306	0.134884	0.177823	-0.238367	NA	0.0284583	0.0530667	0.0332	-0.0198667	0.931267	0.0385074	NA	FALSE
isoComp_00010080	geneComp_00001083	ENST00000563262.5	ENSG00000069974.16	control	SMG5_KD	RAB27A	protein_coding	protein_coding	6.29253	6.08178	8.75325	0.414193	0.282566	0.524601	NA	0.126476	0	0.308543	0	0.234269	4.99341	NA	0.0189875	0	0.0338	0.0338	0.670111	0.0385074	FALSE	FALSE
isoComp_00010081	geneComp_00001083	ENST00000564609.5	ENSG00000069974.16	control	SMG5_KD	RAB27A	protein_coding	protein_coding	6.29253	6.08178	8.75325	0.414193	0.282566	0.524601	NA	0.113481	0.401426	0.255934	0.253085	0.151197	-0.629565	NA	0.0167208	0.0624	0.0285	-0.0339	0.971559	0.0385074	FALSE	FALSE
isoComp_00010087	geneComp_00001083	ENST00000568803.1	ENSG00000069974.16	control	SMG5_KD	RAB27A	protein_coding	protein_coding	6.29253	6.08178	8.75325	0.414193	0.282566	0.524601	NA	0.0808282	0.125001	0.100333	0.0634814	0.0515568	-0.291099	NA	0.011825	0.0192333	0.0113	-0.00793333	0.979918	0.0385074	FALSE	FALSE
isoComp_00010088	geneComp_00001083	ENST00000569493.5	ENSG00000069974.16	control	SMG5_KD	RAB27A	protein_coding	protein_coding	6.29253	6.08178	8.75325	0.414193	0.282566	0.524601	NA	2.17686	0.99339	3.02643	0.216159	0.257937	1.59749	NA	0.354983	0.1639	0.344833	0.180933	0.0385074	0.0385074	FALSE	FALSE
isoComp_00010162	geneComp_00001093	ENST00000374541.4	ENSG00000070159.14	control	SMG5_KD	PTPN3	protein_coding	protein_coding	9.65089	7.92245	11.9643	0.131068	1.07293	0.594108	NA	7.75607	7.16699	8.24141	0.117809	0.195533	0.201262	NA	0.828783	0.904667	0.6973	-0.207367	4.05161e-05	9.79436e-09	FALSE	FALSE
isoComp_00010163	geneComp_00001093	ENST00000446349.5	ENSG00000070159.14	control	SMG5_KD	PTPN3	protein_coding	protein_coding	9.65089	7.92245	11.9643	0.131068	1.07293	0.594108	NA	0.537228	0.60602	0.958542	0.010845	0.124401	0.652837	NA	0.0583625	0.0765	0.0833	0.0068	1	9.79436e-09	FALSE	FALSE
isoComp_00010164	geneComp_00001093	ENST00000447271.1	ENSG00000070159.14	control	SMG5_KD	PTPN3	protein_coding	processed_transcript	9.65089	7.92245	11.9643	0.131068	1.07293	0.594108	NA	1.05369	0	2.60371	0	1.00572	8.02996	NA	0.0816667	0	0.206067	0.206067	9.79436e-09	9.79436e-09	NA	FALSE
isoComp_00010165	geneComp_00001093	ENST00000497739.1	ENSG00000070159.14	control	SMG5_KD	PTPN3	protein_coding	processed_transcript	9.65089	7.92245	11.9643	0.131068	1.07293	0.594108	NA	0.244574	0.149441	0.0986228	0.018726	0.0246048	-0.553692	NA	0.0258375	0.0188333	0.0084	-0.0104333	0.834075	9.79436e-09	NA	FALSE
isoComp_00014349	geneComp_00001515	ENST00000265260.8	ENSG00000081154.12	control	SMG5_KD	PCNP	protein_coding	protein_coding	163.51	145.657	182.541	1.03052	2.43496	0.325625	NA	80.5895	105.179	93.6877	1.22576	0.646419	-0.166895	NA	0.497179	0.722233	0.5134	-0.208833	1.38402e-19	1.38402e-19	FALSE	TRUE
isoComp_00014350	geneComp_00001515	ENST00000460231.5	ENSG00000081154.12	control	SMG5_KD	PCNP	protein_coding	nonsense_mediated_decay	163.51	145.657	182.541	1.03052	2.43496	0.325625	NA	68.534	29.6988	73.4404	2.84574	2.3022	1.30588	NA	0.414817	0.203667	0.402167	0.1985	4.89294e-14	1.38402e-19	TRUE	TRUE
isoComp_00014352	geneComp_00001515	ENST00000469941.5	ENSG00000081154.12	control	SMG5_KD	PCNP	protein_coding	protein_coding	163.51	145.657	182.541	1.03052	2.43496	0.325625	NA	4.11176	3.52933	4.89057	0.458622	0.411555	0.469476	NA	0.025275	0.0242333	0.0267333	0.0025	0.959414	1.38402e-19	FALSE	TRUE
isoComp_00014355	geneComp_00001515	ENST00000498274.5	ENSG00000081154.12	control	SMG5_KD	PCNP	protein_coding	nonsense_mediated_decay	163.51	145.657	182.541	1.03052	2.43496	0.325625	NA	7.44735	5.36219	7.4008	0.835577	0.115424	0.464119	NA	0.0454833	0.0368333	0.0405667	0.00373333	0.958958	1.38402e-19	TRUE	TRUE
isoComp_00014606	geneComp_00001548	ENST00000231338.7	ENSG00000082196.20	control	SMG5_KD	C1QTNF3	protein_coding	protein_coding	6.26344	1.53092	2.48817	0.240449	0.0927538	0.697079	NA	3.21251	0.978265	0	0.318462	0	-6.62683	NA	0.467633	0.6218	0	-0.6218	6.39266e-06	6.39266e-06	FALSE	FALSE
isoComp_00014607	geneComp_00001548	ENST00000382065.7	ENSG00000082196.20	control	SMG5_KD	C1QTNF3	protein_coding	protein_coding	6.26344	1.53092	2.48817	0.240449	0.0927538	0.697079	NA	0.176819	0.101703	0.345545	0.0530582	0.0306424	1.67037	NA	0.0472042	0.0838	0.138533	0.0547333	0.866405	6.39266e-06	FALSE	FALSE
isoComp_00014608	geneComp_00001548	ENST00000508398.1	ENSG00000082196.20	control	SMG5_KD	C1QTNF3	protein_coding	retained_intron	6.26344	1.53092	2.48817	0.240449	0.0927538	0.697079	NA	0.0596513	0.07404	0	0.07404	0	-3.07108	NA	0.0169	0.0704333	0	-0.0704333	0.963392	6.39266e-06	NA	FALSE
isoComp_00014609	geneComp_00001548	ENST00000508434.1	ENSG00000082196.20	control	SMG5_KD	C1QTNF3	protein_coding	retained_intron	6.26344	1.53092	2.48817	0.240449	0.0927538	0.697079	NA	0.169907	0.11475	0.290881	0.0294129	0.0386833	1.27015	NA	0.0456125	0.0736333	0.1184	0.0447667	0.91683	6.39266e-06	NA	FALSE
isoComp_00014610	geneComp_00001548	ENST00000513471.5	ENSG00000082196.20	control	SMG5_KD	C1QTNF3	protein_coding	retained_intron	6.26344	1.53092	2.48817	0.240449	0.0927538	0.697079	NA	2.64455	0.262165	1.85175	0.262165	0.106396	2.7741	NA	0.422637	0.1503	0.743067	0.592767	0.118951	6.39266e-06	NA	FALSE
isoComp_00016799	geneComp_00001795	ENST00000337227.9	ENSG00000089050.16	control	SMG5_KD	RBBP9	protein_coding	protein_coding	35.7527	33.2985	51.0734	0.882597	0.676618	0.616964	NA	28.597	29.9042	40.6244	0.412871	0.146625	0.441868	NA	0.802304	0.8987	0.7957	-0.103	9.00603e-05	9.00603e-05	FALSE	FALSE
isoComp_00016800	geneComp_00001795	ENST00000491835.1	ENSG00000089050.16	control	SMG5_KD	RBBP9	protein_coding	processed_transcript	35.7527	33.2985	51.0734	0.882597	0.676618	0.616964	NA	6.27028	2.90942	9.6955	0.753432	0.829156	1.73312	NA	0.172925	0.0863333	0.189533	0.1032	0.0628732	9.00603e-05	NA	FALSE
isoComp_00016801	geneComp_00001795	ENST00000493184.5	ENSG00000089050.16	control	SMG5_KD	RBBP9	protein_coding	processed_transcript	35.7527	33.2985	51.0734	0.882597	0.676618	0.616964	NA	0.885423	0.484833	0.753508	0.284153	0.266767	0.625702	NA	0.0247792	0.015	0.0147667	-0.000233333	0.973333	9.00603e-05	NA	FALSE
isoComp_00017976	geneComp_00001921	ENST00000262483.13	ENSG00000091622.16	control	SMG5_KD	PITPNM3	protein_coding	protein_coding	2.08269	2.16744	1.99971	0.0753122	0.0604475	-0.115644	NA	1.41747	1.30471	1.58738	0.121969	0.038876	0.280966	NA	0.680408	0.605067	0.796233	0.191167	0.445443	0.0044582	FALSE	FALSE
isoComp_00017977	geneComp_00001921	ENST00000421306.7	ENSG00000091622.16	control	SMG5_KD	PITPNM3	protein_coding	protein_coding	2.08269	2.16744	1.99971	0.0753122	0.0604475	-0.115644	NA	0.209078	0.40595	0	0.144506	0	-5.37834	NA	0.0919083	0.1876	0	-0.1876	0.0044582	0.0044582	FALSE	FALSE
isoComp_00017978	geneComp_00001921	ENST00000572795.1	ENSG00000091622.16	control	SMG5_KD	PITPNM3	protein_coding	retained_intron	2.08269	2.16744	1.99971	0.0753122	0.0604475	-0.115644	NA	0.210645	0.209817	0.233475	0.0194504	0.0321598	0.147473	NA	0.113158	0.0965	0.117267	0.0207667	0.966793	0.0044582	NA	FALSE
isoComp_00017979	geneComp_00001921	ENST00000575201.2	ENSG00000091622.16	control	SMG5_KD	PITPNM3	protein_coding	protein_coding	2.08269	2.16744	1.99971	0.0753122	0.0604475	-0.115644	NA	0.208872	0.246964	0.178855	0.11217	0.104905	-0.444291	NA	0.0982333	0.110867	0.0865	-0.0243667	0.982633	0.0044582	FALSE	FALSE
isoComp_00017980	geneComp_00001921	ENST00000576664.5	ENSG00000091622.16	control	SMG5_KD	PITPNM3	protein_coding	processed_transcript	2.08269	2.16744	1.99971	0.0753122	0.0604475	-0.115644	NA	0.0366265	0	0	0	0	0	NA	0.0163	0	0	0	NA	0.0044582	NA	FALSE
isoComp_00020106	geneComp_00002159	ENST00000402785.2	ENSG00000100068.13	control	SMG5_KD	LRP5L	protein_coding	processed_transcript	20.9881	5.23753	5.35799	0.282349	0.31851	0.0327423	NA	5.07802	1.66097	0	0.429838	0	-7.38454	NA	0.207246	0.311067	0	-0.311067	7.33189e-11	7.33189e-11	NA	FALSE
isoComp_00020107	geneComp_00002159	ENST00000402859.6	ENSG00000100068.13	control	SMG5_KD	LRP5L	protein_coding	protein_coding	20.9881	5.23753	5.35799	0.282349	0.31851	0.0327423	NA	7.54053	1.00561	2.27082	0.419398	0.384968	1.16721	NA	0.354958	0.202167	0.418533	0.216367	0.430684	7.33189e-11	FALSE	FALSE
isoComp_00020108	geneComp_00002159	ENST00000444995.7	ENSG00000100068.13	control	SMG5_KD	LRP5L	protein_coding	processed_transcript	20.9881	5.23753	5.35799	0.282349	0.31851	0.0327423	NA	6.30925	0.972511	1.64479	0.23319	0.0158533	0.752102	NA	0.289571	0.181767	0.309267	0.1275	0.467643	7.33189e-11	NA	FALSE
isoComp_00020109	geneComp_00002159	ENST00000467672.5	ENSG00000100068.13	control	SMG5_KD	LRP5L	protein_coding	retained_intron	20.9881	5.23753	5.35799	0.282349	0.31851	0.0327423	NA	0.297789	0.428152	0.422965	0.428152	0.422965	-0.0171811	NA	0.0257583	0.0780667	0.08	0.00193333	1	7.33189e-11	NA	FALSE
isoComp_00020110	geneComp_00002159	ENST00000468442.1	ENSG00000100068.13	control	SMG5_KD	LRP5L	protein_coding	processed_transcript	20.9881	5.23753	5.35799	0.282349	0.31851	0.0327423	NA	0.301151	0.0465596	0.0281799	0.0465596	0.0281799	-0.566958	NA	0.0104708	0.0085	0.00533333	-0.00316667	1	7.33189e-11	NA	FALSE
isoComp_00020112	geneComp_00002159	ENST00000484509.1	ENSG00000100068.13	control	SMG5_KD	LRP5L	protein_coding	retained_intron	20.9881	5.23753	5.35799	0.282349	0.31851	0.0327423	NA	0.131189	0.113776	0.169846	0.0405479	0.0462158	0.539028	NA	0.0122458	0.0213667	0.031	0.00963333	0.964545	7.33189e-11	NA	FALSE
isoComp_00020113	geneComp_00002159	ENST00000610821.4	ENSG00000100068.13	control	SMG5_KD	LRP5L	protein_coding	protein_coding	20.9881	5.23753	5.35799	0.282349	0.31851	0.0327423	NA	1.2147	0.88619	0.821386	0.443254	0.420582	-0.108287	NA	0.0924333	0.174833	0.155867	-0.0189667	1	7.33189e-11	FALSE	FALSE
isoComp_00022375	geneComp_00002408	ENST00000311275.11	ENSG00000101040.19	control	SMG5_KD	ZMYND8	protein_coding	protein_coding	25.9822	25.8362	26.4234	1.4376	1.32424	0.0324091	NA	0.324892	0.0460211	0	0.0460211	0	-2.48597	NA	0.01365	0.00163333	0	-0.00163333	0.966793	1.93435e-05	FALSE	FALSE
isoComp_00022377	geneComp_00002408	ENST00000355972.8	ENSG00000101040.19	control	SMG5_KD	ZMYND8	protein_coding	protein_coding	25.9822	25.8362	26.4234	1.4376	1.32424	0.0324091	NA	0.578155	0.474378	0.0871169	0.249034	0.0871169	-2.31834	NA	0.0217292	0.0191667	0.00336667	-0.0158	0.827111	1.93435e-05	FALSE	FALSE
isoComp_00022378	geneComp_00002408	ENST00000360911.7	ENSG00000101040.19	control	SMG5_KD	ZMYND8	protein_coding	protein_coding	25.9822	25.8362	26.4234	1.4376	1.32424	0.0324091	NA	13.028	15.5259	15.2343	0.10531	0.37339	-0.0273332	NA	0.505379	0.605	0.5785	-0.0265	0.942903	1.93435e-05	FALSE	FALSE
isoComp_00022382	geneComp_00002408	ENST00000441977.1	ENSG00000101040.19	control	SMG5_KD	ZMYND8	protein_coding	protein_coding	25.9822	25.8362	26.4234	1.4376	1.32424	0.0324091	NA	0.594023	0.739344	1.30973	0.739344	0.933112	0.816544	NA	0.0218167	0.0260667	0.0463333	0.0202667	0.853458	1.93435e-05	FALSE	FALSE
isoComp_00022384	geneComp_00002408	ENST00000446994.6	ENSG00000101040.19	control	SMG5_KD	ZMYND8	protein_coding	protein_coding	25.9822	25.8362	26.4234	1.4376	1.32424	0.0324091	NA	5.05574	5.75616	2.035	0.545426	0.172867	-1.49551	NA	0.194662	0.2239	0.0778667	-0.146033	1.93435e-05	1.93435e-05	FALSE	FALSE
isoComp_00022385	geneComp_00002408	ENST00000468376.2	ENSG00000101040.19	control	SMG5_KD	ZMYND8	protein_coding	processed_transcript	25.9822	25.8362	26.4234	1.4376	1.32424	0.0324091	NA	0.785755	0.445406	0.461667	0.060324	0.0421913	0.0506156	NA	0.0302917	0.0171	0.0177	0.0006	1	1.93435e-05	NA	FALSE
isoComp_00022386	geneComp_00002408	ENST00000536340.5	ENSG00000101040.19	control	SMG5_KD	ZMYND8	protein_coding	protein_coding	25.9822	25.8362	26.4234	1.4376	1.32424	0.0324091	NA	3.84954	0.793976	4.85487	0.400762	0.287884	2.59718	NA	0.145575	0.0312	0.1849	0.1537	0.298166	1.93435e-05	FALSE	FALSE
isoComp_00022387	geneComp_00002408	ENST00000540497.5	ENSG00000101040.19	control	SMG5_KD	ZMYND8	protein_coding	protein_coding	25.9822	25.8362	26.4234	1.4376	1.32424	0.0324091	NA	0.3759	0.20561	0.098367	0.0568406	0.0270902	-0.992502	NA	0.0142667	0.0082	0.00363333	-0.00456667	0.877531	1.93435e-05	FALSE	FALSE
isoComp_00022388	geneComp_00002408	ENST00000611941.4	ENSG00000101040.19	control	SMG5_KD	ZMYND8	protein_coding	protein_coding	25.9822	25.8362	26.4234	1.4376	1.32424	0.0324091	NA	0.74137	0.732805	1.44948	0.732805	0.725973	0.974402	NA	0.0283833	0.0258333	0.0531667	0.0273333	0.819241	1.93435e-05	FALSE	FALSE
isoComp_00022523	geneComp_00002429	ENST00000360864.9	ENSG00000101152.11	control	SMG5_KD	DNAJC5	protein_coding	protein_coding	34.6675	38.6772	39.9201	1.01388	0.620529	0.0456224	NA	15.4786	24.052	19.8477	0.918972	1.50919	-0.277057	NA	0.427975	0.621467	0.496333	-0.125133	0.0142673	0.0142673	FALSE	TRUE
isoComp_00022524	geneComp_00002429	ENST00000470551.1	ENSG00000101152.11	control	SMG5_KD	DNAJC5	protein_coding	nonsense_mediated_decay	34.6675	38.6772	39.9201	1.01388	0.620529	0.0456224	NA	19.1889	14.6252	20.0724	0.134647	0.959398	0.456492	NA	0.572025	0.378533	0.503667	0.125133	0.0177829	0.0142673	TRUE	TRUE
isoComp_00023194	geneComp_00002538	ENST00000262173.7	ENSG00000101654.17	control	SMG5_KD	RNMT	protein_coding	protein_coding	27.3934	26.0132	26.8605	0.295176	0.542051	0.0462284	NA	2.90731	8.213	4.80131	0.329806	0.645796	-0.773236	NA	0.102971	0.315867	0.1791	-0.136767	0.0119997	0.0119997	FALSE	FALSE
isoComp_00023195	geneComp_00002538	ENST00000383314.6	ENSG00000101654.17	control	SMG5_KD	RNMT	protein_coding	protein_coding	27.3934	26.0132	26.8605	0.295176	0.542051	0.0462284	NA	17.9483	13.9775	17.5085	0.954515	0.55764	0.324736	NA	0.661675	0.536767	0.651633	0.114867	0.0500549	0.0119997	FALSE	FALSE
isoComp_00023196	geneComp_00002538	ENST00000543302.6	ENSG00000101654.17	control	SMG5_KD	RNMT	protein_coding	protein_coding	27.3934	26.0132	26.8605	0.295176	0.542051	0.0462284	NA	1.30056	0.754371	1.26341	0.355041	0.143327	0.736356	NA	0.0470333	0.0289333	0.0469333	0.018	0.772206	0.0119997	FALSE	FALSE
isoComp_00023197	geneComp_00002538	ENST00000588417.1	ENSG00000101654.17	control	SMG5_KD	RNMT	protein_coding	retained_intron	27.3934	26.0132	26.8605	0.295176	0.542051	0.0462284	NA	0.755068	0.214083	0.381763	0.154912	0.103475	0.805944	NA	0.0261167	0.00816667	0.0143667	0.0062	0.880306	0.0119997	NA	FALSE
isoComp_00023198	geneComp_00002538	ENST00000588457.5	ENSG00000101654.17	control	SMG5_KD	RNMT	protein_coding	nonsense_mediated_decay	27.3934	26.0132	26.8605	0.295176	0.542051	0.0462284	NA	1.29176	0.0792473	0.289255	0.0561411	0.103037	1.7455	NA	0.0456458	0.00306667	0.0107667	0.0077	0.680859	0.0119997	TRUE	FALSE
isoComp_00023200	geneComp_00002538	ENST00000591746.1	ENSG00000101654.17	control	SMG5_KD	RNMT	protein_coding	protein_coding	27.3934	26.0132	26.8605	0.295176	0.542051	0.0462284	NA	0.303451	0.163686	0.621073	0.163686	0.526287	1.86133	NA	0.0114708	0.00643333	0.0225	0.0160667	0.911499	0.0119997	FALSE	FALSE
isoComp_00023202	geneComp_00002538	ENST00000592764.5	ENSG00000101654.17	control	SMG5_KD	RNMT	protein_coding	protein_coding	27.3934	26.0132	26.8605	0.295176	0.542051	0.0462284	NA	2.77835	2.55766	1.93194	0.38771	0.316625	-0.402956	NA	0.101225	0.0987	0.0723333	-0.0263667	0.850031	0.0119997	FALSE	FALSE
isoComp_00026900	geneComp_00002956	ENST00000221459.7	ENSG00000104863.12	control	SMG5_KD	LIN7B	protein_coding	protein_coding	15.6464	11.558	13.0223	0.760559	0.254876	0.171954	NA	3.53776	1.9466	4.82846	1.00606	0.257764	1.3062	NA	0.231621	0.1792	0.3703	0.1911	0.842454	0.0352368	FALSE	FALSE
isoComp_00026901	geneComp_00002956	ENST00000391864.7	ENSG00000104863.12	control	SMG5_KD	LIN7B	protein_coding	protein_coding	15.6464	11.558	13.0223	0.760559	0.254876	0.171954	NA	1.22277	0.869553	1.11417	0.505017	0.0559344	0.35402	NA	0.078625	0.0707	0.0857333	0.0150333	0.931978	0.0352368	FALSE	FALSE
isoComp_00026902	geneComp_00002956	ENST00000465141.1	ENSG00000104863.12	control	SMG5_KD	LIN7B	protein_coding	retained_intron	15.6464	11.558	13.0223	0.760559	0.254876	0.171954	NA	1.17545	1.63264	0.854286	0.174665	0.252286	-0.92644	NA	0.0796708	0.140833	0.0649	-0.0759333	0.237865	0.0352368	NA	FALSE
isoComp_00026903	geneComp_00002956	ENST00000469137.5	ENSG00000104863.12	control	SMG5_KD	LIN7B	protein_coding	retained_intron	15.6464	11.558	13.0223	0.760559	0.254876	0.171954	NA	2.90733	3.0294	1.56617	0.424104	0.276377	-0.947367	NA	0.192608	0.259967	0.1208	-0.139167	0.0352368	0.0352368	NA	FALSE
isoComp_00026904	geneComp_00002956	ENST00000474252.1	ENSG00000104863.12	control	SMG5_KD	LIN7B	protein_coding	retained_intron	15.6464	11.558	13.0223	0.760559	0.254876	0.171954	NA	2.6867	1.66235	2.3438	0.246407	0.463533	0.493118	NA	0.168042	0.143567	0.1814	0.0378333	0.947398	0.0352368	NA	FALSE
isoComp_00026905	geneComp_00002956	ENST00000486217.2	ENSG00000104863.12	control	SMG5_KD	LIN7B	protein_coding	protein_coding	15.6464	11.558	13.0223	0.760559	0.254876	0.171954	NA	1.34907	1.54606	1.22526	0.835681	0.325662	-0.333076	NA	0.0858667	0.1278	0.0932	-0.0346	1	0.0352368	FALSE	FALSE
isoComp_00026906	geneComp_00002956	ENST00000595200.5	ENSG00000104863.12	control	SMG5_KD	LIN7B	protein_coding	nonsense_mediated_decay	15.6464	11.558	13.0223	0.760559	0.254876	0.171954	NA	2.76729	0.871354	1.09013	0.198785	0.0698667	0.319881	NA	0.163571	0.0778667	0.0836667	0.0058	0.983182	0.0352368	TRUE	FALSE
isoComp_00026964	geneComp_00002962	ENST00000360957.10	ENSG00000104881.16	control	SMG5_KD	PPP1R13L	protein_coding	protein_coding	12.0036	4.56315	7.94041	0.185192	0.232102	0.797842	NA	0.872527	0	0	0	0	0	NA	0.0596958	0	0	0	NA	1.60233e-24	FALSE	FALSE
isoComp_00026965	geneComp_00002962	ENST00000418234.6	ENSG00000104881.16	control	SMG5_KD	PPP1R13L	protein_coding	protein_coding	12.0036	4.56315	7.94041	0.185192	0.232102	0.797842	NA	4.38839	2.87494	3.2612	0.206648	0.0739772	0.181278	NA	0.4024	0.634333	0.411833	-0.2225	0.111292	1.60233e-24	FALSE	FALSE
isoComp_00026966	geneComp_00002962	ENST00000585905.1	ENSG00000104881.16	control	SMG5_KD	PPP1R13L	protein_coding	retained_intron	12.0036	4.56315	7.94041	0.185192	0.232102	0.797842	NA	0.288006	0.157513	0.165182	0.0340359	0.0542958	0.0645863	NA	0.0243542	0.0344	0.0205667	-0.0138333	0.895147	1.60233e-24	NA	FALSE
isoComp_00026967	geneComp_00002962	ENST00000587270.5	ENSG00000104881.16	control	SMG5_KD	PPP1R13L	protein_coding	retained_intron	12.0036	4.56315	7.94041	0.185192	0.232102	0.797842	NA	1.15411	0.63332	0.539082	0.218469	0.0500053	-0.228516	NA	0.0976125	0.1379	0.0676667	-0.0702333	0.716724	1.60233e-24	NA	FALSE
isoComp_00026968	geneComp_00002962	ENST00000589371.1	ENSG00000104881.16	control	SMG5_KD	PPP1R13L	protein_coding	protein_coding	12.0036	4.56315	7.94041	0.185192	0.232102	0.797842	NA	0.165764	0	0	0	0	0	NA	0.0161292	0	0	0	NA	1.60233e-24	FALSE	FALSE
isoComp_00026969	geneComp_00002962	ENST00000589858.1	ENSG00000104881.16	control	SMG5_KD	PPP1R13L	protein_coding	retained_intron	12.0036	4.56315	7.94041	0.185192	0.232102	0.797842	NA	0.706673	0	0	0	0	0	NA	0.0447875	0	0	0	NA	1.60233e-24	NA	FALSE
isoComp_00026970	geneComp_00002962	ENST00000591986.1	ENSG00000104881.16	control	SMG5_KD	PPP1R13L	protein_coding	protein_coding	12.0036	4.56315	7.94041	0.185192	0.232102	0.797842	NA	3.14799	0	2.89675	0	0.242558	8.18326	NA	0.237633	0	0.3642	0.3642	1.60233e-24	1.60233e-24	FALSE	FALSE
isoComp_00026971	geneComp_00002962	ENST00000592134.1	ENSG00000104881.16	control	SMG5_KD	PPP1R13L	protein_coding	protein_coding	12.0036	4.56315	7.94041	0.185192	0.232102	0.797842	NA	0.117832	0.117289	0.172945	0.0597436	0.172945	0.523309	NA	0.0114667	0.0248333	0.0219	-0.00293333	0.911499	1.60233e-24	FALSE	FALSE
isoComp_00026972	geneComp_00002962	ENST00000593226.5	ENSG00000104881.16	control	SMG5_KD	PPP1R13L	protein_coding	protein_coding	12.0036	4.56315	7.94041	0.185192	0.232102	0.797842	NA	1.16235	0.780083	0.905246	0.190553	0.355576	0.212157	NA	0.105942	0.168567	0.113833	-0.0547333	0.910549	1.60233e-24	FALSE	FALSE
isoComp_00027642	geneComp_00003041	ENST00000360535.9	ENSG00000105270.15	control	SMG5_KD	CLIP3	protein_coding	protein_coding	2.4577	0.805691	0.53179	0.172329	0.0348428	-0.59029	NA	2.05537	0.375132	0.501631	0.0324244	0.033695	0.40975	NA	0.831471	0.507833	0.944067	0.436233	0.0364021	0.0364021	FALSE	FALSE
isoComp_00027643	geneComp_00003041	ENST00000585466.1	ENSG00000105270.15	control	SMG5_KD	CLIP3	protein_coding	retained_intron	2.4577	0.805691	0.53179	0.172329	0.0348428	-0.59029	NA	0.0236524	0.0637414	0	0.0637414	0	-2.88247	NA	0.0174083	0.114	0	-0.114	0.989002	0.0364021	NA	FALSE
isoComp_00027644	geneComp_00003041	ENST00000586457.1	ENSG00000105270.15	control	SMG5_KD	CLIP3	protein_coding	retained_intron	2.4577	0.805691	0.53179	0.172329	0.0348428	-0.59029	NA	0.11962	0.2644	0	0.2644	0	-4.77821	NA	0.054425	0.232433	0	-0.232433	0.965765	0.0364021	NA	FALSE
isoComp_00027646	geneComp_00003041	ENST00000592017.5	ENSG00000105270.15	control	SMG5_KD	CLIP3	protein_coding	protein_coding	2.4577	0.805691	0.53179	0.172329	0.0348428	-0.59029	NA	0.0444778	0.0935154	0	0.0935154	0	-3.37177	NA	0.0243708	0.1298	0	-0.1298	0.977577	0.0364021	FALSE	FALSE
isoComp_00027647	geneComp_00003041	ENST00000593074.5	ENSG00000105270.15	control	SMG5_KD	CLIP3	protein_coding	protein_coding	2.4577	0.805691	0.53179	0.172329	0.0348428	-0.59029	NA	0.210283	0.0089021	0.0301586	0.0089021	0.0160895	1.08716	NA	0.07095	0.0159333	0.0559333	0.04	0.931515	0.0364021	FALSE	FALSE
isoComp_00027659	geneComp_00003044	ENST00000291281.8	ENSG00000105287.12	control	SMG5_KD	PRKD2	protein_coding	protein_coding	21.6343	15.6069	20.4595	1.04981	2.7839	0.390365	NA	6.73552	3.64621	9.02823	0.24297	1.79034	1.30569	NA	0.295279	0.2346	0.4323	0.1977	0.000173284	0.000173284	FALSE	FALSE
isoComp_00027660	geneComp_00003044	ENST00000433867.5	ENSG00000105287.12	control	SMG5_KD	PRKD2	protein_coding	protein_coding	21.6343	15.6069	20.4595	1.04981	2.7839	0.390365	NA	3.86724	9.23332	2.37485	0.573521	2.10908	-1.95451	NA	0.25185	0.593067	0.155133	-0.437933	0.245439	0.000173284	FALSE	FALSE
isoComp_00027661	geneComp_00003044	ENST00000593363.1	ENSG00000105287.12	control	SMG5_KD	PRKD2	protein_coding	protein_coding	21.6343	15.6069	20.4595	1.04981	2.7839	0.390365	NA	6.23101	0	5.97035	0	2.98822	9.22409	NA	0.225775	0	0.256967	0.256967	0.494982	0.000173284	FALSE	FALSE
isoComp_00027664	geneComp_00003044	ENST00000595515.5	ENSG00000105287.12	control	SMG5_KD	PRKD2	protein_coding	protein_coding	21.6343	15.6069	20.4595	1.04981	2.7839	0.390365	NA	0.753464	0.739464	0.901353	0.130675	0.122811	0.282151	NA	0.0382167	0.0486667	0.0457	-0.00296667	1	0.000173284	FALSE	FALSE
isoComp_00027666	geneComp_00003044	ENST00000597390.5	ENSG00000105287.12	control	SMG5_KD	PRKD2	protein_coding	nonsense_mediated_decay	21.6343	15.6069	20.4595	1.04981	2.7839	0.390365	NA	0.344358	0.0776273	0.0788885	0.0502641	0.0788885	0.0206159	NA	0.0166833	0.00463333	0.0053	0.000666667	0.957617	0.000173284	TRUE	FALSE
isoComp_00027668	geneComp_00003044	ENST00000597641.1	ENSG00000105287.12	control	SMG5_KD	PRKD2	protein_coding	nonsense_mediated_decay	21.6343	15.6069	20.4595	1.04981	2.7839	0.390365	NA	0.54374	0.231112	0.279408	0.231112	0.159872	0.263404	NA	0.0244333	0.0130667	0.0120333	-0.00103333	0.948051	0.000173284	TRUE	FALSE
isoComp_00027671	geneComp_00003044	ENST00000600194.5	ENSG00000105287.12	control	SMG5_KD	PRKD2	protein_coding	protein_coding	21.6343	15.6069	20.4595	1.04981	2.7839	0.390365	NA	2.59051	0.995309	1.12607	0.0347837	0.153101	0.176413	NA	0.120542	0.0645667	0.0556667	-0.0089	0.962343	0.000173284	FALSE	FALSE
isoComp_00027673	geneComp_00003044	ENST00000601806.5	ENSG00000105287.12	control	SMG5_KD	PRKD2	protein_coding	protein_coding	21.6343	15.6069	20.4595	1.04981	2.7839	0.390365	NA	0.287769	0.383536	0.483008	0.290577	0.194369	0.325114	NA	0.0129583	0.0224333	0.0253333	0.0029	0.97234	0.000173284	FALSE	FALSE
isoComp_00027792	geneComp_00003057	ENST00000376970.6	ENSG00000105357.18	control	SMG5_KD	MYH14	protein_coding	protein_coding	6.98403	5.99389	6.02408	0.0752503	0.171931	0.00723658	NA	1.10962	0.459177	1.42935	0.145442	0.173907	1.61721	NA	0.158217	0.0771667	0.2382	0.161033	0.111207	0.00139744	FALSE	FALSE
isoComp_00027793	geneComp_00003057	ENST00000425460.5	ENSG00000105357.18	control	SMG5_KD	MYH14	protein_coding	protein_coding	6.98403	5.99389	6.02408	0.0752503	0.171931	0.00723658	NA	5.15051	5.05723	3.76128	0.198482	0.199821	-0.426143	NA	0.738933	0.843167	0.6244	-0.218767	0.00139744	0.00139744	FALSE	FALSE
isoComp_00027795	geneComp_00003057	ENST00000595016.1	ENSG00000105357.18	control	SMG5_KD	MYH14	protein_coding	retained_intron	6.98403	5.99389	6.02408	0.0752503	0.171931	0.00723658	NA	0.389392	0.220165	0.368917	0.0946864	0.15385	0.719214	NA	0.0549708	0.0367667	0.06	0.0232333	0.966577	0.00139744	NA	FALSE
isoComp_00027796	geneComp_00003057	ENST00000597072.1	ENSG00000105357.18	control	SMG5_KD	MYH14	protein_coding	retained_intron	6.98403	5.99389	6.02408	0.0752503	0.171931	0.00723658	NA	0.234726	0.24256	0.271859	0.0399856	0.134206	0.158346	NA	0.032275	0.0404	0.0441667	0.00376667	1	0.00139744	NA	FALSE
isoComp_00028988	geneComp_00003214	ENST00000402050.7	ENSG00000106012.18	control	SMG5_KD	IQCE	protein_coding	protein_coding	9.37005	9.24961	8.73341	0.269527	0.222532	-0.0827568	NA	5.97307	5.60984	6.27631	0.291858	0.101581	0.161684	NA	0.639317	0.6073	0.719033	0.111733	0.198939	0.0257353	FALSE	FALSE
isoComp_00028990	geneComp_00003214	ENST00000423196.1	ENSG00000106012.18	control	SMG5_KD	IQCE	protein_coding	protein_coding	9.37005	9.24961	8.73341	0.269527	0.222532	-0.0827568	NA	0.202396	0.101123	0.166806	0.0112765	0.0407195	0.670004	NA	0.0213708	0.0108667	0.0189	0.00803333	0.925276	0.0257353	FALSE	FALSE
isoComp_00028991	geneComp_00003214	ENST00000427817.1	ENSG00000106012.18	control	SMG5_KD	IQCE	protein_coding	protein_coding	9.37005	9.24961	8.73341	0.269527	0.222532	-0.0827568	NA	0.12899	0.13238	0	0.13238	0	-3.83168	NA	0.01335	0.0135667	0	-0.0135667	0.964545	0.0257353	FALSE	FALSE
isoComp_00028992	geneComp_00003214	ENST00000438376.6	ENSG00000106012.18	control	SMG5_KD	IQCE	protein_coding	protein_coding	9.37005	9.24961	8.73341	0.269527	0.222532	-0.0827568	NA	0.345411	0.298052	0.941778	0.0719048	0.035159	1.62745	NA	0.0371	0.0319667	0.108033	0.0760667	0.0257353	0.0257353	FALSE	FALSE
isoComp_00028993	geneComp_00003214	ENST00000470731.5	ENSG00000106012.18	control	SMG5_KD	IQCE	protein_coding	retained_intron	9.37005	9.24961	8.73341	0.269527	0.222532	-0.0827568	NA	0.243098	0.172752	0.482424	0.0371369	0.109477	1.43001	NA	0.0267917	0.0187333	0.0557	0.0369667	0.385435	0.0257353	NA	FALSE
isoComp_00028994	geneComp_00003214	ENST00000476665.5	ENSG00000106012.18	control	SMG5_KD	IQCE	protein_coding	protein_coding	9.37005	9.24961	8.73341	0.269527	0.222532	-0.0827568	NA	0.12431	0	0.0705951	0	0.0705951	3.01069	NA	0.0132583	0	0.0077	0.0077	0.965956	0.0257353	FALSE	FALSE
isoComp_00028995	geneComp_00003214	ENST00000486730.1	ENSG00000106012.18	control	SMG5_KD	IQCE	protein_coding	processed_transcript	9.37005	9.24961	8.73341	0.269527	0.222532	-0.0827568	NA	0.511492	0.335358	0.205874	0.0532808	0.059149	-0.677899	NA	0.054125	0.0365667	0.0234333	-0.0131333	0.919788	0.0257353	NA	FALSE
isoComp_00028997	geneComp_00003214	ENST00000497572.1	ENSG00000106012.18	control	SMG5_KD	IQCE	protein_coding	processed_transcript	9.37005	9.24961	8.73341	0.269527	0.222532	-0.0827568	NA	0.429272	0.185636	0.211811	0.0656564	0.107358	0.181159	NA	0.0454375	0.0197	0.0241	0.0044	1	0.0257353	NA	FALSE
isoComp_00028998	geneComp_00003214	ENST00000611775.4	ENSG00000106012.18	control	SMG5_KD	IQCE	protein_coding	protein_coding	9.37005	9.24961	8.73341	0.269527	0.222532	-0.0827568	NA	0.403882	0.475672	0.224751	0.110391	0.112626	-1.04885	NA	0.0437458	0.0513	0.0264333	-0.0248667	0.871776	0.0257353	FALSE	FALSE
isoComp_00028999	geneComp_00003214	ENST00000623361.3	ENSG00000106012.18	control	SMG5_KD	IQCE	protein_coding	protein_coding	9.37005	9.24961	8.73341	0.269527	0.222532	-0.0827568	NA	0.910431	1.87786	0.1373	0.107128	0.1373	-3.67992	NA	0.0948167	0.203067	0.0149667	-0.1881	0.0448881	0.0257353	FALSE	FALSE
isoComp_00029140	geneComp_00003230	ENST00000258679.11	ENSG00000106086.20	control	SMG5_KD	PLEKHA8	protein_coding	protein_coding	15.2896	13.4057	17.0239	0.604703	0.434057	0.344488	NA	0.31764	0.345831	0.468931	0.0728403	0.108899	0.428628	NA	0.0203292	0.0254333	0.0273333	0.0019	1	0.00138133	FALSE	FALSE
isoComp_00029141	geneComp_00003230	ENST00000396257.6	ENSG00000106086.20	control	SMG5_KD	PLEKHA8	protein_coding	protein_coding	15.2896	13.4057	17.0239	0.604703	0.434057	0.344488	NA	0.656475	0.693184	0.660081	0.126042	0.0989705	-0.069568	NA	0.0417667	0.0510667	0.0391	-0.0119667	0.935065	0.00138133	FALSE	FALSE
isoComp_00029142	geneComp_00003230	ENST00000396259.5	ENSG00000106086.20	control	SMG5_KD	PLEKHA8	protein_coding	protein_coding	15.2896	13.4057	17.0239	0.604703	0.434057	0.344488	NA	1.56837	1.84366	2.34075	0.169091	0.142281	0.342744	NA	0.0993292	0.1386	0.1377	-0.0009	1	0.00138133	FALSE	FALSE
isoComp_00029143	geneComp_00003230	ENST00000440706.3	ENSG00000106086.20	control	SMG5_KD	PLEKHA8	protein_coding	protein_coding	15.2896	13.4057	17.0239	0.604703	0.434057	0.344488	NA	4.70541	7.12669	2.67268	1.24274	0.669525	-1.41158	NA	0.306771	0.529167	0.1557	-0.373467	0.00138133	0.00138133	FALSE	FALSE
isoComp_00029144	geneComp_00003230	ENST00000449726.6	ENSG00000106086.20	control	SMG5_KD	PLEKHA8	protein_coding	protein_coding	15.2896	13.4057	17.0239	0.604703	0.434057	0.344488	NA	5.32851	1.87955	8.16175	1.14443	0.173587	2.1126	NA	0.354075	0.141967	0.480433	0.338467	0.506284	0.00138133	FALSE	FALSE
isoComp_00029145	geneComp_00003230	ENST00000498106.1	ENSG00000106086.20	control	SMG5_KD	PLEKHA8	protein_coding	retained_intron	15.2896	13.4057	17.0239	0.604703	0.434057	0.344488	NA	1.41816	0.655639	0.880687	0.0445465	0.127557	0.420178	NA	0.0935042	0.0492667	0.0521667	0.0029	1	0.00138133	NA	FALSE
isoComp_00029146	geneComp_00003230	ENST00000622102.4	ENSG00000106086.20	control	SMG5_KD	PLEKHA8	protein_coding	protein_coding	15.2896	13.4057	17.0239	0.604703	0.434057	0.344488	NA	1.13647	0.813655	1.69957	0.0336315	0.202543	1.05352	NA	0.0735958	0.0609333	0.0994667	0.0385333	0.368776	0.00138133	FALSE	FALSE
isoComp_00029147	geneComp_00003230	ENST00000649443.1	ENSG00000106086.20	control	SMG5_KD	PLEKHA8	protein_coding	nonsense_mediated_decay	15.2896	13.4057	17.0239	0.604703	0.434057	0.344488	NA	0.158568	0.0475111	0.139499	0.0292669	0.0698372	1.37823	NA	0.0106167	0.0036	0.00806667	0.00446667	0.967298	0.00138133	TRUE	FALSE
isoComp_00029615	geneComp_00003300	ENST00000395925.8	ENSG00000106571.14	control	SMG5_KD	GLI3	protein_coding	protein_coding	12.1038	11.8925	14.0941	0.601958	0.49767	0.244848	NA	5.54819	7.67597	7.29828	0.431083	0.0739898	-0.0726962	NA	0.45725	0.645233	0.518733	-0.1265	0.00315624	0.00315624	FALSE	FALSE
isoComp_00029616	geneComp_00003300	ENST00000428534.1	ENSG00000106571.14	control	SMG5_KD	GLI3	protein_coding	retained_intron	12.1038	11.8925	14.0941	0.601958	0.49767	0.244848	NA	3.40005	2.03915	2.53296	0.169975	0.191441	0.311488	NA	0.2928	0.1709	0.179433	0.00853333	0.981736	0.00315624	NA	FALSE
isoComp_00029617	geneComp_00003300	ENST00000437480.1	ENSG00000106571.14	control	SMG5_KD	GLI3	protein_coding	protein_coding	12.1038	11.8925	14.0941	0.601958	0.49767	0.244848	NA	0.148676	0.144346	0.226407	0.0919423	0.160774	0.615104	NA	0.0125333	0.0119667	0.0160333	0.00406667	1	0.00315624	FALSE	FALSE
isoComp_00029618	geneComp_00003300	ENST00000448703.5	ENSG00000106571.14	control	SMG5_KD	GLI3	protein_coding	protein_coding	12.1038	11.8925	14.0941	0.601958	0.49767	0.244848	NA	2.57012	1.95133	3.7529	0.0619264	0.310088	0.940013	NA	0.200992	0.165	0.2654	0.1004	0.0216388	0.00315624	FALSE	FALSE
isoComp_00029621	geneComp_00003300	ENST00000642432.1	ENSG00000106571.14	control	SMG5_KD	GLI3	protein_coding	protein_coding	12.1038	11.8925	14.0941	0.601958	0.49767	0.244848	NA	0.131247	0.0665626	0.130242	0.0333225	0.0732457	0.873212	NA	0.0109208	0.00573333	0.00936667	0.00363333	1	0.00315624	FALSE	FALSE
isoComp_00029623	geneComp_00003300	ENST00000647255.1	ENSG00000106571.14	control	SMG5_KD	GLI3	protein_coding	protein_coding	12.1038	11.8925	14.0941	0.601958	0.49767	0.244848	NA	0.271721	0	0.145827	0	0.0447216	3.96187	NA	0.0227833	0	0.0105	0.0105	0.248616	0.00315624	FALSE	FALSE
isoComp_00029923	geneComp_00003334	ENST00000374990.6	ENSG00000106799.13	control	SMG5_KD	TGFBR1	protein_coding	protein_coding	9.98458	12.6991	12.3981	0.562665	0.533289	-0.0345698	NA	2.37346	4.42128	0.728928	0.538537	0.728928	-2.58422	NA	0.248204	0.351567	0.0561	-0.295467	0.130383	7.49189e-09	FALSE	FALSE
isoComp_00029924	geneComp_00003334	ENST00000374994.9	ENSG00000106799.13	control	SMG5_KD	TGFBR1	protein_coding	protein_coding	9.98458	12.6991	12.3981	0.562665	0.533289	-0.0345698	NA	1.64	2.11458	0.961089	0.651221	0.0741405	-1.1295	NA	0.177083	0.1708	0.0775	-0.0933	0.689943	7.49189e-09	FALSE	FALSE
isoComp_00029925	geneComp_00003334	ENST00000546584.1	ENSG00000106799.13	control	SMG5_KD	TGFBR1	protein_coding	protein_coding	9.98458	12.6991	12.3981	0.562665	0.533289	-0.0345698	NA	0.612248	0	1.81953	0	0.63536	7.51533	NA	0.0502833	0	0.1463	0.1463	7.49189e-09	7.49189e-09	FALSE	FALSE
isoComp_00029926	geneComp_00003334	ENST00000547314.5	ENSG00000106799.13	control	SMG5_KD	TGFBR1	protein_coding	protein_coding	9.98458	12.6991	12.3981	0.562665	0.533289	-0.0345698	NA	0.220471	0	0.748949	0	0.748949	6.24593	NA	0.0164292	0	0.0576333	0.0576333	0.964459	7.49189e-09	FALSE	FALSE
isoComp_00029928	geneComp_00003334	ENST00000549766.5	ENSG00000106799.13	control	SMG5_KD	TGFBR1	protein_coding	nonsense_mediated_decay	9.98458	12.6991	12.3981	0.562665	0.533289	-0.0345698	NA	0.191959	0.0300995	0.100212	0.0300995	0.0509079	1.45863	NA	0.0238208	0.00256667	0.00776667	0.0052	0.920393	7.49189e-09	TRUE	FALSE
isoComp_00029929	geneComp_00003334	ENST00000550253.1	ENSG00000106799.13	control	SMG5_KD	TGFBR1	protein_coding	protein_coding	9.98458	12.6991	12.3981	0.562665	0.533289	-0.0345698	NA	0.250184	0.178708	0	0.178708	0	-4.23808	NA	0.0297417	0.0130667	0	-0.0130667	0.964545	7.49189e-09	FALSE	FALSE
isoComp_00029930	geneComp_00003334	ENST00000552516.5	ENSG00000106799.13	control	SMG5_KD	TGFBR1	protein_coding	protein_coding	9.98458	12.6991	12.3981	0.562665	0.533289	-0.0345698	NA	4.6897	5.95439	8.03943	1.25031	0.74194	0.432512	NA	0.4537	0.462033	0.654733	0.1927	0.527851	7.49189e-09	FALSE	FALSE
isoComp_00032009	geneComp_00003595	ENST00000335464.10	ENSG00000109066.14	control	SMG5_KD	TMEM104	protein_coding	protein_coding	12.508	12.6044	12.5333	0.11453	0.914025	-0.00815729	NA	8.84657	10.5328	8.10741	0.21864	0.151125	-0.377167	NA	0.718992	0.8356	0.654467	-0.181133	0.0149623	0.00641243	FALSE	FALSE
isoComp_00032010	geneComp_00003595	ENST00000417024.6	ENSG00000109066.14	control	SMG5_KD	TMEM104	protein_coding	protein_coding	12.508	12.6044	12.5333	0.11453	0.914025	-0.00815729	NA	0.338575	0.140499	0.133469	0.0646086	0.0370138	-0.0690157	NA	0.0299625	0.0111	0.0103	-0.0008	1	0.00641243	FALSE	FALSE
isoComp_00032011	geneComp_00003595	ENST00000578764.5	ENSG00000109066.14	control	SMG5_KD	TMEM104	protein_coding	protein_coding	12.508	12.6044	12.5333	0.11453	0.914025	-0.00815729	NA	1.19825	0.439505	1.08734	0.219753	0.345142	1.2876	NA	0.0934	0.0349667	0.0835333	0.0485667	0.827714	0.00641243	FALSE	FALSE
isoComp_00032012	geneComp_00003595	ENST00000582330.2	ENSG00000109066.14	control	SMG5_KD	TMEM104	protein_coding	protein_coding	12.508	12.6044	12.5333	0.11453	0.914025	-0.00815729	NA	0.139404	0	0.151431	0	0.0761037	4.01284	NA	0.0102708	0	0.0129	0.0129	0.638694	0.00641243	FALSE	FALSE
isoComp_00032013	geneComp_00003595	ENST00000582773.5	ENSG00000109066.14	control	SMG5_KD	TMEM104	protein_coding	protein_coding	12.508	12.6044	12.5333	0.11453	0.914025	-0.00815729	NA	1.32448	0.613206	2.1854	0.148253	0.391425	1.8167	NA	0.0981042	0.0484333	0.171933	0.1235	0.00641243	0.00641243	FALSE	FALSE
isoComp_00032014	geneComp_00003595	ENST00000584246.1	ENSG00000109066.14	control	SMG5_KD	TMEM104	protein_coding	retained_intron	12.508	12.6044	12.5333	0.11453	0.914025	-0.00815729	NA	0.66073	0.878432	0.86827	0.304052	0.260312	-0.0165976	NA	0.0492667	0.0698667	0.0668667	-0.003	1	0.00641243	NA	FALSE
isoComp_00032641	geneComp_00003662	ENST00000264428.9	ENSG00000109738.11	control	SMG5_KD	GLRB	protein_coding	protein_coding	11.5831	10.4051	13.03	0.145451	0.222941	0.324272	NA	9.08401	6.62298	10.7928	0.604085	0.23614	0.703674	NA	0.777083	0.638367	0.8285	0.190133	0.0403203	0.0403203	FALSE	FALSE
isoComp_00032642	geneComp_00003662	ENST00000506411.5	ENSG00000109738.11	control	SMG5_KD	GLRB	protein_coding	nonsense_mediated_decay	11.5831	10.4051	13.03	0.145451	0.222941	0.324272	NA	0.378589	0.558988	0.569689	0.254606	0.11457	0.0268821	NA	0.034	0.0531667	0.0434667	-0.0097	1	0.0403203	TRUE	FALSE
isoComp_00032643	geneComp_00003662	ENST00000509282.1	ENSG00000109738.11	control	SMG5_KD	GLRB	protein_coding	protein_coding	11.5831	10.4051	13.03	0.145451	0.222941	0.324272	NA	0.560056	0.791193	0.0961901	0.709517	0.0961901	-2.9155	NA	0.050525	0.0744333	0.0076	-0.0668333	0.877027	0.0403203	FALSE	FALSE
isoComp_00032647	geneComp_00003662	ENST00000541722.5	ENSG00000109738.11	control	SMG5_KD	GLRB	protein_coding	protein_coding	11.5831	10.4051	13.03	0.145451	0.222941	0.324272	NA	1.39884	2.31666	1.57135	0.659306	0.225773	-0.557106	NA	0.1239	0.223233	0.120467	-0.102767	0.580314	0.0403203	FALSE	FALSE
isoComp_00034368	geneComp_00003864	ENST00000456757.6	ENSG00000111490.14	control	SMG5_KD	TBC1D30	protein_coding	processed_transcript	19.5914	15.2681	20.2201	0.1729	0.792628	0.405039	NA	8.08275	4.52109	5.9958	0.646776	0.491326	0.406499	NA	0.402146	0.295267	0.295633	0.000366667	1	2.98471e-09	NA	FALSE
isoComp_00034369	geneComp_00003864	ENST00000539120.1	ENSG00000111490.14	control	SMG5_KD	TBC1D30	protein_coding	protein_coding	19.5914	15.2681	20.2201	0.1729	0.792628	0.405039	NA	1.1452	0.79718	0.556867	0.23446	0.29609	-0.509881	NA	0.05535	0.0525667	0.0283333	-0.0242333	0.907319	2.98471e-09	FALSE	FALSE
isoComp_00034370	geneComp_00003864	ENST00000539867.6	ENSG00000111490.14	control	SMG5_KD	TBC1D30	protein_coding	protein_coding	19.5914	15.2681	20.2201	0.1729	0.792628	0.405039	NA	2.83739	5.11391	2.6507	0.234382	0.301386	-0.94544	NA	0.154237	0.335067	0.1304	-0.204667	2.98471e-09	2.98471e-09	FALSE	FALSE
isoComp_00034371	geneComp_00003864	ENST00000542120.5	ENSG00000111490.14	control	SMG5_KD	TBC1D30	protein_coding	protein_coding	19.5914	15.2681	20.2201	0.1729	0.792628	0.405039	NA	1.63431	0.267466	3.57858	0.267466	0.293495	3.69303	NA	0.0855667	0.0175667	0.178633	0.161067	0.0795583	2.98471e-09	FALSE	FALSE
isoComp_00034372	geneComp_00003864	ENST00000544190.6	ENSG00000111490.14	control	SMG5_KD	TBC1D30	protein_coding	protein_coding	19.5914	15.2681	20.2201	0.1729	0.792628	0.405039	NA	5.26642	4.3812	7.1158	0.291828	0.511574	0.698436	NA	0.272879	0.287133	0.351067	0.0639333	0.475801	2.98471e-09	FALSE	FALSE
isoComp_00034373	geneComp_00003864	ENST00000544457.1	ENSG00000111490.14	control	SMG5_KD	TBC1D30	protein_coding	protein_coding	19.5914	15.2681	20.2201	0.1729	0.792628	0.405039	NA	0.625291	0.187282	0.322397	0.122506	0.0323958	0.752644	NA	0.0298083	0.0123667	0.0159	0.00353333	0.943479	2.98471e-09	FALSE	FALSE
isoComp_00038610	geneComp_00004380	ENST00000323926.10	ENSG00000115414.20	control	SMG5_KD	FN1	protein_coding	protein_coding	11.8418	21.4666	15.5944	0.84346	0.308698	-0.460817	NA	2.75515	7.97115	3.63792	0.757859	0.374766	-1.12953	NA	0.188	0.371533	0.232633	-0.1389	0.0163235	1.69086e-10	FALSE	FALSE
isoComp_00038611	geneComp_00004380	ENST00000336916.8	ENSG00000115414.20	control	SMG5_KD	FN1	protein_coding	protein_coding	11.8418	21.4666	15.5944	0.84346	0.308698	-0.460817	NA	1.93206	1.73943	3.87577	1.06697	0.436924	1.15131	NA	0.166442	0.0824	0.248833	0.166433	0.671387	1.69086e-10	FALSE	FALSE
isoComp_00038612	geneComp_00004380	ENST00000354785.10	ENSG00000115414.20	control	SMG5_KD	FN1	protein_coding	protein_coding	11.8418	21.4666	15.5944	0.84346	0.308698	-0.460817	NA	0.638088	0	1.15358	0	0.243426	6.86243	NA	0.0623583	0	0.0745	0.0745	1.69086e-10	1.69086e-10	FALSE	FALSE
isoComp_00038613	geneComp_00004380	ENST00000359671.5	ENSG00000115414.20	control	SMG5_KD	FN1	protein_coding	protein_coding	11.8418	21.4666	15.5944	0.84346	0.308698	-0.460817	NA	1.17479	0	0	0	0	0	NA	0.156142	0	0	0	NA	1.69086e-10	FALSE	FALSE
isoComp_00038615	geneComp_00004380	ENST00000432072.6	ENSG00000115414.20	control	SMG5_KD	FN1	protein_coding	protein_coding	11.8418	21.4666	15.5944	0.84346	0.308698	-0.460817	NA	0.595767	0.481274	0.303738	0.148491	0.115438	-0.646965	NA	0.0698875	0.0219333	0.0194	-0.00253333	0.992257	1.69086e-10	FALSE	FALSE
isoComp_00038618	geneComp_00004380	ENST00000446046.5	ENSG00000115414.20	control	SMG5_KD	FN1	protein_coding	protein_coding	11.8418	21.4666	15.5944	0.84346	0.308698	-0.460817	NA	1.47286	3.77563	2.13869	1.18719	0.280967	-0.817078	NA	0.104475	0.176133	0.136933	-0.0392	0.97008	1.69086e-10	FALSE	FALSE
isoComp_00038619	geneComp_00004380	ENST00000456923.5	ENSG00000115414.20	control	SMG5_KD	FN1	protein_coding	protein_coding	11.8418	21.4666	15.5944	0.84346	0.308698	-0.460817	NA	2.0538	4.58713	3.01101	0.838649	0.153472	-0.605702	NA	0.163117	0.2153	0.193367	-0.0219333	0.980502	1.69086e-10	FALSE	FALSE
isoComp_00038625	geneComp_00004380	ENST00000474036.1	ENSG00000115414.20	control	SMG5_KD	FN1	protein_coding	retained_intron	11.8418	21.4666	15.5944	0.84346	0.308698	-0.460817	NA	0.118041	0.120923	0	0.120923	0	-3.71065	NA	0.0105667	0.0056	0	-0.0056	0.969648	1.69086e-10	NA	FALSE
isoComp_00038627	geneComp_00004380	ENST00000485567.1	ENSG00000115414.20	control	SMG5_KD	FN1	protein_coding	retained_intron	11.8418	21.4666	15.5944	0.84346	0.308698	-0.460817	NA	0.277438	0.866469	0	0.866469	0	-6.45363	NA	0.0164167	0.0379333	0	-0.0379333	0.966123	1.69086e-10	NA	FALSE
isoComp_00038832	geneComp_00004401	ENST00000377332.8	ENSG00000115525.18	control	SMG5_KD	ST3GAL5	protein_coding	protein_coding	4.82825	6.47212	8.57068	0.204107	0.178537	0.404624	NA	0.116848	0.113624	0.525898	0.113624	0.525898	2.116	NA	0.0186792	0.0165667	0.0602	0.0436333	1	1.51026e-10	FALSE	TRUE
isoComp_00038833	geneComp_00004401	ENST00000393805.6	ENSG00000115525.18	control	SMG5_KD	ST3GAL5	protein_coding	protein_coding	4.82825	6.47212	8.57068	0.204107	0.178537	0.404624	NA	0.0717723	0	0	0	0	0	NA	0.0220542	0	0	0	NA	1.51026e-10	FALSE	TRUE
isoComp_00038834	geneComp_00004401	ENST00000393808.8	ENSG00000115525.18	control	SMG5_KD	ST3GAL5	protein_coding	protein_coding	4.82825	6.47212	8.57068	0.204107	0.178537	0.404624	NA	1.39777	3.20125	3.00333	0.0516691	0.295072	-0.0917738	NA	0.267321	0.496067	0.350467	-0.1456	0.0639519	1.51026e-10	FALSE	TRUE
isoComp_00038835	geneComp_00004401	ENST00000461199.6	ENSG00000115525.18	control	SMG5_KD	ST3GAL5	protein_coding	processed_transcript	4.82825	6.47212	8.57068	0.204107	0.178537	0.404624	NA	0.0439848	0.0443981	0.0805146	0.0227105	0.0529645	0.734596	NA	0.0102833	0.00666667	0.0092	0.00253333	1	1.51026e-10	NA	TRUE
isoComp_00038836	geneComp_00004401	ENST00000461206.1	ENSG00000115525.18	control	SMG5_KD	ST3GAL5	protein_coding	processed_transcript	4.82825	6.47212	8.57068	0.204107	0.178537	0.404624	NA	0.0907561	0	0	0	0	0	NA	0.0228208	0	0	0	NA	1.51026e-10	NA	TRUE
isoComp_00038839	geneComp_00004401	ENST00000484728.6	ENSG00000115525.18	control	SMG5_KD	ST3GAL5	protein_coding	retained_intron	4.82825	6.47212	8.57068	0.204107	0.178537	0.404624	NA	0.101839	0.146471	0.059726	0.0881642	0.059726	-1.16613	NA	0.0246625	0.0230333	0.00726667	-0.0157667	0.886169	1.51026e-10	NA	TRUE
isoComp_00038840	geneComp_00004401	ENST00000487896.2	ENSG00000115525.18	control	SMG5_KD	ST3GAL5	protein_coding	retained_intron	4.82825	6.47212	8.57068	0.204107	0.178537	0.404624	NA	0.106721	0.0967308	0.0940597	0.0484568	0.0297658	-0.0365648	NA	0.0249	0.0148667	0.0108667	-0.004	1	1.51026e-10	NA	TRUE
isoComp_00038842	geneComp_00004401	ENST00000638227.1	ENSG00000115525.18	control	SMG5_KD	ST3GAL5	protein_coding	nonsense_mediated_decay	4.82825	6.47212	8.57068	0.204107	0.178537	0.404624	NA	0.338016	0	1.21207	0	0.125898	6.93318	NA	0.0641542	0	0.1421	0.1421	1.51026e-10	1.51026e-10	TRUE	TRUE
isoComp_00038849	geneComp_00004401	ENST00000638855.1	ENSG00000115525.18	control	SMG5_KD	ST3GAL5	protein_coding	nonsense_mediated_decay	4.82825	6.47212	8.57068	0.204107	0.178537	0.404624	NA	0.0793773	0	0.135256	0	0.135256	3.86052	NA	0.01565	0	0.0154333	0.0154333	0.973605	1.51026e-10	TRUE	TRUE
isoComp_00038850	geneComp_00004401	ENST00000638956.1	ENSG00000115525.18	control	SMG5_KD	ST3GAL5	protein_coding	nonsense_mediated_decay	4.82825	6.47212	8.57068	0.204107	0.178537	0.404624	NA	0.0717207	0.0119167	0.112206	0.0119167	0.0324009	2.47922	NA	0.0185542	0.00193333	0.0129667	0.0110333	0.786392	1.51026e-10	TRUE	TRUE
isoComp_00038851	geneComp_00004401	ENST00000639074.1	ENSG00000115525.18	control	SMG5_KD	ST3GAL5	protein_coding	retained_intron	4.82825	6.47212	8.57068	0.204107	0.178537	0.404624	NA	0.0794523	0.146998	0.119973	0.07578	0.119973	-0.272538	NA	0.0159625	0.0223	0.0137	-0.0086	0.911104	1.51026e-10	NA	TRUE
isoComp_00038852	geneComp_00004401	ENST00000639119.1	ENSG00000115525.18	control	SMG5_KD	ST3GAL5	protein_coding	protein_coding	4.82825	6.47212	8.57068	0.204107	0.178537	0.404624	NA	0.206841	0.349698	0.729717	0.349698	0.0250658	1.04019	NA	0.0339917	0.0546333	0.0851	0.0304667	0.638473	1.51026e-10	FALSE	TRUE
isoComp_00038855	geneComp_00004401	ENST00000639472.1	ENSG00000115525.18	control	SMG5_KD	ST3GAL5	protein_coding	retained_intron	4.82825	6.47212	8.57068	0.204107	0.178537	0.404624	NA	0.0679703	0.107932	0.154134	0.0121732	0.0380041	0.476928	NA	0.0127667	0.0166	0.0181667	0.00156667	1	1.51026e-10	NA	TRUE
isoComp_00038857	geneComp_00004401	ENST00000639541.1	ENSG00000115525.18	control	SMG5_KD	ST3GAL5	protein_coding	nonsense_mediated_decay	4.82825	6.47212	8.57068	0.204107	0.178537	0.404624	NA	0.171491	0	0.0856639	0	0.0856639	3.25798	NA	0.0403292	0	0.0098	0.0098	0.980884	1.51026e-10	TRUE	TRUE
isoComp_00038858	geneComp_00004401	ENST00000639608.1	ENSG00000115525.18	control	SMG5_KD	ST3GAL5	protein_coding	nonsense_mediated_decay	4.82825	6.47212	8.57068	0.204107	0.178537	0.404624	NA	0.0665654	0.0460078	0.0425111	0.0460078	0.0425111	-0.0930068	NA	0.0174583	0.0067	0.00516667	-0.00153333	1	1.51026e-10	TRUE	TRUE
isoComp_00038860	geneComp_00004401	ENST00000639743.1	ENSG00000115525.18	control	SMG5_KD	ST3GAL5	protein_coding	retained_intron	4.82825	6.47212	8.57068	0.204107	0.178537	0.404624	NA	0.102373	0.22902	0.183211	0.0954002	0.0535043	-0.306953	NA	0.019575	0.0351	0.0216333	-0.0134667	0.957391	1.51026e-10	NA	TRUE
isoComp_00038862	geneComp_00004401	ENST00000639867.1	ENSG00000115525.18	control	SMG5_KD	ST3GAL5	protein_coding	retained_intron	4.82825	6.47212	8.57068	0.204107	0.178537	0.404624	NA	0.0605014	0.0882828	0.0474978	0.0443438	0.0159026	-0.773432	NA	0.0126833	0.0135667	0.00556667	-0.008	0.958441	1.51026e-10	NA	TRUE
isoComp_00038863	geneComp_00004401	ENST00000639945.1	ENSG00000115525.18	control	SMG5_KD	ST3GAL5	protein_coding	nonsense_mediated_decay	4.82825	6.47212	8.57068	0.204107	0.178537	0.404624	NA	0.10394	0.0978456	0.246183	0.0978456	0.246183	1.24821	NA	0.0191708	0.0159	0.0299667	0.0140667	1	1.51026e-10	TRUE	TRUE
isoComp_00038865	geneComp_00004401	ENST00000640024.1	ENSG00000115525.18	control	SMG5_KD	ST3GAL5	protein_coding	nonsense_mediated_decay	4.82825	6.47212	8.57068	0.204107	0.178537	0.404624	NA	0.449688	0.510507	0.525358	0.0255451	0.265917	0.0405862	NA	0.0979375	0.0791333	0.0621667	-0.0169667	0.942466	1.51026e-10	TRUE	TRUE
isoComp_00038866	geneComp_00004401	ENST00000640222.1	ENSG00000115525.18	control	SMG5_KD	ST3GAL5	protein_coding	nonsense_mediated_decay	4.82825	6.47212	8.57068	0.204107	0.178537	0.404624	NA	0.100211	0.127307	0.228359	0.127307	0.114673	0.795734	NA	0.0196625	0.0185667	0.0261	0.00753333	0.940409	1.51026e-10	TRUE	TRUE
isoComp_00038867	geneComp_00004401	ENST00000640336.1	ENSG00000115525.18	control	SMG5_KD	ST3GAL5	protein_coding	retained_intron	4.82825	6.47212	8.57068	0.204107	0.178537	0.404624	NA	0.131675	0.12037	0.125574	0.00991583	0.0119831	0.0564707	NA	0.0269875	0.0185333	0.0146667	-0.00386667	0.963027	1.51026e-10	NA	TRUE
isoComp_00038868	geneComp_00004401	ENST00000640378.1	ENSG00000115525.18	control	SMG5_KD	ST3GAL5	protein_coding	nonsense_mediated_decay	4.82825	6.47212	8.57068	0.204107	0.178537	0.404624	NA	0.0955087	0	0.283544	0	0.283544	4.8755	NA	0.0193792	0	0.0324667	0.0324667	0.972781	1.51026e-10	TRUE	TRUE
isoComp_00038869	geneComp_00004401	ENST00000640425.1	ENSG00000115525.18	control	SMG5_KD	ST3GAL5	protein_coding	nonsense_mediated_decay	4.82825	6.47212	8.57068	0.204107	0.178537	0.404624	NA	0.1637	0	0.125971	0	0.125971	3.76522	NA	0.0370208	0	0.0143667	0.0143667	0.974909	1.51026e-10	TRUE	TRUE
isoComp_00038872	geneComp_00004401	ENST00000640763.1	ENSG00000115525.18	control	SMG5_KD	ST3GAL5	protein_coding	nonsense_mediated_decay	4.82825	6.47212	8.57068	0.204107	0.178537	0.404624	NA	0.164625	0.153808	0.325443	0.0261562	0.16308	1.03406	NA	0.0352833	0.0240333	0.0384667	0.0144333	1	1.51026e-10	TRUE	TRUE
isoComp_00038876	geneComp_00004401	ENST00000640982.1	ENSG00000115525.18	control	SMG5_KD	ST3GAL5	protein_coding	protein_coding	4.82825	6.47212	8.57068	0.204107	0.178537	0.404624	NA	0.0862567	0.235091	0	0.235091	0	-4.61524	NA	0.0167958	0.0367333	0	-0.0367333	0.947592	1.51026e-10	FALSE	TRUE
isoComp_00039415	geneComp_00004465	ENST00000263895.8	ENSG00000115963.13	control	SMG5_KD	RND3	protein_coding	protein_coding	28.9701	26.9528	30.2236	0.491997	0.189154	0.165182	NA	14.8692	16.5165	14.6978	0.459768	0.936611	-0.168204	NA	0.511004	0.612667	0.486467	-0.1262	0.0453865	0.0453865	FALSE	FALSE
isoComp_00039416	geneComp_00004465	ENST00000375734.6	ENSG00000115963.13	control	SMG5_KD	RND3	protein_coding	protein_coding	28.9701	26.9528	30.2236	0.491997	0.189154	0.165182	NA	12.8287	9.40631	14.2419	0.128773	1.18183	0.59792	NA	0.443242	0.349233	0.471033	0.1218	0.0874153	0.0453865	FALSE	FALSE
isoComp_00039417	geneComp_00004465	ENST00000409557.5	ENSG00000115963.13	control	SMG5_KD	RND3	protein_coding	protein_coding	28.9701	26.9528	30.2236	0.491997	0.189154	0.165182	NA	0.283194	0	0	0	0	0	NA	0.0119042	0	0	0	NA	0.0453865	FALSE	FALSE
isoComp_00039422	geneComp_00004465	ENST00000473639.1	ENSG00000115963.13	control	SMG5_KD	RND3	protein_coding	retained_intron	28.9701	26.9528	30.2236	0.491997	0.189154	0.165182	NA	0.594882	0.797352	0.993577	0.275752	0.230549	0.313882	NA	0.01965	0.0292333	0.0328	0.00356667	0.984381	0.0453865	NA	FALSE
isoComp_00042813	geneComp_00004918	ENST00000238831.9	ENSG00000119820.11	control	SMG5_KD	YIPF4	protein_coding	protein_coding	48.9687	35.269	42.7098	2.97944	1.06146	0.276095	NA	6.43358	6.36095	6.73471	0.0681227	0.0883478	0.0822478	NA	0.13915	0.183467	0.157933	-0.0255333	0.860885	3.20448e-40	FALSE	FALSE
isoComp_00042814	geneComp_00004918	ENST00000437765.1	ENSG00000119820.11	control	SMG5_KD	YIPF4	protein_coding	nonsense_mediated_decay	48.9687	35.269	42.7098	2.97944	1.06146	0.276095	NA	32.9944	26.6298	25.3926	2.35275	0.987217	-0.0686074	NA	0.673425	0.754533	0.594433	-0.1601	6.22579e-10	3.20448e-40	TRUE	FALSE
isoComp_00042815	geneComp_00004918	ENST00000441084.1	ENSG00000119820.11	control	SMG5_KD	YIPF4	protein_coding	protein_coding	48.9687	35.269	42.7098	2.97944	1.06146	0.276095	NA	1.34303	2.27829	3.26545	0.795495	0.399952	0.517421	NA	0.0338875	0.062	0.0769667	0.0149667	0.932397	3.20448e-40	FALSE	FALSE
isoComp_00042816	geneComp_00004918	ENST00000495355.1	ENSG00000119820.11	control	SMG5_KD	YIPF4	protein_coding	retained_intron	48.9687	35.269	42.7098	2.97944	1.06146	0.276095	NA	8.19763	0	7.31708	0	1.04668	9.51709	NA	0.153533	0	0.1707	0.1707	3.20448e-40	3.20448e-40	NA	FALSE
isoComp_00042898	geneComp_00004935	ENST00000370476.10	ENSG00000119929.13	control	SMG5_KD	CUTC	protein_coding	protein_coding	64.4728	63.2102	72.9142	1.67806	1.41422	0.206013	NA	40.8082	52.8195	51.8601	2.09212	1.12997	-0.0264388	NA	0.622067	0.8351	0.711433	-0.123667	9.60183e-11	9.60183e-11	FALSE	TRUE
isoComp_00042899	geneComp_00004935	ENST00000471520.5	ENSG00000119929.13	control	SMG5_KD	CUTC	protein_coding	nonsense_mediated_decay	64.4728	63.2102	72.9142	1.67806	1.41422	0.206013	NA	23.0045	9.5001	20.0172	0.222871	1.2067	1.07443	NA	0.368013	0.150533	0.274567	0.124033	1.08015e-08	9.60183e-11	TRUE	TRUE
isoComp_00045827	geneComp_00005340	ENST00000368876.2	ENSG00000123505.18	control	SMG5_KD	AMD1	polymorphic_pseudogene	protein_coding	111.56	142.44	143.669	2.92085	3.24194	0.0123924	NA	10.5054	13.343	9.22866	3.65281	2.30503	-0.531408	NA	0.0939958	0.0936	0.0638667	-0.0297333	0.845854	2.46874e-05	FALSE	FALSE
isoComp_00045828	geneComp_00005340	ENST00000368877.9	ENSG00000123505.18	control	SMG5_KD	AMD1	polymorphic_pseudogene	protein_coding	111.56	142.44	143.669	2.92085	3.24194	0.0123924	NA	4.30038	1.89393	1.83552	0.517367	0.312888	-0.0449515	NA	0.0434417	0.0132	0.0128333	-0.000366667	1	2.46874e-05	FALSE	FALSE
isoComp_00045829	geneComp_00005340	ENST00000368882.8	ENSG00000123505.18	control	SMG5_KD	AMD1	polymorphic_pseudogene	protein_coding	111.56	142.44	143.669	2.92085	3.24194	0.0123924	NA	38.5821	13.9198	60.1677	5.53053	6.32741	2.11106	NA	0.36095	0.0969	0.417467	0.320567	2.46874e-05	2.46874e-05	FALSE	FALSE
isoComp_00045830	geneComp_00005340	ENST00000368885.8	ENSG00000123505.18	control	SMG5_KD	AMD1	polymorphic_pseudogene	protein_coding	111.56	142.44	143.669	2.92085	3.24194	0.0123924	NA	46.8587	100.346	58.4208	7.33609	4.25964	-0.780327	NA	0.397729	0.705433	0.4082	-0.297233	0.000143853	2.46874e-05	FALSE	FALSE
isoComp_00045831	geneComp_00005340	ENST00000451850.6	ENSG00000123505.18	control	SMG5_KD	AMD1	polymorphic_pseudogene	nonsense_mediated_decay	111.56	142.44	143.669	2.92085	3.24194	0.0123924	NA	2.24514	1.05268	2.24445	0.224611	0.596445	1.08506	NA	0.0218958	0.0074	0.0156667	0.00826667	0.645096	2.46874e-05	TRUE	FALSE
isoComp_00045832	geneComp_00005340	ENST00000465404.2	ENSG00000123505.18	control	SMG5_KD	AMD1	polymorphic_pseudogene	nonsense_mediated_decay	111.56	142.44	143.669	2.92085	3.24194	0.0123924	NA	1.73498	1.46818	0.985113	0.763368	0.184174	-0.570885	NA	0.0177625	0.0103	0.0069	-0.0034	1	2.46874e-05	TRUE	FALSE
isoComp_00045833	geneComp_00005340	ENST00000612642.4	ENSG00000123505.18	control	SMG5_KD	AMD1	polymorphic_pseudogene	retained_intron	111.56	142.44	143.669	2.92085	3.24194	0.0123924	NA	1.37327	1.32129	1.41921	0.0710348	0.0746237	0.10239	NA	0.0128792	0.00926667	0.00986667	0.0006	0.986846	2.46874e-05	NA	FALSE
isoComp_00045834	geneComp_00005340	ENST00000619590.1	ENSG00000123505.18	control	SMG5_KD	AMD1	polymorphic_pseudogene	retained_intron	111.56	142.44	143.669	2.92085	3.24194	0.0123924	NA	1.17044	1.40427	1.57149	0.183506	0.0730928	0.161224	NA	0.0107208	0.00986667	0.0109667	0.0011	0.966597	2.46874e-05	NA	FALSE
isoComp_00045835	geneComp_00005340	ENST00000672937.2	ENSG00000123505.18	control	SMG5_KD	AMD1	polymorphic_pseudogene	polymorphic_pseudogene	111.56	142.44	143.669	2.92085	3.24194	0.0123924	NA	4.7897	7.69075	7.7959	0.122994	0.113746	0.0195669	NA	0.040625	0.0540333	0.0542667	0.000233333	1	2.46874e-05	FALSE	FALSE
isoComp_00046490	geneComp_00005449	ENST00000375365.2	ENSG00000124313.16	control	SMG5_KD	IQSEC2	protein_coding	protein_coding	9.83457	11.5766	11.0549	0.430525	0.21079	-0.0664712	NA	0.300156	0.292199	0.329235	0.0280072	0.0771225	0.166786	NA	0.0322458	0.0251333	0.0300667	0.00493333	0.996322	2.86545e-06	FALSE	FALSE
isoComp_00046491	geneComp_00005449	ENST00000462054.6	ENSG00000124313.16	control	SMG5_KD	IQSEC2	protein_coding	processed_transcript	9.83457	11.5766	11.0549	0.430525	0.21079	-0.0664712	NA	0.556648	0	1.59206	0	0.542706	7.32378	NA	0.0517125	0	0.1446	0.1446	2.86545e-06	2.86545e-06	NA	FALSE
isoComp_00046492	geneComp_00005449	ENST00000485377.5	ENSG00000124313.16	control	SMG5_KD	IQSEC2	protein_coding	protein_coding	9.83457	11.5766	11.0549	0.430525	0.21079	-0.0664712	NA	0.730711	0.505088	1.23358	0.19671	0.468964	1.27161	NA	0.0807417	0.0440333	0.1107	0.0666667	0.726978	2.86545e-06	FALSE	FALSE
isoComp_00046493	geneComp_00005449	ENST00000498281.2	ENSG00000124313.16	control	SMG5_KD	IQSEC2	protein_coding	protein_coding	9.83457	11.5766	11.0549	0.430525	0.21079	-0.0664712	NA	0.259934	0.361839	0.151364	0.0624377	0.151364	-1.20436	NA	0.0245875	0.0309667	0.0136	-0.0173667	0.635731	2.86545e-06	FALSE	FALSE
isoComp_00046495	geneComp_00005449	ENST00000638583.1	ENSG00000124313.16	control	SMG5_KD	IQSEC2	protein_coding	protein_coding	9.83457	11.5766	11.0549	0.430525	0.21079	-0.0664712	NA	0.495231	0.517129	0.541485	0.0214315	0.0481662	0.0651654	NA	0.0515958	0.0449333	0.0491667	0.00423333	1	2.86545e-06	FALSE	FALSE
isoComp_00046496	geneComp_00005449	ENST00000638630.1	ENSG00000124313.16	control	SMG5_KD	IQSEC2	protein_coding	protein_coding	9.83457	11.5766	11.0549	0.430525	0.21079	-0.0664712	NA	0.39141	0.495447	0.66428	0.234218	0.0623713	0.415789	NA	0.0391792	0.0418667	0.0601333	0.0182667	0.892757	2.86545e-06	FALSE	FALSE
isoComp_00046498	geneComp_00005449	ENST00000639161.1	ENSG00000124313.16	control	SMG5_KD	IQSEC2	protein_coding	protein_coding	9.83457	11.5766	11.0549	0.430525	0.21079	-0.0664712	NA	3.13695	3.55653	2.00664	0.0372863	0.087078	-0.822569	NA	0.317929	0.3083	0.1815	-0.1268	0.00523169	2.86545e-06	FALSE	FALSE
isoComp_00046499	geneComp_00005449	ENST00000639543.1	ENSG00000124313.16	control	SMG5_KD	IQSEC2	protein_coding	retained_intron	9.83457	11.5766	11.0549	0.430525	0.21079	-0.0664712	NA	0.256291	0.327639	0.2196	0.145626	0.179646	-0.55636	NA	0.0260875	0.0274667	0.0196667	-0.0078	0.918979	2.86545e-06	NA	FALSE
isoComp_00046504	geneComp_00005449	ENST00000640442.1	ENSG00000124313.16	control	SMG5_KD	IQSEC2	protein_coding	retained_intron	9.83457	11.5766	11.0549	0.430525	0.21079	-0.0664712	NA	0.966504	1.29714	1.03688	0.217344	0.0592179	-0.320314	NA	0.0969458	0.111133	0.0939	-0.0172333	0.951384	2.86545e-06	NA	FALSE
isoComp_00046505	geneComp_00005449	ENST00000640694.1	ENSG00000124313.16	control	SMG5_KD	IQSEC2	protein_coding	protein_coding	9.83457	11.5766	11.0549	0.430525	0.21079	-0.0664712	NA	2.41401	3.91552	3.07657	0.131132	0.0472792	-0.346881	NA	0.242458	0.338333	0.2784	-0.0599333	0.401301	2.86545e-06	FALSE	FALSE
isoComp_00047695	geneComp_00005637	ENST00000264080.11	ENSG00000125734.15	control	SMG5_KD	GPR108	protein_coding	protein_coding	83.1399	39.9824	57.7905	1.86575	0.876474	0.531357	NA	30.3328	21.4112	24.6	0.449719	1.08886	0.200207	NA	0.390754	0.536867	0.426267	-0.1106	0.011467	0.011467	FALSE	FALSE
isoComp_00047696	geneComp_00005637	ENST00000430424.8	ENSG00000125734.15	control	SMG5_KD	GPR108	protein_coding	protein_coding	83.1399	39.9824	57.7905	1.86575	0.876474	0.531357	NA	5.90719	1.93767	8.7037	1.01886	0.997224	2.16154	NA	0.0763625	0.0501667	0.150533	0.100367	0.684811	0.011467	FALSE	FALSE
isoComp_00047697	geneComp_00005637	ENST00000537722.8	ENSG00000125734.15	control	SMG5_KD	GPR108	protein_coding	processed_transcript	83.1399	39.9824	57.7905	1.86575	0.876474	0.531357	NA	6.73479	4.27364	5.55599	1.02593	1.71234	0.377801	NA	0.083375	0.105967	0.0957	-0.0102667	0.969341	0.011467	NA	FALSE
isoComp_00047698	geneComp_00005637	ENST00000594500.5	ENSG00000125734.15	control	SMG5_KD	GPR108	protein_coding	protein_coding	83.1399	39.9824	57.7905	1.86575	0.876474	0.531357	NA	3.94206	0.172469	0.418348	0.103954	0.186274	1.23113	NA	0.0402875	0.00436667	0.0073	0.00293333	0.957237	0.011467	FALSE	FALSE
isoComp_00047699	geneComp_00005637	ENST00000595108.5	ENSG00000125734.15	control	SMG5_KD	GPR108	protein_coding	retained_intron	83.1399	39.9824	57.7905	1.86575	0.876474	0.531357	NA	10.7279	4.34024	5.31326	0.598506	0.417132	0.291216	NA	0.122125	0.107667	0.0919667	-0.0157	0.892397	0.011467	NA	FALSE
isoComp_00047700	geneComp_00005637	ENST00000595620.5	ENSG00000125734.15	control	SMG5_KD	GPR108	protein_coding	retained_intron	83.1399	39.9824	57.7905	1.86575	0.876474	0.531357	NA	1.29901	0.421187	0.996325	0.175922	0.280457	1.22271	NA	0.0150125	0.0103333	0.0172667	0.00693333	0.873851	0.011467	NA	FALSE
isoComp_00047701	geneComp_00005637	ENST00000595908.5	ENSG00000125734.15	control	SMG5_KD	GPR108	protein_coding	nonsense_mediated_decay	83.1399	39.9824	57.7905	1.86575	0.876474	0.531357	NA	2.44302	0.504332	0.687494	0.11641	0.117009	0.439482	NA	0.0271167	0.0129	0.0118	-0.0011	1	0.011467	TRUE	FALSE
isoComp_00047703	geneComp_00005637	ENST00000597298.5	ENSG00000125734.15	control	SMG5_KD	GPR108	protein_coding	protein_coding	83.1399	39.9824	57.7905	1.86575	0.876474	0.531357	NA	1.98072	0.234156	1.22683	0.13041	0.132713	2.34077	NA	0.0211417	0.00563333	0.0213	0.0156667	0.438486	0.011467	FALSE	FALSE
isoComp_00047706	geneComp_00005637	ENST00000598626.5	ENSG00000125734.15	control	SMG5_KD	GPR108	protein_coding	processed_transcript	83.1399	39.9824	57.7905	1.86575	0.876474	0.531357	NA	4.97209	2.78754	3.82182	0.928087	0.735185	0.453874	NA	0.0602333	0.0682	0.0661667	-0.00203333	1	0.011467	NA	FALSE
isoComp_00047707	geneComp_00005637	ENST00000598955.1	ENSG00000125734.15	control	SMG5_KD	GPR108	protein_coding	protein_coding	83.1399	39.9824	57.7905	1.86575	0.876474	0.531357	NA	3.56318	0	0	0	0	0	NA	0.0338542	0	0	0	NA	0.011467	FALSE	FALSE
isoComp_00047708	geneComp_00005637	ENST00000600773.1	ENSG00000125734.15	control	SMG5_KD	GPR108	protein_coding	retained_intron	83.1399	39.9824	57.7905	1.86575	0.876474	0.531357	NA	8.71433	2.4121	4.43479	0.232092	0.78688	0.875857	NA	0.0983208	0.0603	0.0765	0.0162	0.912691	0.011467	NA	FALSE
isoComp_00047709	geneComp_00005637	ENST00000601402.5	ENSG00000125734.15	control	SMG5_KD	GPR108	protein_coding	retained_intron	83.1399	39.9824	57.7905	1.86575	0.876474	0.531357	NA	2.03589	0.802733	1.62584	0.178477	0.322315	1.00918	NA	0.0242958	0.0206333	0.0282	0.00756667	0.915032	0.011467	NA	FALSE
isoComp_00048465	geneComp_00005739	ENST00000246535.4	ENSG00000126249.8	control	SMG5_KD	PDCD2L	protein_coding	protein_coding	133.78	111.439	120.463	5.09977	2.44906	0.112323	NA	61.6532	88.6109	77.5482	4.34589	0.514608	-0.192368	NA	0.469104	0.795	0.644433	-0.150567	7.49049e-10	8.04492e-25	FALSE	FALSE
isoComp_00048468	geneComp_00005739	ENST00000587385.6	ENSG00000126249.8	control	SMG5_KD	PDCD2L	protein_coding	retained_intron	133.78	111.439	120.463	5.09977	2.44906	0.112323	NA	67.8267	18.6518	38.7483	1.14929	2.14775	1.05442	NA	0.498767	0.167167	0.321233	0.154067	8.04492e-25	8.04492e-25	NA	FALSE
isoComp_00048469	geneComp_00005739	ENST00000589589.1	ENSG00000126249.8	control	SMG5_KD	PDCD2L	protein_coding	retained_intron	133.78	111.439	120.463	5.09977	2.44906	0.112323	NA	2.78802	2.02917	2.53648	1.10925	0.740847	0.320522	NA	0.0209375	0.0182667	0.0208333	0.00256667	0.964545	8.04492e-25	NA	FALSE
isoComp_00049242	geneComp_00005849	ENST00000264748.6	ENSG00000127418.15	control	SMG5_KD	FGFRL1	protein_coding	protein_coding	21.8753	34.8857	27.1983	0.473582	0.504017	-0.359002	NA	4.3017	7.85584	0.297336	1.25602	0.297336	-4.67771	NA	0.185954	0.2255	0.0111	-0.2144	0.0153211	1.30196e-06	FALSE	FALSE
isoComp_00049243	geneComp_00005849	ENST00000398484.6	ENSG00000127418.15	control	SMG5_KD	FGFRL1	protein_coding	protein_coding	21.8753	34.8857	27.1983	0.473582	0.504017	-0.359002	NA	1.15939	0.940696	0.861072	0.368634	0.0141998	-0.126193	NA	0.0572333	0.0272	0.0317	0.0045	0.963401	1.30196e-06	FALSE	FALSE
isoComp_00049246	geneComp_00005849	ENST00000510644.6	ENSG00000127418.15	control	SMG5_KD	FGFRL1	protein_coding	protein_coding	21.8753	34.8857	27.1983	0.473582	0.504017	-0.359002	NA	15.6261	25.2171	25.2939	1.56013	0.889741	0.00438512	NA	0.717917	0.722467	0.9294	0.206933	1.30196e-06	1.30196e-06	FALSE	FALSE
isoComp_00049248	geneComp_00005849	ENST00000512562.1	ENSG00000127418.15	control	SMG5_KD	FGFRL1	protein_coding	processed_transcript	21.8753	34.8857	27.1983	0.473582	0.504017	-0.359002	NA	0.57141	0.594744	0.644375	0.29841	0.35567	0.113795	NA	0.0275458	0.0168333	0.024	0.00716667	0.966793	1.30196e-06	NA	FALSE
isoComp_00050290	geneComp_00005978	ENST00000249377.4	ENSG00000128606.13	control	SMG5_KD	LRRC17	protein_coding	protein_coding	4.77363	2.27312	2.74608	0.11706	0.219595	0.271615	NA	0.42566	0.0536161	0.491101	0.0294693	0.229644	2.97764	NA	0.091325	0.0249	0.168833	0.143933	0.386	0.00055627	FALSE	FALSE
isoComp_00050291	geneComp_00005978	ENST00000339431.9	ENSG00000128606.13	control	SMG5_KD	LRRC17	protein_coding	protein_coding	4.77363	2.27312	2.74608	0.11706	0.219595	0.271615	NA	2.61184	1.80723	1.52776	0.0901251	0.0695221	-0.240916	NA	0.603137	0.797367	0.5602	-0.237167	0.00055627	0.00055627	FALSE	FALSE
isoComp_00050292	geneComp_00005978	ENST00000455453.1	ENSG00000128606.13	control	SMG5_KD	LRRC17	protein_coding	protein_coding	4.77363	2.27312	2.74608	0.11706	0.219595	0.271615	NA	0.820658	0.0772812	0.479818	0.00235081	0.0776744	2.4885	NA	0.141667	0.0343	0.1819	0.1476	0.109576	0.00055627	FALSE	FALSE
isoComp_00050294	geneComp_00005978	ENST00000498487.1	ENSG00000128606.13	control	SMG5_KD	LRRC17	protein_coding	processed_transcript	4.77363	2.27312	2.74608	0.11706	0.219595	0.271615	NA	0.904443	0.246813	0.247408	0.0552774	0.0671652	0.00333804	NA	0.159287	0.1067	0.0891	-0.0176	0.964545	0.00055627	NA	FALSE
isoComp_00052375	geneComp_00006244	ENST00000372338.9	ENSG00000130720.13	control	SMG5_KD	FIBCD1	protein_coding	protein_coding	1.83522	1.97922	4.00962	0.0991257	0.271355	1.01486	NA	0.265164	0.29541	0.438722	0.0133797	0.037343	0.555075	NA	0.155475	0.150233	0.109233	-0.041	0.893722	0.00183084	FALSE	FALSE
isoComp_00052377	geneComp_00006244	ENST00000448616.5	ENSG00000130720.13	control	SMG5_KD	FIBCD1	protein_coding	protein_coding	1.83522	1.97922	4.00962	0.0991257	0.271355	1.01486	NA	0.010508	0	0	0	0	0	NA	0.011925	0	0	0	NA	0.00183084	FALSE	FALSE
isoComp_00052379	geneComp_00006244	ENST00000463475.1	ENSG00000130720.13	control	SMG5_KD	FIBCD1	protein_coding	processed_transcript	1.83522	1.97922	4.00962	0.0991257	0.271355	1.01486	NA	0.653833	0.233115	2.77258	0.233115	0.318171	3.51671	NA	0.322867	0.1099	0.6889	0.579	0.0668653	0.00183084	NA	FALSE
isoComp_00052380	geneComp_00006244	ENST00000486250.5	ENSG00000130720.13	control	SMG5_KD	FIBCD1	protein_coding	processed_transcript	1.83522	1.97922	4.00962	0.0991257	0.271355	1.01486	NA	0.88777	1.4229	0.773738	0.161617	0.19167	-0.870492	NA	0.495721	0.724333	0.1948	-0.529533	0.00183084	0.00183084	NA	FALSE
isoComp_00055006	geneComp_00006564	ENST00000372090.6	ENSG00000132773.12	control	SMG5_KD	TOE1	protein_coding	protein_coding	79.9941	43.6456	50.9131	2.28027	0.700981	0.222153	NA	31.6154	32.2646	29.49	1.95148	0.290802	-0.129684	NA	0.433283	0.738633	0.579333	-0.1593	5.10963e-20	5.10963e-20	FALSE	FALSE
isoComp_00055007	geneComp_00006564	ENST00000460057.1	ENSG00000132773.12	control	SMG5_KD	TOE1	protein_coding	processed_transcript	79.9941	43.6456	50.9131	2.28027	0.700981	0.222153	NA	9.42808	1.44143	4.06173	0.156546	0.518747	1.48816	NA	0.1081	0.0330667	0.0795333	0.0464667	0.00192612	5.10963e-20	NA	FALSE
isoComp_00055008	geneComp_00006564	ENST00000471337.5	ENSG00000132773.12	control	SMG5_KD	TOE1	protein_coding	processed_transcript	79.9941	43.6456	50.9131	2.28027	0.700981	0.222153	NA	3.03326	0	0	0	0	0	NA	0.0309542	0	0	0	NA	5.10963e-20	NA	FALSE
isoComp_00055009	geneComp_00006564	ENST00000477731.5	ENSG00000132773.12	control	SMG5_KD	TOE1	protein_coding	processed_transcript	79.9941	43.6456	50.9131	2.28027	0.700981	0.222153	NA	4.69808	2.36711	3.23869	0.144026	0.20155	0.450646	NA	0.0583375	0.0548333	0.0636333	0.0088	0.9116	5.10963e-20	NA	FALSE
isoComp_00055010	geneComp_00006564	ENST00000495703.5	ENSG00000132773.12	control	SMG5_KD	TOE1	protein_coding	processed_transcript	79.9941	43.6456	50.9131	2.28027	0.700981	0.222153	NA	31.2192	7.57244	14.1226	0.417409	0.196399	0.898297	NA	0.369312	0.173433	0.2775	0.104067	1.7691e-10	5.10963e-20	NA	FALSE
isoComp_00055209	geneComp_00006592	ENST00000337963.9	ENSG00000132950.19	control	SMG5_KD	ZMYM5	protein_coding	protein_coding	14.2988	8.57826	9.79177	0.390622	0.0679306	0.190677	NA	9.22888	4.19468	5.90719	0.762305	0.146003	0.492918	NA	0.636783	0.497333	0.603267	0.105933	0.868431	0.0356835	FALSE	FALSE
isoComp_00055210	geneComp_00006592	ENST00000382905.8	ENSG00000132950.19	control	SMG5_KD	ZMYM5	protein_coding	protein_coding	14.2988	8.57826	9.79177	0.390622	0.0679306	0.190677	NA	0.331692	0.68795	1.17629	0.68795	0.0270298	0.76526	NA	0.0292417	0.0751333	0.120133	0.045	0.522013	0.0356835	FALSE	FALSE
isoComp_00055211	geneComp_00006592	ENST00000382907.8	ENSG00000132950.19	control	SMG5_KD	ZMYM5	protein_coding	protein_coding	14.2988	8.57826	9.79177	0.390622	0.0679306	0.190677	NA	2.11163	2.62851	1.82027	0.28156	0.0656224	-0.527665	NA	0.155879	0.305	0.185833	-0.119167	0.0356835	0.0356835	FALSE	FALSE
isoComp_00055212	geneComp_00006592	ENST00000382909.5	ENSG00000132950.19	control	SMG5_KD	ZMYM5	protein_coding	retained_intron	14.2988	8.57826	9.79177	0.390622	0.0679306	0.190677	NA	0.349179	0.533057	0	0.425901	0	-5.76303	NA	0.023575	0.0586	0	-0.0586	0.484937	0.0356835	NA	FALSE
isoComp_00055213	geneComp_00006592	ENST00000467542.5	ENSG00000132950.19	control	SMG5_KD	ZMYM5	protein_coding	retained_intron	14.2988	8.57826	9.79177	0.390622	0.0679306	0.190677	NA	0.674006	0.24522	0.0466202	0.24522	0.0466202	-2.17235	NA	0.0468458	0.0313	0.00476667	-0.0265333	1	0.0356835	NA	FALSE
isoComp_00055215	geneComp_00006592	ENST00000535942.5	ENSG00000132950.19	control	SMG5_KD	ZMYM5	protein_coding	retained_intron	14.2988	8.57826	9.79177	0.390622	0.0679306	0.190677	NA	1.59225	0.288843	0.841392	0.181931	0.233276	1.51044	NA	0.106583	0.0326333	0.086	0.0533667	0.743039	0.0356835	NA	FALSE
isoComp_00055375	geneComp_00006622	ENST00000313624.11	ENSG00000133106.14	control	SMG5_KD	EPSTI1	protein_coding	protein_coding	1.53405	0.809516	1.77616	0.0583817	0.0542204	1.12402	NA	0.829398	0.699647	1.10838	0.0231641	0.079164	0.656233	NA	0.56935	0.872367	0.624033	-0.248333	0.64602	0.0415744	FALSE	TRUE
isoComp_00055376	geneComp_00006622	ENST00000313640.11	ENSG00000133106.14	control	SMG5_KD	EPSTI1	protein_coding	protein_coding	1.53405	0.809516	1.77616	0.0583817	0.0542204	1.12402	NA	0.0733523	0.109869	0.138439	0.057593	0.0757492	0.308407	NA	0.0529	0.127633	0.0805	-0.0471333	0.972536	0.0415744	FALSE	TRUE
isoComp_00055377	geneComp_00006622	ENST00000398762.7	ENSG00000133106.14	control	SMG5_KD	EPSTI1	protein_coding	protein_coding	1.53405	0.809516	1.77616	0.0583817	0.0542204	1.12402	NA	0.046463	0	0	0	0	0	NA	0.0216292	0	0	0	NA	0.0415744	FALSE	TRUE
isoComp_00055378	geneComp_00006622	ENST00000476830.6	ENSG00000133106.14	control	SMG5_KD	EPSTI1	protein_coding	processed_transcript	1.53405	0.809516	1.77616	0.0583817	0.0542204	1.12402	NA	0.0293079	0	0	0	0	0	NA	0.0169125	0	0	0	NA	0.0415744	NA	TRUE
isoComp_00055381	geneComp_00006622	ENST00000538562.5	ENSG00000133106.14	control	SMG5_KD	EPSTI1	protein_coding	nonsense_mediated_decay	1.53405	0.809516	1.77616	0.0583817	0.0542204	1.12402	NA	0.514066	0	0.408512	0	0.164064	5.3872	NA	0.318375	0	0.2265	0.2265	0.0415744	0.0415744	TRUE	TRUE
isoComp_00055824	geneComp_00006682	ENST00000356891.4	ENSG00000133641.18	control	SMG5_KD	C12orf29	protein_coding	protein_coding	76.5382	51.3891	66.2082	1.24604	0.455262	0.365484	NA	22.9956	34.1265	30.7341	0.377568	0.768084	-0.151005	NA	0.322083	0.664733	0.4641	-0.200633	2.34965e-17	2.34965e-17	FALSE	TRUE
isoComp_00055825	geneComp_00006682	ENST00000453037.7	ENSG00000133641.18	control	SMG5_KD	C12orf29	protein_coding	nonsense_mediated_decay	76.5382	51.3891	66.2082	1.24604	0.455262	0.365484	NA	19.5872	5.64162	8.45445	0.444692	1.49918	0.582751	NA	0.244913	0.110233	0.127967	0.0177333	0.964545	2.34965e-17	TRUE	TRUE
isoComp_00055826	geneComp_00006682	ENST00000547468.1	ENSG00000133641.18	control	SMG5_KD	C12orf29	protein_coding	retained_intron	76.5382	51.3891	66.2082	1.24604	0.455262	0.365484	NA	0.791055	0.785598	1.02394	0.0804896	0.132097	0.378043	NA	0.0107042	0.0153667	0.0154667	0.0001	1	2.34965e-17	NA	TRUE
isoComp_00055827	geneComp_00006682	ENST00000548511.5	ENSG00000133641.18	control	SMG5_KD	C12orf29	protein_coding	retained_intron	76.5382	51.3891	66.2082	1.24604	0.455262	0.365484	NA	0.930442	1.16294	1.03346	0.204018	0.106341	-0.168753	NA	0.0127917	0.0227	0.0156	-0.0071	0.844714	2.34965e-17	NA	TRUE
isoComp_00055828	geneComp_00006682	ENST00000550333.5	ENSG00000133641.18	control	SMG5_KD	C12orf29	protein_coding	nonsense_mediated_decay	76.5382	51.3891	66.2082	1.24604	0.455262	0.365484	NA	28.1045	8.12724	20.0993	1.66358	0.900394	1.30525	NA	0.356167	0.156867	0.3035	0.146633	0.00796715	2.34965e-17	TRUE	TRUE
isoComp_00055829	geneComp_00006682	ENST00000552121.5	ENSG00000133641.18	control	SMG5_KD	C12orf29	protein_coding	nonsense_mediated_decay	76.5382	51.3891	66.2082	1.24604	0.455262	0.365484	NA	1.35346	0.962419	1.63142	0.409412	0.117478	0.755293	NA	0.0179083	0.0188667	0.0246667	0.0058	0.927871	2.34965e-17	TRUE	TRUE
isoComp_00055831	geneComp_00006682	ENST00000552847.5	ENSG00000133641.18	control	SMG5_KD	C12orf29	protein_coding	nonsense_mediated_decay	76.5382	51.3891	66.2082	1.24604	0.455262	0.365484	NA	2.72916	0.582848	3.23158	0.196727	0.33294	2.45096	NA	0.0348583	0.0111667	0.0487667	0.0376	0.00149925	2.34965e-17	TRUE	TRUE
isoComp_00056041	geneComp_00006703	ENST00000256196.9	ENSG00000133818.14	control	SMG5_KD	RRAS2	protein_coding	protein_coding	24.3536	30.64	23.4567	0.63674	0.603651	-0.385272	NA	18.1848	24.2004	22.2498	0.607587	0.602634	-0.121188	NA	0.745571	0.7906	0.948733	0.158133	3.94864e-06	4.41219e-34	FALSE	FALSE
isoComp_00056042	geneComp_00006703	ENST00000414023.6	ENSG00000133818.14	control	SMG5_KD	RRAS2	protein_coding	protein_coding	24.3536	30.64	23.4567	0.63674	0.603651	-0.385272	NA	1.852	5.37851	0	0.68017	0	-9.07374	NA	0.0700458	0.175533	0	-0.175533	4.41219e-34	4.41219e-34	FALSE	FALSE
isoComp_00056045	geneComp_00006703	ENST00000529237.5	ENSG00000133818.14	control	SMG5_KD	RRAS2	protein_coding	protein_coding	24.3536	30.64	23.4567	0.63674	0.603651	-0.385272	NA	0.807239	0	0.654101	0	0.33604	6.05333	NA	0.0390125	0	0.0273	0.0273	0.364758	4.41219e-34	FALSE	FALSE
isoComp_00056049	geneComp_00006703	ENST00000532950.5	ENSG00000133818.14	control	SMG5_KD	RRAS2	protein_coding	nonsense_mediated_decay	24.3536	30.64	23.4567	0.63674	0.603651	-0.385272	NA	0.291048	0.164953	0.258603	0.11311	0.0802329	0.618503	NA	0.0122417	0.0055	0.0112	0.0057	0.882009	4.41219e-34	TRUE	FALSE
isoComp_00056050	geneComp_00006703	ENST00000534746.5	ENSG00000133818.14	control	SMG5_KD	RRAS2	protein_coding	protein_coding	24.3536	30.64	23.4567	0.63674	0.603651	-0.385272	NA	2.6733	0.691914	0	0.691914	0	-6.13322	NA	0.109396	0.0216667	0	-0.0216667	0.966084	4.41219e-34	FALSE	FALSE
isoComp_00056405	geneComp_00006746	ENST00000256538.9	ENSG00000134146.12	control	SMG5_KD	DPH6	protein_coding	protein_coding	12.9279	17.0644	20.638	0.15964	0.826152	0.274171	NA	6.54071	12.2727	11.9145	0.247715	0.434633	-0.0427042	NA	0.47845	0.719433	0.579933	-0.1395	0.0388493	0.0388493	FALSE	FALSE
isoComp_00056406	geneComp_00006746	ENST00000440392.3	ENSG00000134146.12	control	SMG5_KD	DPH6	protein_coding	protein_coding	12.9279	17.0644	20.638	0.15964	0.826152	0.274171	NA	0.242076	0.483042	0.334419	0.0566892	0.0409232	-0.517548	NA	0.0175083	0.0283333	0.0162333	-0.0121	0.732848	0.0388493	FALSE	FALSE
isoComp_00056407	geneComp_00006746	ENST00000558266.5	ENSG00000134146.12	control	SMG5_KD	DPH6	protein_coding	protein_coding	12.9279	17.0644	20.638	0.15964	0.826152	0.274171	NA	0.503048	0.187297	0.349772	0.187297	0.349772	0.866712	NA	0.0505167	0.0109	0.0157	0.0048	1	0.0388493	FALSE	FALSE
isoComp_00056408	geneComp_00006746	ENST00000558973.1	ENSG00000134146.12	control	SMG5_KD	DPH6	protein_coding	processed_transcript	12.9279	17.0644	20.638	0.15964	0.826152	0.274171	NA	0.248936	0.118681	0.293165	0.0604432	0.125288	1.2363	NA	0.0191875	0.00696667	0.0144	0.00743333	0.918741	0.0388493	NA	FALSE
isoComp_00056409	geneComp_00006746	ENST00000559585.5	ENSG00000134146.12	control	SMG5_KD	DPH6	protein_coding	processed_transcript	12.9279	17.0644	20.638	0.15964	0.826152	0.274171	NA	0.325058	0.325593	0.357108	0.163318	0.0280879	0.129494	NA	0.0218083	0.0192	0.0174	-0.0018	0.987484	0.0388493	NA	FALSE
isoComp_00056412	geneComp_00006746	ENST00000560526.1	ENSG00000134146.12	control	SMG5_KD	DPH6	protein_coding	retained_intron	12.9279	17.0644	20.638	0.15964	0.826152	0.274171	NA	2.0982	0.56566	3.72902	0.56566	0.522492	2.69937	NA	0.167617	0.0327333	0.180433	0.1477	0.179652	0.0388493	NA	FALSE
isoComp_00056413	geneComp_00006746	ENST00000561411.1	ENSG00000134146.12	control	SMG5_KD	DPH6	protein_coding	protein_coding	12.9279	17.0644	20.638	0.15964	0.826152	0.274171	NA	2.86355	2.95629	3.27986	0.251935	0.226151	0.149365	NA	0.238437	0.173367	0.158633	-0.0147333	0.965765	0.0388493	FALSE	FALSE
isoComp_00057822	geneComp_00006925	ENST00000337233.8	ENSG00000135124.14	control	SMG5_KD	P2RX4	protein_coding	protein_coding	32.5021	13.0556	19.6534	0.476969	0.496289	0.589737	NA	8.25726	6.67712	5.54856	0.244128	0.800275	-0.266674	NA	0.285242	0.5134	0.284633	-0.228767	0.027702	3.21599e-25	FALSE	FALSE
isoComp_00057823	geneComp_00006925	ENST00000359949.11	ENSG00000135124.14	control	SMG5_KD	P2RX4	protein_coding	protein_coding	32.5021	13.0556	19.6534	0.476969	0.496289	0.589737	NA	0.908047	0.783517	0.874058	0.338673	0.17439	0.15588	NA	0.0320417	0.0584	0.0449	-0.0135	1	3.21599e-25	FALSE	FALSE
isoComp_00057824	geneComp_00006925	ENST00000397924.2	ENSG00000135124.14	control	SMG5_KD	P2RX4	protein_coding	retained_intron	32.5021	13.0556	19.6534	0.476969	0.496289	0.589737	NA	1.90254	0.0292407	0.197311	0.0292407	0.128508	2.40138	NA	0.0483958	0.00216667	0.00973333	0.00756667	0.925282	3.21599e-25	NA	FALSE
isoComp_00057825	geneComp_00006925	ENST00000499638.6	ENSG00000135124.14	control	SMG5_KD	P2RX4	protein_coding	retained_intron	32.5021	13.0556	19.6534	0.476969	0.496289	0.589737	NA	1.72569	0.984925	0.979569	0.0851769	0.0374119	-0.00778736	NA	0.0534833	0.0752	0.0499667	-0.0252333	0.5468	3.21599e-25	NA	FALSE
isoComp_00057826	geneComp_00006925	ENST00000538417.2	ENSG00000135124.14	control	SMG5_KD	P2RX4	protein_coding	nonsense_mediated_decay	32.5021	13.0556	19.6534	0.476969	0.496289	0.589737	NA	0.610949	0.782212	0.551872	0.0563398	0.280808	-0.495647	NA	0.0248625	0.0598333	0.0288	-0.0310333	0.8521	3.21599e-25	TRUE	FALSE
isoComp_00057827	geneComp_00006925	ENST00000538701.5	ENSG00000135124.14	control	SMG5_KD	P2RX4	protein_coding	protein_coding	32.5021	13.0556	19.6534	0.476969	0.496289	0.589737	NA	0.531866	0.130978	0.312341	0.0662046	0.19975	1.19311	NA	0.0192333	0.0097	0.0154333	0.00573333	1	3.21599e-25	FALSE	FALSE
isoComp_00057828	geneComp_00006925	ENST00000540930.5	ENSG00000135124.14	control	SMG5_KD	P2RX4	protein_coding	processed_transcript	32.5021	13.0556	19.6534	0.476969	0.496289	0.589737	NA	7.89537	0	4.37548	0	0.717671	8.77659	NA	0.211579	0	0.221433	0.221433	3.21599e-25	3.21599e-25	NA	FALSE
isoComp_00057829	geneComp_00006925	ENST00000541187.5	ENSG00000135124.14	control	SMG5_KD	P2RX4	protein_coding	retained_intron	32.5021	13.0556	19.6534	0.476969	0.496289	0.589737	NA	3.46768	0.60657	0.341956	0.117469	0.0522004	-0.808871	NA	0.0941458	0.0470667	0.0173333	-0.0297333	0.326067	3.21599e-25	NA	FALSE
isoComp_00057833	geneComp_00006925	ENST00000543430.5	ENSG00000135124.14	control	SMG5_KD	P2RX4	protein_coding	retained_intron	32.5021	13.0556	19.6534	0.476969	0.496289	0.589737	NA	0.85649	0.117561	0.68692	0.0347068	0.108643	2.4498	NA	0.026125	0.009	0.0347333	0.0257333	0.103097	3.21599e-25	NA	FALSE
isoComp_00057834	geneComp_00006925	ENST00000543984.5	ENSG00000135124.14	control	SMG5_KD	P2RX4	protein_coding	nonsense_mediated_decay	32.5021	13.0556	19.6534	0.476969	0.496289	0.589737	NA	5.71643	2.68931	5.31564	0.0681795	0.929799	0.980363	NA	0.184163	0.206167	0.268633	0.0624667	0.739014	3.21599e-25	TRUE	FALSE
isoComp_00059626	geneComp_00007144	ENST00000258733.8	ENSG00000136235.16	control	SMG5_KD	GPNMB	protein_coding	protein_coding	2.77481	1.38617	1.32401	0.123908	0.0900819	-0.065702	NA	0.149561	0	0.295868	0	0.0147863	4.93484	NA	0.0729583	0	0.226733	0.226733	0.00138133	0.000829752	FALSE	FALSE
isoComp_00059627	geneComp_00007144	ENST00000381990.6	ENSG00000136235.16	control	SMG5_KD	GPNMB	protein_coding	protein_coding	2.77481	1.38617	1.32401	0.123908	0.0900819	-0.065702	NA	0.40746	0.307212	0	0.00272559	0	-4.98738	NA	0.152671	0.2252	0	-0.2252	0.000829752	0.000829752	FALSE	FALSE
isoComp_00059628	geneComp_00007144	ENST00000409458.3	ENSG00000136235.16	control	SMG5_KD	GPNMB	protein_coding	protein_coding	2.77481	1.38617	1.32401	0.123908	0.0900819	-0.065702	NA	0.0604222	0.0353395	0.0234811	0.0353395	0.0118772	-0.437421	NA	0.0228917	0.0243667	0.0170333	-0.00733333	1	0.000829752	FALSE	FALSE
isoComp_00059630	geneComp_00007144	ENST00000468723.1	ENSG00000136235.16	control	SMG5_KD	GPNMB	protein_coding	retained_intron	2.77481	1.38617	1.32401	0.123908	0.0900819	-0.065702	NA	1.43955	0.794347	0.710647	0.197616	0.0789861	-0.158525	NA	0.523513	0.580867	0.537533	-0.0433333	0.984884	0.000829752	NA	FALSE
isoComp_00059631	geneComp_00007144	ENST00000470994.1	ENSG00000136235.16	control	SMG5_KD	GPNMB	protein_coding	processed_transcript	2.77481	1.38617	1.32401	0.123908	0.0900819	-0.065702	NA	0.0723993	0.0463897	0.0976499	0.0463897	0.0492661	0.932844	NA	0.0237625	0.0297	0.0786667	0.0489667	0.932755	0.000829752	NA	FALSE
isoComp_00059633	geneComp_00007144	ENST00000478451.1	ENSG00000136235.16	control	SMG5_KD	GPNMB	protein_coding	processed_transcript	2.77481	1.38617	1.32401	0.123908	0.0900819	-0.065702	NA	0.600877	0.202882	0.196367	0.202882	0.101457	-0.0448427	NA	0.193454	0.1399	0.140067	0.000166667	0.926315	0.000829752	NA	FALSE
isoComp_00061192	geneComp_00007368	ENST00000260008.3	ENSG00000137460.8	control	SMG5_KD	FHDC1	protein_coding	protein_coding	1.17635	1.15205	1.42828	0.0515083	0.0626667	0.307678	NA	0.349516	0	0.945036	0	0.209526	6.57748	NA	0.272554	0	0.652733	0.652733	8.46837e-06	1.4737e-06	FALSE	FALSE
isoComp_00061193	geneComp_00007368	ENST00000511601.5	ENSG00000137460.8	control	SMG5_KD	FHDC1	protein_coding	protein_coding	1.17635	1.15205	1.42828	0.0515083	0.0626667	0.307678	NA	0.826839	1.15205	0.483245	0.0515083	0.153514	-1.23629	NA	0.727446	1	0.347267	-0.652733	1.4737e-06	1.4737e-06	FALSE	FALSE
isoComp_00062237	geneComp_00007490	ENST00000378727.8	ENSG00000138050.15	control	SMG5_KD	THUMPD2	protein_coding	nonsense_mediated_decay	50.4877	29.4822	34.9581	1.66239	0.454553	0.245706	NA	16.9515	4.05287	10.0794	0.547097	0.240016	1.31228	NA	0.318925	0.138267	0.288333	0.150067	0.000107827	0.000107827	TRUE	TRUE
isoComp_00062238	geneComp_00007490	ENST00000403537.3	ENSG00000138050.15	control	SMG5_KD	THUMPD2	protein_coding	processed_transcript	50.4877	29.4822	34.9581	1.66239	0.454553	0.245706	NA	0.991274	0.175439	0.175389	0.175439	0.0908875	-0.000391086	NA	0.0170917	0.00536667	0.00496667	-0.0004	0.957617	0.000107827	NA	TRUE
isoComp_00062239	geneComp_00007490	ENST00000460072.5	ENSG00000138050.15	control	SMG5_KD	THUMPD2	protein_coding	retained_intron	50.4877	29.4822	34.9581	1.66239	0.454553	0.245706	NA	2.17721	1.60057	1.69095	0.0996446	0.113551	0.0787692	NA	0.0441625	0.0542333	0.0484667	-0.00576667	0.962327	0.000107827	NA	TRUE
isoComp_00062240	geneComp_00007490	ENST00000505747.6	ENSG00000138050.15	control	SMG5_KD	THUMPD2	protein_coding	protein_coding	50.4877	29.4822	34.9581	1.66239	0.454553	0.245706	NA	22.2586	19.5255	18.91	1.44508	0.432656	-0.0461896	NA	0.463625	0.661033	0.541033	-0.12	0.000689959	0.000107827	FALSE	TRUE
isoComp_00062241	geneComp_00007490	ENST00000510781.2	ENSG00000138050.15	control	SMG5_KD	THUMPD2	protein_coding	nonsense_mediated_decay	50.4877	29.4822	34.9581	1.66239	0.454553	0.245706	NA	2.74586	0.722508	0.906806	0.0977335	0.138495	0.323771	NA	0.050025	0.0248667	0.0258667	0.001	1	0.000107827	FALSE	TRUE
isoComp_00062242	geneComp_00007490	ENST00000527689.1	ENSG00000138050.15	control	SMG5_KD	THUMPD2	protein_coding	retained_intron	50.4877	29.4822	34.9581	1.66239	0.454553	0.245706	NA	1.09459	0.623196	1.05625	0.387394	0.265959	0.75182	NA	0.0215292	0.0210333	0.0301	0.00906667	0.916948	0.000107827	NA	TRUE
isoComp_00062243	geneComp_00007490	ENST00000530095.1	ENSG00000138050.15	control	SMG5_KD	THUMPD2	protein_coding	retained_intron	50.4877	29.4822	34.9581	1.66239	0.454553	0.245706	NA	0.451851	0.822697	0.346441	0.184137	0.198837	-1.22413	NA	0.0106542	0.0283333	0.00996667	-0.0183667	0.71308	0.000107827	NA	TRUE
isoComp_00062244	geneComp_00007490	ENST00000530522.1	ENSG00000138050.15	control	SMG5_KD	THUMPD2	protein_coding	nonsense_mediated_decay	50.4877	29.4822	34.9581	1.66239	0.454553	0.245706	NA	3.43153	1.7978	1.6274	0.160473	0.135035	-0.142827	NA	0.0674542	0.0619	0.0465	-0.0154	0.819209	0.000107827	TRUE	TRUE
isoComp_00062322	geneComp_00007503	ENST00000380171.7	ENSG00000138085.16	control	SMG5_KD	ATRAID	protein_coding	protein_coding	90.4701	123.235	118.472	6.89397	1.30321	-0.0568635	NA	21.3669	14.7648	31.0394	1.4442	3.50593	1.07143	NA	0.241583	0.120067	0.262667	0.1426	0.00033222	0.00033222	FALSE	FALSE
isoComp_00062323	geneComp_00007503	ENST00000405489.7	ENSG00000138085.16	control	SMG5_KD	ATRAID	protein_coding	protein_coding	90.4701	123.235	118.472	6.89397	1.30321	-0.0568635	NA	24.1579	24.7028	26.2845	1.64047	2.24798	0.0894992	NA	0.276633	0.201833	0.221967	0.0201333	0.947712	0.00033222	FALSE	FALSE
isoComp_00062324	geneComp_00007503	ENST00000419744.1	ENSG00000138085.16	control	SMG5_KD	ATRAID	protein_coding	protein_coding	90.4701	123.235	118.472	6.89397	1.30321	-0.0568635	NA	1.86348	2.52463	2.47021	0.180363	0.384047	-0.0313146	NA	0.020925	0.0207667	0.0208	3.33333e-05	1	0.00033222	FALSE	FALSE
isoComp_00062326	geneComp_00007503	ENST00000484646.1	ENSG00000138085.16	control	SMG5_KD	ATRAID	protein_coding	retained_intron	90.4701	123.235	118.472	6.89397	1.30321	-0.0568635	NA	1.16584	1.43255	1.12365	0.1762	0.76105	-0.347652	NA	0.0133958	0.0117333	0.00936667	-0.00236667	0.884697	0.00033222	NA	FALSE
isoComp_00062328	geneComp_00007503	ENST00000606999.5	ENSG00000138085.16	control	SMG5_KD	ATRAID	protein_coding	protein_coding	90.4701	123.235	118.472	6.89397	1.30321	-0.0568635	NA	33.9996	53.8679	53.6596	6.08002	2.65138	-0.00558886	NA	0.360008	0.434733	0.452967	0.0182333	0.966123	0.00033222	FALSE	FALSE
isoComp_00062329	geneComp_00007503	ENST00000611786.4	ENSG00000138085.16	control	SMG5_KD	ATRAID	protein_coding	protein_coding	90.4701	123.235	118.472	6.89397	1.30321	-0.0568635	NA	7.37555	25.2632	3.63111	1.8089	3.63111	-2.79516	NA	0.0807792	0.205067	0.03	-0.175067	0.225197	0.00033222	FALSE	FALSE
isoComp_00063875	geneComp_00007688	ENST00000266581.4	ENSG00000139211.6	control	SMG5_KD	AMIGO2	protein_coding	protein_coding	3.29292	2.22784	3.41212	0.0789751	0.0615349	0.612784	NA	0.595267	0.28451	0.366793	0.0263464	0.0132585	0.355452	NA	0.179729	0.1272	0.107567	-0.0196333	0.965655	0.00713902	FALSE	FALSE
isoComp_00063876	geneComp_00007688	ENST00000429635.1	ENSG00000139211.6	control	SMG5_KD	AMIGO2	protein_coding	protein_coding	3.29292	2.22784	3.41212	0.0789751	0.0615349	0.612784	NA	1.0165	0.188671	1.31982	0.103623	0.142216	2.74278	NA	0.293842	0.0857333	0.386367	0.300633	0.17924	0.00713902	FALSE	FALSE
isoComp_00063877	geneComp_00007688	ENST00000550413.1	ENSG00000139211.6	control	SMG5_KD	AMIGO2	protein_coding	protein_coding	3.29292	2.22784	3.41212	0.0789751	0.0615349	0.612784	NA	1.68115	1.75465	1.7255	0.122875	0.114148	-0.0240306	NA	0.526425	0.787067	0.506067	-0.281	0.00713902	0.00713902	FALSE	FALSE
isoComp_00064611	geneComp_00007796	ENST00000267485.7	ENSG00000139971.15	control	SMG5_KD	ARMH4	protein_coding	protein_coding	2.33635	3.96059	2.7888	0.0550046	0.240797	-0.504542	NA	0.63535	0.866123	0.899194	0.054875	0.0544357	0.0534543	NA	0.279804	0.218867	0.3284	0.109533	0.603149	0.00320298	FALSE	FALSE
isoComp_00064612	geneComp_00007796	ENST00000334342.5	ENSG00000139971.15	control	SMG5_KD	ARMH4	protein_coding	processed_transcript	2.33635	3.96059	2.7888	0.0550046	0.240797	-0.504542	NA	0.823044	1.49179	1.29221	0.201413	0.0438354	-0.205724	NA	0.341496	0.3782	0.471033	0.0928333	0.876019	0.00320298	NA	FALSE
isoComp_00064613	geneComp_00007796	ENST00000554218.1	ENSG00000139971.15	control	SMG5_KD	ARMH4	protein_coding	processed_transcript	2.33635	3.96059	2.7888	0.0550046	0.240797	-0.504542	NA	0.325339	0.570908	0	0.235991	0	-5.86024	NA	0.156767	0.143	0	-0.143	0.00320298	0.00320298	NA	FALSE
isoComp_00064614	geneComp_00007796	ENST00000555101.1	ENSG00000139971.15	control	SMG5_KD	ARMH4	protein_coding	protein_coding	2.33635	3.96059	2.7888	0.0550046	0.240797	-0.504542	NA	0.285652	0.908255	0.464904	0.366294	0.163477	-0.951258	NA	0.0956958	0.228033	0.159267	-0.0687667	0.968778	0.00320298	FALSE	FALSE
isoComp_00064615	geneComp_00007796	ENST00000556788.1	ENSG00000139971.15	control	SMG5_KD	ARMH4	protein_coding	processed_transcript	2.33635	3.96059	2.7888	0.0550046	0.240797	-0.504542	NA	0.198096	0.123512	0.132499	0.123512	0.132499	0.0939829	NA	0.0888292	0.0319667	0.0412667	0.0093	1	0.00320298	NA	FALSE
isoComp_00064616	geneComp_00007796	ENST00000557175.5	ENSG00000139971.15	control	SMG5_KD	ARMH4	protein_coding	processed_transcript	2.33635	3.96059	2.7888	0.0550046	0.240797	-0.504542	NA	0.0688683	0	0	0	0	0	NA	0.0374083	0	0	0	NA	0.00320298	NA	FALSE
isoComp_00065515	geneComp_00007886	ENST00000268148.12	ENSG00000140543.14	control	SMG5_KD	DET1	protein_coding	protein_coding	10.3729	10.594	10.2522	0.477208	0.147757	-0.0472679	NA	2.87188	4.85834	2.67991	0.814931	1.00981	-0.855871	NA	0.273017	0.457967	0.2604	-0.197567	0.609176	1.27455e-13	FALSE	FALSE
isoComp_00065516	geneComp_00007886	ENST00000444300.1	ENSG00000140543.14	control	SMG5_KD	DET1	protein_coding	protein_coding	10.3729	10.594	10.2522	0.477208	0.147757	-0.0472679	NA	0.260104	0	2.08083	0	0.4255	7.70793	NA	0.0253625	0	0.2029	0.2029	1.27455e-13	1.27455e-13	FALSE	FALSE
isoComp_00065517	geneComp_00007886	ENST00000557837.1	ENSG00000140543.14	control	SMG5_KD	DET1	protein_coding	nonsense_mediated_decay	10.3729	10.594	10.2522	0.477208	0.147757	-0.0472679	NA	1.30817	1.04092	1.36757	0.292649	0.179283	0.390476	NA	0.1264	0.0972333	0.133067	0.0358333	0.910998	1.27455e-13	TRUE	FALSE
isoComp_00065518	geneComp_00007886	ENST00000557842.6	ENSG00000140543.14	control	SMG5_KD	DET1	protein_coding	nonsense_mediated_decay	10.3729	10.594	10.2522	0.477208	0.147757	-0.0472679	NA	0.491307	0.156977	0.0737211	0.114651	0.0737211	-0.995984	NA	0.0477542	0.014	0.0073	-0.0067	0.94286	1.27455e-13	TRUE	FALSE
isoComp_00065519	geneComp_00007886	ENST00000558413.1	ENSG00000140543.14	control	SMG5_KD	DET1	protein_coding	protein_coding	10.3729	10.594	10.2522	0.477208	0.147757	-0.0472679	NA	0.357181	0.0770368	0.361635	0.0770368	0.0912196	2.09419	NA	0.0340125	0.00716667	0.0351	0.0279333	0.472666	1.27455e-13	FALSE	FALSE
isoComp_00065521	geneComp_00007886	ENST00000564406.5	ENSG00000140543.14	control	SMG5_KD	DET1	protein_coding	protein_coding	10.3729	10.594	10.2522	0.477208	0.147757	-0.0472679	NA	3.98069	3.04565	2.70228	0.448389	0.698849	-0.171976	NA	0.387692	0.291733	0.265067	-0.0266667	0.966597	1.27455e-13	FALSE	FALSE
isoComp_00065522	geneComp_00007886	ENST00000606927.1	ENSG00000140543.14	control	SMG5_KD	DET1	protein_coding	retained_intron	10.3729	10.594	10.2522	0.477208	0.147757	-0.0472679	NA	1.00971	1.05583	0.986229	0.0489839	0.0051022	-0.0974239	NA	0.0976458	0.100233	0.0962333	-0.004	0.987851	1.27455e-13	NA	FALSE
isoComp_00065621	geneComp_00007896	ENST00000324537.5	ENSG00000140600.17	control	SMG5_KD	SH3GL3	protein_coding	protein_coding	20.6485	20.4395	26.4458	0.255032	0.838346	0.371521	NA	0.331932	0.109238	0.518333	0.0326992	0.110201	2.14761	NA	0.0157875	0.00533333	0.0194	0.0140667	0.244026	0.0347543	FALSE	TRUE
isoComp_00065622	geneComp_00007896	ENST00000427482.7	ENSG00000140600.17	control	SMG5_KD	SH3GL3	protein_coding	protein_coding	20.6485	20.4395	26.4458	0.255032	0.838346	0.371521	NA	12.2542	15.9506	16.827	0.764151	0.813424	0.0771216	NA	0.593267	0.780233	0.636633	-0.1436	0.0347543	0.0347543	FALSE	TRUE
isoComp_00065623	geneComp_00007896	ENST00000467735.2	ENSG00000140600.17	control	SMG5_KD	SH3GL3	protein_coding	processed_transcript	20.6485	20.4395	26.4458	0.255032	0.838346	0.371521	NA	0.284702	0.244279	0.155179	0.0217123	0.10083	-0.62238	NA	0.0134833	0.0119667	0.00583333	-0.00613333	0.850031	0.0347543	NA	TRUE
isoComp_00065625	geneComp_00007896	ENST00000563901.5	ENSG00000140600.17	control	SMG5_KD	SH3GL3	protein_coding	nonsense_mediated_decay	20.6485	20.4395	26.4458	0.255032	0.838346	0.371521	NA	4.56933	2.08473	5.60694	0.732515	0.437266	1.42302	NA	0.226975	0.1024	0.212767	0.110367	0.331471	0.0347543	TRUE	TRUE
isoComp_00065626	geneComp_00007896	ENST00000564054.1	ENSG00000140600.17	control	SMG5_KD	SH3GL3	protein_coding	processed_transcript	20.6485	20.4395	26.4458	0.255032	0.838346	0.371521	NA	3.09116	1.9612	3.24931	0.196676	0.54009	0.725497	NA	0.144325	0.0957667	0.122033	0.0262667	0.861788	0.0347543	NA	TRUE
isoComp_00066325	geneComp_00007959	ENST00000314423.12	ENSG00000141076.18	control	SMG5_KD	UTP4	protein_coding	protein_coding	94.4022	101.137	105.081	3.52648	1.42207	0.0551887	NA	71.7953	87.0804	79.4218	1.88035	1.6674	-0.132797	NA	0.760996	0.861833	0.756233	-0.1056	3.55211e-05	3.55211e-05	FALSE	FALSE
isoComp_00066327	geneComp_00007959	ENST00000562237.5	ENSG00000141076.18	control	SMG5_KD	UTP4	protein_coding	protein_coding	94.4022	101.137	105.081	3.52648	1.42207	0.0551887	NA	8.97716	4.24443	15.3965	1.57366	2.07663	1.8565	NA	0.0908625	0.041	0.1461	0.1051	0.00125452	3.55211e-05	FALSE	FALSE
isoComp_00066329	geneComp_00007959	ENST00000564408.5	ENSG00000141076.18	control	SMG5_KD	UTP4	protein_coding	retained_intron	94.4022	101.137	105.081	3.52648	1.42207	0.0551887	NA	2.50018	2.02763	1.87223	0.348697	0.409045	-0.11445	NA	0.0274	0.0202333	0.0177667	-0.00246667	0.967532	3.55211e-05	NA	FALSE
isoComp_00066330	geneComp_00007959	ENST00000566227.5	ENSG00000141076.18	control	SMG5_KD	UTP4	protein_coding	protein_coding	94.4022	101.137	105.081	3.52648	1.42207	0.0551887	NA	0.954158	0.587863	1.14507	0.286057	0.223977	0.950099	NA	0.0101958	0.00586667	0.0108667	0.005	0.793443	3.55211e-05	FALSE	FALSE
isoComp_00066331	geneComp_00007959	ENST00000567015.5	ENSG00000141076.18	control	SMG5_KD	UTP4	protein_coding	retained_intron	94.4022	101.137	105.081	3.52648	1.42207	0.0551887	NA	1.57582	0.110763	0.415764	0.0557716	0.242243	1.81787	NA	0.0181792	0.00106667	0.00403333	0.00296667	0.958427	3.55211e-05	NA	FALSE
isoComp_00066335	geneComp_00007959	ENST00000567500.1	ENSG00000141076.18	control	SMG5_KD	UTP4	protein_coding	protein_coding	94.4022	101.137	105.081	3.52648	1.42207	0.0551887	NA	2.87498	2.53583	3.77223	0.389208	0.260102	0.571099	NA	0.0303625	0.0249667	0.0359333	0.0109667	0.570135	3.55211e-05	FALSE	FALSE
isoComp_00066339	geneComp_00007959	ENST00000569800.5	ENSG00000141076.18	control	SMG5_KD	UTP4	protein_coding	retained_intron	94.4022	101.137	105.081	3.52648	1.42207	0.0551887	NA	3.43105	2.44866	1.86193	0.397017	0.405642	-0.393348	NA	0.0372625	0.0244333	0.0177333	-0.0067	0.863873	3.55211e-05	NA	FALSE
isoComp_00067799	geneComp_00008115	ENST00000270328.8	ENSG00000142303.14	control	SMG5_KD	ADAMTS10	protein_coding	protein_coding	4.98199	3.38804	2.57024	0.417431	0.180461	-0.397198	NA	0.120029	0.148317	0.157604	0.148317	0.157604	0.0822388	NA	0.0348583	0.0576667	0.0564667	-0.0012	1	0.000734488	FALSE	FALSE
isoComp_00067800	geneComp_00008115	ENST00000593534.1	ENSG00000142303.14	control	SMG5_KD	ADAMTS10	protein_coding	retained_intron	4.98199	3.38804	2.57024	0.417431	0.180461	-0.397198	NA	0.0890375	0.0963836	0.0890164	0.0963836	0.050261	-0.103537	NA	0.0197917	0.0264333	0.0373333	0.0109	0.958441	0.000734488	NA	FALSE
isoComp_00067802	geneComp_00008115	ENST00000593913.5	ENSG00000142303.14	control	SMG5_KD	ADAMTS10	protein_coding	nonsense_mediated_decay	4.98199	3.38804	2.57024	0.417431	0.180461	-0.397198	NA	0.366485	0.0237955	0.0998686	0.0122011	0.0530695	1.70088	NA	0.0703833	0.00806667	0.0376	0.0295333	0.758137	0.000734488	TRUE	FALSE
isoComp_00067803	geneComp_00008115	ENST00000595838.5	ENSG00000142303.14	control	SMG5_KD	ADAMTS10	protein_coding	protein_coding	4.98199	3.38804	2.57024	0.417431	0.180461	-0.397198	NA	0.664234	0.476705	0.0990084	0.103125	0.051207	-2.15861	NA	0.133233	0.137633	0.0413	-0.0963333	0.51804	0.000734488	FALSE	FALSE
isoComp_00067804	geneComp_00008115	ENST00000596236.5	ENSG00000142303.14	control	SMG5_KD	ADAMTS10	protein_coding	retained_intron	4.98199	3.38804	2.57024	0.417431	0.180461	-0.397198	NA	0.333004	0	0.461547	0	0.178652	5.55933	NA	0.0735708	0	0.174467	0.174467	0.000734488	0.000734488	NA	FALSE
isoComp_00067805	geneComp_00008115	ENST00000596466.2	ENSG00000142303.14	control	SMG5_KD	ADAMTS10	protein_coding	processed_transcript	4.98199	3.38804	2.57024	0.417431	0.180461	-0.397198	NA	0.598928	0.718306	0.40146	0.360109	0.011278	-0.823792	NA	0.110629	0.189167	0.1572	-0.0319667	1	0.000734488	NA	FALSE
isoComp_00067807	geneComp_00008115	ENST00000596851.5	ENSG00000142303.14	control	SMG5_KD	ADAMTS10	protein_coding	nonsense_mediated_decay	4.98199	3.38804	2.57024	0.417431	0.180461	-0.397198	NA	0.63051	0.267692	0.0989043	0.0100671	0.065794	-1.35043	NA	0.13325	0.0825333	0.0426667	-0.0398667	0.846281	0.000734488	TRUE	FALSE
isoComp_00067808	geneComp_00008115	ENST00000596911.5	ENSG00000142303.14	control	SMG5_KD	ADAMTS10	protein_coding	retained_intron	4.98199	3.38804	2.57024	0.417431	0.180461	-0.397198	NA	0.517412	0.209687	0.259712	0.0337468	0.113365	0.295968	NA	0.0982667	0.0614	0.0993667	0.0379667	0.964545	0.000734488	NA	FALSE
isoComp_00067809	geneComp_00008115	ENST00000597188.6	ENSG00000142303.14	control	SMG5_KD	ADAMTS10	protein_coding	protein_coding	4.98199	3.38804	2.57024	0.417431	0.180461	-0.397198	NA	0.470716	0.251381	0.276973	0.139811	0.176454	0.134756	NA	0.0853625	0.0670667	0.108533	0.0414667	0.996271	0.000734488	FALSE	FALSE
isoComp_00067810	geneComp_00008115	ENST00000601163.1	ENSG00000142303.14	control	SMG5_KD	ADAMTS10	protein_coding	retained_intron	4.98199	3.38804	2.57024	0.417431	0.180461	-0.397198	NA	0.487726	0.252196	0.248053	0.115567	0.0637115	-0.0229781	NA	0.0919958	0.0751	0.0978667	0.0227667	0.968673	0.000734488	NA	FALSE
isoComp_00067811	geneComp_00008115	ENST00000601872.1	ENSG00000142303.14	control	SMG5_KD	ADAMTS10	protein_coding	retained_intron	4.98199	3.38804	2.57024	0.417431	0.180461	-0.397198	NA	0.141718	0.373084	0.0603771	0.193659	0.0603771	-2.44448	NA	0.0383792	0.1239	0.0223	-0.1016	0.86566	0.000734488	NA	FALSE
isoComp_00067812	geneComp_00008115	ENST00000603221.5	ENSG00000142303.14	control	SMG5_KD	ADAMTS10	protein_coding	retained_intron	4.98199	3.38804	2.57024	0.417431	0.180461	-0.397198	NA	0.521304	0.570488	0.292437	0.0919038	0.0295011	-0.940628	NA	0.102508	0.171	0.115867	-0.0551333	0.884403	0.000734488	NA	FALSE
isoComp_00068480	geneComp_00008229	ENST00000367865.5	ENSG00000143190.23	control	SMG5_KD	POU2F1	protein_coding	processed_transcript	11.1841	10.7995	12.437	0.625022	0.17591	0.203489	NA	0.393192	0.148432	0.209806	0.0251034	0.0783263	0.47236	NA	0.03515	0.014	0.0168667	0.00286667	0.998	1.71899e-08	NA	FALSE
isoComp_00068481	geneComp_00008229	ENST00000367866.7	ENSG00000143190.23	control	SMG5_KD	POU2F1	protein_coding	protein_coding	11.1841	10.7995	12.437	0.625022	0.17591	0.203489	NA	6.33913	4.95675	8.81797	0.424066	0.267276	0.82978	NA	0.565542	0.4574	0.7099	0.2525	1.71899e-08	1.71899e-08	FALSE	FALSE
isoComp_00068483	geneComp_00008229	ENST00000429375.6	ENSG00000143190.23	control	SMG5_KD	POU2F1	protein_coding	protein_coding	11.1841	10.7995	12.437	0.625022	0.17591	0.203489	NA	0.327361	0.876244	0	0.440216	0	-6.46963	NA	0.0299333	0.0767667	0	-0.0767667	0.337379	1.71899e-08	FALSE	FALSE
isoComp_00068485	geneComp_00008229	ENST00000443275.2	ENSG00000143190.23	control	SMG5_KD	POU2F1	protein_coding	protein_coding	11.1841	10.7995	12.437	0.625022	0.17591	0.203489	NA	2.22938	3.1778	2.02863	0.378441	0.278146	-0.644962	NA	0.200921	0.300533	0.1626	-0.137933	0.309786	1.71899e-08	FALSE	FALSE
isoComp_00068489	geneComp_00008229	ENST00000541643.7	ENSG00000143190.23	control	SMG5_KD	POU2F1	protein_coding	protein_coding	11.1841	10.7995	12.437	0.625022	0.17591	0.203489	NA	0.947088	1.45554	0.894916	0.201316	0.19623	-0.695577	NA	0.0856333	0.134233	0.0719333	-0.0623	0.400976	1.71899e-08	FALSE	FALSE
isoComp_00068491	geneComp_00008229	ENST00000559038.5	ENSG00000143190.23	control	SMG5_KD	POU2F1	protein_coding	processed_transcript	11.1841	10.7995	12.437	0.625022	0.17591	0.203489	NA	0.275936	0	0	0	0	0	NA	0.0235708	0	0	0	NA	1.71899e-08	NA	FALSE
isoComp_00068493	geneComp_00008229	ENST00000560232.6	ENSG00000143190.23	control	SMG5_KD	POU2F1	protein_coding	nonsense_mediated_decay	11.1841	10.7995	12.437	0.625022	0.17591	0.203489	NA	0.170161	0	0.0157696	0	0.0157696	1.36567	NA	0.0147583	0	0.00123333	0.00123333	0.993223	1.71899e-08	TRUE	FALSE
isoComp_00069116	geneComp_00008305	ENST00000366957.10	ENSG00000143499.14	control	SMG5_KD	SMYD2	protein_coding	protein_coding	46.1323	46.3476	53.009	1.64719	0.936404	0.193701	NA	19.7061	30.0356	28.9696	0.873237	0.508453	-0.052114	NA	0.423108	0.649167	0.5465	-0.102667	0.0110722	0.0110722	FALSE	FALSE
isoComp_00069118	geneComp_00008305	ENST00000460580.5	ENSG00000143499.14	control	SMG5_KD	SMYD2	protein_coding	processed_transcript	46.1323	46.3476	53.009	1.64719	0.936404	0.193701	NA	18.005	7.64302	14.0814	1.69531	0.675116	0.880709	NA	0.392804	0.163533	0.265467	0.101933	0.246017	0.0110722	NA	FALSE
isoComp_00069119	geneComp_00008305	ENST00000471645.5	ENSG00000143499.14	control	SMG5_KD	SMYD2	protein_coding	retained_intron	46.1323	46.3476	53.009	1.64719	0.936404	0.193701	NA	3.65473	5.12999	5.32562	0.400857	0.091424	0.0538897	NA	0.0776542	0.1107	0.100567	-0.0101333	0.933078	0.0110722	NA	FALSE
isoComp_00069120	geneComp_00008305	ENST00000484459.1	ENSG00000143499.14	control	SMG5_KD	SMYD2	protein_coding	processed_transcript	46.1323	46.3476	53.009	1.64719	0.936404	0.193701	NA	3.11949	1.89188	2.90805	0.452157	0.206692	0.617579	NA	0.0702417	0.0409	0.055	0.0141	0.843203	0.0110722	NA	FALSE
isoComp_00069121	geneComp_00008305	ENST00000491455.5	ENSG00000143499.14	control	SMG5_KD	SMYD2	protein_coding	processed_transcript	46.1323	46.3476	53.009	1.64719	0.936404	0.193701	NA	1.36359	1.60317	1.67111	0.332949	0.261695	0.0595124	NA	0.0294583	0.0348	0.0314	-0.0034	0.992802	0.0110722	NA	FALSE
isoComp_00069458	geneComp_00008348	ENST00000281701.11	ENSG00000143748.18	control	SMG5_KD	NVL	protein_coding	protein_coding	123.064	61.5782	75.7339	1.22885	2.10424	0.298475	NA	28.6011	37.3211	33.7229	2.02783	1.36002	-0.146223	NA	0.284637	0.6053	0.4466	-0.1587	7.46248e-05	3.66464e-09	FALSE	FALSE
isoComp_00069459	geneComp_00008348	ENST00000340871.8	ENSG00000143748.18	control	SMG5_KD	NVL	protein_coding	protein_coding	123.064	61.5782	75.7339	1.22885	2.10424	0.298475	NA	3.21852	1.05513	0.605637	0.299285	0.174651	-0.790879	NA	0.0239083	0.0171	0.00796667	-0.00913333	0.726978	3.66464e-09	FALSE	FALSE
isoComp_00069460	geneComp_00008348	ENST00000391875.6	ENSG00000143748.18	control	SMG5_KD	NVL	protein_coding	protein_coding	123.064	61.5782	75.7339	1.22885	2.10424	0.298475	NA	42.1626	3.32937	15.0184	0.567548	0.980374	2.17005	NA	0.305333	0.0540667	0.198367	0.1443	3.66464e-09	3.66464e-09	FALSE	FALSE
isoComp_00069462	geneComp_00008348	ENST00000461466.5	ENSG00000143748.18	control	SMG5_KD	NVL	protein_coding	processed_transcript	123.064	61.5782	75.7339	1.22885	2.10424	0.298475	NA	2.6379	1.82847	2.19103	0.936576	0.323486	0.259673	NA	0.0235208	0.0300333	0.0291	-0.000933333	0.976509	3.66464e-09	NA	FALSE
isoComp_00069464	geneComp_00008348	ENST00000462893.1	ENSG00000143748.18	control	SMG5_KD	NVL	protein_coding	retained_intron	123.064	61.5782	75.7339	1.22885	2.10424	0.298475	NA	1.71926	1.11772	0.801007	0.139808	0.455948	-0.475626	NA	0.0135375	0.0181667	0.0107333	-0.00743333	0.78714	3.66464e-09	NA	FALSE
isoComp_00069465	geneComp_00008348	ENST00000467882.5	ENSG00000143748.18	control	SMG5_KD	NVL	protein_coding	nonsense_mediated_decay	123.064	61.5782	75.7339	1.22885	2.10424	0.298475	NA	1.5817	0.309629	0.758426	0.0905572	0.0968482	1.26551	NA	0.0125583	0.00506667	0.00993333	0.00486667	0.601562	3.66464e-09	TRUE	FALSE
isoComp_00069467	geneComp_00008348	ENST00000468673.5	ENSG00000143748.18	control	SMG5_KD	NVL	protein_coding	retained_intron	123.064	61.5782	75.7339	1.22885	2.10424	0.298475	NA	1.50933	1.83027	1.71961	0.244533	0.141674	-0.0894683	NA	0.0150375	0.0299	0.0228667	-0.00703333	0.858307	3.66464e-09	NA	FALSE
isoComp_00069468	geneComp_00008348	ENST00000469075.5	ENSG00000143748.18	control	SMG5_KD	NVL	protein_coding	protein_coding	123.064	61.5782	75.7339	1.22885	2.10424	0.298475	NA	1.99087	1.20272	1.36089	0.32993	0.594468	0.176862	NA	0.0164583	0.0193667	0.0176333	-0.00173333	0.974467	3.66464e-09	FALSE	FALSE
isoComp_00069470	geneComp_00008348	ENST00000470903.5	ENSG00000143748.18	control	SMG5_KD	NVL	protein_coding	processed_transcript	123.064	61.5782	75.7339	1.22885	2.10424	0.298475	NA	19.3919	3.16132	5.74441	0.248327	0.906309	0.859585	NA	0.138867	0.0513333	0.0754333	0.0241	0.58404	3.66464e-09	NA	FALSE
isoComp_00069472	geneComp_00008348	ENST00000481213.5	ENSG00000143748.18	control	SMG5_KD	NVL	protein_coding	nonsense_mediated_decay	123.064	61.5782	75.7339	1.22885	2.10424	0.298475	NA	2.80413	0.506176	1.61726	0.261306	0.266654	1.65651	NA	0.0214917	0.0083	0.0211667	0.0128667	0.398767	3.66464e-09	TRUE	FALSE
isoComp_00069473	geneComp_00008348	ENST00000482491.5	ENSG00000143748.18	control	SMG5_KD	NVL	protein_coding	protein_coding	123.064	61.5782	75.7339	1.22885	2.10424	0.298475	NA	4.07353	3.38209	4.92804	0.689788	0.3123	0.541764	NA	0.038875	0.0554	0.0650333	0.00963333	0.940714	3.66464e-09	FALSE	FALSE
isoComp_00069474	geneComp_00008348	ENST00000483094.5	ENSG00000143748.18	control	SMG5_KD	NVL	protein_coding	processed_transcript	123.064	61.5782	75.7339	1.22885	2.10424	0.298475	NA	3.40458	1.02501	1.79421	0.246531	0.135589	0.801728	NA	0.0253417	0.0166667	0.0236667	0.007	0.825706	3.66464e-09	NA	FALSE
isoComp_00069479	geneComp_00008348	ENST00000496393.2	ENSG00000143748.18	control	SMG5_KD	NVL	protein_coding	processed_transcript	123.064	61.5782	75.7339	1.22885	2.10424	0.298475	NA	3.67552	0.9749	0.59533	0.597508	0.173568	-0.702255	NA	0.025625	0.0154667	0.00776667	-0.0077	0.958441	3.66464e-09	NA	FALSE
isoComp_00069480	geneComp_00008348	ENST00000498767.1	ENSG00000143748.18	control	SMG5_KD	NVL	protein_coding	retained_intron	123.064	61.5782	75.7339	1.22885	2.10424	0.298475	NA	1.68696	2.37324	2.44322	0.461692	0.0298441	0.0417559	NA	0.0177042	0.0387667	0.0323333	-0.00643333	0.964476	3.66464e-09	NA	FALSE
isoComp_00069932	geneComp_00008413	ENST00000324166.6	ENSG00000144115.16	control	SMG5_KD	THNSL2	protein_coding	protein_coding	2.03815	1.46805	1.00528	0.334406	0.15222	-0.541812	NA	0.788652	0.447528	0.4	0.0913094	0.0937261	-0.158237	NA	0.389796	0.3133	0.439733	0.126433	0.963249	0.00270753	FALSE	FALSE
isoComp_00069933	geneComp_00008413	ENST00000343544.8	ENSG00000144115.16	control	SMG5_KD	THNSL2	protein_coding	protein_coding	2.03815	1.46805	1.00528	0.334406	0.15222	-0.541812	NA	0.266056	0.125275	0.169642	0.0672205	0.12644	0.409229	NA	0.144154	0.1114	0.177167	0.0657667	1	0.00270753	FALSE	FALSE
isoComp_00069934	geneComp_00008413	ENST00000377254.7	ENSG00000144115.16	control	SMG5_KD	THNSL2	protein_coding	protein_coding	2.03815	1.46805	1.00528	0.334406	0.15222	-0.541812	NA	0.19144	0	0.178292	0	0.178292	4.2349	NA	0.0964583	0	0.136667	0.136667	0.953173	0.00270753	FALSE	FALSE
isoComp_00069935	geneComp_00008413	ENST00000419759.5	ENSG00000144115.16	control	SMG5_KD	THNSL2	protein_coding	protein_coding	2.03815	1.46805	1.00528	0.334406	0.15222	-0.541812	NA	0.0653416	0	0	0	0	0	NA	0.0173667	0	0	0	NA	0.00270753	FALSE	FALSE
isoComp_00069937	geneComp_00008413	ENST00000464022.1	ENSG00000144115.16	control	SMG5_KD	THNSL2	protein_coding	retained_intron	2.03815	1.46805	1.00528	0.334406	0.15222	-0.541812	NA	0.0489219	0	0	0	0	0	NA	0.0159792	0	0	0	NA	0.00270753	NA	FALSE
isoComp_00069938	geneComp_00008413	ENST00000475910.1	ENSG00000144115.16	control	SMG5_KD	THNSL2	protein_coding	retained_intron	2.03815	1.46805	1.00528	0.334406	0.15222	-0.541812	NA	0.394688	0.159294	0.201387	0.031503	0.0485621	0.320361	NA	0.184579	0.110467	0.203567	0.0931	0.887296	0.00270753	NA	FALSE
isoComp_00069939	geneComp_00008413	ENST00000476349.1	ENSG00000144115.16	control	SMG5_KD	THNSL2	protein_coding	retained_intron	2.03815	1.46805	1.00528	0.334406	0.15222	-0.541812	NA	0.052021	0	0.0559627	0	0.0559627	2.72165	NA	0.0232292	0	0.0429	0.0429	0.962933	0.00270753	NA	FALSE
isoComp_00069940	geneComp_00008413	ENST00000496165.1	ENSG00000144115.16	control	SMG5_KD	THNSL2	protein_coding	processed_transcript	2.03815	1.46805	1.00528	0.334406	0.15222	-0.541812	NA	0.0658491	0.309536	0	0.309536	0	-4.9979	NA	0.0320333	0.144967	0	-0.144967	0.965204	0.00270753	NA	FALSE
isoComp_00069941	geneComp_00008413	ENST00000496844.5	ENSG00000144115.16	control	SMG5_KD	THNSL2	protein_coding	processed_transcript	2.03815	1.46805	1.00528	0.334406	0.15222	-0.541812	NA	0.146772	0.407081	0	0.0285323	0	-5.38225	NA	0.0879	0.310733	0	-0.310733	0.00270753	0.00270753	NA	FALSE
isoComp_00070111	geneComp_00008440	ENST00000272732.11	ENSG00000144306.15	control	SMG5_KD	SCRN3	protein_coding	protein_coding	38.4583	29.4189	41.5345	0.172531	1.89483	0.497424	NA	15.4402	18.0859	19.8752	0.167336	0.646418	0.13603	NA	0.409083	0.6149	0.479233	-0.135667	8.88627e-09	8.88627e-09	FALSE	FALSE
isoComp_00070112	geneComp_00008440	ENST00000409673.7	ENSG00000144306.15	control	SMG5_KD	SCRN3	protein_coding	protein_coding	38.4583	29.4189	41.5345	0.172531	1.89483	0.497424	NA	0.39093	0	0	0	0	0	NA	0.010925	0	0	0	NA	8.88627e-09	FALSE	FALSE
isoComp_00070113	geneComp_00008440	ENST00000424069.5	ENSG00000144306.15	control	SMG5_KD	SCRN3	protein_coding	protein_coding	38.4583	29.4189	41.5345	0.172531	1.89483	0.497424	NA	0.813787	0.642546	0.496758	0.21959	0.198692	-0.364784	NA	0.0216208	0.0217667	0.0119333	-0.00983333	0.905918	8.88627e-09	FALSE	FALSE
isoComp_00070114	geneComp_00008440	ENST00000427038.5	ENSG00000144306.15	control	SMG5_KD	SCRN3	protein_coding	protein_coding	38.4583	29.4189	41.5345	0.172531	1.89483	0.497424	NA	0.429225	0.363007	0.136117	0.136574	0.0183469	-1.35208	NA	0.0116667	0.0123	0.00326667	-0.00903333	0.432057	8.88627e-09	FALSE	FALSE
isoComp_00070115	geneComp_00008440	ENST00000435964.1	ENSG00000144306.15	control	SMG5_KD	SCRN3	protein_coding	protein_coding	38.4583	29.4189	41.5345	0.172531	1.89483	0.497424	NA	2.96746	2.06076	3.16875	0.250841	0.500338	0.618297	NA	0.0780625	0.0700333	0.0762	0.00616667	0.997596	8.88627e-09	FALSE	FALSE
isoComp_00070116	geneComp_00008440	ENST00000458563.5	ENSG00000144306.15	control	SMG5_KD	SCRN3	protein_coding	protein_coding	38.4583	29.4189	41.5345	0.172531	1.89483	0.497424	NA	0.604382	0.787272	0.796351	0.202299	0.351748	0.0163368	NA	0.0164208	0.0268333	0.0192667	-0.00756667	0.930859	8.88627e-09	FALSE	FALSE
isoComp_00070117	geneComp_00008440	ENST00000475928.1	ENSG00000144306.15	control	SMG5_KD	SCRN3	protein_coding	processed_transcript	38.4583	29.4189	41.5345	0.172531	1.89483	0.497424	NA	2.768	1.60005	3.09119	0.544704	0.68773	0.945714	NA	0.0706167	0.0542333	0.0732667	0.0190333	0.89644	8.88627e-09	NA	FALSE
isoComp_00070118	geneComp_00008440	ENST00000490927.5	ENSG00000144306.15	control	SMG5_KD	SCRN3	protein_coding	processed_transcript	38.4583	29.4189	41.5345	0.172531	1.89483	0.497424	NA	0.52475	0.741758	1.59642	0.400286	0.785229	1.09551	NA	0.0140625	0.0253333	0.0394333	0.0141	0.964459	8.88627e-09	NA	FALSE
isoComp_00070121	geneComp_00008440	ENST00000548921.5	ENSG00000144306.15	control	SMG5_KD	SCRN3	protein_coding	processed_transcript	38.4583	29.4189	41.5345	0.172531	1.89483	0.497424	NA	3.46395	1.0235	2.62427	0.530673	0.330436	1.34986	NA	0.0863917	0.0348667	0.0629667	0.0281	0.877638	8.88627e-09	NA	FALSE
isoComp_00070122	geneComp_00008440	ENST00000549848.5	ENSG00000144306.15	control	SMG5_KD	SCRN3	protein_coding	processed_transcript	38.4583	29.4189	41.5345	0.172531	1.89483	0.497424	NA	10.6685	3.68957	9.64531	0.237409	0.996036	1.38397	NA	0.270346	0.1254	0.2317	0.1063	0.00103654	8.88627e-09	NA	FALSE
isoComp_00070436	geneComp_00008473	ENST00000273038.7	ENSG00000144560.15	control	SMG5_KD	VGLL4	protein_coding	protein_coding	28.1117	31.6189	30.5554	0.424668	0.641793	-0.0493451	NA	11.3439	10.7137	13.9956	0.955252	0.393541	0.385191	NA	0.403342	0.339633	0.457967	0.118333	0.0987826	0.0355418	FALSE	FALSE
isoComp_00070439	geneComp_00008473	ENST00000417206.6	ENSG00000144560.15	control	SMG5_KD	VGLL4	protein_coding	protein_coding	28.1117	31.6189	30.5554	0.424668	0.641793	-0.0493451	NA	0.372172	0.374886	0.147967	0.374886	0.147967	-1.28481	NA	0.0129583	0.0115667	0.005	-0.00656667	1	0.0355418	FALSE	FALSE
isoComp_00070441	geneComp_00008473	ENST00000418000.5	ENSG00000144560.15	control	SMG5_KD	VGLL4	protein_coding	protein_coding	28.1117	31.6189	30.5554	0.424668	0.641793	-0.0493451	NA	2.80629	2.75924	2.87282	0.273062	0.493157	0.057989	NA	0.100204	0.0873333	0.0934333	0.0061	0.992257	0.0355418	FALSE	FALSE
isoComp_00070445	geneComp_00008473	ENST00000430365.7	ENSG00000144560.15	control	SMG5_KD	VGLL4	protein_coding	protein_coding	28.1117	31.6189	30.5554	0.424668	0.641793	-0.0493451	NA	12.5532	17.2257	13.0966	1.05957	0.274708	-0.395113	NA	0.448025	0.544267	0.429067	-0.1152	0.0355418	0.0355418	FALSE	FALSE
isoComp_00071023	geneComp_00008551	ENST00000273668.7	ENSG00000145088.9	control	SMG5_KD	EAF2	protein_coding	protein_coding	11.363	7.17584	9.56222	0.401385	0.410545	0.413696	NA	3.22138	4.3521	4.03846	0.107594	0.484249	-0.107652	NA	0.307858	0.610333	0.427733	-0.1826	0.36195	0.00829495	FALSE	TRUE
isoComp_00071025	geneComp_00008551	ENST00000465664.1	ENSG00000145088.9	control	SMG5_KD	EAF2	protein_coding	processed_transcript	11.363	7.17584	9.56222	0.401385	0.410545	0.413696	NA	0.247886	0.118395	0.202935	0.0230561	0.0522096	0.729821	NA	0.0223708	0.0169333	0.0210667	0.00413333	0.991879	0.00829495	NA	TRUE
isoComp_00071026	geneComp_00008551	ENST00000490434.5	ENSG00000145088.9	control	SMG5_KD	EAF2	protein_coding	nonsense_mediated_decay	11.363	7.17584	9.56222	0.401385	0.410545	0.413696	NA	6.40843	1.67432	3.98775	0.014259	0.487271	1.24702	NA	0.5374	0.234667	0.4146	0.179933	0.00829495	0.00829495	TRUE	TRUE
isoComp_00071027	geneComp_00008551	ENST00000490477.1	ENSG00000145088.9	control	SMG5_KD	EAF2	protein_coding	nonsense_mediated_decay	11.363	7.17584	9.56222	0.401385	0.410545	0.413696	NA	1.46718	1.03102	1.29146	0.415451	0.403573	0.322125	NA	0.130675	0.138067	0.132033	-0.00603333	1	0.00829495	TRUE	TRUE
isoComp_00071151	geneComp_00008567	ENST00000273859.8	ENSG00000145246.14	control	SMG5_KD	ATP10D	protein_coding	protein_coding	3.86593	3.00637	4.83425	0.260928	0.625446	0.683458	NA	3.07299	2.47928	3.4174	0.0110704	0.0609614	0.461387	NA	0.807538	0.836633	0.7314	-0.105233	0.879692	2.8888e-05	FALSE	FALSE
isoComp_00071152	geneComp_00008567	ENST00000504445.1	ENSG00000145246.14	control	SMG5_KD	ATP10D	protein_coding	protein_coding	3.86593	3.00637	4.83425	0.260928	0.625446	0.683458	NA	0.0767509	0.123093	0.0703715	0.0511354	0.0428653	-0.727678	NA	0.0205542	0.0389333	0.0130333	-0.0259	0.87196	2.8888e-05	FALSE	FALSE
isoComp_00071153	geneComp_00008567	ENST00000505277.1	ENSG00000145246.14	control	SMG5_KD	ATP10D	protein_coding	processed_transcript	3.86593	3.00637	4.83425	0.260928	0.625446	0.683458	NA	0.364537	0.288617	0.265841	0.224389	0.265841	-0.114456	NA	0.0890958	0.0861333	0.0437	-0.0424333	0.90153	2.8888e-05	NA	FALSE
isoComp_00071154	geneComp_00008567	ENST00000505476.5	ENSG00000145246.14	control	SMG5_KD	ATP10D	protein_coding	processed_transcript	3.86593	3.00637	4.83425	0.260928	0.625446	0.683458	NA	0.0457736	0	0.204277	0	0.10215	4.4214	NA	0.0100958	0	0.0407667	0.0407667	0.661395	2.8888e-05	NA	FALSE
isoComp_00071155	geneComp_00008567	ENST00000507889.1	ENSG00000145246.14	control	SMG5_KD	ATP10D	protein_coding	retained_intron	3.86593	3.00637	4.83425	0.260928	0.625446	0.683458	NA	0.1121	0	0.755193	0	0.251518	6.25775	NA	0.0242542	0	0.148867	0.148867	2.8888e-05	2.8888e-05	NA	FALSE
isoComp_00071156	geneComp_00008567	ENST00000512393.1	ENSG00000145246.14	control	SMG5_KD	ATP10D	protein_coding	processed_transcript	3.86593	3.00637	4.83425	0.260928	0.625446	0.683458	NA	0.193776	0.115384	0.121165	0.0697805	0.0812921	0.0650307	NA	0.0484625	0.0383	0.0221667	-0.0161333	0.975727	2.8888e-05	NA	FALSE
isoComp_00071936	geneComp_00008681	ENST00000378454.8	ENSG00000146038.12	control	SMG5_KD	DCDC2	protein_coding	protein_coding	9.70649	8.04403	11.6245	0.178162	0.132056	0.530621	NA	9.13154	8.01001	10.3734	0.177558	0.12956	0.372605	NA	0.9425	0.995767	0.892367	-0.1034	1.99725e-24	1.99725e-24	FALSE	FALSE
isoComp_00071937	geneComp_00008681	ENST00000436313.1	ENSG00000146038.12	control	SMG5_KD	DCDC2	protein_coding	protein_coding	9.70649	8.04403	11.6245	0.178162	0.132056	0.530621	NA	0.543385	0	1.23431	0	0.0230308	6.9592	NA	0.0540292	0	0.106233	0.106233	2.71934e-12	1.99725e-24	FALSE	FALSE
isoComp_00073856	geneComp_00008975	ENST00000277570.10	ENSG00000148426.13	control	SMG5_KD	PROSER2	protein_coding	protein_coding	16.9861	20.2813	18.7207	1.09867	0.284396	-0.115455	NA	9.09668	9.05881	10.9149	0.268735	0.217588	0.268641	NA	0.550167	0.4494	0.5833	0.1339	0.0245163	2.68608e-07	FALSE	FALSE
isoComp_00073857	geneComp_00008975	ENST00000379200.1	ENSG00000148426.13	control	SMG5_KD	PROSER2	protein_coding	protein_coding	16.9861	20.2813	18.7207	1.09867	0.284396	-0.115455	NA	1.4196	0	0	0	0	0	NA	0.0800625	0	0	0	NA	2.68608e-07	FALSE	FALSE
isoComp_00073858	geneComp_00008975	ENST00000444604.1	ENSG00000148426.13	control	SMG5_KD	PROSER2	protein_coding	protein_coding	16.9861	20.2813	18.7207	1.09867	0.284396	-0.115455	NA	0.264877	0.0545707	0.239914	0.0545707	0.164054	1.95248	NA	0.0142417	0.00286667	0.0125667	0.0097	0.897667	2.68608e-07	FALSE	FALSE
isoComp_00073859	geneComp_00008975	ENST00000474155.1	ENSG00000148426.13	control	SMG5_KD	PROSER2	protein_coding	processed_transcript	16.9861	20.2813	18.7207	1.09867	0.284396	-0.115455	NA	0.987592	0.28988	1.1198	0.185322	0.10197	1.91362	NA	0.0581667	0.0135	0.0597	0.0462	0.335601	2.68608e-07	NA	FALSE
isoComp_00073860	geneComp_00008975	ENST00000622831.4	ENSG00000148426.13	control	SMG5_KD	PROSER2	protein_coding	protein_coding	16.9861	20.2813	18.7207	1.09867	0.284396	-0.115455	NA	5.21738	10.8781	6.44608	1.01616	0.132644	-0.754017	NA	0.297362	0.534233	0.3444	-0.189833	2.68608e-07	2.68608e-07	FALSE	FALSE
isoComp_00075497	geneComp_00009184	ENST00000280115.8	ENSG00000150556.17	control	SMG5_KD	LYPD6B	protein_coding	protein_coding	7.4173	9.19081	8.91409	0.611348	0.189399	-0.0440553	NA	1.40618	2.71302	0	0.249696	0	-8.08906	NA	0.198238	0.294133	0	-0.294133	3.73551e-34	3.73551e-34	FALSE	FALSE
isoComp_00075498	geneComp_00009184	ENST00000409029.5	ENSG00000150556.17	control	SMG5_KD	LYPD6B	protein_coding	protein_coding	7.4173	9.19081	8.91409	0.611348	0.189399	-0.0440553	NA	0.20918	0.0487682	0	0.0487682	0	-2.55504	NA	0.0262417	0.0061	0	-0.0061	0.968452	3.73551e-34	FALSE	FALSE
isoComp_00075499	geneComp_00009184	ENST00000409642.8	ENSG00000150556.17	control	SMG5_KD	LYPD6B	protein_coding	protein_coding	7.4173	9.19081	8.91409	0.611348	0.189399	-0.0440553	NA	1.95694	2.44372	2.68459	0.713258	0.591273	0.135092	NA	0.263946	0.262133	0.303867	0.0417333	0.966092	3.73551e-34	FALSE	FALSE
isoComp_00075500	geneComp_00009184	ENST00000409876.5	ENSG00000150556.17	control	SMG5_KD	LYPD6B	protein_coding	protein_coding	7.4173	9.19081	8.91409	0.611348	0.189399	-0.0440553	NA	3.12005	3.56064	5.12834	0.341791	0.487966	0.525122	NA	0.411392	0.392633	0.573633	0.181	0.199702	3.73551e-34	FALSE	FALSE
isoComp_00075502	geneComp_00009184	ENST00000442722.5	ENSG00000150556.17	control	SMG5_KD	LYPD6B	protein_coding	nonsense_mediated_decay	7.4173	9.19081	8.91409	0.611348	0.189399	-0.0440553	NA	0.530972	0.387975	0.761585	0.317869	0.243835	0.955148	NA	0.0725208	0.0404	0.0844333	0.0440333	0.750399	3.73551e-34	TRUE	FALSE
isoComp_00075503	geneComp_00009184	ENST00000450639.5	ENSG00000150556.17	control	SMG5_KD	LYPD6B	protein_coding	protein_coding	7.4173	9.19081	8.91409	0.611348	0.189399	-0.0440553	NA	0.0773617	0.0366919	0.119627	0.0366919	0.0668937	1.47312	NA	0.010725	0.0046	0.0137333	0.00913333	0.924557	3.73551e-34	FALSE	FALSE
isoComp_00076523	geneComp_00009314	ENST00000281416.11	ENSG00000151690.15	control	SMG5_KD	MFSD6	protein_coding	protein_coding	8.21853	8.48221	13.883	0.285952	0.350027	0.710143	NA	4.52245	6.82199	7.35081	0.404365	0.977779	0.107559	NA	0.545396	0.805333	0.526733	-0.2786	0.030326	0.030326	FALSE	FALSE
isoComp_00076524	geneComp_00009314	ENST00000392328.6	ENSG00000151690.15	control	SMG5_KD	MFSD6	protein_coding	protein_coding	8.21853	8.48221	13.883	0.285952	0.350027	0.710143	NA	2.04841	0.45146	3.04452	0.228214	0.927911	2.72667	NA	0.262504	0.0530333	0.222867	0.169833	0.52355	0.030326	FALSE	FALSE
isoComp_00076526	geneComp_00009314	ENST00000417958.5	ENSG00000151690.15	control	SMG5_KD	MFSD6	protein_coding	protein_coding	8.21853	8.48221	13.883	0.285952	0.350027	0.710143	NA	0.137868	0.202954	0.388258	0.0557896	0.148487	0.903162	NA	0.0162875	0.0243667	0.0284333	0.00406667	1	0.030326	FALSE	FALSE
isoComp_00076527	geneComp_00009314	ENST00000432036.5	ENSG00000151690.15	control	SMG5_KD	MFSD6	protein_coding	protein_coding	8.21853	8.48221	13.883	0.285952	0.350027	0.710143	NA	1.34451	0.882209	2.80169	0.205497	0.552534	1.65598	NA	0.155079	0.103167	0.2005	0.0973333	0.401456	0.030326	FALSE	FALSE
isoComp_00076803	geneComp_00009354	ENST00000445224.6	ENSG00000151967.18	control	SMG5_KD	SCHIP1	protein_coding	protein_coding	1.9	0.777674	1.63008	0.166648	0.212636	1.05809	NA	0.0556375	0.103265	0	0.0526235	0	-3.50163	NA	0.0473958	0.118967	0	-0.118967	0.492944	1.53529e-12	FALSE	FALSE
isoComp_00076804	geneComp_00009354	ENST00000472483.5	ENSG00000151967.18	control	SMG5_KD	SCHIP1	protein_coding	retained_intron	1.9	0.777674	1.63008	0.166648	0.212636	1.05809	NA	0.464671	0	1.12957	0	0.159039	6.83235	NA	0.269608	0	0.690733	0.690733	1.53529e-12	1.53529e-12	NA	FALSE
isoComp_00076805	geneComp_00009354	ENST00000475932.1	ENSG00000151967.18	control	SMG5_KD	SCHIP1	protein_coding	retained_intron	1.9	0.777674	1.63008	0.166648	0.212636	1.05809	NA	0.668831	0	0	0	0	0	NA	0.146363	0	0	0	NA	1.53529e-12	NA	FALSE
isoComp_00076807	geneComp_00009354	ENST00000482885.1	ENSG00000151967.18	control	SMG5_KD	SCHIP1	protein_coding	retained_intron	1.9	0.777674	1.63008	0.166648	0.212636	1.05809	NA	0.619299	0.504396	0.483522	0.034968	0.0412633	-0.0597665	NA	0.484521	0.692433	0.3007	-0.391733	0.115573	1.53529e-12	NA	FALSE
isoComp_00076808	geneComp_00009354	ENST00000483730.1	ENSG00000151967.18	control	SMG5_KD	SCHIP1	protein_coding	processed_transcript	1.9	0.777674	1.63008	0.166648	0.212636	1.05809	NA	0.0327464	0.0243715	0	0.0243715	0	-1.78121	NA	0.0129875	0.0221333	0	-0.0221333	0.957749	1.53529e-12	NA	FALSE
isoComp_00076809	geneComp_00009354	ENST00000495954.5	ENSG00000151967.18	control	SMG5_KD	SCHIP1	protein_coding	nonsense_mediated_decay	1.9	0.777674	1.63008	0.166648	0.212636	1.05809	NA	0.0532332	0.145642	0	0.0955471	0	-3.96016	NA	0.0369833	0.166467	0	-0.166467	0.477765	1.53529e-12	TRUE	FALSE
isoComp_00078436	geneComp_00009594	ENST00000284262.3	ENSG00000154118.13	control	SMG5_KD	JPH3	protein_coding	protein_coding	6.89739	9.03048	8.45934	0.0883867	0.127293	-0.0941506	NA	4.13638	7.89037	6.23443	0.0531733	0.314594	-0.339349	NA	0.492783	0.873967	0.7372	-0.136767	0.0132845	2.91546e-05	FALSE	FALSE
isoComp_00078437	geneComp_00009594	ENST00000301008.5	ENSG00000154118.13	control	SMG5_KD	JPH3	protein_coding	processed_transcript	6.89739	9.03048	8.45934	0.0883867	0.127293	-0.0941506	NA	2.20224	0.425137	1.46264	0.0487383	0.0990826	1.75886	NA	0.437258	0.0470333	0.172667	0.125633	2.91546e-05	2.91546e-05	NA	FALSE
isoComp_00078438	geneComp_00009594	ENST00000537256.5	ENSG00000154118.13	control	SMG5_KD	JPH3	protein_coding	processed_transcript	6.89739	9.03048	8.45934	0.0883867	0.127293	-0.0941506	NA	0.251114	0.298704	0.118681	0.0986458	0.118681	-1.26242	NA	0.0304917	0.0329667	0.0140333	-0.0189333	0.714838	2.91546e-05	NA	FALSE
isoComp_00078439	geneComp_00009594	ENST00000563609.1	ENSG00000154118.13	control	SMG5_KD	JPH3	protein_coding	processed_transcript	6.89739	9.03048	8.45934	0.0883867	0.127293	-0.0941506	NA	0.307652	0.416275	0.64358	0.0645942	0.160122	0.61658	NA	0.039475	0.0460667	0.0761333	0.0300667	0.845513	2.91546e-05	NA	FALSE
isoComp_00079706	geneComp_00009772	ENST00000319653.14	ENSG00000155816.20	control	SMG5_KD	FMN2	protein_coding	protein_coding	13.5261	14.8193	16.6475	0.218321	1.66739	0.167724	NA	10.8138	14.7395	13.4319	0.212895	0.0607717	-0.133926	NA	0.800796	0.994667	0.823267	-0.1714	9.59463e-08	9.59463e-08	FALSE	FALSE
isoComp_00079709	geneComp_00009772	ENST00000463398.5	ENSG00000155816.20	control	SMG5_KD	FMN2	protein_coding	processed_transcript	13.5261	14.8193	16.6475	0.218321	1.66739	0.167724	NA	0.186857	0	0.183647	0	0.183647	4.27536	NA	0.0137167	0	0.013	0.013	0.966793	9.59463e-08	NA	FALSE
isoComp_00079710	geneComp_00009772	ENST00000496950.1	ENSG00000155816.20	control	SMG5_KD	FMN2	protein_coding	processed_transcript	13.5261	14.8193	16.6475	0.218321	1.66739	0.167724	NA	2.16556	0	2.94582	0	1.84698	8.20742	NA	0.156525	0	0.158667	0.158667	0.2989	9.59463e-08	NA	FALSE
isoComp_00079712	geneComp_00009772	ENST00000545751.2	ENSG00000155816.20	control	SMG5_KD	FMN2	protein_coding	protein_coding	13.5261	14.8193	16.6475	0.218321	1.66739	0.167724	NA	0.246605	0	0	0	0	0	NA	0.0203667	0	0	0	NA	9.59463e-08	FALSE	FALSE
isoComp_00080068	geneComp_00009830	ENST00000303775.10	ENSG00000156239.12	control	SMG5_KD	N6AMT1	protein_coding	protein_coding	23.9199	21.1164	26.4443	0.156394	0.276671	0.324456	NA	2.28607	7.80857	4.62769	0.210808	0.143975	-0.753497	NA	0.0933208	0.369833	0.174933	-0.1949	1.39653e-16	1.39653e-16	FALSE	TRUE
isoComp_00080069	geneComp_00009830	ENST00000351429.7	ENSG00000156239.12	control	SMG5_KD	N6AMT1	protein_coding	protein_coding	23.9199	21.1164	26.4443	0.156394	0.276671	0.324456	NA	5.20155	4.83637	6.49755	0.468786	0.0923182	0.42521	NA	0.217392	0.229133	0.2458	0.0166667	0.963392	1.39653e-16	FALSE	TRUE
isoComp_00080070	geneComp_00009830	ENST00000460212.1	ENSG00000156239.12	control	SMG5_KD	N6AMT1	protein_coding	nonsense_mediated_decay	23.9199	21.1164	26.4443	0.156394	0.276671	0.324456	NA	16.4323	8.47143	15.319	0.355421	0.223365	0.853887	NA	0.689288	0.401067	0.579233	0.178167	5.80426e-10	1.39653e-16	TRUE	TRUE
isoComp_00080282	geneComp_00009861	ENST00000370785.4	ENSG00000156500.15	control	SMG5_KD	FAM122C	protein_coding	protein_coding	5.37776	4.63937	4.60749	0.109286	0.154495	-0.00992747	NA	0.0605839	0.219377	0	0.219377	0	-4.51965	NA	0.0124083	0.0495333	0	-0.0495333	0.964545	2.83367e-07	FALSE	FALSE
isoComp_00080283	geneComp_00009861	ENST00000414371.6	ENSG00000156500.15	control	SMG5_KD	FAM122C	protein_coding	protein_coding	5.37776	4.63937	4.60749	0.109286	0.154495	-0.00992747	NA	0.569161	0.712375	0.78008	0.0343468	0.0900066	0.12925	NA	0.109554	0.1539	0.168533	0.0146333	0.988046	2.83367e-07	FALSE	FALSE
isoComp_00080285	geneComp_00009861	ENST00000463842.2	ENSG00000156500.15	control	SMG5_KD	FAM122C	protein_coding	nonsense_mediated_decay	5.37776	4.63937	4.60749	0.109286	0.154495	-0.00992747	NA	0.0803331	0.0519592	0.133414	0.0273411	0.0688998	1.21079	NA	0.0153333	0.0109333	0.0280667	0.0171333	0.964548	2.83367e-07	TRUE	FALSE
isoComp_00080286	geneComp_00009861	ENST00000470657.5	ENSG00000156500.15	control	SMG5_KD	FAM122C	protein_coding	processed_transcript	5.37776	4.63937	4.60749	0.109286	0.154495	-0.00992747	NA	0.113494	0.455822	0	0.242374	0	-5.54171	NA	0.0224042	0.0963	0	-0.0963	0.464824	2.83367e-07	NA	FALSE
isoComp_00080287	geneComp_00009861	ENST00000475361.1	ENSG00000156500.15	control	SMG5_KD	FAM122C	protein_coding	protein_coding	5.37776	4.63937	4.60749	0.109286	0.154495	-0.00992747	NA	1.46455	0.422197	1.42379	0.211411	0.166891	1.73007	NA	0.2606	0.0918	0.307267	0.215467	0.489506	2.83367e-07	FALSE	FALSE
isoComp_00080288	geneComp_00009861	ENST00000482240.5	ENSG00000156500.15	control	SMG5_KD	FAM122C	protein_coding	protein_coding	5.37776	4.63937	4.60749	0.109286	0.154495	-0.00992747	NA	0.0829842	0.0834862	0	0.0834862	0	-3.22475	NA	0.0134125	0.0178	0	-0.0178	0.966472	2.83367e-07	FALSE	FALSE
isoComp_00080289	geneComp_00009861	ENST00000494709.1	ENSG00000156500.15	control	SMG5_KD	FAM122C	protein_coding	protein_coding	5.37776	4.63937	4.60749	0.109286	0.154495	-0.00992747	NA	0.113364	0	0.129715	0	0.129715	3.80441	NA	0.0207625	0	0.0265667	0.0265667	0.966084	2.83367e-07	FALSE	FALSE
isoComp_00080291	geneComp_00009861	ENST00000642481.1	ENSG00000156500.15	control	SMG5_KD	FAM122C	protein_coding	nonsense_mediated_decay	5.37776	4.63937	4.60749	0.109286	0.154495	-0.00992747	NA	0.312978	0.4585	0.278367	0.0412775	0.102869	-0.700145	NA	0.0626917	0.0990333	0.0607333	-0.0383	0.854652	2.83367e-07	TRUE	FALSE
isoComp_00080293	geneComp_00009861	ENST00000644752.1	ENSG00000156500.15	control	SMG5_KD	FAM122C	protein_coding	nonsense_mediated_decay	5.37776	4.63937	4.60749	0.109286	0.154495	-0.00992747	NA	0.904472	0.369562	0.713613	0.120126	0.137003	0.930882	NA	0.177208	0.0800333	0.156167	0.0761333	0.72446	2.83367e-07	TRUE	FALSE
isoComp_00080294	geneComp_00009861	ENST00000645176.1	ENSG00000156500.15	control	SMG5_KD	FAM122C	protein_coding	nonsense_mediated_decay	5.37776	4.63937	4.60749	0.109286	0.154495	-0.00992747	NA	0.111547	0.107501	0.126098	0.053845	0.0872212	0.211967	NA	0.0217042	0.0236333	0.0271	0.00346667	1	2.83367e-07	TRUE	FALSE
isoComp_00080295	geneComp_00009861	ENST00000645256.1	ENSG00000156500.15	control	SMG5_KD	FAM122C	protein_coding	retained_intron	5.37776	4.63937	4.60749	0.109286	0.154495	-0.00992747	NA	0.331885	0.403236	0.332348	0.0801775	0.129697	-0.271502	NA	0.0631583	0.0863333	0.0711667	-0.0151667	0.965843	2.83367e-07	NA	FALSE
isoComp_00080296	geneComp_00009861	ENST00000645288.1	ENSG00000156500.15	control	SMG5_KD	FAM122C	protein_coding	protein_coding	5.37776	4.63937	4.60749	0.109286	0.154495	-0.00992747	NA	0.154257	0	0.17541	0	0.17541	4.21265	NA	0.02735	0	0.0403333	0.0403333	0.966123	2.83367e-07	FALSE	FALSE
isoComp_00080297	geneComp_00009861	ENST00000645433.1	ENSG00000156500.15	control	SMG5_KD	FAM122C	protein_coding	protein_coding	5.37776	4.63937	4.60749	0.109286	0.154495	-0.00992747	NA	0.229708	0.156283	0.431128	0.0896763	0.165592	1.40756	NA	0.0455583	0.0335	0.0959	0.0624	0.857605	2.83367e-07	FALSE	FALSE
isoComp_00080298	geneComp_00009861	ENST00000646004.1	ENSG00000156500.15	control	SMG5_KD	FAM122C	protein_coding	protein_coding	5.37776	4.63937	4.60749	0.109286	0.154495	-0.00992747	NA	0.124535	0.048768	0	0.048768	0	-2.55503	NA	0.0217542	0.0101667	0	-0.0101667	0.966597	2.83367e-07	FALSE	FALSE
isoComp_00080299	geneComp_00009861	ENST00000647516.1	ENSG00000156500.15	control	SMG5_KD	FAM122C	protein_coding	protein_coding	5.37776	4.63937	4.60749	0.109286	0.154495	-0.00992747	NA	0.638986	1.05181	0.0292237	0.146984	0.0292237	-4.75866	NA	0.107858	0.226167	0.006	-0.220167	2.83367e-07	2.83367e-07	FALSE	FALSE
isoComp_00081404	geneComp_00009997	ENST00000288466.11	ENSG00000157657.14	control	SMG5_KD	ZNF618	protein_coding	protein_coding	5.60347	7.50692	7.5838	0.436808	0.0683744	0.014681	NA	3.40125	5.13553	4.13054	0.152946	0.101801	-0.3135	NA	0.617529	0.686867	0.5449	-0.141967	0.0308767	0.0308767	FALSE	FALSE
isoComp_00081405	geneComp_00009997	ENST00000374124.4	ENSG00000157657.14	control	SMG5_KD	ZNF618	protein_coding	protein_coding	5.60347	7.50692	7.5838	0.436808	0.0683744	0.014681	NA	0.139556	0.196888	0.258517	0.101516	0.0529167	0.376165	NA	0.0231417	0.0262	0.0342333	0.00803333	0.964545	0.0308767	FALSE	FALSE
isoComp_00081406	geneComp_00009997	ENST00000374126.9	ENSG00000157657.14	control	SMG5_KD	ZNF618	protein_coding	protein_coding	5.60347	7.50692	7.5838	0.436808	0.0683744	0.014681	NA	0.339853	0.352619	0.376034	0.0318098	0.0765462	0.0902744	NA	0.0635125	0.0468	0.0494333	0.00263333	1	0.0308767	FALSE	FALSE
isoComp_00081407	geneComp_00009997	ENST00000452710.5	ENSG00000157657.14	control	SMG5_KD	ZNF618	protein_coding	protein_coding	5.60347	7.50692	7.5838	0.436808	0.0683744	0.014681	NA	0.185724	0.288249	0.416753	0.0632719	0.102076	0.516885	NA	0.0303	0.0383667	0.0549333	0.0165667	0.927275	0.0308767	FALSE	FALSE
isoComp_00081408	geneComp_00009997	ENST00000470105.1	ENSG00000157657.14	control	SMG5_KD	ZNF618	protein_coding	processed_transcript	5.60347	7.50692	7.5838	0.436808	0.0683744	0.014681	NA	0.174012	0.20047	0.202154	0.0302941	0.0213208	0.0114969	NA	0.0308	0.0268	0.0266333	-0.000166667	1	0.0308767	NA	FALSE
isoComp_00081410	geneComp_00009997	ENST00000615615.4	ENSG00000157657.14	control	SMG5_KD	ZNF618	protein_coding	protein_coding	5.60347	7.50692	7.5838	0.436808	0.0683744	0.014681	NA	1.35606	1.27699	2.1998	0.275051	0.0948899	0.77992	NA	0.233796	0.167533	0.289933	0.1224	0.250338	0.0308767	FALSE	FALSE
isoComp_00081869	geneComp_00010059	ENST00000289104.8	ENSG00000158186.13	control	SMG5_KD	MRAS	protein_coding	protein_coding	1.60891	2.40451	2.48806	0.0566939	0.175863	0.049074	NA	0.212166	0.450114	0.373752	0.158038	0.0998745	-0.261819	NA	0.129688	0.190533	0.153133	-0.0374	0.981493	0.0168146	FALSE	FALSE
isoComp_00081870	geneComp_00010059	ENST00000423968.7	ENSG00000158186.13	control	SMG5_KD	MRAS	protein_coding	protein_coding	1.60891	2.40451	2.48806	0.0566939	0.175863	0.049074	NA	0.857412	0.955697	1.5016	0.216325	0.103704	0.646438	NA	0.543596	0.399267	0.611733	0.212467	0.595437	0.0168146	FALSE	FALSE
isoComp_00081871	geneComp_00010059	ENST00000461114.1	ENSG00000158186.13	control	SMG5_KD	MRAS	protein_coding	processed_transcript	1.60891	2.40451	2.48806	0.0566939	0.175863	0.049074	NA	0.133426	0.174207	0.17319	0.0300774	0.00529897	-0.0079904	NA	0.0935875	0.073	0.0704667	-0.00253333	1	0.0168146	NA	FALSE
isoComp_00081874	geneComp_00010059	ENST00000475711.5	ENSG00000158186.13	control	SMG5_KD	MRAS	protein_coding	protein_coding	1.60891	2.40451	2.48806	0.0566939	0.175863	0.049074	NA	0.188644	0.202149	0.184299	0.101115	0.184299	-0.126799	NA	0.0969875	0.0822667	0.0715333	-0.0107333	0.920393	0.0168146	FALSE	FALSE
isoComp_00081875	geneComp_00010059	ENST00000477784.1	ENSG00000158186.13	control	SMG5_KD	MRAS	protein_coding	processed_transcript	1.60891	2.40451	2.48806	0.0566939	0.175863	0.049074	NA	0.064386	0.25663	0	0.0739696	0	-4.73677	NA	0.0345875	0.1083	0	-0.1083	0.0168146	0.0168146	NA	FALSE
isoComp_00081876	geneComp_00010059	ENST00000478647.1	ENSG00000158186.13	control	SMG5_KD	MRAS	protein_coding	retained_intron	1.60891	2.40451	2.48806	0.0566939	0.175863	0.049074	NA	0.0302427	0	0	0	0	0	NA	0.0245833	0	0	0	NA	0.0168146	NA	FALSE
isoComp_00081877	geneComp_00010059	ENST00000494949.5	ENSG00000158186.13	control	SMG5_KD	MRAS	protein_coding	protein_coding	1.60891	2.40451	2.48806	0.0566939	0.175863	0.049074	NA	0.0319014	0	0.255211	0	0.255211	4.72907	NA	0.0116458	0	0.0931667	0.0931667	0.964545	0.0168146	FALSE	FALSE
isoComp_00081878	geneComp_00010059	ENST00000621127.4	ENSG00000158186.13	control	SMG5_KD	MRAS	protein_coding	protein_coding	1.60891	2.40451	2.48806	0.0566939	0.175863	0.049074	NA	0.0706682	0.365715	0	0.365715	0	-5.23157	NA	0.0493417	0.1466	0	-0.1466	0.964459	0.0168146	FALSE	FALSE
isoComp_00083542	geneComp_00010299	ENST00000291536.8	ENSG00000160188.10	control	SMG5_KD	RSPH1	protein_coding	protein_coding	1.16878	0.528916	0.574913	0.0172145	0.0538858	0.118162	NA	1.01142	0.462343	0.116096	0.0397591	0.0619898	-1.90531	NA	0.819308	0.8807	0.1839	-0.6968	0.134177	0.0414563	FALSE	FALSE
isoComp_00083543	geneComp_00010299	ENST00000398352.3	ENSG00000160188.10	control	SMG5_KD	RSPH1	protein_coding	protein_coding	1.16878	0.528916	0.574913	0.0172145	0.0538858	0.118162	NA	0.100421	0.0312443	0.380431	0.0312443	0.0138194	3.2428	NA	0.124008	0.0554667	0.678833	0.623367	0.0414563	0.0414563	FALSE	FALSE
isoComp_00083544	geneComp_00010299	ENST00000493019.1	ENSG00000160188.10	control	SMG5_KD	RSPH1	protein_coding	retained_intron	1.16878	0.528916	0.574913	0.0172145	0.0538858	0.118162	NA	0.0569475	0.0353287	0.0783861	0.026075	0.0112449	0.963396	NA	0.0566792	0.0638333	0.1372	0.0733667	0.925708	0.0414563	NA	FALSE
isoComp_00083618	geneComp_00010306	ENST00000291552.8	ENSG00000160201.11	control	SMG5_KD	U2AF1	protein_coding	protein_coding	123.832	111.616	140.318	6.95987	4.29213	0.330124	NA	17.223	13.5203	7.1693	3.73363	3.68619	-0.914284	NA	0.155738	0.121967	0.0497667	-0.0722	0.91314	2.25808e-49	FALSE	TRUE
isoComp_00083619	geneComp_00010306	ENST00000380276.6	ENSG00000160201.11	control	SMG5_KD	U2AF1	protein_coding	protein_coding	123.832	111.616	140.318	6.95987	4.29213	0.330124	NA	61.5868	81.5836	80.7887	6.66938	2.50401	-0.0141237	NA	0.495379	0.730333	0.577967	-0.152367	0.041082	2.25808e-49	FALSE	TRUE
isoComp_00083620	geneComp_00010306	ENST00000398137.5	ENSG00000160201.11	control	SMG5_KD	U2AF1	protein_coding	protein_coding	123.832	111.616	140.318	6.95987	4.29213	0.330124	NA	2.35669	0.389834	2.87044	0.389834	2.87044	2.84882	NA	0.0201458	0.00323333	0.0195667	0.0163333	1	2.25808e-49	FALSE	TRUE
isoComp_00083622	geneComp_00010306	ENST00000464750.5	ENSG00000160201.11	control	SMG5_KD	U2AF1	protein_coding	nonsense_mediated_decay	123.832	111.616	140.318	6.95987	4.29213	0.330124	NA	37.0032	11.6622	45.6419	1.09158	2.28651	1.96759	NA	0.279617	0.104433	0.3249	0.220467	2.25808e-49	2.25808e-49	TRUE	TRUE
isoComp_00083623	geneComp_00010306	ENST00000468039.1	ENSG00000160201.11	control	SMG5_KD	U2AF1	protein_coding	retained_intron	123.832	111.616	140.318	6.95987	4.29213	0.330124	NA	1.28653	1.55299	0.633243	0.509765	0.633243	-1.28088	NA	0.0107667	0.014	0.0048	-0.0092	0.396633	2.25808e-49	NA	TRUE
isoComp_00083625	geneComp_00010306	ENST00000475639.5	ENSG00000160201.11	control	SMG5_KD	U2AF1	protein_coding	retained_intron	123.832	111.616	140.318	6.95987	4.29213	0.330124	NA	1.15674	0.618905	0.565995	0.168962	0.298354	-0.126785	NA	0.0107583	0.00563333	0.00406667	-0.00156667	0.941093	2.25808e-49	NA	TRUE
isoComp_00083626	geneComp_00010306	ENST00000478282.1	ENSG00000160201.11	control	SMG5_KD	U2AF1	protein_coding	retained_intron	123.832	111.616	140.318	6.95987	4.29213	0.330124	NA	1.31317	1.10088	1.19956	0.235081	0.0864855	0.12278	NA	0.0112125	0.00973333	0.00856667	-0.00116667	0.96778	2.25808e-49	NA	TRUE
isoComp_00083628	geneComp_00010306	ENST00000496462.1	ENSG00000160201.11	control	SMG5_KD	U2AF1	protein_coding	retained_intron	123.832	111.616	140.318	6.95987	4.29213	0.330124	NA	1.31365	1.0314	0.998438	0.0971428	0.14489	-0.0463972	NA	0.0115	0.0092	0.0072	-0.002	0.900316	2.25808e-49	NA	TRUE
isoComp_00085313	geneComp_00010504	ENST00000293695.8	ENSG00000161860.8	control	SMG5_KD	SYCE2	protein_coding	protein_coding	4.28564	0.854859	1.34783	0.151087	0.144448	0.650762	NA	2.08929	0.75325	0.841433	0.160606	0.12804	0.157736	NA	0.592467	0.8704	0.6262	-0.2442	0.493452	0.000817372	FALSE	FALSE
isoComp_00085314	geneComp_00010504	ENST00000591229.1	ENSG00000161860.8	control	SMG5_KD	SYCE2	protein_coding	processed_transcript	4.28564	0.854859	1.34783	0.151087	0.144448	0.650762	NA	1.49854	0	0.506394	0	0.130151	5.6904	NA	0.270204	0	0.3738	0.3738	0.000817372	0.000817372	NA	FALSE
isoComp_00085315	geneComp_00010504	ENST00000592819.1	ENSG00000161860.8	control	SMG5_KD	SYCE2	protein_coding	protein_coding	4.28564	0.854859	1.34783	0.151087	0.144448	0.650762	NA	0.697805	0.101609	0	0.052359	0	-3.48038	NA	0.137325	0.1296	0	-0.1296	0.592023	0.000817372	FALSE	FALSE
isoComp_00086369	geneComp_00010668	ENST00000294753.8	ENSG00000162714.12	control	SMG5_KD	ZNF496	protein_coding	protein_coding	6.76578	7.33753	8.53239	0.351633	0.159242	0.217381	NA	2.64709	3.16897	2.76319	0.19372	0.275681	-0.197009	NA	0.404258	0.435767	0.325167	-0.1106	0.613556	3.34638e-07	FALSE	FALSE
isoComp_00086370	geneComp_00010668	ENST00000461277.2	ENSG00000162714.12	control	SMG5_KD	ZNF496	protein_coding	protein_coding	6.76578	7.33753	8.53239	0.351633	0.159242	0.217381	NA	2.26731	2.44661	2.9309	0.18191	0.272883	0.25959	NA	0.331117	0.3333	0.342567	0.00926667	1	3.34638e-07	FALSE	FALSE
isoComp_00086371	geneComp_00010668	ENST00000462139.1	ENSG00000162714.12	control	SMG5_KD	ZNF496	protein_coding	processed_transcript	6.76578	7.33753	8.53239	0.351633	0.159242	0.217381	NA	0.287301	0.484173	0.447786	0.0284935	0.0163745	-0.110341	NA	0.0410583	0.0660667	0.0525667	-0.0135	0.946491	3.34638e-07	NA	FALSE
isoComp_00086372	geneComp_00010668	ENST00000477903.1	ENSG00000162714.12	control	SMG5_KD	ZNF496	protein_coding	processed_transcript	6.76578	7.33753	8.53239	0.351633	0.159242	0.217381	NA	0.801061	1.23778	0.892946	0.369275	0.288356	-0.466656	NA	0.117888	0.164833	0.1049	-0.0599333	0.858307	3.34638e-07	NA	FALSE
isoComp_00086373	geneComp_00010668	ENST00000478225.5	ENSG00000162714.12	control	SMG5_KD	ZNF496	protein_coding	processed_transcript	6.76578	7.33753	8.53239	0.351633	0.159242	0.217381	NA	0.763019	0	1.49757	0	0.490094	7.23608	NA	0.105667	0	0.174767	0.174767	3.34638e-07	3.34638e-07	NA	FALSE
isoComp_00086997	geneComp_00010780	ENST00000318357.9	ENSG00000163126.15	control	SMG5_KD	ANKRD23	protein_coding	protein_coding	7.18575	2.28865	2.93818	0.162204	0.157906	0.359037	NA	2.98031	1.72021	1.28559	0.231456	0.102216	-0.417341	NA	0.457921	0.745233	0.4402	-0.305033	0.0132845	1.3955e-07	FALSE	FALSE
isoComp_00086998	geneComp_00010780	ENST00000331001.2	ENSG00000163126.15	control	SMG5_KD	ANKRD23	protein_coding	protein_coding	7.18575	2.28865	2.93818	0.162204	0.157906	0.359037	NA	0.207744	0	0.179259	0	0.179259	4.24229	NA	0.0284542	0	0.0551	0.0551	0.966721	1.3955e-07	FALSE	FALSE
isoComp_00086999	geneComp_00010780	ENST00000418232.5	ENSG00000163126.15	control	SMG5_KD	ANKRD23	protein_coding	protein_coding	7.18575	2.28865	2.93818	0.162204	0.157906	0.359037	NA	0.123439	0	0	0	0	0	NA	0.0137417	0	0	0	NA	1.3955e-07	TRUE	FALSE
isoComp_00087000	geneComp_00010780	ENST00000462692.1	ENSG00000163126.15	control	SMG5_KD	ANKRD23	protein_coding	processed_transcript	7.18575	2.28865	2.93818	0.162204	0.157906	0.359037	NA	1.73166	0	0.777571	0	0.0519239	6.29934	NA	0.217742	0	0.267367	0.267367	1.3955e-07	1.3955e-07	NA	FALSE
isoComp_00087001	geneComp_00010780	ENST00000476975.5	ENSG00000163126.15	control	SMG5_KD	ANKRD23	protein_coding	processed_transcript	7.18575	2.28865	2.93818	0.162204	0.157906	0.359037	NA	1.94863	0.433856	0.614502	0.050009	0.0756551	0.492616	NA	0.250242	0.1922	0.209133	0.0169333	0.991001	1.3955e-07	NA	FALSE
isoComp_00087002	geneComp_00010780	ENST00000482175.5	ENSG00000163126.15	control	SMG5_KD	ANKRD23	protein_coding	retained_intron	7.18575	2.28865	2.93818	0.162204	0.157906	0.359037	NA	0.19397	0.13458	0.0812544	0.0642197	0.0143158	-0.663901	NA	0.0318917	0.0625333	0.0281667	-0.0343667	0.948759	1.3955e-07	NA	FALSE
isoComp_00087053	geneComp_00010788	ENST00000368902.1	ENSG00000163156.12	control	SMG5_KD	SCNM1	protein_coding	protein_coding	76.897	81.297	73.6469	2.79304	1.6752	-0.142559	NA	25.3648	12.8444	22.3414	2.52017	0.732686	0.798099	NA	0.33115	0.156567	0.303967	0.1474	0.00407405	0.000141593	FALSE	FALSE
isoComp_00087055	geneComp_00010788	ENST00000459799.1	ENSG00000163156.12	control	SMG5_KD	SCNM1	protein_coding	processed_transcript	76.897	81.297	73.6469	2.79304	1.6752	-0.142559	NA	4.91476	5.87157	4.39642	0.673141	1.11612	-0.416593	NA	0.0638542	0.0727667	0.0591667	-0.0136	0.912472	0.000141593	NA	FALSE
isoComp_00087056	geneComp_00010788	ENST00000461862.5	ENSG00000163156.12	control	SMG5_KD	SCNM1	protein_coding	processed_transcript	76.897	81.297	73.6469	2.79304	1.6752	-0.142559	NA	15.6578	18.0099	15.3595	0.9177	0.109038	-0.229524	NA	0.203937	0.2217	0.208767	-0.0129333	0.926312	0.000141593	NA	FALSE
isoComp_00087058	geneComp_00010788	ENST00000497147.1	ENSG00000163156.12	control	SMG5_KD	SCNM1	protein_coding	processed_transcript	76.897	81.297	73.6469	2.79304	1.6752	-0.142559	NA	0.94801	0.987004	0.818185	0.358643	0.325871	-0.267645	NA	0.0121667	0.0119	0.0109667	-0.000933333	1	0.000141593	NA	FALSE
isoComp_00087059	geneComp_00010788	ENST00000602841.5	ENSG00000163156.12	control	SMG5_KD	SCNM1	protein_coding	protein_coding	76.897	81.297	73.6469	2.79304	1.6752	-0.142559	NA	29.1044	42.7915	30.0732	0.606488	1.60631	-0.508705	NA	0.377012	0.527067	0.408067	-0.119	0.000141593	0.000141593	FALSE	FALSE
isoComp_00087772	geneComp_00010908	ENST00000295830.13	ENSG00000163584.18	control	SMG5_KD	RPL22L1	protein_coding	protein_coding	66.5363	44.0824	59.6527	1.51707	0.486117	0.436299	NA	3.7269	3.3912	4.1774	0.393785	0.195811	0.300012	NA	0.0578042	0.0765333	0.0699667	-0.00656667	0.9589	1.25412e-06	FALSE	TRUE
isoComp_00087773	geneComp_00010908	ENST00000463836.1	ENSG00000163584.18	control	SMG5_KD	RPL22L1	protein_coding	protein_coding	66.5363	44.0824	59.6527	1.51707	0.486117	0.436299	NA	4.97677	14.2664	10.3815	1.48201	0.489151	-0.458229	NA	0.0920083	0.322233	0.174067	-0.148167	1.25412e-06	1.25412e-06	FALSE	TRUE
isoComp_00087774	geneComp_00010908	ENST00000466674.5	ENSG00000163584.18	control	SMG5_KD	RPL22L1	protein_coding	protein_coding	66.5363	44.0824	59.6527	1.51707	0.486117	0.436299	NA	1.66658	3.47105	1.65413	0.607279	0.13853	-1.06475	NA	0.0267125	0.0795	0.0277333	-0.0517667	0.00688552	1.25412e-06	FALSE	TRUE
isoComp_00087775	geneComp_00010908	ENST00000475836.5	ENSG00000163584.18	control	SMG5_KD	RPL22L1	protein_coding	nonsense_mediated_decay	66.5363	44.0824	59.6527	1.51707	0.486117	0.436299	NA	51.4193	20.7104	40.214	0.939198	1.63755	0.957003	NA	0.75265	0.4695	0.674533	0.205033	2.64336e-06	1.25412e-06	TRUE	TRUE
isoComp_00087777	geneComp_00010908	ENST00000494771.5	ENSG00000163584.18	control	SMG5_KD	RPL22L1	protein_coding	nonsense_mediated_decay	66.5363	44.0824	59.6527	1.51707	0.486117	0.436299	NA	4.31272	2.24332	3.22561	0.893068	1.63063	0.521985	NA	0.0644875	0.0522333	0.0536667	0.00143333	0.993823	1.25412e-06	TRUE	TRUE
isoComp_00088215	geneComp_00010957	ENST00000326434.9	ENSG00000163703.18	control	SMG5_KD	CRELD1	protein_coding	protein_coding	20.2297	19.6281	17.1063	0.813156	0.377854	-0.198289	NA	1.6122	1.95533	2.07654	0.13202	0.188591	0.0863392	NA	0.0790458	0.1005	0.1212	0.0207	0.892992	0.0422494	FALSE	FALSE
isoComp_00088216	geneComp_00010957	ENST00000383811.8	ENSG00000163703.18	control	SMG5_KD	CRELD1	protein_coding	protein_coding	20.2297	19.6281	17.1063	0.813156	0.377854	-0.198289	NA	3.97934	4.39004	3.76798	0.289691	0.177753	-0.219901	NA	0.1973	0.223967	0.220233	-0.00373333	1	0.0422494	FALSE	FALSE
isoComp_00088217	geneComp_00010957	ENST00000397170.7	ENSG00000163703.18	control	SMG5_KD	CRELD1	protein_coding	protein_coding	20.2297	19.6281	17.1063	0.813156	0.377854	-0.198289	NA	0.680817	0.645799	2.32784	0.645799	0.121368	1.83385	NA	0.0345875	0.0306	0.1363	0.1057	0.253917	0.0422494	FALSE	FALSE
isoComp_00088218	geneComp_00010957	ENST00000414117.5	ENSG00000163703.18	control	SMG5_KD	CRELD1	protein_coding	nonsense_mediated_decay	20.2297	19.6281	17.1063	0.813156	0.377854	-0.198289	NA	1.28492	1.03845	1.45039	0.0741665	0.264649	0.478091	NA	0.0604083	0.0528667	0.0842	0.0313333	0.614276	0.0422494	TRUE	FALSE
isoComp_00088220	geneComp_00010957	ENST00000452070.5	ENSG00000163703.18	control	SMG5_KD	CRELD1	protein_coding	protein_coding	20.2297	19.6281	17.1063	0.813156	0.377854	-0.198289	NA	4.45735	4.77645	2.2968	0.572095	0.276709	-1.05306	NA	0.2151	0.243	0.133667	-0.109333	0.0422494	0.0422494	FALSE	FALSE
isoComp_00088221	geneComp_00010957	ENST00000465716.1	ENSG00000163703.18	control	SMG5_KD	CRELD1	protein_coding	retained_intron	20.2297	19.6281	17.1063	0.813156	0.377854	-0.198289	NA	0.586029	0.962535	0.312023	0.147646	0.0286038	-1.59459	NA	0.02985	0.0496	0.0183	-0.0313	0.125412	0.0422494	NA	FALSE
isoComp_00088223	geneComp_00010957	ENST00000482691.1	ENSG00000163703.18	control	SMG5_KD	CRELD1	protein_coding	retained_intron	20.2297	19.6281	17.1063	0.813156	0.377854	-0.198289	NA	0.689354	1.29248	0.713302	0.264152	0.250882	-0.848589	NA	0.0342542	0.0667333	0.0423333	-0.0244	0.87196	0.0422494	NA	FALSE
isoComp_00088225	geneComp_00010957	ENST00000491527.1	ENSG00000163703.18	control	SMG5_KD	CRELD1	protein_coding	retained_intron	20.2297	19.6281	17.1063	0.813156	0.377854	-0.198289	NA	0.937797	1.13622	1.83549	0.480686	0.192455	0.687122	NA	0.0479833	0.0583333	0.107	0.0486667	0.597671	0.0422494	NA	FALSE
isoComp_00088227	geneComp_00010957	ENST00000673737.1	ENSG00000163703.18	control	SMG5_KD	CRELD1	protein_coding	nonsense_mediated_decay	20.2297	19.6281	17.1063	0.813156	0.377854	-0.198289	NA	3.77482	2.03342	1.35745	0.137993	0.319108	-0.579495	NA	0.188833	0.104433	0.0802	-0.0242333	0.867939	0.0422494	TRUE	FALSE
isoComp_00088228	geneComp_00010957	ENST00000673935.1	ENSG00000163703.18	control	SMG5_KD	CRELD1	protein_coding	protein_coding	20.2297	19.6281	17.1063	0.813156	0.377854	-0.198289	NA	1.84817	0.875971	0.757517	0.157935	0.13233	-0.207061	NA	0.0945458	0.0447	0.0445667	-0.000133333	1	0.0422494	FALSE	FALSE
isoComp_00088578	geneComp_00011012	ENST00000296215.8	ENSG00000163877.11	control	SMG5_KD	SNIP1	protein_coding	protein_coding	20.1461	12.368	12.9194	0.436509	0.0695432	0.0628726	NA	6.16295	6.89914	4.69626	0.325135	0.184492	-0.553926	NA	0.339367	0.557933	0.3636	-0.194333	1.82666e-05	1.82666e-05	FALSE	FALSE
isoComp_00088579	geneComp_00011012	ENST00000468040.2	ENSG00000163877.11	control	SMG5_KD	SNIP1	protein_coding	nonsense_mediated_decay	20.1461	12.368	12.9194	0.436509	0.0695432	0.0628726	NA	2.60701	0.532114	0.685524	0.0981938	0.0539629	0.359506	NA	0.116221	0.0437	0.0530333	0.00933333	0.958427	1.82666e-05	TRUE	FALSE
isoComp_00088580	geneComp_00011012	ENST00000493916.1	ENSG00000163877.11	control	SMG5_KD	SNIP1	protein_coding	retained_intron	20.1461	12.368	12.9194	0.436509	0.0695432	0.0628726	NA	4.15653	0.464001	2.78736	0.464001	0.341272	2.56111	NA	0.184646	0.0355333	0.215833	0.1803	0.176589	1.82666e-05	NA	FALSE
isoComp_00088581	geneComp_00011012	ENST00000638725.1	ENSG00000163877.11	control	SMG5_KD	SNIP1	protein_coding	retained_intron	20.1461	12.368	12.9194	0.436509	0.0695432	0.0628726	NA	7.2196	4.47273	4.7502	0.0722717	0.238422	0.086645	NA	0.359767	0.362833	0.367533	0.0047	1	1.82666e-05	NA	FALSE
isoComp_00091403	geneComp_00011446	ENST00000298248.12	ENSG00000165475.15	control	SMG5_KD	CRYL1	protein_coding	protein_coding	6.48026	9.61615	9.75644	0.379243	0.0586446	0.0208741	NA	4.13471	6.2823	8.26649	0.259723	0.294251	0.395433	NA	0.592033	0.653333	0.847667	0.194333	0.00183084	0.00183084	FALSE	FALSE
isoComp_00091406	geneComp_00011446	ENST00000643750.1	ENSG00000165475.15	control	SMG5_KD	CRYL1	protein_coding	protein_coding	6.48026	9.61615	9.75644	0.379243	0.0586446	0.0208741	NA	0.313564	0.612371	0.13499	0.113613	0.0354829	-2.10182	NA	0.0483542	0.0635333	0.0138667	-0.0496667	0.0581729	0.00183084	FALSE	FALSE
isoComp_00091407	geneComp_00011446	ENST00000643887.1	ENSG00000165475.15	control	SMG5_KD	CRYL1	protein_coding	nonsense_mediated_decay	6.48026	9.61615	9.75644	0.379243	0.0586446	0.0208741	NA	0.589353	0.114188	0.0218345	0.0289041	0.0218345	-1.96387	NA	0.125612	0.0117	0.00226667	-0.00943333	0.657434	0.00183084	TRUE	FALSE
isoComp_00091408	geneComp_00011446	ENST00000644153.1	ENSG00000165475.15	control	SMG5_KD	CRYL1	protein_coding	nonsense_mediated_decay	6.48026	9.61615	9.75644	0.379243	0.0586446	0.0208741	NA	0.0981492	0	0.110741	0	0.0867726	3.59384	NA	0.0183792	0	0.0112667	0.0112667	0.805577	0.00183084	TRUE	FALSE
isoComp_00091409	geneComp_00011446	ENST00000644167.1	ENSG00000165475.15	control	SMG5_KD	CRYL1	protein_coding	nonsense_mediated_decay	6.48026	9.61615	9.75644	0.379243	0.0586446	0.0208741	NA	0.0933066	0.0201394	0.047632	0.0201394	0.027711	0.93522	NA	0.01975	0.00223333	0.00486667	0.00263333	0.96071	0.00183084	TRUE	FALSE
isoComp_00091410	geneComp_00011446	ENST00000644593.1	ENSG00000165475.15	control	SMG5_KD	CRYL1	protein_coding	protein_coding	6.48026	9.61615	9.75644	0.379243	0.0586446	0.0208741	NA	1.05182	2.27803	0.95123	0.133586	0.309562	-1.25115	NA	0.160771	0.236533	0.0971	-0.139433	0.178302	0.00183084	FALSE	FALSE
isoComp_00091412	geneComp_00011446	ENST00000645525.1	ENSG00000165475.15	control	SMG5_KD	CRYL1	protein_coding	retained_intron	6.48026	9.61615	9.75644	0.379243	0.0586446	0.0208741	NA	0.104661	0.150189	0.193825	0.0371542	0.0926785	0.347556	NA	0.0164583	0.0159333	0.0199333	0.004	1	0.00183084	NA	FALSE
isoComp_00091956	geneComp_00011535	ENST00000327705.14	ENSG00000165810.17	control	SMG5_KD	BTNL9	protein_coding	protein_coding	8.4695	7.47023	13.8654	0.785718	0.483405	0.89137	NA	3.28097	3.96526	5.03845	0.0988361	0.137215	0.344791	NA	0.398783	0.5401	0.3638	-0.1763	0.0388634	2.9974e-07	FALSE	FALSE
isoComp_00091957	geneComp_00011535	ENST00000376841.6	ENSG00000165810.17	control	SMG5_KD	BTNL9	protein_coding	protein_coding	8.4695	7.47023	13.8654	0.785718	0.483405	0.89137	NA	0.340481	0.377469	0.461097	0.121169	0.0713668	0.281941	NA	0.0409333	0.0482	0.0331333	-0.0150667	0.915487	2.9974e-07	TRUE	FALSE
isoComp_00091958	geneComp_00011535	ENST00000491209.5	ENSG00000165810.17	control	SMG5_KD	BTNL9	protein_coding	nonsense_mediated_decay	8.4695	7.47023	13.8654	0.785718	0.483405	0.89137	NA	0.298218	0.608616	0.304059	0.147144	0.0475805	-0.978009	NA	0.0387958	0.0819333	0.0221333	-0.0598	0.0872243	2.9974e-07	TRUE	FALSE
isoComp_00091959	geneComp_00011535	ENST00000506782.1	ENSG00000165810.17	control	SMG5_KD	BTNL9	protein_coding	retained_intron	8.4695	7.47023	13.8654	0.785718	0.483405	0.89137	NA	1.17144	0.258898	2.05444	0.258898	0.198986	2.94062	NA	0.131179	0.0292667	0.1489	0.119633	0.260038	2.9974e-07	NA	FALSE
isoComp_00091960	geneComp_00011535	ENST00000509395.1	ENSG00000165810.17	control	SMG5_KD	BTNL9	protein_coding	retained_intron	8.4695	7.47023	13.8654	0.785718	0.483405	0.89137	NA	1.6113	1.01945	2.48433	0.149458	0.0789982	1.27679	NA	0.1902	0.135233	0.179567	0.0443333	0.61045	2.9974e-07	NA	FALSE
isoComp_00091961	geneComp_00011535	ENST00000511056.1	ENSG00000165810.17	control	SMG5_KD	BTNL9	protein_coding	retained_intron	8.4695	7.47023	13.8654	0.785718	0.483405	0.89137	NA	0.232782	0	1.08703	0	0.232566	6.77746	NA	0.0230583	0	0.0775667	0.0775667	2.9974e-07	2.9974e-07	NA	FALSE
isoComp_00091963	geneComp_00011535	ENST00000512570.1	ENSG00000165810.17	control	SMG5_KD	BTNL9	protein_coding	retained_intron	8.4695	7.47023	13.8654	0.785718	0.483405	0.89137	NA	1.52809	1.24054	2.38616	0.18987	0.381522	0.938174	NA	0.176608	0.165267	0.171267	0.006	1	2.9974e-07	NA	FALSE
isoComp_00092585	geneComp_00011637	ENST00000397997.6	ENSG00000166225.8	control	SMG5_KD	FRS2	protein_coding	protein_coding	19.742	19.1619	22.7062	2.40836	1.19065	0.244726	NA	7.71167	2.2394	10.9916	1.78877	0.672629	2.2901	NA	0.394504	0.140167	0.483667	0.3435	0.410208	0.0107925	FALSE	FALSE
isoComp_00092586	geneComp_00011637	ENST00000547219.5	ENSG00000166225.8	control	SMG5_KD	FRS2	protein_coding	protein_coding	19.742	19.1619	22.7062	2.40836	1.19065	0.244726	NA	0.739944	0.901862	1.07025	0.581689	0.406621	0.244478	NA	0.037075	0.0489333	0.0458667	-0.00306667	0.978132	0.0107925	FALSE	FALSE
isoComp_00092587	geneComp_00011637	ENST00000547414.5	ENSG00000166225.8	control	SMG5_KD	FRS2	protein_coding	protein_coding	19.742	19.1619	22.7062	2.40836	1.19065	0.244726	NA	3.70552	2.92231	5.09513	2.92231	2.57977	0.799911	NA	0.172208	0.122867	0.214133	0.0912667	0.828628	0.0107925	FALSE	FALSE
isoComp_00092588	geneComp_00011637	ENST00000548154.5	ENSG00000166225.8	control	SMG5_KD	FRS2	protein_coding	protein_coding	19.742	19.1619	22.7062	2.40836	1.19065	0.244726	NA	1.45819	0.749759	2.27383	0.749759	1.09072	1.58784	NA	0.0764417	0.0478	0.1052	0.0574	0.501156	0.0107925	FALSE	FALSE
isoComp_00092589	geneComp_00011637	ENST00000549092.5	ENSG00000166225.8	control	SMG5_KD	FRS2	protein_coding	protein_coding	19.742	19.1619	22.7062	2.40836	1.19065	0.244726	NA	0.300609	0.371755	0.363472	0.0942051	0.112536	-0.031645	NA	0.01535	0.0211333	0.0166333	-0.0045	0.973604	0.0107925	FALSE	FALSE
isoComp_00092590	geneComp_00011637	ENST00000549921.5	ENSG00000166225.8	control	SMG5_KD	FRS2	protein_coding	protein_coding	19.742	19.1619	22.7062	2.40836	1.19065	0.244726	NA	1.48978	1.92172	1.54894	0.807946	0.849112	-0.309319	NA	0.081075	0.1059	0.0720333	-0.0338667	0.93263	0.0107925	FALSE	FALSE
isoComp_00092592	geneComp_00011637	ENST00000550316.5	ENSG00000166225.8	control	SMG5_KD	FRS2	protein_coding	protein_coding	19.742	19.1619	22.7062	2.40836	1.19065	0.244726	NA	1.8164	1.44687	0.869149	0.105504	0.400215	-0.728695	NA	0.0941583	0.0765333	0.0387333	-0.0378	0.639327	0.0107925	FALSE	FALSE
isoComp_00092593	geneComp_00011637	ENST00000550389.5	ENSG00000166225.8	control	SMG5_KD	FRS2	protein_coding	protein_coding	19.742	19.1619	22.7062	2.40836	1.19065	0.244726	NA	2.37339	8.41666	0.386788	2.18758	0.386788	-4.40852	NA	0.120917	0.4265	0.0189667	-0.407533	0.0107925	0.0107925	FALSE	FALSE
isoComp_00092764	geneComp_00011660	ENST00000349051.9	ENSG00000166321.14	control	SMG5_KD	NUDT13	protein_coding	protein_coding	4.6396	3.42172	4.04411	0.146006	0.126197	0.240456	NA	0.180277	0.15875	0.395043	0.15875	0.248794	1.26319	NA	0.0396458	0.0505667	0.0944667	0.0439	0.907038	0.0188281	FALSE	FALSE
isoComp_00092765	geneComp_00011660	ENST00000357321.9	ENSG00000166321.14	control	SMG5_KD	NUDT13	protein_coding	protein_coding	4.6396	3.42172	4.04411	0.146006	0.126197	0.240456	NA	0.309937	1.3136	0.602621	0.730058	0.402338	-1.1114	NA	0.0812125	0.3826	0.1556	-0.227	0.954117	0.0188281	FALSE	FALSE
isoComp_00092766	geneComp_00011660	ENST00000372997.3	ENSG00000166321.14	control	SMG5_KD	NUDT13	protein_coding	protein_coding	4.6396	3.42172	4.04411	0.146006	0.126197	0.240456	NA	0.783306	0.902148	1.16534	0.643905	0.137784	0.365739	NA	0.172917	0.263767	0.2874	0.0236333	0.963837	0.0188281	FALSE	FALSE
isoComp_00092767	geneComp_00011660	ENST00000469925.1	ENSG00000166321.14	control	SMG5_KD	NUDT13	protein_coding	processed_transcript	4.6396	3.42172	4.04411	0.146006	0.126197	0.240456	NA	0.152955	0.239268	0.148372	0.144737	0.148372	-0.654379	NA	0.0349958	0.0667	0.0353333	-0.0313667	0.907567	0.0188281	NA	FALSE
isoComp_00092768	geneComp_00011660	ENST00000488223.5	ENSG00000166321.14	control	SMG5_KD	NUDT13	protein_coding	processed_transcript	4.6396	3.42172	4.04411	0.146006	0.126197	0.240456	NA	2.38933	0.225729	1.02748	0.0797872	0.115183	2.13788	NA	0.494125	0.0651333	0.252833	0.1877	0.0188281	0.0188281	NA	FALSE
isoComp_00092769	geneComp_00011660	ENST00000537969.5	ENSG00000166321.14	control	SMG5_KD	NUDT13	protein_coding	protein_coding	4.6396	3.42172	4.04411	0.146006	0.126197	0.240456	NA	0.780009	0.582218	0.705255	0.0967796	0.0907328	0.272329	NA	0.165854	0.1712	0.174333	0.00313333	1	0.0188281	FALSE	FALSE
isoComp_00092770	geneComp_00011660	ENST00000544879.5	ENSG00000166321.14	control	SMG5_KD	NUDT13	protein_coding	protein_coding	4.6396	3.42172	4.04411	0.146006	0.126197	0.240456	NA	0.0411809	0	0	0	0	0	NA	0.0107125	0	0	0	NA	0.0188281	FALSE	FALSE
isoComp_00094426	geneComp_00011889	ENST00000381395.5	ENSG00000167244.21	control	SMG5_KD	IGF2	protein_coding	protein_coding	1.01446	0.942836	0.912394	0.0506059	0.0300384	-0.0468449	NA	0.261951	0.629384	0	0.137373	0	-5.99861	NA	0.258704	0.684067	0	-0.684067	0.0393098	0.0393098	FALSE	FALSE
isoComp_00094427	geneComp_00011889	ENST00000381406.8	ENSG00000167244.21	control	SMG5_KD	IGF2	protein_coding	protein_coding	1.01446	0.942836	0.912394	0.0506059	0.0300384	-0.0468449	NA	0.385645	0.107656	0.461047	0.107656	0.253847	2.00129	NA	0.396171	0.107967	0.5235	0.415533	0.851234	0.0393098	FALSE	FALSE
isoComp_00094428	geneComp_00011889	ENST00000416167.7	ENSG00000167244.21	control	SMG5_KD	IGF2	protein_coding	protein_coding	1.01446	0.942836	0.912394	0.0506059	0.0300384	-0.0468449	NA	0.342054	0.205796	0.451347	0.205796	0.2827	1.09618	NA	0.321129	0.207967	0.4765	0.268533	0.89424	0.0393098	FALSE	FALSE
isoComp_00094429	geneComp_00011889	ENST00000418738.2	ENSG00000167244.21	control	SMG5_KD	IGF2	protein_coding	protein_coding	1.01446	0.942836	0.912394	0.0506059	0.0300384	-0.0468449	NA	0.0186485	0	0	0	0	0	NA	0.0205208	0	0	0	NA	0.0393098	FALSE	FALSE
isoComp_00094505	geneComp_00011899	ENST00000310924.7	ENSG00000167291.16	control	SMG5_KD	TBC1D16	protein_coding	protein_coding	11.2122	12.4526	12.6187	0.708412	0.0865871	0.0191021	NA	5.37634	8.35023	6.40216	0.170461	0.101534	-0.382731	NA	0.472408	0.673533	0.507467	-0.166067	0.00192612	0.00192612	FALSE	FALSE
isoComp_00094506	geneComp_00011899	ENST00000340848.11	ENSG00000167291.16	control	SMG5_KD	TBC1D16	protein_coding	protein_coding	11.2122	12.4526	12.6187	0.708412	0.0865871	0.0191021	NA	0.650141	0.166901	0.225678	0.166901	0.225678	0.413879	NA	0.0633958	0.0130667	0.0176667	0.0046	1	0.00192612	FALSE	FALSE
isoComp_00094507	geneComp_00011899	ENST00000571872.1	ENSG00000167291.16	control	SMG5_KD	TBC1D16	protein_coding	protein_coding	11.2122	12.4526	12.6187	0.708412	0.0865871	0.0191021	NA	1.24747	0.930185	1.35342	0.248853	0.134769	0.536208	NA	0.1124	0.0733	0.107133	0.0338333	0.790083	0.00192612	FALSE	FALSE
isoComp_00094508	geneComp_00011899	ENST00000572862.5	ENSG00000167291.16	control	SMG5_KD	TBC1D16	protein_coding	protein_coding	11.2122	12.4526	12.6187	0.708412	0.0865871	0.0191021	NA	0.777894	0.335381	0.448363	0.0779379	0.134555	0.408302	NA	0.0725542	0.0264333	0.0355	0.00906667	0.966084	0.00192612	FALSE	FALSE
isoComp_00094510	geneComp_00011899	ENST00000574241.6	ENSG00000167291.16	control	SMG5_KD	TBC1D16	protein_coding	protein_coding	11.2122	12.4526	12.6187	0.708412	0.0865871	0.0191021	NA	1.10045	1.25681	1.23581	0.193059	0.118095	-0.0241073	NA	0.0969333	0.0997333	0.0978667	-0.00186667	1	0.00192612	FALSE	FALSE
isoComp_00094511	geneComp_00011899	ENST00000574427.1	ENSG00000167291.16	control	SMG5_KD	TBC1D16	protein_coding	protein_coding	11.2122	12.4526	12.6187	0.708412	0.0865871	0.0191021	NA	0.382147	0.0913796	0.219854	0.0913796	0.115259	1.18095	NA	0.0373375	0.00823333	0.0174667	0.00923333	0.91314	0.00192612	FALSE	FALSE
isoComp_00094512	geneComp_00011899	ENST00000576768.5	ENSG00000167291.16	control	SMG5_KD	TBC1D16	protein_coding	protein_coding	11.2122	12.4526	12.6187	0.708412	0.0865871	0.0191021	NA	1.67351	1.32168	2.73338	0.15003	0.305244	1.04271	NA	0.144667	0.1057	0.216933	0.111233	0.0248729	0.00192612	FALSE	FALSE
isoComp_00094586	geneComp_00011910	ENST00000300784.8	ENSG00000167363.14	control	SMG5_KD	FN3K	protein_coding	protein_coding	2.12323	1.67698	1.67951	0.221916	0.13519	0.0021593	NA	0.964161	0.845016	0.773401	0.15805	0.015736	-0.126199	NA	0.460404	0.500567	0.467367	-0.0332	0.978983	0.0234829	FALSE	FALSE
isoComp_00094587	geneComp_00011910	ENST00000570734.1	ENSG00000167363.14	control	SMG5_KD	FN3K	protein_coding	retained_intron	2.12323	1.67698	1.67951	0.221916	0.13519	0.0021593	NA	0.598729	0.328614	0.539703	0.0214906	0.0142907	0.699011	NA	0.283008	0.206367	0.325567	0.1192	0.763681	0.0234829	NA	FALSE
isoComp_00094588	geneComp_00011910	ENST00000572813.1	ENSG00000167363.14	control	SMG5_KD	FN3K	protein_coding	processed_transcript	2.12323	1.67698	1.67951	0.221916	0.13519	0.0021593	NA	0.253519	0.368043	0	0.203852	0	-5.24048	NA	0.114779	0.200967	0	-0.200967	0.0234829	0.0234829	NA	FALSE
isoComp_00094589	geneComp_00011910	ENST00000573841.5	ENSG00000167363.14	control	SMG5_KD	FN3K	protein_coding	retained_intron	2.12323	1.67698	1.67951	0.221916	0.13519	0.0021593	NA	0.115067	0.0358461	0.177452	0.0358461	0.12387	2.03165	NA	0.0524375	0.0288667	0.0978	0.0689333	0.910836	0.0234829	NA	FALSE
isoComp_00094590	geneComp_00011910	ENST00000574496.5	ENSG00000167363.14	control	SMG5_KD	FN3K	protein_coding	retained_intron	2.12323	1.67698	1.67951	0.221916	0.13519	0.0021593	NA	0.191758	0.0994659	0.188954	0.0572151	0.0967252	0.861956	NA	0.0893667	0.0632667	0.109233	0.0459667	0.953952	0.0234829	NA	FALSE
isoComp_00094941	geneComp_00011946	ENST00000378895.9	ENSG00000167536.14	control	SMG5_KD	DHRS13	protein_coding	protein_coding	29.8316	24.2371	32.5665	0.824961	0.57598	0.426022	NA	11.5323	14.2503	15.0497	1.04034	0.0935487	0.0786903	NA	0.3903	0.586433	0.462333	-0.1241	0.00183084	0.00183084	FALSE	FALSE
isoComp_00094942	geneComp_00011946	ENST00000394901.7	ENSG00000167536.14	control	SMG5_KD	DHRS13	protein_coding	protein_coding	29.8316	24.2371	32.5665	0.824961	0.57598	0.426022	NA	14.0754	6.65277	14.2836	1.17314	0.292878	1.10117	NA	0.4663	0.2771	0.439167	0.162067	0.147537	0.00183084	FALSE	FALSE
isoComp_00094943	geneComp_00011946	ENST00000426464.2	ENSG00000167536.14	control	SMG5_KD	DHRS13	protein_coding	protein_coding	29.8316	24.2371	32.5665	0.824961	0.57598	0.426022	NA	2.52737	2.40436	2.29398	0.954514	0.77614	-0.0675124	NA	0.0861792	0.0983	0.0696333	-0.0286667	0.973145	0.00183084	FALSE	FALSE
isoComp_00094944	geneComp_00011946	ENST00000581759.1	ENSG00000167536.14	control	SMG5_KD	DHRS13	protein_coding	retained_intron	29.8316	24.2371	32.5665	0.824961	0.57598	0.426022	NA	1.26889	0.4912	0.724564	0.0699038	0.0476708	0.551503	NA	0.0429375	0.0202	0.0223333	0.00213333	0.981463	0.00183084	NA	FALSE
isoComp_00094945	geneComp_00011946	ENST00000581974.1	ENSG00000167536.14	control	SMG5_KD	DHRS13	protein_coding	processed_transcript	29.8316	24.2371	32.5665	0.824961	0.57598	0.426022	NA	0.427714	0.438498	0.21474	0.0679823	0.0658569	-0.996845	NA	0.0142917	0.018	0.00653333	-0.0114667	0.433841	0.00183084	NA	FALSE
isoComp_00095890	geneComp_00012080	ENST00000301773.9	ENSG00000167994.13	control	SMG5_KD	RAB3IL1	protein_coding	protein_coding	3.04433	2.93663	2.71889	0.173632	0.0719584	-0.110753	NA	0.0813156	0.302423	0	0.121745	0	-4.96543	NA	0.0259917	0.1074	0	-0.1074	0.122673	0.000286935	FALSE	FALSE
isoComp_00095891	geneComp_00012080	ENST00000394836.7	ENSG00000167994.13	control	SMG5_KD	RAB3IL1	protein_coding	protein_coding	3.04433	2.93663	2.71889	0.173632	0.0719584	-0.110753	NA	2.82165	2.59797	2.70326	0.244096	0.0572671	0.0570972	NA	0.926092	0.8812	0.994533	0.113333	0.000286935	0.000286935	FALSE	FALSE
isoComp_00095894	geneComp_00012080	ENST00000533136.1	ENSG00000167994.13	control	SMG5_KD	RAB3IL1	protein_coding	retained_intron	3.04433	2.93663	2.71889	0.173632	0.0719584	-0.110753	NA	0.128056	0.0273932	0	0.0273932	0	-1.90278	NA	0.0429583	0.0086	0	-0.0086	0.976444	0.000286935	NA	FALSE
isoComp_00096411	geneComp_00012135	ENST00000305690.12	ENSG00000168237.18	control	SMG5_KD	GLYCTK	protein_coding	protein_coding	10.3686	7.197	8.98108	0.0739578	0.206087	0.319096	NA	0.463443	0	0	0	0	0	NA	0.034925	0	0	0	NA	0.0186124	FALSE	FALSE
isoComp_00096412	geneComp_00012135	ENST00000436784.7	ENSG00000168237.18	control	SMG5_KD	GLYCTK	protein_coding	protein_coding	10.3686	7.197	8.98108	0.0739578	0.206087	0.319096	NA	1.01089	0.626985	0.850944	0.107996	0.100041	0.43466	NA	0.101487	0.0873	0.0951667	0.00786667	0.98952	0.0186124	FALSE	FALSE
isoComp_00096413	geneComp_00012135	ENST00000471180.5	ENSG00000168237.18	control	SMG5_KD	GLYCTK	protein_coding	protein_coding	10.3686	7.197	8.98108	0.0739578	0.206087	0.319096	NA	3.12189	1.84611	3.53974	0.0688485	0.162262	0.935428	NA	0.303917	0.256667	0.3941	0.137433	0.0186124	0.0186124	TRUE	FALSE
isoComp_00096414	geneComp_00012135	ENST00000473032.5	ENSG00000168237.18	control	SMG5_KD	GLYCTK	protein_coding	protein_coding	10.3686	7.197	8.98108	0.0739578	0.206087	0.319096	NA	0.206182	0.0791054	0.0434819	0.0791054	0.0434819	-0.736463	NA	0.0188917	0.0107667	0.00496667	-0.0058	1	0.0186124	TRUE	FALSE
isoComp_00096415	geneComp_00012135	ENST00000473583.1	ENSG00000168237.18	control	SMG5_KD	GLYCTK	protein_coding	retained_intron	10.3686	7.197	8.98108	0.0739578	0.206087	0.319096	NA	0.100229	0.0933997	0.192991	0.0626018	0.0726229	0.973184	NA	0.0113167	0.0128	0.0215333	0.00873333	0.931634	0.0186124	NA	FALSE
isoComp_00096417	geneComp_00012135	ENST00000486393.5	ENSG00000168237.18	control	SMG5_KD	GLYCTK	protein_coding	nonsense_mediated_decay	10.3686	7.197	8.98108	0.0739578	0.206087	0.319096	NA	3.11229	2.65108	1.93546	0.372137	0.286374	-0.451898	NA	0.297825	0.367767	0.214467	-0.1533	0.287403	0.0186124	TRUE	FALSE
isoComp_00096418	geneComp_00012135	ENST00000489173.1	ENSG00000168237.18	control	SMG5_KD	GLYCTK	protein_coding	retained_intron	10.3686	7.197	8.98108	0.0739578	0.206087	0.319096	NA	2.32987	1.90031	2.41846	0.266566	0.120169	0.346233	NA	0.22895	0.2647	0.269733	0.00503333	1	0.0186124	NA	FALSE
isoComp_00096607	geneComp_00012167	ENST00000305631.7	ENSG00000168350.8	control	SMG5_KD	DEGS2	protein_coding	protein_coding	1.29078	1.06363	1.8591	0.17171	0.232669	0.799843	NA	0.603025	0.882384	0.730112	0.0441868	0.0549386	-0.269921	NA	0.534054	0.870233	0.412533	-0.4577	0.244923	9.59298e-05	FALSE	FALSE
isoComp_00096608	geneComp_00012167	ENST00000553834.1	ENSG00000168350.8	control	SMG5_KD	DEGS2	protein_coding	protein_coding	1.29078	1.06363	1.8591	0.17171	0.232669	0.799843	NA	0.21674	0.181247	0.521235	0.181247	0.314967	1.47391	NA	0.160287	0.129767	0.2463	0.116533	0.906577	9.59298e-05	FALSE	FALSE
isoComp_00096609	geneComp_00012167	ENST00000557117.1	ENSG00000168350.8	control	SMG5_KD	DEGS2	protein_coding	processed_transcript	1.29078	1.06363	1.8591	0.17171	0.232669	0.799843	NA	0.471018	0	0.60775	0	0.029655	5.94895	NA	0.30565	0	0.341133	0.341133	9.59298e-05	9.59298e-05	NA	FALSE
isoComp_00097455	geneComp_00012282	ENST00000306368.9	ENSG00000168894.10	control	SMG5_KD	RNF181	protein_coding	protein_coding	98.2242	70.9322	75.0071	5.54379	1.10106	0.0805761	NA	42.8008	57.4125	50.0731	3.22502	0.427253	-0.197291	NA	0.468229	0.812133	0.667733	-0.1444	7.7208e-07	7.7208e-07	FALSE	TRUE
isoComp_00097456	geneComp_00012282	ENST00000414390.5	ENSG00000168894.10	control	SMG5_KD	RNF181	protein_coding	protein_coding	98.2242	70.9322	75.0071	5.54379	1.10106	0.0805761	NA	10.0407	0.674087	2.87332	0.50642	0.204413	2.07548	NA	0.0934458	0.0086	0.0382667	0.0296667	0.348343	7.7208e-07	FALSE	TRUE
isoComp_00097457	geneComp_00012282	ENST00000441634.5	ENSG00000168894.10	control	SMG5_KD	RNF181	protein_coding	protein_coding	98.2242	70.9322	75.0071	5.54379	1.10106	0.0805761	NA	1.13591	1.45205	1.31927	0.458254	0.207071	-0.137362	NA	0.0122667	0.0202333	0.0176667	-0.00256667	1	7.7208e-07	FALSE	TRUE
isoComp_00097458	geneComp_00012282	ENST00000443647.5	ENSG00000168894.10	control	SMG5_KD	RNF181	protein_coding	nonsense_mediated_decay	98.2242	70.9322	75.0071	5.54379	1.10106	0.0805761	NA	24.9685	5.68667	14.2994	1.33062	0.661861	1.32877	NA	0.244225	0.0786333	0.1905	0.111867	7.60115e-05	7.7208e-07	TRUE	TRUE
isoComp_00097459	geneComp_00012282	ENST00000456023.1	ENSG00000168894.10	control	SMG5_KD	RNF181	protein_coding	protein_coding	98.2242	70.9322	75.0071	5.54379	1.10106	0.0805761	NA	2.72224	1.65601	1.51932	0.124277	0.197384	-0.123507	NA	0.0268417	0.0236	0.0202333	-0.00336667	0.957798	7.7208e-07	FALSE	TRUE
isoComp_00097460	geneComp_00012282	ENST00000461845.1	ENSG00000168894.10	control	SMG5_KD	RNF181	protein_coding	retained_intron	98.2242	70.9322	75.0071	5.54379	1.10106	0.0805761	NA	16.556	4.05092	4.92275	0.604671	0.160416	0.280585	NA	0.154971	0.0567667	0.0656	0.00883333	0.887364	7.7208e-07	NA	TRUE
isoComp_00098471	geneComp_00012436	ENST00000303698.7	ENSG00000169599.12	control	SMG5_KD	NFU1	protein_coding	protein_coding	52.8779	42.3353	45.4655	2.9192	1.32986	0.102885	NA	8.56457	12.9062	8.85237	1.54529	1.51331	-0.543418	NA	0.167958	0.311867	0.193233	-0.118633	0.392683	1.85915e-06	FALSE	FALSE
isoComp_00098473	geneComp_00012436	ENST00000410022.6	ENSG00000169599.12	control	SMG5_KD	NFU1	protein_coding	protein_coding	52.8779	42.3353	45.4655	2.9192	1.32986	0.102885	NA	15.4061	20.0595	18.7104	2.17037	0.870841	-0.100394	NA	0.29925	0.4713	0.4126	-0.0587	0.641365	1.85915e-06	FALSE	FALSE
isoComp_00098474	geneComp_00012436	ENST00000419370.5	ENSG00000169599.12	control	SMG5_KD	NFU1	protein_coding	nonsense_mediated_decay	52.8779	42.3353	45.4655	2.9192	1.32986	0.102885	NA	1.1713	0.0727488	0.486587	0.0727488	0.390883	2.58524	NA	0.02165	0.00173333	0.0108667	0.00913333	0.893722	1.85915e-06	TRUE	FALSE
isoComp_00098476	geneComp_00012436	ENST00000450796.6	ENSG00000169599.12	control	SMG5_KD	NFU1	protein_coding	protein_coding	52.8779	42.3353	45.4655	2.9192	1.32986	0.102885	NA	9.7747	2.55093	7.53365	0.46053	0.519936	1.55859	NA	0.181517	0.0594	0.1666	0.1072	1.85915e-06	1.85915e-06	FALSE	FALSE
isoComp_00098477	geneComp_00012436	ENST00000462320.5	ENSG00000169599.12	control	SMG5_KD	NFU1	protein_coding	protein_coding	52.8779	42.3353	45.4655	2.9192	1.32986	0.102885	NA	10.9082	4.7824	7.59568	1.15078	0.590789	0.66633	NA	0.200992	0.1108	0.167067	0.0562667	0.536105	1.85915e-06	FALSE	FALSE
isoComp_00098478	geneComp_00012436	ENST00000471185.5	ENSG00000169599.12	control	SMG5_KD	NFU1	protein_coding	processed_transcript	52.8779	42.3353	45.4655	2.9192	1.32986	0.102885	NA	6.09634	1.44918	1.82886	0.320151	0.718304	0.333647	NA	0.110929	0.0335	0.0396333	0.00613333	1	1.85915e-06	NA	FALSE
isoComp_00099021	geneComp_00012519	ENST00000296092.7	ENSG00000169981.11	control	SMG5_KD	ZNF35	protein_coding	protein_coding	7.24228	6.99851	6.0839	0.22758	0.288579	-0.201742	NA	2.90619	4.85182	3.30747	0.0920239	0.107739	-0.551412	NA	0.411467	0.694	0.545767	-0.148233	0.0428355	0.000757059	FALSE	FALSE
isoComp_00099022	geneComp_00012519	ENST00000396056.7	ENSG00000169981.11	control	SMG5_KD	ZNF35	protein_coding	protein_coding	7.24228	6.99851	6.0839	0.22758	0.288579	-0.201742	NA	3.67069	1.61977	2.52451	0.0783036	0.1439	0.637036	NA	0.501571	0.231633	0.4148	0.183167	0.000757059	0.000757059	FALSE	FALSE
isoComp_00099024	geneComp_00012519	ENST00000415571.6	ENSG00000169981.11	control	SMG5_KD	ZNF35	protein_coding	protein_coding	7.24228	6.99851	6.0839	0.22758	0.288579	-0.201742	NA	0.249689	0.161014	0.028991	0.101358	0.028991	-2.1329	NA	0.0327708	0.0238333	0.0045	-0.0193333	0.890728	0.000757059	FALSE	FALSE
isoComp_00099025	geneComp_00012519	ENST00000432115.6	ENSG00000169981.11	control	SMG5_KD	ZNF35	protein_coding	protein_coding	7.24228	6.99851	6.0839	0.22758	0.288579	-0.201742	NA	0.219799	0.211841	0.0889789	0.211841	0.0889789	-1.16434	NA	0.028525	0.0284333	0.0141667	-0.0142667	1	0.000757059	FALSE	FALSE
isoComp_00099026	geneComp_00012519	ENST00000453164.1	ENSG00000169981.11	control	SMG5_KD	ZNF35	protein_coding	protein_coding	7.24228	6.99851	6.0839	0.22758	0.288579	-0.201742	NA	0.145106	0.0394503	0.0394482	0.0394503	0.0394482	-6.22454e-05	NA	0.0185833	0.0053	0.0061	0.0008	1	0.000757059	FALSE	FALSE
isoComp_00100634	geneComp_00012814	ENST00000423902.7	ENSG00000171316.12	control	SMG5_KD	CHD7	protein_coding	protein_coding	14.9824	18.3806	18.9747	1.09864	1.28276	0.045872	NA	9.73966	10.5824	12.3629	0.43996	0.173964	0.224152	NA	0.653388	0.577033	0.658967	0.0819333	0.695119	8.71369e-11	FALSE	FALSE
isoComp_00100635	geneComp_00012814	ENST00000524602.5	ENSG00000171316.12	control	SMG5_KD	CHD7	protein_coding	protein_coding	14.9824	18.3806	18.9747	1.09864	1.28276	0.045872	NA	1.22844	1.65822	1.64656	0.189386	0.0569572	-0.0101127	NA	0.0800083	0.0896	0.0872	-0.0024	1	8.71369e-11	FALSE	FALSE
isoComp_00100637	geneComp_00012814	ENST00000526846.1	ENSG00000171316.12	control	SMG5_KD	CHD7	protein_coding	protein_coding	14.9824	18.3806	18.9747	1.09864	1.28276	0.045872	NA	0.467205	0.46094	0.296993	0.249897	0.0458607	-0.617336	NA	0.0299625	0.0258	0.0155	-0.0103	1	8.71369e-11	FALSE	FALSE
isoComp_00100639	geneComp_00012814	ENST00000527900.1	ENSG00000171316.12	control	SMG5_KD	CHD7	protein_coding	nonsense_mediated_decay	14.9824	18.3806	18.9747	1.09864	1.28276	0.045872	NA	0.147868	0.0555706	0	0.0555706	0	-2.71305	NA	0.0126292	0.0028	0	-0.0028	0.966577	8.71369e-11	TRUE	FALSE
isoComp_00100640	geneComp_00012814	ENST00000527921.1	ENSG00000171316.12	control	SMG5_KD	CHD7	protein_coding	processed_transcript	14.9824	18.3806	18.9747	1.09864	1.28276	0.045872	NA	1.95561	1.61219	3.72609	0.835879	1.23606	1.20359	NA	0.124846	0.0831667	0.1891	0.105933	0.857151	8.71369e-11	NA	FALSE
isoComp_00100641	geneComp_00012814	ENST00000528280.1	ENSG00000171316.12	control	SMG5_KD	CHD7	protein_coding	retained_intron	14.9824	18.3806	18.9747	1.09864	1.28276	0.045872	NA	0.630595	2.54032	0	0.791851	0	-7.99453	NA	0.0464	0.144533	0	-0.144533	8.71369e-11	8.71369e-11	NA	FALSE
isoComp_00100642	geneComp_00012814	ENST00000529472.1	ENSG00000171316.12	control	SMG5_KD	CHD7	protein_coding	processed_transcript	14.9824	18.3806	18.9747	1.09864	1.28276	0.045872	NA	0.238496	0.682878	0	0.682878	0	-6.11453	NA	0.0148042	0.0344	0	-0.0344	0.962975	8.71369e-11	NA	FALSE
isoComp_00100645	geneComp_00012814	ENST00000618450.1	ENSG00000171316.12	control	SMG5_KD	CHD7	protein_coding	retained_intron	14.9824	18.3806	18.9747	1.09864	1.28276	0.045872	NA	0.433645	0.587773	0.69153	0.0328503	0.0453863	0.230906	NA	0.02865	0.0320333	0.0369333	0.0049	0.969933	8.71369e-11	NA	FALSE
isoComp_00101222	geneComp_00012911	ENST00000305560.11	ENSG00000171763.19	control	SMG5_KD	SPATA5L1	protein_coding	protein_coding	50.1281	23.8655	29.0037	0.234912	0.401748	0.281201	NA	12.7457	16.1164	14.566	0.238946	0.748148	-0.145835	NA	0.325096	0.675433	0.5019	-0.173533	1.55342e-08	1.55342e-08	FALSE	TRUE
isoComp_00101223	geneComp_00012911	ENST00000525552.1	ENSG00000171763.19	control	SMG5_KD	SPATA5L1	protein_coding	nonsense_mediated_decay	50.1281	23.8655	29.0037	0.234912	0.401748	0.281201	NA	14.0251	1.72238	3.61842	0.215413	0.100332	1.06658	NA	0.234237	0.072	0.124867	0.0528667	0.0943731	1.55342e-08	TRUE	TRUE
isoComp_00101225	geneComp_00012911	ENST00000531970.5	ENSG00000171763.19	control	SMG5_KD	SPATA5L1	protein_coding	nonsense_mediated_decay	50.1281	23.8655	29.0037	0.234912	0.401748	0.281201	NA	21.7347	3.50036	8.75065	0.425321	0.584869	1.31942	NA	0.397571	0.1469	0.3021	0.1552	0.000697713	1.55342e-08	TRUE	TRUE
isoComp_00101226	geneComp_00012911	ENST00000533199.1	ENSG00000171763.19	control	SMG5_KD	SPATA5L1	protein_coding	retained_intron	50.1281	23.8655	29.0037	0.234912	0.401748	0.281201	NA	0.924811	0.871151	1.69067	0.298853	0.356795	0.948644	NA	0.0244375	0.0363333	0.0581	0.0217667	0.858567	1.55342e-08	NA	TRUE
isoComp_00101228	geneComp_00012911	ENST00000559860.2	ENSG00000171763.19	control	SMG5_KD	SPATA5L1	protein_coding	retained_intron	50.1281	23.8655	29.0037	0.234912	0.401748	0.281201	NA	0.443445	0.725843	0.280646	0.279853	0.147757	-1.34014	NA	0.0113083	0.0303667	0.0096	-0.0207667	0.747028	1.55342e-08	NA	TRUE
isoComp_00101691	geneComp_00012983	ENST00000317633.13	ENSG00000172058.15	control	SMG5_KD	SERF1A	protein_coding	protein_coding	18.902	13.9396	3.8531	0.723067	0.492835	-1.85239	NA	1.96937	3.54088	3.16738	0.687299	0.471509	-0.160339	NA	0.205442	0.2605	0.834733	0.574233	0.0523301	0.0433845	FALSE	FALSE
isoComp_00101692	geneComp_00012983	ENST00000507348.5	ENSG00000172058.15	control	SMG5_KD	SERF1A	protein_coding	protein_coding	18.902	13.9396	3.8531	0.723067	0.492835	-1.85239	NA	16.7352	10.2467	0.50456	1.35788	0.50456	-4.31709	NA	0.777271	0.729033	0.113667	-0.615367	0.0433845	0.0433845	FALSE	FALSE
isoComp_00102304	geneComp_00013098	ENST00000307998.11	ENSG00000172638.13	control	SMG5_KD	EFEMP2	protein_coding	protein_coding	2.56111	0.862499	0.59309	0.120997	0.128416	-0.532781	NA	0.402934	0.22907	0	0.134503	0	-4.57936	NA	0.200075	0.317267	0	-0.317267	0.679333	0.0464606	FALSE	TRUE
isoComp_00102306	geneComp_00013098	ENST00000525392.1	ENSG00000172638.13	control	SMG5_KD	EFEMP2	protein_coding	retained_intron	2.56111	0.862499	0.59309	0.120997	0.128416	-0.532781	NA	0.0545556	0.0427841	0	0.0427841	0	-2.4001	NA	0.0185625	0.0532667	0	-0.0532667	0.986379	0.0464606	NA	TRUE
isoComp_00102307	geneComp_00013098	ENST00000526624.5	ENSG00000172638.13	control	SMG5_KD	EFEMP2	protein_coding	protein_coding	2.56111	0.862499	0.59309	0.120997	0.128416	-0.532781	NA	0.182616	0.0529885	0	0.0529885	0	-2.65509	NA	0.0486	0.0769	0	-0.0769	0.984381	0.0464606	FALSE	TRUE
isoComp_00102308	geneComp_00013098	ENST00000526628.5	ENSG00000172638.13	control	SMG5_KD	EFEMP2	protein_coding	retained_intron	2.56111	0.862499	0.59309	0.120997	0.128416	-0.532781	NA	0.12211	0.0234113	0	0.0149883	0	-1.74034	NA	0.0439208	0.0304333	0	-0.0304333	0.958236	0.0464606	NA	TRUE
isoComp_00102309	geneComp_00013098	ENST00000527277.5	ENSG00000172638.13	control	SMG5_KD	EFEMP2	protein_coding	nonsense_mediated_decay	2.56111	0.862499	0.59309	0.120997	0.128416	-0.532781	NA	0.0882332	0	0.140128	0	0.0114476	3.90812	NA	0.0636833	0	0.266267	0.266267	0.0464606	0.0464606	TRUE	TRUE
isoComp_00102310	geneComp_00013098	ENST00000527378.1	ENSG00000172638.13	control	SMG5_KD	EFEMP2	protein_coding	protein_coding	2.56111	0.862499	0.59309	0.120997	0.128416	-0.532781	NA	0.00744857	0	0.0595886	0	0.0595886	2.79885	NA	0.0121208	0	0.0969667	0.0969667	0.964545	0.0464606	FALSE	TRUE
isoComp_00102311	geneComp_00013098	ENST00000527969.1	ENSG00000172638.13	control	SMG5_KD	EFEMP2	protein_coding	retained_intron	2.56111	0.862499	0.59309	0.120997	0.128416	-0.532781	NA	0.151905	0.0310059	0.0420601	0.0310059	0.0134858	0.344347	NA	0.05145	0.0283	0.0907333	0.0624333	0.911755	0.0464606	NA	TRUE
isoComp_00102312	geneComp_00013098	ENST00000528176.5	ENSG00000172638.13	control	SMG5_KD	EFEMP2	protein_coding	protein_coding	2.56111	0.862499	0.59309	0.120997	0.128416	-0.532781	NA	0.0187059	0	0	0	0	0	NA	0.0188958	0	0	0	NA	0.0464606	FALSE	TRUE
isoComp_00102313	geneComp_00013098	ENST00000528409.1	ENSG00000172638.13	control	SMG5_KD	EFEMP2	protein_coding	retained_intron	2.56111	0.862499	0.59309	0.120997	0.128416	-0.532781	NA	0.105848	0	0	0	0	0	NA	0.0222167	0	0	0	NA	0.0464606	NA	TRUE
isoComp_00102314	geneComp_00013098	ENST00000529870.1	ENSG00000172638.13	control	SMG5_KD	EFEMP2	protein_coding	retained_intron	2.56111	0.862499	0.59309	0.120997	0.128416	-0.532781	NA	0.135518	0.04842	0	0.04842	0	-2.54646	NA	0.0446833	0.0602667	0	-0.0602667	0.983537	0.0464606	NA	TRUE
isoComp_00102315	geneComp_00013098	ENST00000530806.5	ENSG00000172638.13	control	SMG5_KD	EFEMP2	protein_coding	protein_coding	2.56111	0.862499	0.59309	0.120997	0.128416	-0.532781	NA	0.0358005	0.142438	0	0.142438	0	-3.93015	NA	0.018625	0.130033	0	-0.130033	0.969283	0.0464606	FALSE	TRUE
isoComp_00102317	geneComp_00013098	ENST00000531005.5	ENSG00000172638.13	control	SMG5_KD	EFEMP2	protein_coding	retained_intron	2.56111	0.862499	0.59309	0.120997	0.128416	-0.532781	NA	0.387968	0.0479156	0.103152	0.028448	0.0242508	0.966233	NA	0.131892	0.0519	0.173033	0.121133	0.642115	0.0464606	NA	TRUE
isoComp_00102319	geneComp_00013098	ENST00000531972.5	ENSG00000172638.13	control	SMG5_KD	EFEMP2	protein_coding	nonsense_mediated_decay	2.56111	0.862499	0.59309	0.120997	0.128416	-0.532781	NA	0.530293	0	0.134964	0	0.0910379	3.85762	NA	0.206225	0	0.217067	0.217067	0.600099	0.0464606	TRUE	TRUE
isoComp_00102320	geneComp_00013098	ENST00000532084.5	ENSG00000172638.13	control	SMG5_KD	EFEMP2	protein_coding	retained_intron	2.56111	0.862499	0.59309	0.120997	0.128416	-0.532781	NA	0.181974	0.244466	0.113197	0.137705	0.0638291	-1.0465	NA	0.0839833	0.251633	0.155967	-0.0956667	0.992125	0.0464606	NA	TRUE
isoComp_00102322	geneComp_00013098	ENST00000533347.5	ENSG00000172638.13	control	SMG5_KD	EFEMP2	protein_coding	nonsense_mediated_decay	2.56111	0.862499	0.59309	0.120997	0.128416	-0.532781	NA	0.0606864	0	0	0	0	0	NA	0.0128167	0	0	0	NA	0.0464606	TRUE	TRUE
isoComp_00103982	geneComp_00013334	ENST00000561140.1	ENSG00000173867.10	control	SMG5_KD	AC013489.1	protein_coding	processed_transcript	1.91267	0.947841	1.16208	0.232407	0.118607	0.291219	NA	0.436287	0	0.201465	0	0.0731094	4.40235	NA	0.158562	0	0.178467	0.178467	0.123008	0.0168802	NA	FALSE
isoComp_00103983	geneComp_00013334	ENST00000649547.1	ENSG00000173867.10	control	SMG5_KD	AC013489.1	protein_coding	protein_coding	1.91267	0.947841	1.16208	0.232407	0.118607	0.291219	NA	1.47639	0.947841	0.96062	0.232407	0.15151	0.0191202	NA	0.841437	1	0.821533	-0.178467	0.0168802	0.0168802	TRUE	FALSE
isoComp_00104412	geneComp_00013410	ENST00000421599.5	ENSG00000174365.20	control	SMG5_KD	SNHG11	lncRNA	lncRNA	41.7135	26.2609	33.944	1.30827	0.878578	0.370119	NA	1.40221	1.30286	1.61853	0.1627	0.629881	0.310861	NA	0.034475	0.0495667	0.0485333	-0.00103333	0.979514	0.0175545	NA	FALSE
isoComp_00104413	geneComp_00013410	ENST00000432153.6	ENSG00000174365.20	control	SMG5_KD	SNHG11	lncRNA	lncRNA	41.7135	26.2609	33.944	1.30827	0.878578	0.370119	NA	2.10337	0.543808	0.28857	0.543808	0.28857	-0.891318	NA	0.0521542	0.0206	0.00816667	-0.0124333	1	0.0175545	NA	FALSE
isoComp_00104421	geneComp_00013410	ENST00000457218.5	ENSG00000174365.20	control	SMG5_KD	SNHG11	lncRNA	lncRNA	41.7135	26.2609	33.944	1.30827	0.878578	0.370119	NA	0.566088	1.74353	0.702813	0.922822	0.702813	-1.29867	NA	0.017525	0.0631667	0.0205333	-0.0426333	0.767332	0.0175545	NA	FALSE
isoComp_00104422	geneComp_00013410	ENST00000483342.6	ENSG00000174365.20	control	SMG5_KD	SNHG11	lncRNA	retained_intron	41.7135	26.2609	33.944	1.30827	0.878578	0.370119	NA	4.87843	6.85006	5.31783	0.223779	0.499251	-0.364674	NA	0.124221	0.262767	0.156733	-0.106033	0.0175545	0.0175545	NA	FALSE
isoComp_00104424	geneComp_00013410	ENST00000656815.1	ENSG00000174365.20	control	SMG5_KD	SNHG11	lncRNA	lncRNA	41.7135	26.2609	33.944	1.30827	0.878578	0.370119	NA	16.3702	1.49995	7.87375	0.960314	0.710896	2.38438	NA	0.3672	0.0557333	0.2319	0.176167	0.391562	0.0175545	NA	FALSE
isoComp_00104426	geneComp_00013410	ENST00000657911.1	ENSG00000174365.20	control	SMG5_KD	SNHG11	lncRNA	lncRNA	41.7135	26.2609	33.944	1.30827	0.878578	0.370119	NA	8.06579	6.4215	8.03159	0.368825	0.970146	0.322325	NA	0.198813	0.247167	0.238267	-0.0089	1	0.0175545	NA	FALSE
isoComp_00104433	geneComp_00013410	ENST00000661733.1	ENSG00000174365.20	control	SMG5_KD	SNHG11	lncRNA	lncRNA	41.7135	26.2609	33.944	1.30827	0.878578	0.370119	NA	0.559645	1.43612	0.233863	0.341821	0.233863	-2.56805	NA	0.01605	0.0544667	0.00723333	-0.0472333	0.203238	0.0175545	NA	FALSE
isoComp_00104434	geneComp_00013410	ENST00000663763.1	ENSG00000174365.20	control	SMG5_KD	SNHG11	lncRNA	lncRNA	41.7135	26.2609	33.944	1.30827	0.878578	0.370119	NA	0.961776	1.15529	1.39706	0.3857	0.276774	0.271993	NA	0.0249042	0.0443333	0.0410333	-0.0033	1	0.0175545	NA	FALSE
isoComp_00104438	geneComp_00013410	ENST00000669083.1	ENSG00000174365.20	control	SMG5_KD	SNHG11	lncRNA	lncRNA	41.7135	26.2609	33.944	1.30827	0.878578	0.370119	NA	1.4621	0.347986	1.65811	0.196511	0.779341	2.22024	NA	0.0334833	0.0125667	0.0477333	0.0351667	0.785483	0.0175545	NA	FALSE
isoComp_00104441	geneComp_00013410	ENST00000670898.1	ENSG00000174365.20	control	SMG5_KD	SNHG11	lncRNA	retained_intron	41.7135	26.2609	33.944	1.30827	0.878578	0.370119	NA	1.95759	2.71609	3.57254	0.894686	0.775529	0.39415	NA	0.0519042	0.104167	0.104233	6.66667e-05	1	0.0175545	NA	FALSE
isoComp_00104492	geneComp_00013420	ENST00000472837.7	ENSG00000174428.18	control	SMG5_KD	GTF2IRD2B	protein_coding	protein_coding	3.55044	4.45712	2.91936	0.163567	1.7295	-0.608758	NA	0.645144	0	0.188507	0	0.0150209	4.31112	NA	0.223808	0	0.112167	0.112167	0.034665	0.034665	FALSE	FALSE
isoComp_00104494	geneComp_00013420	ENST00000614064.4	ENSG00000174428.18	control	SMG5_KD	GTF2IRD2B	protein_coding	protein_coding	3.55044	4.45712	2.91936	0.163567	1.7295	-0.608758	NA	1.95485	3.60707	1.76792	0.150804	1.76792	-1.02463	NA	0.444142	0.809933	0.277167	-0.532767	0.279811	0.034665	FALSE	FALSE
isoComp_00104495	geneComp_00013420	ENST00000617708.1	ENSG00000174428.18	control	SMG5_KD	GTF2IRD2B	protein_coding	retained_intron	3.55044	4.45712	2.91936	0.163567	1.7295	-0.608758	NA	0.0554616	0	0	0	0	0	NA	0.0196	0	0	0	NA	0.034665	NA	FALSE
isoComp_00104497	geneComp_00013420	ENST00000620662.1	ENSG00000174428.18	control	SMG5_KD	GTF2IRD2B	protein_coding	retained_intron	3.55044	4.45712	2.91936	0.163567	1.7295	-0.608758	NA	0.331062	0.202896	0.559173	0.126697	0.0408834	1.41872	NA	0.124129	0.0447667	0.361367	0.3166	0.400944	0.034665	NA	FALSE
isoComp_00104499	geneComp_00013420	ENST00000651028.1	ENSG00000174428.18	control	SMG5_KD	GTF2IRD2B	protein_coding	protein_coding	3.55044	4.45712	2.91936	0.163567	1.7295	-0.608758	NA	0.461083	0.616825	0.40376	0.020832	0.00518407	-0.599269	NA	0.156929	0.1385	0.249333	0.110833	0.953935	0.034665	FALSE	FALSE
isoComp_00104563	geneComp_00013429	ENST00000546627.1	ENSG00000174456.14	control	SMG5_KD	C12orf76	protein_coding	processed_transcript	21.7644	25.4609	13.967	0.37365	0.821365	-0.865799	NA	2.07536	1.15705	0.979916	0.491515	0.236505	-0.237489	NA	0.101771	0.0449333	0.0686	0.0236667	0.859342	1.9729e-05	NA	FALSE
isoComp_00104564	geneComp_00013429	ENST00000546651.3	ENSG00000174456.14	control	SMG5_KD	C12orf76	protein_coding	processed_transcript	21.7644	25.4609	13.967	0.37365	0.821365	-0.865799	NA	1.93249	2.27886	2.71593	0.114922	0.048075	0.252122	NA	0.0962042	0.0895667	0.195533	0.105967	1.9729e-05	1.9729e-05	NA	FALSE
isoComp_00104565	geneComp_00013429	ENST00000547573.1	ENSG00000174456.14	control	SMG5_KD	C12orf76	protein_coding	processed_transcript	21.7644	25.4609	13.967	0.37365	0.821365	-0.865799	NA	2.92935	2.10948	1.62957	0.317558	0.102422	-0.370394	NA	0.140592	0.0825333	0.1166	0.0340667	0.561918	1.9729e-05	NA	FALSE
isoComp_00104567	geneComp_00013429	ENST00000549724.2	ENSG00000174456.14	control	SMG5_KD	C12orf76	protein_coding	protein_coding	21.7644	25.4609	13.967	0.37365	0.821365	-0.865799	NA	7.58723	12.1045	5.22838	0.702695	0.22097	-1.20954	NA	0.334258	0.475767	0.3756	-0.100167	0.242787	1.9729e-05	FALSE	FALSE
isoComp_00104568	geneComp_00013429	ENST00000551185.2	ENSG00000174456.14	control	SMG5_KD	C12orf76	protein_coding	processed_transcript	21.7644	25.4609	13.967	0.37365	0.821365	-0.865799	NA	1.59754	0.7757	0.222409	0.46086	0.116564	-1.75731	NA	0.0690958	0.0307333	0.0152	-0.0155333	0.957465	1.9729e-05	NA	FALSE
isoComp_00104569	geneComp_00013429	ENST00000615315.1	ENSG00000174456.14	control	SMG5_KD	C12orf76	protein_coding	protein_coding	21.7644	25.4609	13.967	0.37365	0.821365	-0.865799	NA	5.5834	6.94466	3.17257	0.244539	0.201795	-1.12779	NA	0.255138	0.2729	0.2271	-0.0458	0.476722	1.9729e-05	FALSE	FALSE
isoComp_00106316	geneComp_00013729	ENST00000378180.8	ENSG00000176124.14	control	SMG5_KD	DLEU1	lncRNA	lncRNA	36.9844	43.255	38.8966	3.15659	1.38735	-0.153185	NA	22.5205	22.7214	25.777	0.79503	1.26544	0.181955	NA	0.617458	0.528167	0.663633	0.135467	0.0061305	1.41873e-28	NA	FALSE
isoComp_00106328	geneComp_00013729	ENST00000469754.3	ENSG00000176124.14	control	SMG5_KD	DLEU1	lncRNA	lncRNA	36.9844	43.255	38.8966	3.15659	1.38735	-0.153185	NA	4.06727	5.85362	5.77215	0.0766998	0.100343	-0.0201846	NA	0.106925	0.1369	0.1489	0.012	0.884697	1.41873e-28	NA	FALSE
isoComp_00106334	geneComp_00013729	ENST00000478860.5	ENSG00000176124.14	control	SMG5_KD	DLEU1	lncRNA	lncRNA	36.9844	43.255	38.8966	3.15659	1.38735	-0.153185	NA	1.61049	4.29408	0	0.802475	0	-8.74956	NA	0.040125	0.0980667	0	-0.0980667	1.41873e-28	1.41873e-28	NA	FALSE
isoComp_00106342	geneComp_00013729	ENST00000485007.5	ENSG00000176124.14	control	SMG5_KD	DLEU1	lncRNA	lncRNA	36.9844	43.255	38.8966	3.15659	1.38735	-0.153185	NA	0.568186	0.320941	0.499506	0.062367	0.119897	0.622524	NA	0.0161875	0.00743333	0.0126667	0.00523333	0.820763	1.41873e-28	NA	FALSE
isoComp_00106354	geneComp_00013729	ENST00000652773.1	ENSG00000176124.14	control	SMG5_KD	DLEU1	lncRNA	lncRNA	36.9844	43.255	38.8966	3.15659	1.38735	-0.153185	NA	3.90992	7.29264	2.11171	2.06472	1.20621	-1.78319	NA	0.0982125	0.163967	0.0532667	-0.1107	0.748234	1.41873e-28	NA	FALSE
isoComp_00106355	geneComp_00013729	ENST00000658634.1	ENSG00000176124.14	control	SMG5_KD	DLEU1	lncRNA	lncRNA	36.9844	43.255	38.8966	3.15659	1.38735	-0.153185	NA	0.810054	0.22843	0.675763	0.114215	0.145694	1.52414	NA	0.0230417	0.00506667	0.0171667	0.0121	0.552658	1.41873e-28	NA	FALSE
isoComp_00106356	geneComp_00013729	ENST00000659280.1	ENSG00000176124.14	control	SMG5_KD	DLEU1	lncRNA	lncRNA	36.9844	43.255	38.8966	3.15659	1.38735	-0.153185	NA	0.433336	0.504575	0.525601	0.162242	0.016256	0.0577788	NA	0.0118333	0.012	0.0135333	0.00153333	0.964545	1.41873e-28	NA	FALSE
isoComp_00106494	geneComp_00013754	ENST00000371408.7	ENSG00000176273.15	control	SMG5_KD	SLC35G1	protein_coding	protein_coding	32.1356	25.2453	28.4621	0.285472	0.764026	0.172963	NA	1.04176	1.23529	0.707546	1.06493	0.362617	-0.795333	NA	0.0331542	0.0487	0.0253333	-0.0233667	1	0.00509784	FALSE	TRUE
isoComp_00106495	geneComp_00013754	ENST00000427197.2	ENSG00000176273.15	control	SMG5_KD	SLC35G1	protein_coding	protein_coding	32.1356	25.2453	28.4621	0.285472	0.764026	0.172963	NA	7.60926	14.4264	12.2178	0.913924	0.871821	-0.23954	NA	0.250462	0.571867	0.428467	-0.1434	0.0701079	0.00509784	FALSE	TRUE
isoComp_00106496	geneComp_00013754	ENST00000483386.5	ENSG00000176273.15	control	SMG5_KD	SLC35G1	protein_coding	nonsense_mediated_decay	32.1356	25.2453	28.4621	0.285472	0.764026	0.172963	NA	16.7884	6.75901	10.7517	0.444739	0.254909	0.668895	NA	0.512554	0.267467	0.378367	0.1109	0.00509784	0.00509784	TRUE	TRUE
isoComp_00106497	geneComp_00013754	ENST00000494992.5	ENSG00000176273.15	control	SMG5_KD	SLC35G1	protein_coding	nonsense_mediated_decay	32.1356	25.2453	28.4621	0.285472	0.764026	0.172963	NA	0.667107	0.0590265	0.340714	0.0590265	0.179912	2.34507	NA	0.0200792	0.0024	0.0121667	0.00976667	0.866706	0.00509784	TRUE	TRUE
isoComp_00106498	geneComp_00013754	ENST00000603665.1	ENSG00000176273.15	control	SMG5_KD	SLC35G1	protein_coding	nonsense_mediated_decay	32.1356	25.2453	28.4621	0.285472	0.764026	0.172963	NA	0.952631	0.392728	0.204789	0.201093	0.204789	-0.906887	NA	0.0290583	0.0156667	0.00713333	-0.00853333	0.867097	0.00509784	TRUE	TRUE
isoComp_00106499	geneComp_00013754	ENST00000605679.5	ENSG00000176273.15	control	SMG5_KD	SLC35G1	protein_coding	nonsense_mediated_decay	32.1356	25.2453	28.4621	0.285472	0.764026	0.172963	NA	5.07642	2.37285	4.23945	0.137753	0.336298	0.834589	NA	0.154692	0.0939	0.148533	0.0546333	0.043382	0.00509784	TRUE	TRUE
isoComp_00107763	geneComp_00013983	ENST00000409003.5	ENSG00000177570.14	control	SMG5_KD	SAMD12	protein_coding	protein_coding	2.58794	1.59823	2.4948	0.0472769	0.160933	0.639221	NA	1.03625	0.877911	1.14076	0.0447628	0.0468336	0.374105	NA	0.409754	0.5513	0.4599	-0.0914	0.914413	0.0137079	FALSE	FALSE
isoComp_00107764	geneComp_00013983	ENST00000445741.6	ENSG00000177570.14	control	SMG5_KD	SAMD12	protein_coding	nonsense_mediated_decay	2.58794	1.59823	2.4948	0.0472769	0.160933	0.639221	NA	0.172923	0.0459396	0.157667	0.034606	0.0258273	1.58366	NA	0.0652292	0.0301	0.0646667	0.0345667	0.879682	0.0137079	TRUE	FALSE
isoComp_00107765	geneComp_00013983	ENST00000453675.7	ENSG00000177570.14	control	SMG5_KD	SAMD12	protein_coding	processed_transcript	2.58794	1.59823	2.4948	0.0472769	0.160933	0.639221	NA	0.258073	0.0183622	0.414378	0.0183622	0.0533932	3.90331	NA	0.0919792	0.0110667	0.1648	0.153733	0.0137079	0.0137079	NA	FALSE
isoComp_00107766	geneComp_00013983	ENST00000524796.6	ENSG00000177570.14	control	SMG5_KD	SAMD12	protein_coding	protein_coding	2.58794	1.59823	2.4948	0.0472769	0.160933	0.639221	NA	0.317825	0.349974	0.234126	0.177375	0.117161	-0.560268	NA	0.127221	0.2126	0.0929333	-0.119667	0.966033	0.0137079	FALSE	FALSE
isoComp_00107768	geneComp_00013983	ENST00000526765.6	ENSG00000177570.14	control	SMG5_KD	SAMD12	protein_coding	processed_transcript	2.58794	1.59823	2.4948	0.0472769	0.160933	0.639221	NA	0.12913	0.0303035	0.26584	0.0303035	0.0802828	2.77485	NA	0.0496625	0.0201333	0.103467	0.0833333	0.502742	0.0137079	NA	FALSE
isoComp_00107769	geneComp_00013983	ENST00000648422.1	ENSG00000177570.14	control	SMG5_KD	SAMD12	protein_coding	processed_transcript	2.58794	1.59823	2.4948	0.0472769	0.160933	0.639221	NA	0.521943	0.123264	0.0839386	0.00331169	0.00922784	-0.504499	NA	0.191217	0.0771333	0.0338667	-0.0432667	0.829979	0.0137079	NA	FALSE
isoComp_00107770	geneComp_00013983	ENST00000649198.1	ENSG00000177570.14	control	SMG5_KD	SAMD12	protein_coding	processed_transcript	2.58794	1.59823	2.4948	0.0472769	0.160933	0.639221	NA	0.0409156	0.0337699	0.0360096	0.0337699	0.0360096	0.0719953	NA	0.016625	0.0206667	0.0158333	-0.00483333	1	0.0137079	NA	FALSE
isoComp_00107771	geneComp_00013983	ENST00000649630.1	ENSG00000177570.14	control	SMG5_KD	SAMD12	protein_coding	processed_transcript	2.58794	1.59823	2.4948	0.0472769	0.160933	0.639221	NA	0.08859	0.108796	0.0539582	0.0711688	0.0539582	-0.89329	NA	0.0385292	0.0708667	0.0192	-0.0516667	0.909182	0.0137079	NA	FALSE
isoComp_00109237	geneComp_00014256	ENST00000317276.9	ENSG00000179094.16	control	SMG5_KD	PER1	protein_coding	protein_coding	9.19885	9.75302	9.46716	0.04703	0.371414	-0.0428736	NA	6.70735	7.91608	6.59988	0.107653	0.191131	-0.261984	NA	0.727692	0.8116	0.699167	-0.112433	0.244106	6.22289e-11	FALSE	FALSE
isoComp_00109239	geneComp_00014256	ENST00000577253.5	ENSG00000179094.16	control	SMG5_KD	PER1	protein_coding	protein_coding	9.19885	9.75302	9.46716	0.04703	0.371414	-0.0428736	NA	0.342388	0	0.946762	0	0.0162522	6.58009	NA	0.0413875	0	0.100433	0.100433	6.22289e-11	6.22289e-11	FALSE	FALSE
isoComp_00109240	geneComp_00014256	ENST00000577424.1	ENSG00000179094.16	control	SMG5_KD	PER1	protein_coding	retained_intron	9.19885	9.75302	9.46716	0.04703	0.371414	-0.0428736	NA	0.0961461	0.131315	0.0838809	0.131315	0.0838809	-0.590008	NA	0.0115667	0.0133667	0.00833333	-0.00503333	1	6.22289e-11	NA	FALSE
isoComp_00109242	geneComp_00014256	ENST00000578223.1	ENSG00000179094.16	control	SMG5_KD	PER1	protein_coding	retained_intron	9.19885	9.75302	9.46716	0.04703	0.371414	-0.0428736	NA	0.228067	0.133176	0.255466	0.133176	0.0782024	0.890738	NA	0.0240375	0.0135667	0.0264667	0.0129	0.751644	6.22289e-11	NA	FALSE
isoComp_00109243	geneComp_00014256	ENST00000578950.1	ENSG00000179094.16	control	SMG5_KD	PER1	protein_coding	retained_intron	9.19885	9.75302	9.46716	0.04703	0.371414	-0.0428736	NA	0.114207	0.0755405	0.166556	0.0755405	0.166556	1.04544	NA	0.0119458	0.0077	0.0174	0.0097	1	6.22289e-11	NA	FALSE
isoComp_00109244	geneComp_00014256	ENST00000579065.1	ENSG00000179094.16	control	SMG5_KD	PER1	protein_coding	retained_intron	9.19885	9.75302	9.46716	0.04703	0.371414	-0.0428736	NA	0.272443	0.0956136	0.0821299	0.0254017	0.0821299	-0.197055	NA	0.0284667	0.00976667	0.0086	-0.00116667	0.916909	6.22289e-11	NA	FALSE
isoComp_00109245	geneComp_00014256	ENST00000579098.1	ENSG00000179094.16	control	SMG5_KD	PER1	protein_coding	retained_intron	9.19885	9.75302	9.46716	0.04703	0.371414	-0.0428736	NA	0.100211	0.196764	0.26859	0.196764	0.168011	0.430158	NA	0.0102375	0.0201333	0.0277	0.00756667	0.925282	6.22289e-11	NA	FALSE
isoComp_00109246	geneComp_00014256	ENST00000579203.1	ENSG00000179094.16	control	SMG5_KD	PER1	protein_coding	retained_intron	9.19885	9.75302	9.46716	0.04703	0.371414	-0.0428736	NA	0.249883	0.244424	0.138101	0.0917868	0.138101	-0.780652	NA	0.0277125	0.0251667	0.0137333	-0.0114333	0.796197	6.22289e-11	NA	FALSE
isoComp_00109248	geneComp_00014256	ENST00000581395.5	ENSG00000179094.16	control	SMG5_KD	PER1	protein_coding	nonsense_mediated_decay	9.19885	9.75302	9.46716	0.04703	0.371414	-0.0428736	NA	0.196926	0.355964	0.171635	0.0243014	0.0273868	-1.01066	NA	0.0214917	0.0365333	0.0182	-0.0183333	0.706866	6.22289e-11	TRUE	FALSE
isoComp_00109251	geneComp_00014256	ENST00000583677.1	ENSG00000179094.16	control	SMG5_KD	PER1	protein_coding	retained_intron	9.19885	9.75302	9.46716	0.04703	0.371414	-0.0428736	NA	0.201148	0.197875	0.0423603	0.0622011	0.0423603	-1.98917	NA	0.0218167	0.0202667	0.00443333	-0.0158333	0.591199	6.22289e-11	NA	FALSE
isoComp_00109253	geneComp_00014256	ENST00000585095.1	ENSG00000179094.16	control	SMG5_KD	PER1	protein_coding	retained_intron	9.19885	9.75302	9.46716	0.04703	0.371414	-0.0428736	NA	0.49315	0.406274	0.59714	0.261454	0.0726839	0.544496	NA	0.0517417	0.0419333	0.0629333	0.021	0.895508	6.22289e-11	NA	FALSE
isoComp_00109524	geneComp_00014310	ENST00000366531.7	ENSG00000179397.18	control	SMG5_KD	CATSPERE	protein_coding	protein_coding	7.51634	1.11482	1.16367	0.150404	0.0606078	0.0613343	NA	1.1613	0.283635	0.279423	0.185398	0.122898	-0.0208446	NA	0.206525	0.223033	0.249	0.0259667	0.983537	0.0404323	FALSE	FALSE
isoComp_00109525	geneComp_00014310	ENST00000366533.8	ENSG00000179397.18	control	SMG5_KD	CATSPERE	protein_coding	protein_coding	7.51634	1.11482	1.16367	0.150404	0.0606078	0.0613343	NA	1.12692	0.111081	0.192566	0.0572787	0.0581595	0.742421	NA	0.140171	0.109133	0.171333	0.0622	0.961202	0.0404323	TRUE	FALSE
isoComp_00109526	geneComp_00014310	ENST00000366534.9	ENSG00000179397.18	control	SMG5_KD	CATSPERE	protein_coding	protein_coding	7.51634	1.11482	1.16367	0.150404	0.0606078	0.0613343	NA	0.122887	0.159613	0	0.00855681	0	-4.08418	NA	0.0280292	0.147067	0	-0.147067	0.0404323	0.0404323	FALSE	FALSE
isoComp_00109527	geneComp_00014310	ENST00000428042.1	ENSG00000179397.18	control	SMG5_KD	CATSPERE	protein_coding	protein_coding	7.51634	1.11482	1.16367	0.150404	0.0606078	0.0613343	NA	2.73885	0.292558	0.208179	0.0734141	0.0773438	-0.471698	NA	0.30155	0.275367	0.174433	-0.100933	0.927905	0.0404323	FALSE	FALSE
isoComp_00109528	geneComp_00014310	ENST00000464170.1	ENSG00000179397.18	control	SMG5_KD	CATSPERE	protein_coding	processed_transcript	7.51634	1.11482	1.16367	0.150404	0.0606078	0.0613343	NA	0.266751	0.138079	0.0622526	0.0704938	0.0622526	-1.03524	NA	0.0548792	0.135067	0.0485667	-0.0865	0.904716	0.0404323	NA	FALSE
isoComp_00109529	geneComp_00014310	ENST00000473875.5	ENSG00000179397.18	control	SMG5_KD	CATSPERE	protein_coding	processed_transcript	7.51634	1.11482	1.16367	0.150404	0.0606078	0.0613343	NA	0.319592	0.0609251	0.091781	0.00922798	0.0615604	0.5211	NA	0.055725	0.0552333	0.0748	0.0195667	1	0.0404323	NA	FALSE
isoComp_00109530	geneComp_00014310	ENST00000478554.5	ENSG00000179397.18	control	SMG5_KD	CATSPERE	protein_coding	processed_transcript	7.51634	1.11482	1.16367	0.150404	0.0606078	0.0613343	NA	1.71632	0.0689292	0.329469	0.0689292	0.0315094	2.10465	NA	0.2097	0.0551	0.2819	0.2268	0.37037	0.0404323	NA	FALSE
isoComp_00110086	geneComp_00014408	ENST00000368887.7	ENSG00000179988.14	control	SMG5_KD	PSTK	protein_coding	protein_coding	33.2536	16.2279	23.2443	1.15718	0.414442	0.518131	NA	3.04677	1.57783	2.10695	0.13841	0.200089	0.414931	NA	0.0936083	0.0974	0.0909667	-0.00643333	0.966887	6.71393e-11	FALSE	FALSE
isoComp_00110087	geneComp_00014408	ENST00000405485.2	ENSG00000179988.14	control	SMG5_KD	PSTK	protein_coding	protein_coding	33.2536	16.2279	23.2443	1.15718	0.414442	0.518131	NA	0.683468	0	1.97253	0	0.439881	7.6312	NA	0.0236292	0	0.0855667	0.0855667	6.71393e-11	6.71393e-11	FALSE	FALSE
isoComp_00110088	geneComp_00014408	ENST00000406217.7	ENSG00000179988.14	control	SMG5_KD	PSTK	protein_coding	protein_coding	33.2536	16.2279	23.2443	1.15718	0.414442	0.518131	NA	4.38983	5.81647	3.96648	0.522347	0.466085	-0.551129	NA	0.155279	0.358833	0.170033	-0.1888	2.51806e-06	6.71393e-11	FALSE	FALSE
isoComp_00110089	geneComp_00014408	ENST00000465232.5	ENSG00000179988.14	control	SMG5_KD	PSTK	protein_coding	processed_transcript	33.2536	16.2279	23.2443	1.15718	0.414442	0.518131	NA	5.75748	3.2937	4.11164	0.108976	0.446728	0.319135	NA	0.171225	0.204133	0.177267	-0.0268667	0.873559	6.71393e-11	NA	FALSE
isoComp_00110090	geneComp_00014408	ENST00000483455.5	ENSG00000179988.14	control	SMG5_KD	PSTK	protein_coding	processed_transcript	33.2536	16.2279	23.2443	1.15718	0.414442	0.518131	NA	16.5487	3.4583	9.29286	0.499453	0.676029	1.42345	NA	0.470808	0.2109	0.3991	0.1882	9.75091e-05	6.71393e-11	NA	FALSE
isoComp_00110091	geneComp_00014408	ENST00000483755.5	ENSG00000179988.14	control	SMG5_KD	PSTK	protein_coding	processed_transcript	33.2536	16.2279	23.2443	1.15718	0.414442	0.518131	NA	0.810126	0.0750396	0.0688466	0.0750396	0.0688466	-0.109086	NA	0.0190833	0.00413333	0.00296667	-0.00116667	1	6.71393e-11	NA	FALSE
isoComp_00110092	geneComp_00014408	ENST00000493461.1	ENSG00000179988.14	control	SMG5_KD	PSTK	protein_coding	retained_intron	33.2536	16.2279	23.2443	1.15718	0.414442	0.518131	NA	0.522833	0.574553	0.608104	0.0254126	0.0532039	0.0805169	NA	0.0181333	0.0357333	0.0261333	-0.0096	0.862185	6.71393e-11	NA	FALSE
isoComp_00110094	geneComp_00014408	ENST00000497219.5	ENSG00000179988.14	control	SMG5_KD	PSTK	protein_coding	processed_transcript	33.2536	16.2279	23.2443	1.15718	0.414442	0.518131	NA	1.15889	1.10049	1.05812	0.0256551	0.153607	-0.0561236	NA	0.038375	0.0683	0.0455	-0.0228	0.56684	6.71393e-11	NA	FALSE
isoComp_00110638	geneComp_00014551	ENST00000328705.7	ENSG00000180881.19	control	SMG5_KD	CAPS2	protein_coding	nonsense_mediated_decay	7.95294	3.80649	5.9002	0.571512	0.135834	0.630959	NA	0.56953	0.796114	0.179211	0.0952059	0.127952	-2.09099	NA	0.0866792	0.224867	0.0314	-0.193467	0.177265	1.90067e-07	TRUE	TRUE
isoComp_00110639	geneComp_00014551	ENST00000336815.10	ENSG00000180881.19	control	SMG5_KD	CAPS2	protein_coding	nonsense_mediated_decay	7.95294	3.80649	5.9002	0.571512	0.135834	0.630959	NA	0.740299	0.243537	0.257367	0.243537	0.144264	0.0766244	NA	0.0808708	0.0496333	0.0435333	-0.0061	0.920362	1.90067e-07	TRUE	TRUE
isoComp_00110640	geneComp_00014551	ENST00000393284.7	ENSG00000180881.19	control	SMG5_KD	CAPS2	protein_coding	protein_coding	7.95294	3.80649	5.9002	0.571512	0.135834	0.630959	NA	0.850555	0	0.960554	0	0.160427	6.60074	NA	0.102758	0	0.162067	0.162067	1.90067e-07	1.90067e-07	FALSE	TRUE
isoComp_00110642	geneComp_00014551	ENST00000409445.7	ENSG00000180881.19	control	SMG5_KD	CAPS2	protein_coding	protein_coding	7.95294	3.80649	5.9002	0.571512	0.135834	0.630959	NA	0.189154	0.160206	0.12748	0.139768	0.0638622	-0.308059	NA	0.028	0.0442667	0.0212	-0.0230667	1	1.90067e-07	FALSE	TRUE
isoComp_00110643	geneComp_00014551	ENST00000409799.5	ENSG00000180881.19	control	SMG5_KD	CAPS2	protein_coding	protein_coding	7.95294	3.80649	5.9002	0.571512	0.135834	0.630959	NA	0.728192	0.230664	0.583509	0.148778	0.073216	1.30225	NA	0.0955958	0.0692333	0.0993667	0.0301333	0.893722	1.90067e-07	FALSE	TRUE
isoComp_00110644	geneComp_00014551	ENST00000436898.5	ENSG00000180881.19	control	SMG5_KD	CAPS2	protein_coding	protein_coding	7.95294	3.80649	5.9002	0.571512	0.135834	0.630959	NA	0.109245	0	0.0799306	0	0.0484301	3.16881	NA	0.012925	0	0.0133667	0.0133667	0.860739	1.90067e-07	FALSE	TRUE
isoComp_00110645	geneComp_00014551	ENST00000486196.1	ENSG00000180881.19	control	SMG5_KD	CAPS2	protein_coding	processed_transcript	7.95294	3.80649	5.9002	0.571512	0.135834	0.630959	NA	2.15522	0.387139	1.73746	0.274931	0.205927	2.13755	NA	0.2444	0.0895	0.293867	0.204367	0.502649	1.90067e-07	NA	TRUE
isoComp_00110646	geneComp_00014551	ENST00000493070.1	ENSG00000180881.19	control	SMG5_KD	CAPS2	protein_coding	retained_intron	7.95294	3.80649	5.9002	0.571512	0.135834	0.630959	NA	0.205427	0.217953	0	0.168465	0	-4.51067	NA	0.0274375	0.049	0	-0.049	0.531106	1.90067e-07	NA	TRUE
isoComp_00110647	geneComp_00014551	ENST00000547320.1	ENSG00000180881.19	control	SMG5_KD	CAPS2	protein_coding	processed_transcript	7.95294	3.80649	5.9002	0.571512	0.135834	0.630959	NA	1.48445	0.747044	1.1028	0.156151	0.0823219	0.555746	NA	0.183017	0.1988	0.187267	-0.0115333	0.997069	1.90067e-07	NA	TRUE
isoComp_00110648	geneComp_00014551	ENST00000548035.1	ENSG00000180881.19	control	SMG5_KD	CAPS2	protein_coding	processed_transcript	7.95294	3.80649	5.9002	0.571512	0.135834	0.630959	NA	0.096406	0.137921	0.0456305	0.0329703	0.0456305	-1.41088	NA	0.0146375	0.0369333	0.00806667	-0.0288667	0.613348	1.90067e-07	NA	TRUE
isoComp_00110649	geneComp_00014551	ENST00000548958.2	ENSG00000180881.19	control	SMG5_KD	CAPS2	protein_coding	processed_transcript	7.95294	3.80649	5.9002	0.571512	0.135834	0.630959	NA	0.660428	0.710215	0.791793	0.057765	0.134468	0.154801	NA	0.102575	0.193633	0.133733	-0.0599	0.811282	1.90067e-07	NA	TRUE
isoComp_00110650	geneComp_00014551	ENST00000551829.5	ENSG00000180881.19	control	SMG5_KD	CAPS2	protein_coding	protein_coding	7.95294	3.80649	5.9002	0.571512	0.135834	0.630959	NA	0.0797577	0.103193	0.0344653	0.103193	0.0344653	-1.34803	NA	0.0125	0.0292333	0.0061	-0.0231333	0.996272	1.90067e-07	FALSE	TRUE
isoComp_00111134	geneComp_00014643	ENST00000376955.8	ENSG00000181513.14	control	SMG5_KD	ACBD4	protein_coding	protein_coding	6.96347	8.03406	7.65843	0.31173	0.505042	-0.068993	NA	1.07749	1.39679	0.929833	0.291899	0.200356	-0.581935	NA	0.156717	0.1738	0.118833	-0.0549667	0.862291	4.54306e-14	FALSE	FALSE
isoComp_00111135	geneComp_00014643	ENST00000398322.7	ENSG00000181513.14	control	SMG5_KD	ACBD4	protein_coding	protein_coding	6.96347	8.03406	7.65843	0.31173	0.505042	-0.068993	NA	2.32479	2.63672	2.17712	0.0663008	0.0712391	-0.275171	NA	0.334817	0.328533	0.286433	-0.0421	0.890324	4.54306e-14	FALSE	FALSE
isoComp_00111137	geneComp_00014643	ENST00000585553.5	ENSG00000181513.14	control	SMG5_KD	ACBD4	protein_coding	retained_intron	6.96347	8.03406	7.65843	0.31173	0.505042	-0.068993	NA	1.10413	0.984717	1.15263	0.30804	0.197172	0.225039	NA	0.159646	0.125033	0.153333	0.0283	0.961007	4.54306e-14	NA	FALSE
isoComp_00111139	geneComp_00014643	ENST00000586346.5	ENSG00000181513.14	control	SMG5_KD	ACBD4	protein_coding	protein_coding	6.96347	8.03406	7.65843	0.31173	0.505042	-0.068993	NA	0.287992	0	1.25715	0	0.0955422	6.98544	NA	0.0396792	0	0.165833	0.165833	4.54306e-14	4.54306e-14	FALSE	FALSE
isoComp_00111141	geneComp_00014643	ENST00000587976.5	ENSG00000181513.14	control	SMG5_KD	ACBD4	protein_coding	processed_transcript	6.96347	8.03406	7.65843	0.31173	0.505042	-0.068993	NA	0.30593	0.385884	0.30496	0.0555355	0.127762	-0.329909	NA	0.0434125	0.0476333	0.0383667	-0.00926667	0.965765	4.54306e-14	NA	FALSE
isoComp_00111144	geneComp_00014643	ENST00000590289.5	ENSG00000181513.14	control	SMG5_KD	ACBD4	protein_coding	retained_intron	6.96347	8.03406	7.65843	0.31173	0.505042	-0.068993	NA	0.726696	0.443097	0.400717	0.0943491	0.239749	-0.141678	NA	0.106604	0.0549333	0.0522667	-0.00266667	0.965198	4.54306e-14	NA	FALSE
isoComp_00111145	geneComp_00014643	ENST00000591136.1	ENSG00000181513.14	control	SMG5_KD	ACBD4	protein_coding	processed_transcript	6.96347	8.03406	7.65843	0.31173	0.505042	-0.068993	NA	0.125946	0.299809	0.180144	0.073283	0.0617079	-0.704285	NA	0.0183083	0.0371333	0.0241667	-0.0129667	0.925574	4.54306e-14	NA	FALSE
isoComp_00111146	geneComp_00014643	ENST00000591859.5	ENSG00000181513.14	control	SMG5_KD	ACBD4	protein_coding	protein_coding	6.96347	8.03406	7.65843	0.31173	0.505042	-0.068993	NA	0.714207	1.67061	0.686983	0.252424	0.183886	-1.26979	NA	0.100533	0.2064	0.0887333	-0.117667	0.151115	4.54306e-14	FALSE	FALSE
isoComp_00111147	geneComp_00014643	ENST00000592162.5	ENSG00000181513.14	control	SMG5_KD	ACBD4	protein_coding	protein_coding	6.96347	8.03406	7.65843	0.31173	0.505042	-0.068993	NA	0.110632	0	0.327206	0	0.111012	5.07556	NA	0.0142375	0	0.0410667	0.0410667	0.015069	4.54306e-14	FALSE	FALSE
isoComp_00114681	geneComp_00015315	ENST00000327669.5	ENSG00000184731.6	control	SMG5_KD	FAM110C	protein_coding	protein_coding	1.54186	1.75968	1.57728	0.101871	0.110073	-0.156934	NA	1.10927	1.44817	1.52886	0.0604387	0.0616623	0.0777102	NA	0.724888	0.8246	0.973067	0.148467	0.0462178	0.0462178	FALSE	FALSE
isoComp_00114682	geneComp_00015315	ENST00000460464.1	ENSG00000184731.6	control	SMG5_KD	FAM110C	protein_coding	processed_transcript	1.54186	1.75968	1.57728	0.101871	0.110073	-0.156934	NA	0.35954	0.311515	0.0484148	0.0415343	0.0484148	-2.46048	NA	0.223704	0.1754	0.0269333	-0.148467	0.376557	0.0462178	NA	FALSE
isoComp_00114683	geneComp_00015315	ENST00000461026.1	ENSG00000184731.6	control	SMG5_KD	FAM110C	protein_coding	processed_transcript	1.54186	1.75968	1.57728	0.101871	0.110073	-0.156934	NA	0.073049	0	0	0	0	0	NA	0.0514083	0	0	0	NA	0.0462178	NA	FALSE
isoComp_00115426	geneComp_00015459	ENST00000215838.8	ENSG00000185339.9	control	SMG5_KD	TCN2	protein_coding	protein_coding	2.19878	1.20961	1.6932	0.0445044	0.170239	0.481835	NA	0.96742	0.756191	0.772276	0.257434	0.148913	0.0299726	NA	0.462979	0.638067	0.482	-0.156067	0.953935	9.56279e-05	FALSE	FALSE
isoComp_00115427	geneComp_00015459	ENST00000405742.7	ENSG00000185339.9	control	SMG5_KD	TCN2	protein_coding	protein_coding	2.19878	1.20961	1.6932	0.0445044	0.170239	0.481835	NA	0.152854	0.333306	0	0.333306	0	-5.10142	NA	0.0756167	0.257233	0	-0.257233	0.962837	9.56279e-05	FALSE	FALSE
isoComp_00115428	geneComp_00015459	ENST00000407817.3	ENSG00000185339.9	control	SMG5_KD	TCN2	protein_coding	protein_coding	2.19878	1.20961	1.6932	0.0445044	0.170239	0.481835	NA	0.234259	0	0.276321	0	0.157021	4.83956	NA	0.100671	0	0.152033	0.152033	0.584142	9.56279e-05	FALSE	FALSE
isoComp_00115429	geneComp_00015459	ENST00000423350.1	ENSG00000185339.9	control	SMG5_KD	TCN2	protein_coding	retained_intron	2.19878	1.20961	1.6932	0.0445044	0.170239	0.481835	NA	0.61962	0	0.511758	0	0.108158	5.70531	NA	0.260892	0	0.2952	0.2952	9.56279e-05	9.56279e-05	NA	FALSE
isoComp_00115430	geneComp_00015459	ENST00000450638.5	ENSG00000185339.9	control	SMG5_KD	TCN2	protein_coding	protein_coding	2.19878	1.20961	1.6932	0.0445044	0.170239	0.481835	NA	0.0282681	0.120108	0	0.120108	0	-3.70164	NA	0.0186125	0.1047	0	-0.1047	0.959271	9.56279e-05	FALSE	FALSE
isoComp_00115431	geneComp_00015459	ENST00000471659.1	ENSG00000185339.9	control	SMG5_KD	TCN2	protein_coding	retained_intron	2.19878	1.20961	1.6932	0.0445044	0.170239	0.481835	NA	0.1576	0	0.132848	0	0.0737179	3.8364	NA	0.0670208	0	0.0708	0.0708	0.703142	9.56279e-05	NA	FALSE
isoComp_00115432	geneComp_00015459	ENST00000493542.1	ENSG00000185339.9	control	SMG5_KD	TCN2	protein_coding	retained_intron	2.19878	1.20961	1.6932	0.0445044	0.170239	0.481835	NA	0.0387628	0	0	0	0	0	NA	0.0142125	0	0	0	NA	9.56279e-05	NA	FALSE
isoComp_00115774	geneComp_00015506	ENST00000327443.9	ENSG00000185591.10	control	SMG5_KD	SP1	protein_coding	protein_coding	33.0891	37.4969	41.4377	1.68823	0.795303	0.144137	NA	20.522	14.6041	23.9291	1.66955	1.02674	0.712008	NA	0.625988	0.387167	0.577033	0.189867	2.28771e-05	2.28771e-05	FALSE	FALSE
isoComp_00115775	geneComp_00015506	ENST00000426431.2	ENSG00000185591.10	control	SMG5_KD	SP1	protein_coding	protein_coding	33.0891	37.4969	41.4377	1.68823	0.795303	0.144137	NA	11.2749	20.9385	15.729	0.531904	0.917179	-0.412498	NA	0.335213	0.561133	0.3804	-0.180733	0.00315624	2.28771e-05	FALSE	FALSE
isoComp_00115776	geneComp_00015506	ENST00000548560.1	ENSG00000185591.10	control	SMG5_KD	SP1	protein_coding	protein_coding	33.0891	37.4969	41.4377	1.68823	0.795303	0.144137	NA	0.59018	0.778264	0.586831	0.0977768	0.218021	-0.401355	NA	0.018	0.0209667	0.0141	-0.00686667	0.908519	2.28771e-05	FALSE	FALSE
isoComp_00115777	geneComp_00015506	ENST00000551969.5	ENSG00000185591.10	control	SMG5_KD	SP1	protein_coding	protein_coding	33.0891	37.4969	41.4377	1.68823	0.795303	0.144137	NA	0.702106	1.17607	1.19276	0.292703	0.400789	0.0201622	NA	0.0208042	0.0308	0.0284333	-0.00236667	0.990428	2.28771e-05	FALSE	FALSE
isoComp_00116685	geneComp_00015670	ENST00000369254.5	ENSG00000186231.17	control	SMG5_KD	KLHL32	protein_coding	protein_coding	1.09837	0.71557	1.23363	0.0537041	0.118533	0.777369	NA	0.0790335	0	0.324731	0	0.125358	5.06493	NA	0.0629417	0	0.251433	0.251433	0.0388204	0.0388204	TRUE	TRUE
isoComp_00116686	geneComp_00015670	ENST00000369261.9	ENSG00000186231.17	control	SMG5_KD	KLHL32	protein_coding	protein_coding	1.09837	0.71557	1.23363	0.0537041	0.118533	0.777369	NA	0.823787	0.478341	0.862276	0.0510087	0.0524013	0.836896	NA	0.752258	0.686133	0.7093	0.0231667	1	0.0388204	FALSE	TRUE
isoComp_00116687	geneComp_00015670	ENST00000447886.1	ENSG00000186231.17	control	SMG5_KD	KLHL32	protein_coding	protein_coding	1.09837	0.71557	1.23363	0.0537041	0.118533	0.777369	NA	0.0215863	0.0874041	0	0.0440411	0	-3.28398	NA	0.0226458	0.114767	0	-0.114767	0.603149	0.0388204	FALSE	TRUE
isoComp_00116688	geneComp_00015670	ENST00000536676.5	ENSG00000186231.17	control	SMG5_KD	KLHL32	protein_coding	protein_coding	1.09837	0.71557	1.23363	0.0537041	0.118533	0.777369	NA	0.0118054	0.0604021	0.0174734	0.0604021	0.0174734	-1.35759	NA	0.0138125	0.0825667	0.0160333	-0.0665333	0.982906	0.0388204	FALSE	TRUE
isoComp_00116689	geneComp_00015670	ENST00000539200.5	ENSG00000186231.17	control	SMG5_KD	KLHL32	protein_coding	protein_coding	1.09837	0.71557	1.23363	0.0537041	0.118533	0.777369	NA	0.0157742	0	0	0	0	0	NA	0.0143542	0	0	0	NA	0.0388204	FALSE	TRUE
isoComp_00116690	geneComp_00015670	ENST00000544166.5	ENSG00000186231.17	control	SMG5_KD	KLHL32	protein_coding	protein_coding	1.09837	0.71557	1.23363	0.0537041	0.118533	0.777369	NA	0.0805153	0.0474749	0	0.0474749	0	-2.52293	NA	0.075025	0.0593667	0	-0.0593667	0.957963	0.0388204	FALSE	TRUE
isoComp_00116691	geneComp_00015670	ENST00000620278.1	ENSG00000186231.17	control	SMG5_KD	KLHL32	protein_coding	protein_coding	1.09837	0.71557	1.23363	0.0537041	0.118533	0.777369	NA	0.065873	0.0419476	0.0291478	0.0255603	0.015303	-0.408128	NA	0.0589625	0.0571333	0.0232333	-0.0339	0.923467	0.0388204	FALSE	TRUE
isoComp_00116711	geneComp_00015675	ENST00000307658.11	ENSG00000186272.12	control	SMG5_KD	ZNF17	protein_coding	protein_coding	5.94761	6.82569	6.77773	0.257471	0.285841	-0.0101584	NA	4.21085	3.88673	4.83139	0.168349	0.293725	0.313157	NA	0.719371	0.5696	0.718767	0.149167	0.473192	0.0292113	FALSE	FALSE
isoComp_00116712	geneComp_00015675	ENST00000595162.5	ENSG00000186272.12	control	SMG5_KD	ZNF17	protein_coding	nonsense_mediated_decay	5.94761	6.82569	6.77773	0.257471	0.285841	-0.0101584	NA	0.237244	0.208171	0.32247	0.05118	0.145412	0.607765	NA	0.0396958	0.031	0.0478	0.0168	0.966084	0.0292113	TRUE	FALSE
isoComp_00116713	geneComp_00015675	ENST00000595206.1	ENSG00000186272.12	control	SMG5_KD	ZNF17	protein_coding	processed_transcript	5.94761	6.82569	6.77773	0.257471	0.285841	-0.0101584	NA	0.190464	0.107316	0.165271	0.0563696	0.165271	0.57919	NA	0.0306542	0.0153333	0.0225	0.00716667	0.964545	0.0292113	NA	FALSE
isoComp_00116714	geneComp_00015675	ENST00000597350.1	ENSG00000186272.12	control	SMG5_KD	ZNF17	protein_coding	protein_coding	5.94761	6.82569	6.77773	0.257471	0.285841	-0.0101584	NA	0.336694	0.497767	0.348223	0.183079	0.0329099	-0.503306	NA	0.0565458	0.0718333	0.0511333	-0.0207	0.976606	0.0292113	FALSE	FALSE
isoComp_00116715	geneComp_00015675	ENST00000599867.1	ENSG00000186272.12	control	SMG5_KD	ZNF17	protein_coding	processed_transcript	5.94761	6.82569	6.77773	0.257471	0.285841	-0.0101584	NA	0.229363	0.35609	0.397824	0.139397	0.293708	0.155748	NA	0.0343667	0.0527	0.0556	0.0029	0.972189	0.0292113	NA	FALSE
isoComp_00116716	geneComp_00015675	ENST00000601808.1	ENSG00000186272.12	control	SMG5_KD	ZNF17	protein_coding	protein_coding	5.94761	6.82569	6.77773	0.257471	0.285841	-0.0101584	NA	0.629985	1.57717	0.595641	0.197593	0.104085	-1.38992	NA	0.100058	0.2315	0.0869333	-0.144567	0.0292113	0.0292113	FALSE	FALSE
isoComp_00116717	geneComp_00015675	ENST00000602050.1	ENSG00000186272.12	control	SMG5_KD	ZNF17	protein_coding	retained_intron	5.94761	6.82569	6.77773	0.257471	0.285841	-0.0101584	NA	0.113006	0.192447	0.116914	0.0324962	0.0410551	-0.6737	NA	0.0193	0.028	0.0172333	-0.0107667	0.919998	0.0292113	NA	FALSE
isoComp_00116894	geneComp_00015711	ENST00000396048.6	ENSG00000186446.12	control	SMG5_KD	ZNF501	protein_coding	protein_coding	2.96731	2.2314	3.44541	0.0704859	0.155845	0.624455	NA	0.227874	0.430735	0.659595	0.217237	0.1403	0.603378	NA	0.0766833	0.190833	0.1952	0.00436667	0.986073	7.13928e-05	FALSE	FALSE
isoComp_00116895	geneComp_00015711	ENST00000484233.1	ENSG00000186446.12	control	SMG5_KD	ZNF501	protein_coding	processed_transcript	2.96731	2.2314	3.44541	0.0704859	0.155845	0.624455	NA	0.297254	0	0.535534	0	0.0434966	5.7696	NA	0.0982042	0	0.156233	0.156233	7.13928e-05	7.13928e-05	NA	FALSE
isoComp_00116896	geneComp_00015711	ENST00000486486.1	ENSG00000186446.12	control	SMG5_KD	ZNF501	protein_coding	retained_intron	2.96731	2.2314	3.44541	0.0704859	0.155845	0.624455	NA	0.221921	0.147362	0.482554	0.0216689	0.220281	1.6462	NA	0.0693333	0.066	0.135533	0.0695333	0.942342	7.13928e-05	NA	FALSE
isoComp_00116897	geneComp_00015711	ENST00000620116.5	ENSG00000186446.12	control	SMG5_KD	ZNF501	protein_coding	protein_coding	2.96731	2.2314	3.44541	0.0704859	0.155845	0.624455	NA	2.22026	1.6533	1.76772	0.217708	0.0843975	0.0959793	NA	0.755783	0.743167	0.513033	-0.230133	0.547037	7.13928e-05	FALSE	FALSE
isoComp_00117786	geneComp_00015876	ENST00000335504.9	ENSG00000187243.16	control	SMG5_KD	MAGED4B	protein_coding	protein_coding	10.2629	11.92	10.4164	0.407987	0.281858	-0.194352	NA	4.39527	7.17486	5.00565	0.311241	0.380133	-0.518524	NA	0.4422	0.602767	0.483033	-0.119733	0.465051	2.92202e-06	FALSE	TRUE
isoComp_00117787	geneComp_00015876	ENST00000360134.10	ENSG00000187243.16	control	SMG5_KD	MAGED4B	protein_coding	protein_coding	10.2629	11.92	10.4164	0.407987	0.281858	-0.194352	NA	0.651806	1.0777	0.892217	0.333657	0.109432	-0.269729	NA	0.0599083	0.0901	0.0860333	-0.00406667	1	2.92202e-06	FALSE	TRUE
isoComp_00117788	geneComp_00015876	ENST00000470594.5	ENSG00000187243.16	control	SMG5_KD	MAGED4B	protein_coding	retained_intron	10.2629	11.92	10.4164	0.407987	0.281858	-0.194352	NA	1.35522	1.95582	1.13634	0.277899	0.597263	-0.778097	NA	0.133392	0.165633	0.106167	-0.0594667	0.918031	2.92202e-06	NA	TRUE
isoComp_00117790	geneComp_00015876	ENST00000481096.6	ENSG00000187243.16	control	SMG5_KD	MAGED4B	protein_coding	retained_intron	10.2629	11.92	10.4164	0.407987	0.281858	-0.194352	NA	0.270736	0.37669	0.241551	0.0246975	0.120981	-0.620322	NA	0.0258417	0.0315333	0.0234667	-0.00806667	0.954005	2.92202e-06	NA	TRUE
isoComp_00117792	geneComp_00015876	ENST00000485287.5	ENSG00000187243.16	control	SMG5_KD	MAGED4B	protein_coding	protein_coding	10.2629	11.92	10.4164	0.407987	0.281858	-0.194352	NA	0.439598	0.29571	0.483116	0.0717797	0.074974	0.689765	NA	0.043875	0.0252667	0.0467667	0.0215	0.77688	2.92202e-06	FALSE	TRUE
isoComp_00117794	geneComp_00015876	ENST00000486469.1	ENSG00000187243.16	control	SMG5_KD	MAGED4B	protein_coding	processed_transcript	10.2629	11.92	10.4164	0.407987	0.281858	-0.194352	NA	0.172734	0.290475	0	0.21621	0	-4.90917	NA	0.0149208	0.0241333	0	-0.0241333	0.611252	2.92202e-06	NA	TRUE
isoComp_00117795	geneComp_00015876	ENST00000490581.6	ENSG00000187243.16	control	SMG5_KD	MAGED4B	protein_coding	nonsense_mediated_decay	10.2629	11.92	10.4164	0.407987	0.281858	-0.194352	NA	1.10437	0	1.6471	0	0.570875	7.37252	NA	0.110725	0	0.160133	0.160133	2.92202e-06	2.92202e-06	TRUE	TRUE
isoComp_00117796	geneComp_00015876	ENST00000497164.5	ENSG00000187243.16	control	SMG5_KD	MAGED4B	protein_coding	protein_coding	10.2629	11.92	10.4164	0.407987	0.281858	-0.194352	NA	1.56281	0.748736	1.01042	0.748736	0.537195	0.427493	NA	0.144304	0.0605333	0.0944	0.0338667	0.840333	2.92202e-06	FALSE	TRUE
isoComp_00117797	geneComp_00015876	ENST00000514560.1	ENSG00000187243.16	control	SMG5_KD	MAGED4B	protein_coding	retained_intron	10.2629	11.92	10.4164	0.407987	0.281858	-0.194352	NA	0.226123	0	0	0	0	0	NA	0.0172167	0	0	0	NA	2.92202e-06	NA	TRUE
isoComp_00117844	geneComp_00015888	ENST00000354212.9	ENSG00000187391.21	control	SMG5_KD	MAGI2	protein_coding	protein_coding	1.54172	1.44139	1.61226	0.0772875	0.12304	0.160572	NA	0.32737	0	0.284494	0	0.0637858	4.88017	NA	0.215908	0	0.1837	0.1837	0.0167415	0.000565557	FALSE	FALSE
isoComp_00117845	geneComp_00015888	ENST00000419488.5	ENSG00000187391.21	control	SMG5_KD	MAGI2	protein_coding	protein_coding	1.54172	1.44139	1.61226	0.0772875	0.12304	0.160572	NA	0.134983	0.292596	0	0.00939647	0	-4.91932	NA	0.0900917	0.203467	0	-0.203467	0.000565557	0.000565557	FALSE	FALSE
isoComp_00117849	geneComp_00015888	ENST00000535697.5	ENSG00000187391.21	control	SMG5_KD	MAGI2	protein_coding	protein_coding	1.54172	1.44139	1.61226	0.0772875	0.12304	0.160572	NA	0.558292	0.916213	0.824889	0.0564881	0.030789	-0.149759	NA	0.361229	0.635667	0.5149	-0.120767	0.687089	0.000565557	FALSE	FALSE
isoComp_00117852	geneComp_00015888	ENST00000628980.2	ENSG00000187391.21	control	SMG5_KD	MAGI2	protein_coding	protein_coding	1.54172	1.44139	1.61226	0.0772875	0.12304	0.160572	NA	0.0681143	0	0	0	0	0	NA	0.0401708	0	0	0	NA	0.000565557	FALSE	FALSE
isoComp_00117854	geneComp_00015888	ENST00000629359.2	ENSG00000187391.21	control	SMG5_KD	MAGI2	protein_coding	protein_coding	1.54172	1.44139	1.61226	0.0772875	0.12304	0.160572	NA	0.242941	0.142948	0.273361	0.0436433	0.0579213	0.8896	NA	0.157621	0.0987667	0.166733	0.0679667	0.889867	0.000565557	FALSE	FALSE
isoComp_00117858	geneComp_00015888	ENST00000636234.1	ENSG00000187391.21	control	SMG5_KD	MAGI2	protein_coding	processed_transcript	1.54172	1.44139	1.61226	0.0772875	0.12304	0.160572	NA	0.0360462	0.0314338	0.0207998	0.0127826	0.00962572	-0.427889	NA	0.023425	0.0214	0.0123	-0.0091	1	0.000565557	NA	FALSE
isoComp_00117859	geneComp_00015888	ENST00000636989.1	ENSG00000187391.21	control	SMG5_KD	MAGI2	protein_coding	processed_transcript	1.54172	1.44139	1.61226	0.0772875	0.12304	0.160572	NA	0.0236469	0	0.11861	0	0.0610435	3.68494	NA	0.0146458	0	0.0689667	0.0689667	0.687905	0.000565557	NA	FALSE
isoComp_00117860	geneComp_00015888	ENST00000636993.1	ENSG00000187391.21	control	SMG5_KD	MAGI2	protein_coding	processed_transcript	1.54172	1.44139	1.61226	0.0772875	0.12304	0.160572	NA	0.0434958	0.0235421	0.0269121	0.00126599	0.0144375	0.138119	NA	0.0284	0.0163333	0.0159667	-0.000366667	1	0.000565557	NA	FALSE
isoComp_00117863	geneComp_00015888	ENST00000637441.1	ENSG00000187391.21	control	SMG5_KD	MAGI2	protein_coding	protein_coding	1.54172	1.44139	1.61226	0.0772875	0.12304	0.160572	NA	0.0389786	0.0080018	0.0372981	0.0080018	0.0372981	1.39364	NA	0.0251708	0.00606667	0.0208333	0.0147667	1	0.000565557	FALSE	FALSE
isoComp_00118172	geneComp_00015957	ENST00000378585.7	ENSG00000187730.9	control	SMG5_KD	GABRD	protein_coding	protein_coding	1.51717	2.68845	2.22941	0.115124	0.506535	-0.269011	NA	0.626587	1.3214	0.535499	0.157716	0.27119	-1.2873	NA	0.435817	0.488367	0.312233	-0.176133	0.940409	0.00633579	FALSE	FALSE
isoComp_00118173	geneComp_00015957	ENST00000638604.1	ENSG00000187730.9	control	SMG5_KD	GABRD	protein_coding	retained_intron	1.51717	2.68845	2.22941	0.115124	0.506535	-0.269011	NA	0.0328158	0.0262436	0.107596	0.0133727	0.0504908	1.69804	NA	0.0243333	0.0094	0.0443333	0.0349333	0.737401	0.00633579	NA	FALSE
isoComp_00118174	geneComp_00015957	ENST00000638771.1	ENSG00000187730.9	control	SMG5_KD	GABRD	protein_coding	protein_coding	1.51717	2.68845	2.22941	0.115124	0.506535	-0.269011	NA	0.306178	0.769444	0.31659	0.127884	0.0407066	-1.25496	NA	0.203504	0.289167	0.1558	-0.133367	0.680434	0.00633579	FALSE	FALSE
isoComp_00118175	geneComp_00015957	ENST00000638804.1	ENSG00000187730.9	control	SMG5_KD	GABRD	protein_coding	protein_coding	1.51717	2.68845	2.22941	0.115124	0.506535	-0.269011	NA	0.0620278	0.101225	0.0953969	0.101225	0.0560404	-0.0776492	NA	0.0282167	0.0354	0.0385333	0.00313333	0.953538	0.00633579	FALSE	FALSE
isoComp_00118177	geneComp_00015957	ENST00000639625.1	ENSG00000187730.9	control	SMG5_KD	GABRD	protein_coding	retained_intron	1.51717	2.68845	2.22941	0.115124	0.506535	-0.269011	NA	0.0127258	0.0475749	0.0191902	0.0242	0.0191902	-0.979957	NA	0.0112542	0.0170667	0.0116	-0.00546667	0.966577	0.00633579	NA	FALSE
isoComp_00118178	geneComp_00015957	ENST00000639777.1	ENSG00000187730.9	control	SMG5_KD	GABRD	protein_coding	retained_intron	1.51717	2.68845	2.22941	0.115124	0.506535	-0.269011	NA	0.0175178	0.00954849	0	0.00954849	0	-0.967057	NA	0.0149292	0.00386667	0	-0.00386667	1	0.00633579	NA	FALSE
isoComp_00118179	geneComp_00015957	ENST00000639935.1	ENSG00000187730.9	control	SMG5_KD	GABRD	protein_coding	retained_intron	1.51717	2.68845	2.22941	0.115124	0.506535	-0.269011	NA	0.145014	0	0.516142	0	0.516142	5.71738	NA	0.06085	0	0.159333	0.159333	0.943473	0.00633579	NA	FALSE
isoComp_00118180	geneComp_00015957	ENST00000640030.1	ENSG00000187730.9	control	SMG5_KD	GABRD	protein_coding	protein_coding	1.51717	2.68845	2.22941	0.115124	0.506535	-0.269011	NA	0.138527	0.216954	0.105346	0.169349	0.105346	-0.976439	NA	0.0912792	0.0865333	0.0587	-0.0278333	0.957814	0.00633579	FALSE	FALSE
isoComp_00118183	geneComp_00015957	ENST00000640688.1	ENSG00000187730.9	control	SMG5_KD	GABRD	protein_coding	retained_intron	1.51717	2.68845	2.22941	0.115124	0.506535	-0.269011	NA	0.0624807	0	0.233731	0	0.0443081	4.60722	NA	0.0686833	0	0.1073	0.1073	0.00633579	0.00633579	NA	FALSE
isoComp_00118185	geneComp_00015957	ENST00000640949.1	ENSG00000187730.9	control	SMG5_KD	GABRD	protein_coding	protein_coding	1.51717	2.68845	2.22941	0.115124	0.506535	-0.269011	NA	0.0666335	0.148067	0.209276	0.148067	0.209276	0.472206	NA	0.0284	0.0518	0.0646	0.0128	1	0.00633579	FALSE	FALSE
isoComp_00118313	geneComp_00015973	ENST00000267430.10	ENSG00000187790.11	control	SMG5_KD	FANCM	protein_coding	protein_coding	9.10957	6.76421	8.53407	0.390051	0.310968	0.334871	NA	3.33869	2.40391	3.58803	0.207822	0.292705	0.575833	NA	0.370113	0.360833	0.4239	0.0630667	0.932656	0.0498628	FALSE	FALSE
isoComp_00118314	geneComp_00015973	ENST00000542564.6	ENSG00000187790.11	control	SMG5_KD	FANCM	protein_coding	protein_coding	9.10957	6.76421	8.53407	0.390051	0.310968	0.334871	NA	3.63963	2.76447	1.9633	0.163142	0.350326	-0.491604	NA	0.395596	0.413833	0.227667	-0.186167	0.0557038	0.0498628	FALSE	FALSE
isoComp_00118315	geneComp_00015973	ENST00000553551.1	ENSG00000187790.11	control	SMG5_KD	FANCM	protein_coding	retained_intron	9.10957	6.76421	8.53407	0.390051	0.310968	0.334871	NA	0.578157	0.0895725	1.98662	0.0895725	0.581548	4.32567	NA	0.0635625	0.014	0.228533	0.214533	0.0498628	0.0498628	NA	FALSE
isoComp_00118316	geneComp_00015973	ENST00000554030.1	ENSG00000187790.11	control	SMG5_KD	FANCM	protein_coding	retained_intron	9.10957	6.76421	8.53407	0.390051	0.310968	0.334871	NA	0.329419	0.421631	0.46016	0.0557664	0.0331851	0.123352	NA	0.0397958	0.0629667	0.0542667	-0.0087	0.966793	0.0498628	NA	FALSE
isoComp_00118317	geneComp_00015973	ENST00000554809.5	ENSG00000187790.11	control	SMG5_KD	FANCM	protein_coding	protein_coding	9.10957	6.76421	8.53407	0.390051	0.310968	0.334871	NA	0.788054	0.737707	0.458425	0.631444	0.289024	-0.674654	NA	0.0859917	0.0995333	0.0563333	-0.0432	1	0.0498628	FALSE	FALSE
isoComp_00118320	geneComp_00015973	ENST00000556036.5	ENSG00000187790.11	control	SMG5_KD	FANCM	protein_coding	protein_coding	9.10957	6.76421	8.53407	0.390051	0.310968	0.334871	NA	0.239879	0.118168	0.0309215	0.0351392	0.0309215	-1.6471	NA	0.0241	0.018	0.0034	-0.0146	0.581904	0.0498628	FALSE	FALSE
isoComp_00118338	geneComp_00015978	ENST00000361584.5	ENSG00000187801.15	control	SMG5_KD	ZFP69B	protein_coding	protein_coding	5.00556	3.00287	5.15642	0.168079	0.0557376	0.778027	NA	0.639262	0.422222	0.875149	0.339798	0.127241	1.03415	NA	0.122588	0.1321	0.17	0.0379	0.890805	0.0170813	FALSE	FALSE
isoComp_00118339	geneComp_00015978	ENST00000411995.6	ENSG00000187801.15	control	SMG5_KD	ZFP69B	protein_coding	protein_coding	5.00556	3.00287	5.15642	0.168079	0.0557376	0.778027	NA	2.99532	0.598143	2.60651	0.348471	0.540928	2.10516	NA	0.578042	0.213233	0.503567	0.290333	0.690859	0.0170813	FALSE	FALSE
isoComp_00118340	geneComp_00015978	ENST00000469416.1	ENSG00000187801.15	control	SMG5_KD	ZFP69B	protein_coding	retained_intron	5.00556	3.00287	5.15642	0.168079	0.0557376	0.778027	NA	0.726711	0.638465	1.03074	0.0890756	0.272246	0.682505	NA	0.150996	0.215367	0.2008	-0.0145667	0.994333	0.0170813	NA	FALSE
isoComp_00118341	geneComp_00015978	ENST00000484445.5	ENSG00000187801.15	control	SMG5_KD	ZFP69B	protein_coding	protein_coding	5.00556	3.00287	5.15642	0.168079	0.0557376	0.778027	NA	0.644276	1.34404	0.644027	0.28447	0.168162	-1.04985	NA	0.148375	0.439333	0.125633	-0.3137	0.0170813	0.0170813	FALSE	FALSE
isoComp_00118481	geneComp_00016022	ENST00000589111.5	ENSG00000187994.14	control	SMG5_KD	RINL	protein_coding	retained_intron	7.97465	7.64843	8.40633	0.321356	0.0452429	0.136143	NA	0.0840221	0.0982222	0.0456764	0.0691158	0.0120959	-0.958858	NA	0.0117417	0.0133	0.00543333	-0.00786667	0.966793	1.11998e-05	NA	FALSE
isoComp_00118482	geneComp_00016022	ENST00000591812.2	ENSG00000187994.14	control	SMG5_KD	RINL	protein_coding	protein_coding	7.97465	7.64843	8.40633	0.321356	0.0452429	0.136143	NA	4.2463	4.95107	4.25464	0.297262	0.279862	-0.218228	NA	0.533896	0.646567	0.506233	-0.140333	0.124419	1.11998e-05	FALSE	FALSE
isoComp_00118483	geneComp_00016022	ENST00000593424.5	ENSG00000187994.14	control	SMG5_KD	RINL	protein_coding	protein_coding	7.97465	7.64843	8.40633	0.321356	0.0452429	0.136143	NA	1.1781	1.50072	1.23128	0.171243	0.128616	-0.283401	NA	0.1404	0.198267	0.146533	-0.0517333	0.850506	1.11998e-05	FALSE	FALSE
isoComp_00118484	geneComp_00016022	ENST00000596919.5	ENSG00000187994.14	control	SMG5_KD	RINL	protein_coding	retained_intron	7.97465	7.64843	8.40633	0.321356	0.0452429	0.136143	NA	0.169029	0.232379	0.137779	0.160473	0.0795657	-0.713826	NA	0.021125	0.0287667	0.0164667	-0.0123	0.991509	1.11998e-05	NA	FALSE
isoComp_00118486	geneComp_00016022	ENST00000598048.1	ENSG00000187994.14	control	SMG5_KD	RINL	protein_coding	retained_intron	7.97465	7.64843	8.40633	0.321356	0.0452429	0.136143	NA	1.26946	0.542961	1.17802	0.0739306	0.0433169	1.10331	NA	0.164196	0.0719333	0.140133	0.0682	0.269691	1.11998e-05	NA	FALSE
isoComp_00118487	geneComp_00016022	ENST00000598904.5	ENSG00000187994.14	control	SMG5_KD	RINL	protein_coding	protein_coding	7.97465	7.64843	8.40633	0.321356	0.0452429	0.136143	NA	0.24649	0.145336	0.258031	0.0815115	0.258031	0.78701	NA	0.03005	0.0197	0.0305667	0.0108667	0.954048	1.11998e-05	FALSE	FALSE
isoComp_00118488	geneComp_00016022	ENST00000599911.1	ENSG00000187994.14	control	SMG5_KD	RINL	protein_coding	retained_intron	7.97465	7.64843	8.40633	0.321356	0.0452429	0.136143	NA	0.467433	0.177739	0.369423	0.177739	0.195844	1.01508	NA	0.059675	0.0215	0.0441333	0.0226333	0.899448	1.11998e-05	NA	FALSE
isoComp_00118489	geneComp_00016022	ENST00000602238.1	ENSG00000187994.14	control	SMG5_KD	RINL	protein_coding	processed_transcript	7.97465	7.64843	8.40633	0.321356	0.0452429	0.136143	NA	0.277931	0	0.899994	0	0.246665	6.50779	NA	0.0339542	0	0.106767	0.106767	1.11998e-05	1.11998e-05	NA	FALSE
isoComp_00119174	geneComp_00016172	ENST00000339465.5	ENSG00000188659.9	control	SMG5_KD	SAXO2	protein_coding	protein_coding	5.10221	5.37117	4.54879	0.485103	0.392926	-0.239269	NA	1.36528	1.04919	0.959083	0.141291	0.166314	-0.128273	NA	0.269658	0.202967	0.2099	0.00693333	1	0.00055627	FALSE	FALSE
isoComp_00119175	geneComp_00016172	ENST00000562097.5	ENSG00000188659.9	control	SMG5_KD	SAXO2	protein_coding	processed_transcript	5.10221	5.37117	4.54879	0.485103	0.392926	-0.239269	NA	0.364674	0.944079	0.159364	0.16571	0.0835128	-2.49398	NA	0.07865	0.184167	0.0330667	-0.1511	0.279811	0.00055627	NA	FALSE
isoComp_00119176	geneComp_00016172	ENST00000565006.1	ENSG00000188659.9	control	SMG5_KD	SAXO2	protein_coding	processed_transcript	5.10221	5.37117	4.54879	0.485103	0.392926	-0.239269	NA	0.448548	0.65827	0.483222	0.65827	0.483222	-0.438194	NA	0.0786667	0.105267	0.0926667	-0.0126	1	0.00055627	NA	FALSE
isoComp_00119177	geneComp_00016172	ENST00000565432.1	ENSG00000188659.9	control	SMG5_KD	SAXO2	protein_coding	protein_coding	5.10221	5.37117	4.54879	0.485103	0.392926	-0.239269	NA	0.483328	0.638404	0.413181	0.0674209	0.038961	-0.61562	NA	0.0944083	0.1193	0.0937667	-0.0255333	0.93528	0.00055627	FALSE	FALSE
isoComp_00119178	geneComp_00016172	ENST00000565501.1	ENSG00000188659.9	control	SMG5_KD	SAXO2	protein_coding	processed_transcript	5.10221	5.37117	4.54879	0.485103	0.392926	-0.239269	NA	0.107718	0.0726538	0	0.0726538	0	-3.04708	NA	0.0217833	0.0116333	0	-0.0116333	0.966577	0.00055627	NA	FALSE
isoComp_00119179	geneComp_00016172	ENST00000566205.1	ENSG00000188659.9	control	SMG5_KD	SAXO2	protein_coding	protein_coding	5.10221	5.37117	4.54879	0.485103	0.392926	-0.239269	NA	0.0620479	0.373577	0.122807	0.373577	0.122807	-1.53019	NA	0.012825	0.0707333	0.0318667	-0.0388667	1	0.00055627	FALSE	FALSE
isoComp_00119180	geneComp_00016172	ENST00000566861.5	ENSG00000188659.9	control	SMG5_KD	SAXO2	protein_coding	protein_coding	5.10221	5.37117	4.54879	0.485103	0.392926	-0.239269	NA	0.447624	0	0.752378	0	0.244979	6.25243	NA	0.0918292	0	0.175067	0.175067	0.00055627	0.00055627	FALSE	FALSE
isoComp_00119181	geneComp_00016172	ENST00000569120.1	ENSG00000188659.9	control	SMG5_KD	SAXO2	protein_coding	protein_coding	5.10221	5.37117	4.54879	0.485103	0.392926	-0.239269	NA	1.82299	1.63499	1.65875	0.127965	0.172518	0.0206903	NA	0.3522	0.305967	0.3637	0.0577333	0.834905	0.00055627	FALSE	FALSE
isoComp_00119997	geneComp_00016366	ENST00000361832.2	ENSG00000196072.12	control	SMG5_KD	BLOC1S2	protein_coding	processed_transcript	69.198	47.0656	51.9346	0.209223	1.20457	0.141994	NA	22.6117	2.98771	11.1568	0.951877	0.876935	1.89728	NA	0.316996	0.0633333	0.215667	0.152333	0.00392284	0.00392284	NA	FALSE
isoComp_00119998	geneComp_00016366	ENST00000370372.7	ENSG00000196072.12	control	SMG5_KD	BLOC1S2	protein_coding	protein_coding	69.198	47.0656	51.9346	0.209223	1.20457	0.141994	NA	21.5811	25.5476	23.281	1.7545	1.03464	-0.133977	NA	0.321717	0.5425	0.449667	-0.0928333	0.421503	0.00392284	FALSE	FALSE
isoComp_00119999	geneComp_00016366	ENST00000441611.5	ENSG00000196072.12	control	SMG5_KD	BLOC1S2	protein_coding	protein_coding	69.198	47.0656	51.9346	0.209223	1.20457	0.141994	NA	20.3986	16.3692	11.9694	1.62755	1.16396	-0.45131	NA	0.293137	0.348067	0.229833	-0.118233	0.0881637	0.00392284	FALSE	FALSE
isoComp_00120000	geneComp_00016366	ENST00000579542.1	ENSG00000196072.12	control	SMG5_KD	BLOC1S2	protein_coding	protein_coding	69.198	47.0656	51.9346	0.209223	1.20457	0.141994	NA	4.18735	1.80792	5.27218	0.912146	1.85741	1.53884	NA	0.0618417	0.0385667	0.0999667	0.0614	0.859887	0.00392284	FALSE	FALSE
isoComp_00120137	geneComp_00016391	ENST00000292579.11	ENSG00000196150.13	control	SMG5_KD	ZNF250	protein_coding	protein_coding	8.18754	7.36867	7.93391	0.310743	0.247594	0.106488	NA	0.523403	0.88201	0.823656	0.0563595	0.106896	-0.0976087	NA	0.0682208	0.119733	0.104	-0.0157333	0.939155	1.60803e-08	FALSE	TRUE
isoComp_00120138	geneComp_00016391	ENST00000417550.6	ENSG00000196150.13	control	SMG5_KD	ZNF250	protein_coding	protein_coding	8.18754	7.36867	7.93391	0.310743	0.247594	0.106488	NA	2.1497	3.62073	2.89141	0.102745	0.156373	-0.323506	NA	0.276292	0.4927	0.3661	-0.1266	0.20073	1.60803e-08	FALSE	TRUE
isoComp_00120140	geneComp_00016391	ENST00000527049.1	ENSG00000196150.13	control	SMG5_KD	ZNF250	protein_coding	protein_coding	8.18754	7.36867	7.93391	0.310743	0.247594	0.106488	NA	0.774134	0.588372	0.628512	0.192493	0.140095	0.0936728	NA	0.0925167	0.0779667	0.0784667	0.0005	1	1.60803e-08	FALSE	TRUE
isoComp_00120142	geneComp_00016391	ENST00000528258.5	ENSG00000196150.13	control	SMG5_KD	ZNF250	protein_coding	nonsense_mediated_decay	8.18754	7.36867	7.93391	0.310743	0.247594	0.106488	NA	1.04228	0.143791	0.157164	0.143791	0.116144	0.120293	NA	0.118862	0.0192	0.0193	0.0001	0.964545	1.60803e-08	TRUE	TRUE
isoComp_00120143	geneComp_00016391	ENST00000529780.5	ENSG00000196150.13	control	SMG5_KD	ZNF250	protein_coding	nonsense_mediated_decay	8.18754	7.36867	7.93391	0.310743	0.247594	0.106488	NA	0.463146	0	0.865574	0	0.102963	6.45216	NA	0.0582625	0	0.109	0.109	1.60803e-08	1.60803e-08	TRUE	TRUE
isoComp_00120144	geneComp_00016391	ENST00000533221.5	ENSG00000196150.13	control	SMG5_KD	ZNF250	protein_coding	protein_coding	8.18754	7.36867	7.93391	0.310743	0.247594	0.106488	NA	0.626396	0.272365	0.619453	0.210158	0.236598	1.15654	NA	0.0735	0.037	0.0763333	0.0393333	0.873775	1.60803e-08	FALSE	TRUE
isoComp_00120145	geneComp_00016391	ENST00000533543.5	ENSG00000196150.13	control	SMG5_KD	ZNF250	protein_coding	nonsense_mediated_decay	8.18754	7.36867	7.93391	0.310743	0.247594	0.106488	NA	1.24499	0.677389	0.591158	0.339287	0.140592	-0.193384	NA	0.145196	0.0933667	0.0755667	-0.0178	1	1.60803e-08	TRUE	TRUE
isoComp_00120146	geneComp_00016391	ENST00000533622.5	ENSG00000196150.13	control	SMG5_KD	ZNF250	protein_coding	protein_coding	8.18754	7.36867	7.93391	0.310743	0.247594	0.106488	NA	1.25557	0.858896	1.35698	0.372598	0.0404127	0.65374	NA	0.152392	0.112767	0.1712	0.0584333	0.870993	1.60803e-08	FALSE	TRUE
isoComp_00120758	geneComp_00016498	ENST00000359680.9	ENSG00000196459.14	control	SMG5_KD	TRAPPC2	protein_coding	protein_coding	23.3217	14.9475	17.3242	0.53576	0.493012	0.212749	NA	8.9539	8.09418	7.52037	0.419709	0.634957	-0.105945	NA	0.391912	0.541	0.432733	-0.108267	0.100185	0.0321072	FALSE	FALSE
isoComp_00120760	geneComp_00016498	ENST00000380579.6	ENSG00000196459.14	control	SMG5_KD	TRAPPC2	protein_coding	protein_coding	23.3217	14.9475	17.3242	0.53576	0.493012	0.212749	NA	10.6497	4.16871	7.23521	0.196719	0.319427	0.793969	NA	0.447433	0.279967	0.418967	0.139	0.0321072	0.0321072	FALSE	FALSE
isoComp_00120763	geneComp_00016498	ENST00000518847.1	ENSG00000196459.14	control	SMG5_KD	TRAPPC2	protein_coding	protein_coding	23.3217	14.9475	17.3242	0.53576	0.493012	0.212749	NA	0.842752	0.38347	0.464597	0.0522322	0.10967	0.270451	NA	0.0352917	0.0259333	0.0272	0.00126667	1	0.0321072	FALSE	FALSE
isoComp_00120764	geneComp_00016498	ENST00000519382.1	ENSG00000196459.14	control	SMG5_KD	TRAPPC2	protein_coding	retained_intron	23.3217	14.9475	17.3242	0.53576	0.493012	0.212749	NA	2.70839	2.16998	1.92877	0.261883	0.189145	-0.169178	NA	0.117967	0.144367	0.111	-0.0333667	0.770791	0.0321072	NA	FALSE
isoComp_00121025	geneComp_00016526	ENST00000348261.11	ENSG00000196557.13	control	SMG5_KD	CACNA1H	protein_coding	protein_coding	3.0849	4.68783	3.40295	0.119607	0.0374829	-0.460975	NA	0.763516	1.19561	0	0.733925	0	-6.91362	NA	0.332317	0.2559	0	-0.2559	0.442519	0.00192612	FALSE	FALSE
isoComp_00121026	geneComp_00016526	ENST00000358590.8	ENSG00000196557.13	control	SMG5_KD	CACNA1H	protein_coding	protein_coding	3.0849	4.68783	3.40295	0.119607	0.0374829	-0.460975	NA	0.137357	0.627506	0	0.627506	0	-5.99437	NA	0.0254917	0.129633	0	-0.129633	0.966793	0.00192612	FALSE	FALSE
isoComp_00121028	geneComp_00016526	ENST00000564231.5	ENSG00000196557.13	control	SMG5_KD	CACNA1H	protein_coding	protein_coding	3.0849	4.68783	3.40295	0.119607	0.0374829	-0.460975	NA	0.263984	0.561795	0.191979	0.281586	0.191979	-1.5013	NA	0.0667875	0.116967	0.0554333	-0.0615333	0.882662	0.00192612	FALSE	FALSE
isoComp_00121030	geneComp_00016526	ENST00000565831.6	ENSG00000196557.13	control	SMG5_KD	CACNA1H	protein_coding	protein_coding	3.0849	4.68783	3.40295	0.119607	0.0374829	-0.460975	NA	1.09472	1.37575	2.37452	0.182146	0.165271	0.783027	NA	0.280883	0.295167	0.6988	0.403633	0.00261471	0.00192612	FALSE	FALSE
isoComp_00121031	geneComp_00016526	ENST00000569107.5	ENSG00000196557.13	control	SMG5_KD	CACNA1H	protein_coding	protein_coding	3.0849	4.68783	3.40295	0.119607	0.0374829	-0.460975	NA	0.167363	0.3585	0.0699783	0.158268	0.0380312	-2.20398	NA	0.050425	0.0783	0.0206667	-0.0576333	0.774651	0.00192612	FALSE	FALSE
isoComp_00121032	geneComp_00016526	ENST00000569953.2	ENSG00000196557.13	control	SMG5_KD	CACNA1H	protein_coding	retained_intron	3.0849	4.68783	3.40295	0.119607	0.0374829	-0.460975	NA	0.0785592	0	0.0496619	0	0.0496619	2.57681	NA	0.0324708	0	0.0143333	0.0143333	0.964545	0.00192612	NA	FALSE
isoComp_00121033	geneComp_00016526	ENST00000637236.2	ENSG00000196557.13	control	SMG5_KD	CACNA1H	protein_coding	nonsense_mediated_decay	3.0849	4.68783	3.40295	0.119607	0.0374829	-0.460975	NA	0.0462621	0.166614	0	0.0966347	0	-4.14252	NA	0.0144958	0.0346	0	-0.0346	0.685552	0.00192612	TRUE	FALSE
isoComp_00121034	geneComp_00016526	ENST00000638323.1	ENSG00000196557.13	control	SMG5_KD	CACNA1H	protein_coding	protein_coding	3.0849	4.68783	3.40295	0.119607	0.0374829	-0.460975	NA	0.190054	0	0.302563	0	0.0924191	4.96608	NA	0.0713458	0	0.0887667	0.0887667	0.00192612	0.00192612	FALSE	FALSE
isoComp_00121035	geneComp_00016526	ENST00000639478.1	ENSG00000196557.13	control	SMG5_KD	CACNA1H	protein_coding	nonsense_mediated_decay	3.0849	4.68783	3.40295	0.119607	0.0374829	-0.460975	NA	0.243457	0.326052	0.106242	0.326052	0.106242	-1.53155	NA	0.0862375	0.0732333	0.0306667	-0.0425667	1	0.00192612	TRUE	FALSE
isoComp_00121036	geneComp_00016526	ENST00000640028.1	ENSG00000196557.13	control	SMG5_KD	CACNA1H	protein_coding	nonsense_mediated_decay	3.0849	4.68783	3.40295	0.119607	0.0374829	-0.460975	NA	0.0399436	0.0759945	0	0.0390968	0	-3.10424	NA	0.0243958	0.0162667	0	-0.0162667	0.855542	0.00192612	TRUE	FALSE
isoComp_00121447	geneComp_00016585	ENST00000403376.4	ENSG00000196748.10	control	SMG5_KD	CLPSL2	protein_coding	protein_coding	1.43842	1.90497	2.29878	0.316321	0.329142	0.269815	NA	0.984071	0.986893	1.16285	0.534344	0.193155	0.234509	NA	0.728725	0.5912	0.510033	-0.0811667	0.966793	0.0128053	FALSE	FALSE
isoComp_00121448	geneComp_00016585	ENST00000467122.1	ENSG00000196748.10	control	SMG5_KD	CLPSL2	protein_coding	processed_transcript	1.43842	1.90497	2.29878	0.316321	0.329142	0.269815	NA	0.158155	0.653448	0.101668	0.653448	0.101668	-2.57077	NA	0.0886167	0.272133	0.0352667	-0.236867	1	0.0128053	NA	FALSE
isoComp_00121449	geneComp_00016585	ENST00000481904.5	ENSG00000196748.10	control	SMG5_KD	CLPSL2	protein_coding	processed_transcript	1.43842	1.90497	2.29878	0.316321	0.329142	0.269815	NA	0.285463	0.216951	1.03427	0.0414711	0.18833	2.20203	NA	0.178504	0.116833	0.4547	0.337867	0.0128053	0.0128053	NA	FALSE
isoComp_00122668	geneComp_00016790	ENST00000354547.7	ENSG00000197467.15	control	SMG5_KD	COL13A1	protein_coding	protein_coding	1.98958	3.22245	2.49947	0.523793	0.214545	-0.365246	NA	0.101646	0	0.318557	0	0.0460469	5.03807	NA	0.0584208	0	0.1281	0.1281	0.000832722	0.000832722	FALSE	FALSE
isoComp_00122669	geneComp_00016790	ENST00000357811.8	ENSG00000197467.15	control	SMG5_KD	COL13A1	protein_coding	protein_coding	1.98958	3.22245	2.49947	0.523793	0.214545	-0.365246	NA	0.0797554	0.048087	0.139336	0.048087	0.139336	1.36228	NA	0.0367167	0.0160333	0.0563	0.0402667	1	0.000832722	FALSE	FALSE
isoComp_00122671	geneComp_00016790	ENST00000398978.8	ENSG00000197467.15	control	SMG5_KD	COL13A1	protein_coding	protein_coding	1.98958	3.22245	2.49947	0.523793	0.214545	-0.365246	NA	0.147028	0.327077	0.103583	0.237607	0.103583	-1.56934	NA	0.0825333	0.102867	0.0359333	-0.0669333	0.926315	0.000832722	FALSE	FALSE
isoComp_00122672	geneComp_00016790	ENST00000456019.1	ENSG00000197467.15	control	SMG5_KD	COL13A1	protein_coding	protein_coding	1.98958	3.22245	2.49947	0.523793	0.214545	-0.365246	NA	0.240032	0.514559	0.412038	0.514559	0.245416	-0.313733	NA	0.0958792	0.121933	0.1503	0.0283667	0.890837	0.000832722	FALSE	FALSE
isoComp_00122673	geneComp_00016790	ENST00000478219.1	ENSG00000197467.15	control	SMG5_KD	COL13A1	protein_coding	retained_intron	1.98958	3.22245	2.49947	0.523793	0.214545	-0.365246	NA	0.136306	0.2457	0.204763	0.0428145	0.0473416	-0.251705	NA	0.0605375	0.0812333	0.084	0.00276667	1	0.000832722	NA	FALSE
isoComp_00122674	geneComp_00016790	ENST00000479733.5	ENSG00000197467.15	control	SMG5_KD	COL13A1	protein_coding	nonsense_mediated_decay	1.98958	3.22245	2.49947	0.523793	0.214545	-0.365246	NA	0.0776114	0	0.193419	0	0.106675	4.34638	NA	0.0411	0	0.0858667	0.0858667	0.589613	0.000832722	TRUE	FALSE
isoComp_00122675	geneComp_00016790	ENST00000484990.1	ENSG00000197467.15	control	SMG5_KD	COL13A1	protein_coding	processed_transcript	1.98958	3.22245	2.49947	0.523793	0.214545	-0.365246	NA	0.0517158	0	0	0	0	0	NA	0.0272667	0	0	0	NA	0.000832722	NA	FALSE
isoComp_00122677	geneComp_00016790	ENST00000520133.5	ENSG00000197467.15	control	SMG5_KD	COL13A1	protein_coding	protein_coding	1.98958	3.22245	2.49947	0.523793	0.214545	-0.365246	NA	0.442696	0.808985	0.452872	0.160227	0.0290161	-0.823223	NA	0.220021	0.277967	0.185867	-0.0921	0.929238	0.000832722	FALSE	FALSE
isoComp_00122678	geneComp_00016790	ENST00000520267.5	ENSG00000197467.15	control	SMG5_KD	COL13A1	protein_coding	protein_coding	1.98958	3.22245	2.49947	0.523793	0.214545	-0.365246	NA	0.0966239	0.0830269	0.316453	0.0830269	0.0137058	1.81116	NA	0.0485917	0.0196667	0.127533	0.107867	0.337238	0.000832722	FALSE	FALSE
isoComp_00122680	geneComp_00016790	ENST00000645393.1	ENSG00000197467.15	control	SMG5_KD	COL13A1	protein_coding	protein_coding	1.98958	3.22245	2.49947	0.523793	0.214545	-0.365246	NA	0.0564209	0.250148	0.0422739	0.152007	0.0422739	-2.31517	NA	0.0215125	0.0893333	0.0197333	-0.0696	0.907244	0.000832722	FALSE	FALSE
isoComp_00122681	geneComp_00016790	ENST00000673736.1	ENSG00000197467.15	control	SMG5_KD	COL13A1	protein_coding	processed_transcript	1.98958	3.22245	2.49947	0.523793	0.214545	-0.365246	NA	0.0412823	0.0588519	0.0363207	0.00356382	0.0179446	-0.571838	NA	0.0253417	0.0188667	0.0136333	-0.00523333	1	0.000832722	NA	FALSE
isoComp_00122682	geneComp_00016790	ENST00000673755.1	ENSG00000197467.15	control	SMG5_KD	COL13A1	protein_coding	processed_transcript	1.98958	3.22245	2.49947	0.523793	0.214545	-0.365246	NA	0.0389023	0	0	0	0	0	NA	0.015275	0	0	0	NA	0.000832722	NA	FALSE
isoComp_00122683	geneComp_00016790	ENST00000673768.1	ENSG00000197467.15	control	SMG5_KD	COL13A1	protein_coding	protein_coding	1.98958	3.22245	2.49947	0.523793	0.214545	-0.365246	NA	0.0629347	0.0452866	0.0606317	0.0226683	0.00703587	0.353385	NA	0.0406875	0.0145	0.0250667	0.0105667	0.94778	0.000832722	FALSE	FALSE
isoComp_00122686	geneComp_00016790	ENST00000673842.1	ENSG00000197467.15	control	SMG5_KD	COL13A1	protein_coding	protein_coding	1.98958	3.22245	2.49947	0.523793	0.214545	-0.365246	NA	0.0300895	0.0814561	0	0.0486598	0	-3.19308	NA	0.0167083	0.0314	0	-0.0314	0.829738	0.000832722	FALSE	FALSE
isoComp_00122689	geneComp_00016790	ENST00000673927.1	ENSG00000197467.15	control	SMG5_KD	COL13A1	protein_coding	processed_transcript	1.98958	3.22245	2.49947	0.523793	0.214545	-0.365246	NA	0.0410484	0.0666819	0.0715389	0.0666819	0.0715389	0.0886035	NA	0.0191792	0.0222333	0.0248	0.00256667	1	0.000832722	NA	FALSE
isoComp_00122692	geneComp_00016790	ENST00000674050.1	ENSG00000197467.15	control	SMG5_KD	COL13A1	protein_coding	protein_coding	1.98958	3.22245	2.49947	0.523793	0.214545	-0.365246	NA	0.0797383	0.19125	0.0218931	0.19125	0.0218931	-2.65767	NA	0.047175	0.0453333	0.00883333	-0.0365	1	0.000832722	FALSE	FALSE
isoComp_00122693	geneComp_00016790	ENST00000674121.1	ENSG00000197467.15	control	SMG5_KD	COL13A1	protein_coding	protein_coding	1.98958	3.22245	2.49947	0.523793	0.214545	-0.365246	NA	0.167881	0.391747	0.0460815	0.0177814	0.0460815	-2.84069	NA	0.0890125	0.126067	0.0215333	-0.104533	0.318043	0.000832722	FALSE	FALSE
isoComp_00123675	geneComp_00016937	ENST00000313871.9	ENSG00000197976.12	control	SMG5_KD	AKAP17A	protein_coding	protein_coding	32.8103	26.6297	27.3486	0.321716	0.52904	0.0384143	NA	13.415	18.3731	15.3644	0.0218269	0.440731	-0.25785	NA	0.439412	0.690133	0.561667	-0.128467	5.12882e-07	5.12882e-07	FALSE	TRUE
isoComp_00123676	geneComp_00016937	ENST00000381261.8	ENSG00000197976.12	control	SMG5_KD	AKAP17A	protein_coding	protein_coding	32.8103	26.6297	27.3486	0.321716	0.52904	0.0384143	NA	6.95186	5.75373	6.16927	0.0983894	0.065113	0.100434	NA	0.2114	0.216167	0.225833	0.00966667	0.966123	5.12882e-07	FALSE	TRUE
isoComp_00123677	geneComp_00016937	ENST00000474361.6	ENSG00000197976.12	control	SMG5_KD	AKAP17A	protein_coding	nonsense_mediated_decay	32.8103	26.6297	27.3486	0.321716	0.52904	0.0384143	NA	12.4434	2.50288	5.8149	0.382712	0.297803	1.21289	NA	0.349154	0.0936667	0.212467	0.1188	0.000235593	5.12882e-07	TRUE	TRUE
isoComp_00124185	geneComp_00017024	ENST00000373189.6	ENSG00000198246.9	control	SMG5_KD	SLC29A3	protein_coding	protein_coding	3.8516	4.12136	4.74304	0.261214	0.106706	0.202233	NA	2.08987	3.0503	2.579	0.120183	0.0632213	-0.241277	NA	0.535829	0.744	0.543967	-0.200033	0.0337175	0.0337175	FALSE	TRUE
isoComp_00124186	geneComp_00017024	ENST00000469204.1	ENSG00000198246.9	control	SMG5_KD	SLC29A3	protein_coding	processed_transcript	3.8516	4.12136	4.74304	0.261214	0.106706	0.202233	NA	0.069242	0	0.0582167	0	0.0582167	2.77012	NA	0.0197583	0	0.0121667	0.0121667	0.973789	0.0337175	NA	TRUE
isoComp_00124187	geneComp_00017024	ENST00000479577.2	ENSG00000198246.9	control	SMG5_KD	SLC29A3	protein_coding	protein_coding	3.8516	4.12136	4.74304	0.261214	0.106706	0.202233	NA	0.442883	0.224013	0.2525	0.0867451	0.0323768	0.165728	NA	0.120358	0.0532	0.0535	0.0003	1	0.0337175	FALSE	TRUE
isoComp_00124188	geneComp_00017024	ENST00000642198.1	ENSG00000198246.9	control	SMG5_KD	SLC29A3	protein_coding	nonsense_mediated_decay	3.8516	4.12136	4.74304	0.261214	0.106706	0.202233	NA	0.0369811	0	0	0	0	0	NA	0.0100583	0	0	0	NA	0.0337175	TRUE	TRUE
isoComp_00124189	geneComp_00017024	ENST00000642772.1	ENSG00000198246.9	control	SMG5_KD	SLC29A3	protein_coding	nonsense_mediated_decay	3.8516	4.12136	4.74304	0.261214	0.106706	0.202233	NA	0.0372755	0	0	0	0	0	NA	0.0106917	0	0	0	NA	0.0337175	TRUE	TRUE
isoComp_00124190	geneComp_00017024	ENST00000643042.1	ENSG00000198246.9	control	SMG5_KD	SLC29A3	protein_coding	nonsense_mediated_decay	3.8516	4.12136	4.74304	0.261214	0.106706	0.202233	NA	0.0406369	0	0.0617521	0	0.0617521	2.84302	NA	0.0108125	0	0.0129	0.0129	0.972189	0.0337175	TRUE	TRUE
isoComp_00124192	geneComp_00017024	ENST00000643752.1	ENSG00000198246.9	control	SMG5_KD	SLC29A3	protein_coding	nonsense_mediated_decay	3.8516	4.12136	4.74304	0.261214	0.106706	0.202233	NA	0.0478096	0	0.0260903	0	0.0260903	1.85161	NA	0.0134125	0	0.00573333	0.00573333	0.981297	0.0337175	TRUE	TRUE
isoComp_00124193	geneComp_00017024	ENST00000644088.1	ENSG00000198246.9	control	SMG5_KD	SLC29A3	protein_coding	nonsense_mediated_decay	3.8516	4.12136	4.74304	0.261214	0.106706	0.202233	NA	0.376842	0.223378	0.743116	0.223378	0.235611	1.69021	NA	0.0943292	0.0482333	0.155333	0.1071	0.505162	0.0337175	TRUE	TRUE
isoComp_00124194	geneComp_00017024	ENST00000644591.1	ENSG00000198246.9	control	SMG5_KD	SLC29A3	protein_coding	nonsense_mediated_decay	3.8516	4.12136	4.74304	0.261214	0.106706	0.202233	NA	0.461766	0.349219	0.731389	0.175459	0.141022	1.04537	NA	0.121204	0.0905333	0.1557	0.0651667	0.902153	0.0337175	TRUE	TRUE
isoComp_00124195	geneComp_00017024	ENST00000644895.1	ENSG00000198246.9	control	SMG5_KD	SLC29A3	protein_coding	nonsense_mediated_decay	3.8516	4.12136	4.74304	0.261214	0.106706	0.202233	NA	0.170307	0.274453	0.271962	0.103148	0.0701022	-0.0126934	NA	0.0433833	0.0640667	0.0567667	-0.0073	1	0.0337175	TRUE	TRUE
isoComp_00124280	geneComp_00017040	ENST00000361483.4	ENSG00000198324.13	control	SMG5_KD	PHETA1	protein_coding	protein_coding	4.42823	6.85342	5.60263	0.51232	0.196554	-0.290252	NA	1.34295	1.99557	2.322	0.361637	0.383566	0.217556	NA	0.309154	0.300367	0.419533	0.119167	0.859055	0.000892839	FALSE	FALSE
isoComp_00124281	geneComp_00017040	ENST00000547710.1	ENSG00000198324.13	control	SMG5_KD	PHETA1	protein_coding	protein_coding	4.42823	6.85342	5.60263	0.51232	0.196554	-0.290252	NA	0.547429	0.554936	0.774823	0.277489	0.121218	0.474279	NA	0.121308	0.077	0.1371	0.0601	0.883497	0.000892839	FALSE	FALSE
isoComp_00124282	geneComp_00017040	ENST00000547838.2	ENSG00000198324.13	control	SMG5_KD	PHETA1	protein_coding	protein_coding	4.42823	6.85342	5.60263	0.51232	0.196554	-0.290252	NA	1.74026	2.38708	2.07208	0.573606	0.669529	-0.203254	NA	0.388654	0.347033	0.368133	0.0211	1	0.000892839	FALSE	FALSE
isoComp_00124283	geneComp_00017040	ENST00000548163.1	ENSG00000198324.13	control	SMG5_KD	PHETA1	protein_coding	protein_coding	4.42823	6.85342	5.60263	0.51232	0.196554	-0.290252	NA	0.503641	1.01092	0.433725	0.367132	0.433725	-1.20213	NA	0.118712	0.151433	0.0752	-0.0762333	0.576258	0.000892839	FALSE	FALSE
isoComp_00124284	geneComp_00017040	ENST00000549321.1	ENSG00000198324.13	control	SMG5_KD	PHETA1	protein_coding	protein_coding	4.42823	6.85342	5.60263	0.51232	0.196554	-0.290252	NA	0.293946	0.904917	0	0.502519	0	-6.51557	NA	0.06215	0.124133	0	-0.124133	0.000892839	0.000892839	FALSE	FALSE
isoComp_00124538	geneComp_00017088	ENST00000358385.11	ENSG00000198513.12	control	SMG5_KD	ATL1	protein_coding	protein_coding	6.1518	5.53961	6.80143	0.00498409	0.150882	0.295572	NA	2.87697	2.64121	3.95608	0.232394	0.29525	0.581064	NA	0.464821	0.476733	0.583867	0.107133	0.679412	0.0132845	FALSE	FALSE
isoComp_00124539	geneComp_00017088	ENST00000441560.6	ENSG00000198513.12	control	SMG5_KD	ATL1	protein_coding	protein_coding	6.1518	5.53961	6.80143	0.00498409	0.150882	0.295572	NA	2.79653	2.70836	1.9953	0.0727874	0.202481	-0.438915	NA	0.460671	0.488967	0.293067	-0.1959	0.0132845	0.0132845	FALSE	FALSE
isoComp_00124540	geneComp_00017088	ENST00000553746.1	ENSG00000198513.12	control	SMG5_KD	ATL1	protein_coding	retained_intron	6.1518	5.53961	6.80143	0.00498409	0.150882	0.295572	NA	0.0699219	0.140529	0.418846	0.140529	0.288644	1.51042	NA	0.0106625	0.0253667	0.0599333	0.0345667	0.909209	0.0132845	NA	FALSE
isoComp_00124542	geneComp_00017088	ENST00000555266.1	ENSG00000198513.12	control	SMG5_KD	ATL1	protein_coding	nonsense_mediated_decay	6.1518	5.53961	6.80143	0.00498409	0.150882	0.295572	NA	0.168244	0.0495148	0.109414	0.0495148	0.0558467	1.00465	NA	0.0271917	0.00893333	0.0159667	0.00703333	0.957705	0.0132845	TRUE	FALSE
isoComp_00124544	geneComp_00017088	ENST00000556478.2	ENSG00000198513.12	control	SMG5_KD	ATL1	protein_coding	processed_transcript	6.1518	5.53961	6.80143	0.00498409	0.150882	0.295572	NA	0.162425	0	0.238311	0	0.0650416	4.63407	NA	0.0245375	0	0.0354333	0.0354333	0.0500098	0.0132845	NA	FALSE
isoComp_00125693	geneComp_00017287	ENST00000361813.5	ENSG00000198952.8	control	SMG5_KD	SMG5	protein_coding	protein_coding	67.4318	76.8649	25.2239	2.06933	0.973131	-1.60715	NA	57.2622	66.3118	16.0389	1.8128	0.398484	-2.04701	NA	0.772442	0.8627	0.636667	-0.226033	7.85517e-63	7.85517e-63	FALSE	FALSE
isoComp_00125695	geneComp_00017287	ENST00000473643.1	ENSG00000198952.8	control	SMG5_KD	SMG5	protein_coding	retained_intron	67.4318	76.8649	25.2239	2.06933	0.973131	-1.60715	NA	4.82325	4.28774	4.6317	0.170185	0.506665	0.111074	NA	0.114283	0.0557333	0.1826	0.126867	2.98773e-17	7.85517e-63	NA	FALSE
isoComp_00125696	geneComp_00017287	ENST00000476954.1	ENSG00000198952.8	control	SMG5_KD	SMG5	protein_coding	retained_intron	67.4318	76.8649	25.2239	2.06933	0.973131	-1.60715	NA	4.88562	5.75718	4.23858	0.212712	0.0226497	-0.440884	NA	0.105158	0.0748667	0.1685	0.0936333	1.76803e-13	7.85517e-63	NA	FALSE
isoComp_00126702	geneComp_00017666	ENST00000374343.5	ENSG00000204178.11	control	SMG5_KD	MACO1	protein_coding	protein_coding	20.5544	18.3613	18.9619	0.281648	0.219983	0.0464107	NA	11.906	12.9727	11.3537	0.121934	0.348991	-0.192154	NA	0.587958	0.706867	0.599	-0.107867	0.0228579	0.0228579	FALSE	TRUE
isoComp_00126704	geneComp_00017666	ENST00000470035.1	ENSG00000204178.11	control	SMG5_KD	MACO1	protein_coding	processed_transcript	20.5544	18.3613	18.9619	0.281648	0.219983	0.0464107	NA	1.01306	0.152323	0.337649	0.076185	0.169461	1.09877	NA	0.047	0.00836667	0.0179333	0.00956667	0.976606	0.0228579	NA	TRUE
isoComp_00126705	geneComp_00017666	ENST00000647928.1	ENSG00000204178.11	control	SMG5_KD	MACO1	protein_coding	nonsense_mediated_decay	20.5544	18.3613	18.9619	0.281648	0.219983	0.0464107	NA	7.4579	5.15646	7.21852	0.441153	0.560145	0.484526	NA	0.356833	0.2803	0.380333	0.100033	0.239329	0.0228579	TRUE	TRUE
isoComp_00126776	geneComp_00017679	ENST00000374662.4	ENSG00000204228.4	control	SMG5_KD	HSD17B8	protein_coding	protein_coding	11.7851	12.8625	14.0155	0.0404043	0.346968	0.123753	NA	8.64397	10.3583	9.21122	0.32012	0.430063	-0.169142	NA	0.730146	0.8054	0.656633	-0.148767	0.00495601	0.00495601	FALSE	FALSE
isoComp_00126777	geneComp_00017679	ENST00000469186.1	ENSG00000204228.4	control	SMG5_KD	HSD17B8	protein_coding	processed_transcript	11.7851	12.8625	14.0155	0.0404043	0.346968	0.123753	NA	3.1411	2.50429	4.80425	0.353014	0.164957	0.937159	NA	0.269854	0.1946	0.343367	0.148767	0.018913	0.00495601	NA	FALSE
isoComp_00127490	geneComp_00017801	ENST00000376568.7	ENSG00000204580.13	control	SMG5_KD	DDR1	protein_coding	protein_coding	21.266	20.5484	18.7451	0.399226	0.817363	-0.132442	NA	6.66191	3.87981	6.51676	0.574925	0.429245	0.746669	NA	0.312088	0.1886	0.3499	0.1613	0.018308	0.018308	FALSE	FALSE
isoComp_00127491	geneComp_00017801	ENST00000376569.7	ENSG00000204580.13	control	SMG5_KD	DDR1	protein_coding	protein_coding	21.266	20.5484	18.7451	0.399226	0.817363	-0.132442	NA	5.97578	8.42578	4.90852	0.605526	0.813385	-0.778297	NA	0.272071	0.4102	0.2621	-0.1481	0.166598	0.018308	FALSE	FALSE
isoComp_00127492	geneComp_00017801	ENST00000376570.8	ENSG00000204580.13	control	SMG5_KD	DDR1	protein_coding	protein_coding	21.266	20.5484	18.7451	0.399226	0.817363	-0.132442	NA	4.00358	0	2.9595	0	1.5954	8.21408	NA	0.1992	0	0.158567	0.158567	0.265014	0.018308	FALSE	FALSE
isoComp_00127495	geneComp_00017801	ENST00000417521.5	ENSG00000204580.13	control	SMG5_KD	DDR1	protein_coding	protein_coding	21.266	20.5484	18.7451	0.399226	0.817363	-0.132442	NA	0.300567	0.14217	0.0788616	0.044085	0.0400152	-0.77605	NA	0.0130792	0.00693333	0.00433333	-0.0026	0.964545	0.018308	FALSE	FALSE
isoComp_00127496	geneComp_00017801	ENST00000418800.6	ENSG00000204580.13	control	SMG5_KD	DDR1	protein_coding	protein_coding	21.266	20.5484	18.7451	0.399226	0.817363	-0.132442	NA	0.249225	0.166541	0.322707	0.0896414	0.104639	0.914249	NA	0.0106958	0.00793333	0.0168	0.00886667	0.899813	0.018308	FALSE	FALSE
isoComp_00127499	geneComp_00017801	ENST00000428153.6	ENSG00000204580.13	control	SMG5_KD	DDR1	protein_coding	protein_coding	21.266	20.5484	18.7451	0.399226	0.817363	-0.132442	NA	0.631663	0.307589	0.406137	0.140961	0.0938029	0.389899	NA	0.0299625	0.0148	0.0219333	0.00713333	0.915952	0.018308	FALSE	FALSE
isoComp_00127503	geneComp_00017801	ENST00000452441.5	ENSG00000204580.13	control	SMG5_KD	DDR1	protein_coding	protein_coding	21.266	20.5484	18.7451	0.399226	0.817363	-0.132442	NA	1.34537	5.89002	1.40654	0.346302	1.40654	-2.05835	NA	0.065325	0.287233	0.0727333	-0.2145	0.192683	0.018308	FALSE	FALSE
isoComp_00127511	geneComp_00017801	ENST00000504152.5	ENSG00000204580.13	control	SMG5_KD	DDR1	protein_coding	retained_intron	21.266	20.5484	18.7451	0.399226	0.817363	-0.132442	NA	0.237734	0.0429152	0.0645338	0.0429152	0.00310688	0.494212	NA	0.0107958	0.00216667	0.00346667	0.0013	0.900019	0.018308	NA	FALSE
isoComp_00127522	geneComp_00017801	ENST00000513240.5	ENSG00000204580.13	control	SMG5_KD	DDR1	protein_coding	protein_coding	21.266	20.5484	18.7451	0.399226	0.817363	-0.132442	NA	0.23263	0.0664195	0.157136	0.043708	0.00819941	1.12901	NA	0.0104208	0.0033	0.0084	0.0051	0.769934	0.018308	FALSE	FALSE
isoComp_00127794	geneComp_00017848	ENST00000432267.3	ENSG00000204685.7	control	SMG5_KD	STARD7-AS1	lncRNA	lncRNA	4.75142	1.86935	2.56277	0.192178	0.0171234	0.453089	NA	1.42802	0	0.670453	0	0.177903	6.08842	NA	0.258971	0	0.262467	0.262467	0.000211932	0.000211932	NA	FALSE
isoComp_00127795	geneComp_00017848	ENST00000446816.1	ENSG00000204685.7	control	SMG5_KD	STARD7-AS1	lncRNA	lncRNA	4.75142	1.86935	2.56277	0.192178	0.0171234	0.453089	NA	0.923141	0.440659	0.846305	0.23888	0.206146	0.926088	NA	0.194671	0.217167	0.3293	0.112133	0.933768	0.000211932	NA	FALSE
isoComp_00127796	geneComp_00017848	ENST00000659123.1	ENSG00000204685.7	control	SMG5_KD	STARD7-AS1	lncRNA	lncRNA	4.75142	1.86935	2.56277	0.192178	0.0171234	0.453089	NA	0.243566	0.67136	0.265178	0.111521	0.132731	-1.30805	NA	0.0890042	0.3633	0.104167	-0.259133	0.521746	0.000211932	NA	FALSE
isoComp_00127797	geneComp_00017848	ENST00000665242.1	ENSG00000204685.7	control	SMG5_KD	STARD7-AS1	lncRNA	lncRNA	4.75142	1.86935	2.56277	0.192178	0.0171234	0.453089	NA	1.29656	0.327397	0.592299	0.173414	0.166322	0.836034	NA	0.276888	0.1804	0.230333	0.0499333	0.963392	0.000211932	NA	FALSE
isoComp_00127798	geneComp_00017848	ENST00000666290.1	ENSG00000204685.7	control	SMG5_KD	STARD7-AS1	lncRNA	retained_intron	4.75142	1.86935	2.56277	0.192178	0.0171234	0.453089	NA	0.860129	0.42993	0.18853	0.0548265	0.0401456	-1.14791	NA	0.180462	0.239133	0.0737	-0.165433	0.230402	0.000211932	NA	FALSE
isoComp_00130502	geneComp_00018817	ENST00000288087.12	ENSG00000213920.9	control	SMG5_KD	MDP1	protein_coding	protein_coding	33.9448	29.7796	28.4762	0.927943	0.707972	-0.0645463	NA	8.11429	15.6939	11.7659	1.00686	1.07293	-0.415284	NA	0.235046	0.525967	0.412667	-0.1133	0.13181	4.69425e-05	FALSE	FALSE
isoComp_00130503	geneComp_00018817	ENST00000396833.2	ENSG00000213920.9	control	SMG5_KD	MDP1	protein_coding	protein_coding	33.9448	29.7796	28.4762	0.927943	0.707972	-0.0645463	NA	2.6499	1.98527	1.28825	0.447216	0.645286	-0.620017	NA	0.0813833	0.066	0.0456	-0.0204	0.942377	4.69425e-05	FALSE	FALSE
isoComp_00130504	geneComp_00018817	ENST00000466422.2	ENSG00000213920.9	control	SMG5_KD	MDP1	protein_coding	retained_intron	33.9448	29.7796	28.4762	0.927943	0.707972	-0.0645463	NA	1.39085	1.82357	0.95154	0.692083	0.386558	-0.931239	NA	0.0433542	0.0601667	0.0337	-0.0264667	0.882572	4.69425e-05	NA	FALSE
isoComp_00130505	geneComp_00018817	ENST00000525696.5	ENSG00000213920.9	control	SMG5_KD	MDP1	protein_coding	processed_transcript	33.9448	29.7796	28.4762	0.927943	0.707972	-0.0645463	NA	3.70921	2.79979	3.81171	0.715937	0.55858	0.443756	NA	0.106454	0.0952333	0.133367	0.0381333	0.836825	4.69425e-05	NA	FALSE
isoComp_00130506	geneComp_00018817	ENST00000530222.5	ENSG00000213920.9	control	SMG5_KD	MDP1	protein_coding	retained_intron	33.9448	29.7796	28.4762	0.927943	0.707972	-0.0645463	NA	4.97773	3.36554	3.72642	0.359744	0.892179	0.146537	NA	0.146733	0.113867	0.130933	0.0170667	0.986312	4.69425e-05	NA	FALSE
isoComp_00130507	geneComp_00018817	ENST00000531553.1	ENSG00000213920.9	control	SMG5_KD	MDP1	protein_coding	retained_intron	33.9448	29.7796	28.4762	0.927943	0.707972	-0.0645463	NA	1.24257	0	0.0413758	0	0.0413758	2.36109	NA	0.0392042	0	0.00143333	0.00143333	0.967532	4.69425e-05	NA	FALSE
isoComp_00130508	geneComp_00018817	ENST00000532557.5	ENSG00000213920.9	control	SMG5_KD	MDP1	protein_coding	processed_transcript	33.9448	29.7796	28.4762	0.927943	0.707972	-0.0645463	NA	1.5706	0.700328	0.538279	0.285743	0.0966539	-0.373574	NA	0.048075	0.0234667	0.019	-0.00446667	1	4.69425e-05	NA	FALSE
isoComp_00130509	geneComp_00018817	ENST00000532742.5	ENSG00000213920.9	control	SMG5_KD	MDP1	protein_coding	retained_intron	33.9448	29.7796	28.4762	0.927943	0.707972	-0.0645463	NA	10.0587	3.26801	6.35272	0.238949	0.317933	0.956822	NA	0.293067	0.1103	0.223233	0.112933	4.69425e-05	4.69425e-05	NA	FALSE
isoComp_00131019	geneComp_00018949	ENST00000336811.10	ENSG00000214274.9	control	SMG5_KD	ANG	protein_coding	protein_coding	2.53396	2.00331	2.58878	0.126965	0.202332	0.368266	NA	2.06401	2.00331	1.71853	0.126965	0.266234	-0.220024	NA	0.844017	1	0.657033	-0.342967	7.40029e-10	7.40029e-10	FALSE	FALSE
isoComp_00131020	geneComp_00018949	ENST00000397990.4	ENSG00000214274.9	control	SMG5_KD	ANG	protein_coding	protein_coding	2.53396	2.00331	2.58878	0.126965	0.202332	0.368266	NA	0.455566	0	0.870251	0	0.129884	6.45984	NA	0.147133	0	0.342967	0.342967	7.53079e-07	7.40029e-10	FALSE	FALSE
isoComp_00131228	geneComp_00019032	ENST00000356458.7	ENSG00000214595.12	control	SMG5_KD	EML6	protein_coding	protein_coding	3.42244	1.90418	2.94434	0.122846	0.204394	0.626112	NA	1.03672	1.04479	1.24654	0.0808645	0.193514	0.252502	NA	0.329633	0.557067	0.425667	-0.1314	0.803137	0.000435274	FALSE	FALSE
isoComp_00131229	geneComp_00019032	ENST00000466608.2	ENSG00000214595.12	control	SMG5_KD	EML6	protein_coding	processed_transcript	3.42244	1.90418	2.94434	0.122846	0.204394	0.626112	NA	0.337421	0	0.493482	0	0.100581	5.65387	NA	0.0899167	0	0.164567	0.164567	0.000435274	0.000435274	NA	FALSE
isoComp_00131231	geneComp_00019032	ENST00000488611.1	ENSG00000214595.12	control	SMG5_KD	EML6	protein_coding	processed_transcript	3.42244	1.90418	2.94434	0.122846	0.204394	0.626112	NA	0.126832	0	0	0	0	0	NA	0.0307417	0	0	0	NA	0.000435274	NA	FALSE
isoComp_00131232	geneComp_00019032	ENST00000490828.5	ENSG00000214595.12	control	SMG5_KD	EML6	protein_coding	processed_transcript	3.42244	1.90418	2.94434	0.122846	0.204394	0.626112	NA	0.728156	0.438171	0.554751	0.0378119	0.0697029	0.333565	NA	0.216008	0.2333	0.1935	-0.0398	0.964545	0.000435274	NA	FALSE
isoComp_00131233	geneComp_00019032	ENST00000491655.1	ENSG00000214595.12	control	SMG5_KD	EML6	protein_coding	processed_transcript	3.42244	1.90418	2.94434	0.122846	0.204394	0.626112	NA	0.0402776	0	0.171026	0	0.171026	4.17813	NA	0.012325	0	0.0517	0.0517	0.976151	0.000435274	NA	FALSE
isoComp_00131235	geneComp_00019032	ENST00000673695.1	ENSG00000214595.12	control	SMG5_KD	EML6	protein_coding	protein_coding	3.42244	1.90418	2.94434	0.122846	0.204394	0.626112	NA	0.86743	0.123322	0.286401	0.123322	0.286401	1.15263	NA	0.234892	0.0575	0.0979667	0.0404667	1	0.000435274	FALSE	FALSE
isoComp_00131236	geneComp_00019032	ENST00000673746.1	ENSG00000214595.12	control	SMG5_KD	EML6	protein_coding	nonsense_mediated_decay	3.42244	1.90418	2.94434	0.122846	0.204394	0.626112	NA	0.0692393	0.141069	0.0960669	0.0722092	0.0540786	-0.510233	NA	0.0238292	0.0725	0.0318333	-0.0406667	0.964545	0.000435274	TRUE	FALSE
isoComp_00131237	geneComp_00019032	ENST00000673905.1	ENSG00000214595.12	control	SMG5_KD	EML6	protein_coding	protein_coding	3.42244	1.90418	2.94434	0.122846	0.204394	0.626112	NA	0.0385013	0.0732265	0	0.0732265	0	-3.05704	NA	0.0119208	0.0341333	0	-0.0341333	0.958441	0.000435274	FALSE	FALSE
isoComp_00131238	geneComp_00019032	ENST00000673912.1	ENSG00000214595.12	control	SMG5_KD	EML6	protein_coding	nonsense_mediated_decay	3.42244	1.90418	2.94434	0.122846	0.204394	0.626112	NA	0.130895	0.0393658	0.0483358	0.012444	0.0483358	0.240871	NA	0.0358958	0.0216333	0.0185667	-0.00306667	0.931978	0.000435274	TRUE	FALSE
isoComp_00132427	geneComp_00019455	ENST00000394517.7	ENSG00000217801.10	control	SMG5_KD	AL390719.1	transcribed_unprocessed_pseudogene	processed_transcript	5.13639	1.41086	1.2136	0.342726	0.17591	-0.215636	NA	0.900244	0.400751	0.160709	0.0941596	0.0811427	-1.26673	NA	0.209008	0.333533	0.1533	-0.180233	0.889981	9.42393e-08	NA	FALSE
isoComp_00132428	geneComp_00019455	ENST00000412397.2	ENSG00000217801.10	control	SMG5_KD	AL390719.1	transcribed_unprocessed_pseudogene	transcribed_unprocessed_pseudogene	5.13639	1.41086	1.2136	0.342726	0.17591	-0.215636	NA	0.0398684	0.0860282	0.0305965	0.0494661	0.0179883	-1.2421	NA	0.0149292	0.0530333	0.0241	-0.0289333	0.949772	9.42393e-08	NA	FALSE
isoComp_00132429	geneComp_00019455	ENST00000427998.5	ENSG00000217801.10	control	SMG5_KD	AL390719.1	transcribed_unprocessed_pseudogene	processed_transcript	5.13639	1.41086	1.2136	0.342726	0.17591	-0.215636	NA	0.473304	0.640619	0.215462	0.353125	0.0733836	-1.52893	NA	0.141046	0.423333	0.178233	-0.2451	0.712076	9.42393e-08	NA	FALSE
isoComp_00132430	geneComp_00019455	ENST00000433695.1	ENSG00000217801.10	control	SMG5_KD	AL390719.1	transcribed_unprocessed_pseudogene	processed_transcript	5.13639	1.41086	1.2136	0.342726	0.17591	-0.215636	NA	1.30528	0	0.195185	0	0.116034	4.35885	NA	0.221758	0	0.153167	0.153167	0.58998	9.42393e-08	NA	FALSE
isoComp_00132431	geneComp_00019455	ENST00000451054.1	ENSG00000217801.10	control	SMG5_KD	AL390719.1	transcribed_unprocessed_pseudogene	processed_transcript	5.13639	1.41086	1.2136	0.342726	0.17591	-0.215636	NA	2.21098	0	0.611646	0	0.142974	5.95802	NA	0.348033	0	0.491233	0.491233	9.42393e-08	9.42393e-08	NA	FALSE
isoComp_00132432	geneComp_00019455	ENST00000456409.5	ENSG00000217801.10	control	SMG5_KD	AL390719.1	transcribed_unprocessed_pseudogene	processed_transcript	5.13639	1.41086	1.2136	0.342726	0.17591	-0.215636	NA	0.206718	0.283463	0	0.283463	0	-4.87511	NA	0.0652167	0.190067	0	-0.190067	0.964545	9.42393e-08	NA	FALSE
isoComp_00133591	geneComp_00020015	ENST00000420850.2	ENSG00000223797.6	control	SMG5_KD	ENTPD3-AS1	lncRNA	lncRNA	1.37926	1.69338	1.21715	0.223075	0.128916	-0.473084	NA	0.924482	1.216	1.05531	0.130456	0.110117	-0.202683	NA	0.675687	0.724867	0.869133	0.144267	0.529239	0.00193267	NA	FALSE
isoComp_00133592	geneComp_00020015	ENST00000425156.5	ENSG00000223797.6	control	SMG5_KD	ENTPD3-AS1	lncRNA	lncRNA	1.37926	1.69338	1.21715	0.223075	0.128916	-0.473084	NA	0.149398	0.10764	0.104343	0.0295459	0.0111604	-0.0410038	NA	0.115308	0.0618333	0.0870667	0.0252333	0.964545	0.00193267	NA	FALSE
isoComp_00133594	geneComp_00020015	ENST00000452768.5	ENSG00000223797.6	control	SMG5_KD	ENTPD3-AS1	lncRNA	lncRNA	1.37926	1.69338	1.21715	0.223075	0.128916	-0.473084	NA	0.166974	0.369742	0	0.0894029	0	-5.24695	NA	0.103883	0.213233	0	-0.213233	0.00193267	0.00193267	NA	FALSE
isoComp_00133595	geneComp_00020015	ENST00000668358.1	ENSG00000223797.6	control	SMG5_KD	ENTPD3-AS1	lncRNA	lncRNA	1.37926	1.69338	1.21715	0.223075	0.128916	-0.473084	NA	0.074655	0	0.0502041	0	0.0502041	2.58986	NA	0.0485875	0	0.0362333	0.0362333	0.964459	0.00193267	NA	FALSE
isoComp_00133596	geneComp_00020015	ENST00000669707.1	ENSG00000223797.6	control	SMG5_KD	ENTPD3-AS1	lncRNA	lncRNA	1.37926	1.69338	1.21715	0.223075	0.128916	-0.473084	NA	0.0604344	0	0.00729566	0	0.00729566	0.79041	NA	0.0536083	0	0.00756667	0.00756667	0.9884	0.00193267	NA	FALSE
isoComp_00134544	geneComp_00020458	ENST00000415715.1	ENSG00000224897.8	control	SMG5_KD	POT1-AS1	lncRNA	lncRNA	1.56662	0.895137	2.23969	0.0863159	0.149295	1.31352	NA	0.296783	0.110388	0.488608	0.0171277	0.102134	2.05021	NA	0.172971	0.1274	0.2161	0.0887	0.804074	0.0045309	NA	FALSE
isoComp_00134545	geneComp_00020458	ENST00000429134.5	ENSG00000224897.8	control	SMG5_KD	POT1-AS1	lncRNA	lncRNA	1.56662	0.895137	2.23969	0.0863159	0.149295	1.31352	NA	0.2196	0	0.41888	0	0.0167913	5.4225	NA	0.119625	0	0.189867	0.189867	0.0045309	0.0045309	NA	FALSE
isoComp_00134546	geneComp_00020458	ENST00000449642.5	ENSG00000224897.8	control	SMG5_KD	POT1-AS1	lncRNA	lncRNA	1.56662	0.895137	2.23969	0.0863159	0.149295	1.31352	NA	0.396322	0.312297	0.582392	0.0287544	0.0629247	0.878159	NA	0.271562	0.3524	0.2664	-0.086	0.90672	0.0045309	NA	FALSE
isoComp_00134547	geneComp_00020458	ENST00000453342.5	ENSG00000224897.8	control	SMG5_KD	POT1-AS1	lncRNA	lncRNA	1.56662	0.895137	2.23969	0.0863159	0.149295	1.31352	NA	0.0178224	0.0127096	0.00797256	0.0127096	0.00797256	-0.337509	NA	0.0155417	0.0174	0.00343333	-0.0139667	0.978913	0.0045309	NA	FALSE
isoComp_00134551	geneComp_00020458	ENST00000657042.1	ENSG00000224897.8	control	SMG5_KD	POT1-AS1	lncRNA	lncRNA	1.56662	0.895137	2.23969	0.0863159	0.149295	1.31352	NA	0.0771481	0	0.0405027	0	0.0405027	2.33636	NA	0.0310083	0	0.0165667	0.0165667	1	0.0045309	NA	FALSE
isoComp_00134552	geneComp_00020458	ENST00000657149.1	ENSG00000224897.8	control	SMG5_KD	POT1-AS1	lncRNA	lncRNA	1.56662	0.895137	2.23969	0.0863159	0.149295	1.31352	NA	0.0925576	0.132205	0.032802	0.111006	0.032802	-1.73222	NA	0.0820708	0.140133	0.0141	-0.126033	0.851234	0.0045309	NA	FALSE
isoComp_00134553	geneComp_00020458	ENST00000657167.1	ENSG00000224897.8	control	SMG5_KD	POT1-AS1	lncRNA	lncRNA	1.56662	0.895137	2.23969	0.0863159	0.149295	1.31352	NA	0.0302518	0.0794095	0	0.0794095	0	-3.16043	NA	0.0150875	0.0777667	0	-0.0777667	0.924249	0.0045309	NA	FALSE
isoComp_00134554	geneComp_00020458	ENST00000657213.1	ENSG00000224897.8	control	SMG5_KD	POT1-AS1	lncRNA	lncRNA	1.56662	0.895137	2.23969	0.0863159	0.149295	1.31352	NA	0.252396	0.0274661	0.378687	0.0274661	0.106877	3.37495	NA	0.156642	0.0376333	0.1644	0.126767	0.468932	0.0045309	NA	FALSE
isoComp_00134556	geneComp_00020458	ENST00000659682.1	ENSG00000224897.8	control	SMG5_KD	POT1-AS1	lncRNA	lncRNA	1.56662	0.895137	2.23969	0.0863159	0.149295	1.31352	NA	0.0845403	0.194901	0.19326	0.10578	0.0398431	-0.011601	NA	0.0522333	0.219667	0.0889	-0.130767	0.954076	0.0045309	NA	FALSE
isoComp_00134562	geneComp_00020458	ENST00000667446.1	ENSG00000224897.8	control	SMG5_KD	POT1-AS1	lncRNA	lncRNA	1.56662	0.895137	2.23969	0.0863159	0.149295	1.31352	NA	0.0169909	0.02576	0	0.02576	0	-1.83835	NA	0.0128042	0.0275667	0	-0.0275667	0.958236	0.0045309	NA	FALSE
isoComp_00134564	geneComp_00020458	ENST00000667793.1	ENSG00000224897.8	control	SMG5_KD	POT1-AS1	lncRNA	lncRNA	1.56662	0.895137	2.23969	0.0863159	0.149295	1.31352	NA	0.0175553	0	0.0206665	0	0.0112829	1.61666	NA	0.0207667	0	0.00926667	0.00926667	0.976444	0.0045309	NA	FALSE
isoComp_00137366	geneComp_00021741	ENST00000420335.5	ENSG00000228106.6	control	SMG5_KD	AL392172.1	lncRNA	lncRNA	31.5489	26.6315	33.9898	1.49137	0.178295	0.351848	NA	1.29468	0.674256	0.631867	0.674256	0.631867	-0.0922604	NA	0.0448958	0.0258	0.0187667	-0.00703333	1	0.000723213	NA	FALSE
isoComp_00137368	geneComp_00021741	ENST00000434872.1	ENSG00000228106.6	control	SMG5_KD	AL392172.1	lncRNA	lncRNA	31.5489	26.6315	33.9898	1.49137	0.178295	0.351848	NA	0.914969	0.923633	1.71444	0.258619	0.569576	0.885196	NA	0.0282667	0.0346333	0.0503667	0.0157333	0.964459	0.000723213	NA	FALSE
isoComp_00137369	geneComp_00021741	ENST00000435378.5	ENSG00000228106.6	control	SMG5_KD	AL392172.1	lncRNA	lncRNA	31.5489	26.6315	33.9898	1.49137	0.178295	0.351848	NA	8.59588	5.86374	12.3436	0.47145	0.838397	1.07258	NA	0.265458	0.222667	0.363	0.140333	0.0203359	0.000723213	NA	FALSE
isoComp_00137370	geneComp_00021741	ENST00000439440.1	ENSG00000228106.6	control	SMG5_KD	AL392172.1	lncRNA	lncRNA	31.5489	26.6315	33.9898	1.49137	0.178295	0.351848	NA	0.486864	0	0	0	0	0	NA	0.0157208	0	0	0	NA	0.000723213	NA	FALSE
isoComp_00137371	geneComp_00021741	ENST00000441676.5	ENSG00000228106.6	control	SMG5_KD	AL392172.1	lncRNA	lncRNA	31.5489	26.6315	33.9898	1.49137	0.178295	0.351848	NA	2.29918	1.16911	2.41226	1.16911	1.25137	1.03866	NA	0.0723917	0.0447667	0.0709	0.0261333	0.803177	0.000723213	NA	FALSE
isoComp_00137372	geneComp_00021741	ENST00000442171.5	ENSG00000228106.6	control	SMG5_KD	AL392172.1	lncRNA	lncRNA	31.5489	26.6315	33.9898	1.49137	0.178295	0.351848	NA	3.16695	3.73208	5.10561	0.258934	0.577503	0.451064	NA	0.0996875	0.140733	0.150367	0.00963333	0.997747	0.000723213	NA	FALSE
isoComp_00137374	geneComp_00021741	ENST00000448808.1	ENSG00000228106.6	control	SMG5_KD	AL392172.1	lncRNA	lncRNA	31.5489	26.6315	33.9898	1.49137	0.178295	0.351848	NA	0.549628	0	0	0	0	0	NA	0.0143	0	0	0	NA	0.000723213	NA	FALSE
isoComp_00137375	geneComp_00021741	ENST00000450784.5	ENSG00000228106.6	control	SMG5_KD	AL392172.1	lncRNA	lncRNA	31.5489	26.6315	33.9898	1.49137	0.178295	0.351848	NA	7.36104	7.70569	5.48587	0.365152	0.691065	-0.489448	NA	0.239596	0.289867	0.161433	-0.128433	0.000723213	0.000723213	NA	FALSE
isoComp_00137376	geneComp_00021741	ENST00000457636.5	ENSG00000228106.6	control	SMG5_KD	AL392172.1	lncRNA	lncRNA	31.5489	26.6315	33.9898	1.49137	0.178295	0.351848	NA	2.98599	3.5759	3.08707	0.834995	0.253459	-0.211434	NA	0.097	0.131633	0.0907333	-0.0409	0.69539	0.000723213	NA	FALSE
isoComp_00137377	geneComp_00021741	ENST00000457955.5	ENSG00000228106.6	control	SMG5_KD	AL392172.1	lncRNA	lncRNA	31.5489	26.6315	33.9898	1.49137	0.178295	0.351848	NA	0.936461	0.256303	1.03269	0.256303	0.516372	1.96916	NA	0.0285667	0.0087	0.0304	0.0217	0.844928	0.000723213	NA	FALSE
isoComp_00137379	geneComp_00021741	ENST00000657452.1	ENSG00000228106.6	control	SMG5_KD	AL392172.1	lncRNA	lncRNA	31.5489	26.6315	33.9898	1.49137	0.178295	0.351848	NA	1.02764	0.712536	0.9445	0.158034	0.273477	0.401676	NA	0.0334417	0.0273	0.0278333	0.000533333	1	0.000723213	NA	FALSE
isoComp_00137380	geneComp_00021741	ENST00000661663.1	ENSG00000228106.6	control	SMG5_KD	AL392172.1	lncRNA	lncRNA	31.5489	26.6315	33.9898	1.49137	0.178295	0.351848	NA	1.02229	1.46471	1.10109	0.734465	1.10109	-0.408459	NA	0.0333417	0.0547333	0.0323667	-0.0223667	0.786597	0.000723213	NA	FALSE
isoComp_00138968	geneComp_00022485	ENST00000357876.6	ENSG00000230021.10	control	SMG5_KD	AL669831.3	transcribed_processed_pseudogene	processed_transcript	5.53298	0.533497	4.92926	0.0890374	0.480905	3.18395	NA	0.165939	0.0420781	0.116734	0.0239305	0.0259183	1.28306	NA	0.0502292	0.0736333	0.0243667	-0.0492667	0.765886	7.01731e-22	NA	FALSE
isoComp_00138970	geneComp_00022485	ENST00000419394.2	ENSG00000230021.10	control	SMG5_KD	AL669831.3	transcribed_processed_pseudogene	processed_transcript	5.53298	0.533497	4.92926	0.0890374	0.480905	3.18395	NA	0.563631	0	0.111714	0	0.057423	3.60542	NA	0.122908	0	0.0217333	0.0217333	0.966577	7.01731e-22	NA	FALSE
isoComp_00138973	geneComp_00022485	ENST00000441245.5	ENSG00000230021.10	control	SMG5_KD	AL669831.3	transcribed_processed_pseudogene	processed_transcript	5.53298	0.533497	4.92926	0.0890374	0.480905	3.18395	NA	0.0872902	0	0	0	0	0	NA	0.0133458	0	0	0	NA	7.01731e-22	NA	FALSE
isoComp_00138974	geneComp_00022485	ENST00000447954.2	ENSG00000230021.10	control	SMG5_KD	AL669831.3	transcribed_processed_pseudogene	processed_transcript	5.53298	0.533497	4.92926	0.0890374	0.480905	3.18395	NA	4.00605	0	4.20289	0	0.488337	8.71867	NA	0.51635	0	0.8498	0.8498	7.01731e-22	7.01731e-22	NA	FALSE
isoComp_00138977	geneComp_00022485	ENST00000634833.2	ENSG00000230021.10	control	SMG5_KD	AL669831.3	transcribed_processed_pseudogene	processed_transcript	5.53298	0.533497	4.92926	0.0890374	0.480905	3.18395	NA	0.0715704	0.0944951	0.117344	0.063648	0.0644393	0.285292	NA	0.0362958	0.183333	0.0264333	-0.1569	0.853095	7.01731e-22	NA	FALSE
isoComp_00138980	geneComp_00022485	ENST00000648019.1	ENSG00000230021.10	control	SMG5_KD	AL669831.3	transcribed_processed_pseudogene	processed_transcript	5.53298	0.533497	4.92926	0.0890374	0.480905	3.18395	NA	0.559975	0.396924	0.353226	0.0869595	0.112968	-0.163893	NA	0.236954	0.743033	0.0730667	-0.669967	7.14278e-05	7.01731e-22	NA	FALSE
isoComp_00140472	geneComp_00023173	ENST00000437249.2	ENSG00000231769.3	control	SMG5_KD	AL035701.1	lncRNA	lncRNA	2.26526	1.71979	2.21966	0.143986	0.0836635	0.366231	NA	0.401348	0.411736	0	0.0770098	0	-5.39827	NA	0.166513	0.235133	0	-0.235133	1.63474e-05	1.63474e-05	NA	FALSE
isoComp_00140473	geneComp_00023173	ENST00000444038.3	ENSG00000231769.3	control	SMG5_KD	AL035701.1	lncRNA	lncRNA	2.26526	1.71979	2.21966	0.143986	0.0836635	0.366231	NA	1.53623	1.10882	1.93788	0.0660524	0.158552	0.799928	NA	0.6871	0.647467	0.870233	0.222767	0.0447178	1.63474e-05	NA	FALSE
isoComp_00140474	geneComp_00023173	ENST00000669498.1	ENSG00000231769.3	control	SMG5_KD	AL035701.1	lncRNA	lncRNA	2.26526	1.71979	2.21966	0.143986	0.0836635	0.366231	NA	0.327681	0.199234	0.281785	0.0213799	0.0767555	0.479788	NA	0.146396	0.1174	0.129767	0.0123667	1	1.63474e-05	NA	FALSE
isoComp_00140706	geneComp_00023274	ENST00000436413.5	ENSG00000232021.7	control	SMG5_KD	LEF1-AS1	lncRNA	lncRNA	1.5578	1.14858	1.41516	0.047823	0.0876429	0.298761	NA	0.245686	0.277816	0.145119	0.0951861	0.0822983	-0.891771	NA	0.199567	0.249333	0.107667	-0.141667	0.881337	0.0184379	NA	FALSE
isoComp_00140707	geneComp_00023274	ENST00000506314.1	ENSG00000232021.7	control	SMG5_KD	LEF1-AS1	lncRNA	retained_intron	1.5578	1.14858	1.41516	0.047823	0.0876429	0.298761	NA	0.0532769	0.0920704	0.0686417	0.014048	0.0208847	-0.376197	NA	0.0398667	0.0806667	0.0486667	-0.032	0.927787	0.0184379	NA	FALSE
isoComp_00140709	geneComp_00023274	ENST00000508266.1	ENSG00000232021.7	control	SMG5_KD	LEF1-AS1	lncRNA	lncRNA	1.5578	1.14858	1.41516	0.047823	0.0876429	0.298761	NA	0.0572282	0	0.194396	0	0.0455572	4.35329	NA	0.0395292	0	0.137467	0.137467	0.0770333	0.0184379	NA	FALSE
isoComp_00140710	geneComp_00023274	ENST00000508286.1	ENSG00000232021.7	control	SMG5_KD	LEF1-AS1	lncRNA	lncRNA	1.5578	1.14858	1.41516	0.047823	0.0876429	0.298761	NA	0.679435	0	0.493876	0	0.208981	5.655	NA	0.368275	0	0.347533	0.347533	0.0184379	0.0184379	NA	FALSE
isoComp_00140711	geneComp_00023274	ENST00000512129.2	ENSG00000232021.7	control	SMG5_KD	LEF1-AS1	lncRNA	lncRNA	1.5578	1.14858	1.41516	0.047823	0.0876429	0.298761	NA	0.0371474	0.0106536	0.0306981	0.0106536	0.0306981	0.978571	NA	0.0291417	0.00856667	0.024	0.0154333	1	0.0184379	NA	FALSE
isoComp_00140712	geneComp_00023274	ENST00000512637.6	ENSG00000232021.7	control	SMG5_KD	LEF1-AS1	lncRNA	lncRNA	1.5578	1.14858	1.41516	0.047823	0.0876429	0.298761	NA	0.0364321	0.0516611	0.0756662	0.0357859	0.0492519	0.474365	NA	0.0281625	0.0453	0.0562333	0.0109333	1	0.0184379	NA	FALSE
isoComp_00140713	geneComp_00023274	ENST00000659790.1	ENSG00000232021.7	control	SMG5_KD	LEF1-AS1	lncRNA	lncRNA	1.5578	1.14858	1.41516	0.047823	0.0876429	0.298761	NA	0.438184	0.716384	0.406764	0.138244	0.230457	-0.801502	NA	0.289771	0.616133	0.2785	-0.337633	0.731206	0.0184379	NA	FALSE
isoComp_00141418	geneComp_00023648	ENST00000451733.1	ENSG00000232936.6	control	SMG5_KD	AL157400.2	lncRNA	lncRNA	2.59426	0.384166	1.4237	0.0543958	0.37206	1.86287	NA	0.744704	0	0.759436	0	0.39056	6.26573	NA	0.249354	0	0.487233	0.487233	0.0168782	0.0168782	NA	FALSE
isoComp_00141419	geneComp_00023648	ENST00000454174.5	ENSG00000232936.6	control	SMG5_KD	AL157400.2	lncRNA	lncRNA	2.59426	0.384166	1.4237	0.0543958	0.37206	1.86287	NA	1.09471	0.121407	0.255534	0.0664607	0.197143	1.01485	NA	0.396562	0.280767	0.158867	-0.1219	0.940409	0.0168782	NA	FALSE
isoComp_00141420	geneComp_00023648	ENST00000660192.1	ENSG00000232936.6	control	SMG5_KD	AL157400.2	lncRNA	lncRNA	2.59426	0.384166	1.4237	0.0543958	0.37206	1.86287	NA	0.754842	0.262759	0.40873	0.0214888	0.0363439	0.618397	NA	0.354096	0.719233	0.3539	-0.365333	0.597669	0.0168782	NA	FALSE
isoComp_00142876	geneComp_00024325	ENST00000571961.7	ENSG00000234616.9	control	SMG5_KD	JRK	protein_coding	protein_coding	9.07847	11.1675	10.2716	0.199957	0.113008	-0.120536	NA	0.260629	0.167798	0.146323	0.0412766	0.0892514	-0.185707	NA	0.030625	0.0150333	0.0142333	-0.0008	0.979969	0.00011848	FALSE	FALSE
isoComp_00142880	geneComp_00024325	ENST00000612905.2	ENSG00000234616.9	control	SMG5_KD	JRK	protein_coding	protein_coding	9.07847	11.1675	10.2716	0.199957	0.113008	-0.120536	NA	8.06665	8.50152	9.83312	1.15616	0.0295324	0.2097	NA	0.892663	0.759033	0.9575	0.198467	0.0369729	0.00011848	FALSE	FALSE
isoComp_00142881	geneComp_00024325	ENST00000614134.1	ENSG00000234616.9	control	SMG5_KD	JRK	protein_coding	protein_coding	9.07847	11.1675	10.2716	0.199957	0.113008	-0.120536	NA	0.511811	2.34117	0	1.09174	0	-7.87723	NA	0.0492708	0.212	0	-0.212	0.00011848	0.00011848	FALSE	FALSE
isoComp_00142882	geneComp_00024325	ENST00000615982.4	ENSG00000234616.9	control	SMG5_KD	JRK	protein_coding	protein_coding	9.07847	11.1675	10.2716	0.199957	0.113008	-0.120536	NA	0.114201	0.0872454	0.216722	0.0464703	0.0606349	1.22122	NA	0.0128208	0.00766667	0.0210667	0.0134	0.825359	0.00011848	FALSE	FALSE
isoComp_00142936	geneComp_00024353	ENST00000413185.2	ENSG00000234690.7	control	SMG5_KD	EPCAM-DT	lncRNA	lncRNA	1.62702	0.650574	0.822242	0.0476933	0.176835	0.333282	NA	1.08755	0.403074	0.637866	0.0302923	0.0580472	0.649296	NA	0.697575	0.630167	0.834767	0.2046	0.711037	0.0129455	NA	FALSE
isoComp_00142937	geneComp_00024353	ENST00000441997.5	ENSG00000234690.7	control	SMG5_KD	EPCAM-DT	lncRNA	lncRNA	1.62702	0.650574	0.822242	0.0476933	0.176835	0.333282	NA	0.302907	0.222139	0	0.0724044	0	-4.53692	NA	0.182079	0.3296	0	-0.3296	0.0129455	0.0129455	NA	FALSE
isoComp_00142938	geneComp_00024353	ENST00000448713.5	ENSG00000234690.7	control	SMG5_KD	EPCAM-DT	lncRNA	lncRNA	1.62702	0.650574	0.822242	0.0476933	0.176835	0.333282	NA	0.029983	0	0	0	0	0	NA	0.0148458	0	0	0	NA	0.0129455	NA	FALSE
isoComp_00142939	geneComp_00024353	ENST00000450550.5	ENSG00000234690.7	control	SMG5_KD	EPCAM-DT	lncRNA	lncRNA	1.62702	0.650574	0.822242	0.0476933	0.176835	0.333282	NA	0.161319	0	0.177454	0	0.177454	4.22846	NA	0.0777375	0	0.152933	0.152933	0.965543	0.0129455	NA	FALSE
isoComp_00142940	geneComp_00024353	ENST00000658129.1	ENSG00000234690.7	control	SMG5_KD	EPCAM-DT	lncRNA	lncRNA	1.62702	0.650574	0.822242	0.0476933	0.176835	0.333282	NA	0.0452656	0.0253612	0.00692202	0.0156368	0.00692202	-1.06326	NA	0.02775	0.0402333	0.0123	-0.0279333	0.958672	0.0129455	NA	FALSE
isoComp_00143664	geneComp_00024707	ENST00000457356.9	ENSG00000235531.11	control	SMG5_KD	MSC-AS1	lncRNA	lncRNA	1.94671	1.64454	2.04314	0.0723523	0.0921927	0.311398	NA	0.124416	0.293936	0.136814	0.0794613	0.0685054	-1.04978	NA	0.0630833	0.175367	0.0681667	-0.1072	0.794897	0.0296334	NA	FALSE
isoComp_00143665	geneComp_00024707	ENST00000512290.2	ENSG00000235531.11	control	SMG5_KD	MSC-AS1	lncRNA	lncRNA	1.94671	1.64454	2.04314	0.0723523	0.0921927	0.311398	NA	0.0238564	0	0.0462783	0	0.0462783	2.49258	NA	0.0115625	0	0.0248333	0.0248333	0.978983	0.0296334	NA	FALSE
isoComp_00143666	geneComp_00024707	ENST00000518700.4	ENSG00000235531.11	control	SMG5_KD	MSC-AS1	lncRNA	lncRNA	1.94671	1.64454	2.04314	0.0723523	0.0921927	0.311398	NA	0.208702	0.03698	0	0.03698	0	-2.23205	NA	0.103938	0.0206667	0	-0.0206667	0.964749	0.0296334	NA	FALSE
isoComp_00143667	geneComp_00024707	ENST00000518916.5	ENSG00000235531.11	control	SMG5_KD	MSC-AS1	lncRNA	lncRNA	1.94671	1.64454	2.04314	0.0723523	0.0921927	0.311398	NA	0.0356252	0	0.021189	0	0.021189	1.64104	NA	0.0189375	0	0.0098	0.0098	0.996271	0.0296334	NA	FALSE
isoComp_00143668	geneComp_00024707	ENST00000519068.3	ENSG00000235531.11	control	SMG5_KD	MSC-AS1	lncRNA	lncRNA	1.94671	1.64454	2.04314	0.0723523	0.0921927	0.311398	NA	0.0186543	0	0	0	0	0	NA	0.0101708	0	0	0	NA	0.0296334	NA	FALSE
isoComp_00143669	geneComp_00024707	ENST00000519751.6	ENSG00000235531.11	control	SMG5_KD	MSC-AS1	lncRNA	lncRNA	1.94671	1.64454	2.04314	0.0723523	0.0921927	0.311398	NA	0.0957869	0.0527203	0.181337	0.0527203	0.181337	1.60911	NA	0.0479375	0.0333333	0.0862667	0.0529333	1	0.0296334	NA	FALSE
isoComp_00143670	geneComp_00024707	ENST00000521467.5	ENSG00000235531.11	control	SMG5_KD	MSC-AS1	lncRNA	lncRNA	1.94671	1.64454	2.04314	0.0723523	0.0921927	0.311398	NA	0.10295	0	0.174017	0	0.0874001	4.20177	NA	0.0505417	0	0.0872333	0.0872333	0.659724	0.0296334	NA	FALSE
isoComp_00143673	geneComp_00024707	ENST00000524152.5	ENSG00000235531.11	control	SMG5_KD	MSC-AS1	lncRNA	lncRNA	1.94671	1.64454	2.04314	0.0723523	0.0921927	0.311398	NA	0.161844	0	0.0460569	0	0.0460569	2.48689	NA	0.0601125	0	0.0219	0.0219	0.977711	0.0296334	NA	FALSE
isoComp_00143674	geneComp_00024707	ENST00000653074.1	ENSG00000235531.11	control	SMG5_KD	MSC-AS1	lncRNA	lncRNA	1.94671	1.64454	2.04314	0.0723523	0.0921927	0.311398	NA	0.679354	1.04565	0.52809	0.115687	0.0891612	-0.972211	NA	0.361429	0.635167	0.2619	-0.373267	0.0296334	0.0296334	NA	FALSE
isoComp_00143675	geneComp_00024707	ENST00000655314.1	ENSG00000235531.11	control	SMG5_KD	MSC-AS1	lncRNA	lncRNA	1.94671	1.64454	2.04314	0.0723523	0.0921927	0.311398	NA	0.289913	0.110972	0.623044	0.0567022	0.0712821	2.38764	NA	0.165371	0.0705333	0.3041	0.233567	0.225344	0.0296334	NA	FALSE
isoComp_00143676	geneComp_00024707	ENST00000656742.1	ENSG00000235531.11	control	SMG5_KD	MSC-AS1	lncRNA	lncRNA	1.94671	1.64454	2.04314	0.0723523	0.0921927	0.311398	NA	0.124223	0.0460907	0.0515193	0.006909	0.00844358	0.133276	NA	0.0640042	0.0282	0.0253	-0.0029	1	0.0296334	NA	FALSE
isoComp_00143677	geneComp_00024707	ENST00000670333.1	ENSG00000235531.11	control	SMG5_KD	MSC-AS1	lncRNA	lncRNA	1.94671	1.64454	2.04314	0.0723523	0.0921927	0.311398	NA	0.0708918	0.0581957	0.221067	0.0581957	0.117547	1.76056	NA	0.0374917	0.0367667	0.103967	0.0672	0.904716	0.0296334	NA	FALSE
isoComp_00144779	geneComp_00025233	ENST00000427491.1	ENSG00000236830.7	control	SMG5_KD	CBR3-AS1	lncRNA	lncRNA	4.90885	3.18095	4.42041	0.436081	0.689083	0.473452	NA	0.0871263	0	0.0400281	0	0.0400281	2.32274	NA	0.0142125	0	0.0106333	0.0106333	0.993693	0.0433845	NA	FALSE
isoComp_00144780	geneComp_00025233	ENST00000432988.1	ENSG00000236830.7	control	SMG5_KD	CBR3-AS1	lncRNA	retained_intron	4.90885	3.18095	4.42041	0.436081	0.689083	0.473452	NA	0.0618116	0.0308196	0.00706888	0.0149623	0.00706888	-1.2579	NA	0.0114625	0.0103	0.00123333	-0.00906667	0.92886	0.0433845	NA	FALSE
isoComp_00144781	geneComp_00025233	ENST00000453159.6	ENSG00000236830.7	control	SMG5_KD	CBR3-AS1	lncRNA	lncRNA	4.90885	3.18095	4.42041	0.436081	0.689083	0.473452	NA	0.177086	0.0463633	0	0.0463633	0	-2.49476	NA	0.028825	0.014	0	-0.014	0.964459	0.0433845	NA	FALSE
isoComp_00144791	geneComp_00025233	ENST00000624080.1	ENSG00000236830.7	control	SMG5_KD	CBR3-AS1	lncRNA	lncRNA	4.90885	3.18095	4.42041	0.436081	0.689083	0.473452	NA	0.138284	0.138531	0.195455	0.0319201	0.0505479	0.468066	NA	0.0316458	0.0475	0.0429333	-0.00456667	1	0.0433845	NA	FALSE
isoComp_00144792	geneComp_00025233	ENST00000624086.3	ENSG00000236830.7	control	SMG5_KD	CBR3-AS1	lncRNA	lncRNA	4.90885	3.18095	4.42041	0.436081	0.689083	0.473452	NA	0.161099	0.132252	0.184508	0.0906735	0.0972157	0.451377	NA	0.0347875	0.0392	0.0426333	0.00343333	1	0.0433845	NA	FALSE
isoComp_00144793	geneComp_00025233	ENST00000624883.1	ENSG00000236830.7	control	SMG5_KD	CBR3-AS1	lncRNA	lncRNA	4.90885	3.18095	4.42041	0.436081	0.689083	0.473452	NA	1.04612	0.497098	1.0376	0.497098	0.597187	1.04675	NA	0.202325	0.128667	0.211267	0.0826	0.868819	0.0433845	NA	FALSE
isoComp_00144796	geneComp_00025233	ENST00000654957.1	ENSG00000236830.7	control	SMG5_KD	CBR3-AS1	lncRNA	lncRNA	4.90885	3.18095	4.42041	0.436081	0.689083	0.473452	NA	0.565018	0	0.86778	0	0.612489	6.45579	NA	0.104254	0	0.166033	0.166033	0.0433845	0.0433845	NA	FALSE
isoComp_00144797	geneComp_00025233	ENST00000655785.1	ENSG00000236830.7	control	SMG5_KD	CBR3-AS1	lncRNA	lncRNA	4.90885	3.18095	4.42041	0.436081	0.689083	0.473452	NA	0.104757	0	0	0	0	0	NA	0.0155333	0	0	0	NA	0.0433845	NA	FALSE
isoComp_00144799	geneComp_00025233	ENST00000661388.1	ENSG00000236830.7	control	SMG5_KD	CBR3-AS1	lncRNA	lncRNA	4.90885	3.18095	4.42041	0.436081	0.689083	0.473452	NA	0.410305	0.26494	0.40078	0.088263	0.198347	0.579247	NA	0.0874625	0.0789667	0.0828333	0.00386667	1	0.0433845	NA	FALSE
isoComp_00144800	geneComp_00025233	ENST00000662189.1	ENSG00000236830.7	control	SMG5_KD	CBR3-AS1	lncRNA	lncRNA	4.90885	3.18095	4.42041	0.436081	0.689083	0.473452	NA	1.23848	1.35688	0.716793	0.369092	0.716793	-0.911269	NA	0.278442	0.4526	0.194	-0.2586	0.412151	0.0433845	NA	FALSE
isoComp_00144801	geneComp_00025233	ENST00000666303.1	ENSG00000236830.7	control	SMG5_KD	CBR3-AS1	lncRNA	lncRNA	4.90885	3.18095	4.42041	0.436081	0.689083	0.473452	NA	0.53704	0.442047	0.423819	0.171217	0.162179	-0.0593789	NA	0.114883	0.141067	0.110267	-0.0308	0.964728	0.0433845	NA	FALSE
isoComp_00144802	geneComp_00025233	ENST00000667457.1	ENSG00000236830.7	control	SMG5_KD	CBR3-AS1	lncRNA	lncRNA	4.90885	3.18095	4.42041	0.436081	0.689083	0.473452	NA	0.0791883	0.119288	0.457436	0.119288	0.457436	1.85418	NA	0.0205375	0.0308667	0.121367	0.0905	1	0.0433845	NA	FALSE
isoComp_00144814	geneComp_00025244	ENST00000413904.6	ENSG00000236859.7	control	SMG5_KD	NIFK-AS1	lncRNA	lncRNA	6.34747	7.46214	7.82228	0.119597	0.237479	0.0679102	NA	0.279103	0	0	0	0	0	NA	0.0353	0	0	0	NA	0.00161152	NA	FALSE
isoComp_00144815	geneComp_00025244	ENST00000414554.6	ENSG00000236859.7	control	SMG5_KD	NIFK-AS1	lncRNA	lncRNA	6.34747	7.46214	7.82228	0.119597	0.237479	0.0679102	NA	0.212498	0.159551	0.132901	0.159551	0.0705657	-0.246699	NA	0.0308	0.0219333	0.0164667	-0.00546667	0.961007	0.00161152	NA	FALSE
isoComp_00144816	geneComp_00025244	ENST00000419902.3	ENSG00000236859.7	control	SMG5_KD	NIFK-AS1	lncRNA	lncRNA	6.34747	7.46214	7.82228	0.119597	0.237479	0.0679102	NA	0.174368	0	0	0	0	0	NA	0.0343125	0	0	0	NA	0.00161152	NA	FALSE
isoComp_00144818	geneComp_00025244	ENST00000447668.2	ENSG00000236859.7	control	SMG5_KD	NIFK-AS1	lncRNA	lncRNA	6.34747	7.46214	7.82228	0.119597	0.237479	0.0679102	NA	1.71915	1.05455	3.10026	0.572833	0.210819	1.54679	NA	0.301737	0.143133	0.398667	0.255533	0.675226	0.00161152	NA	FALSE
isoComp_00144821	geneComp_00025244	ENST00000659307.1	ENSG00000236859.7	control	SMG5_KD	NIFK-AS1	lncRNA	lncRNA	6.34747	7.46214	7.82228	0.119597	0.237479	0.0679102	NA	0.123194	0	0.0788709	0	0.0788709	3.15171	NA	0.0232167	0	0.00956667	0.00956667	0.967351	0.00161152	NA	FALSE
isoComp_00144822	geneComp_00025244	ENST00000662168.1	ENSG00000236859.7	control	SMG5_KD	NIFK-AS1	lncRNA	lncRNA	6.34747	7.46214	7.82228	0.119597	0.237479	0.0679102	NA	0.151977	0	0	0	0	0	NA	0.0251292	0	0	0	NA	0.00161152	NA	FALSE
isoComp_00144824	geneComp_00025244	ENST00000667483.1	ENSG00000236859.7	control	SMG5_KD	NIFK-AS1	lncRNA	lncRNA	6.34747	7.46214	7.82228	0.119597	0.237479	0.0679102	NA	0.0668161	0.0558921	0.0853763	0.0370975	0.0482461	0.533526	NA	0.0109458	0.00736667	0.0113333	0.00396667	0.969569	0.00161152	NA	FALSE
isoComp_00144825	geneComp_00025244	ENST00000668016.1	ENSG00000236859.7	control	SMG5_KD	NIFK-AS1	lncRNA	lncRNA	6.34747	7.46214	7.82228	0.119597	0.237479	0.0679102	NA	0.515264	1.45821	0.282727	0.282229	0.0778037	-2.32643	NA	0.0734208	0.195467	0.0358	-0.159667	0.00161152	0.00161152	NA	FALSE
isoComp_00144826	geneComp_00025244	ENST00000669018.1	ENSG00000236859.7	control	SMG5_KD	NIFK-AS1	lncRNA	lncRNA	6.34747	7.46214	7.82228	0.119597	0.237479	0.0679102	NA	0.331481	0.381531	0.41703	0.0574588	0.12385	0.125208	NA	0.0538542	0.0509333	0.0533333	0.0024	1	0.00161152	NA	FALSE
isoComp_00144827	geneComp_00025244	ENST00000670491.1	ENSG00000236859.7	control	SMG5_KD	NIFK-AS1	lncRNA	lncRNA	6.34747	7.46214	7.82228	0.119597	0.237479	0.0679102	NA	1.56237	2.72319	2.18384	0.140425	0.202036	-0.317127	NA	0.217346	0.364733	0.278133	-0.0866	0.388418	0.00161152	NA	FALSE
isoComp_00144828	geneComp_00025244	ENST00000671498.1	ENSG00000236859.7	control	SMG5_KD	NIFK-AS1	lncRNA	lncRNA	6.34747	7.46214	7.82228	0.119597	0.237479	0.0679102	NA	1.15149	1.60364	1.54127	0.477519	0.114069	-0.056867	NA	0.1812	0.213033	0.1967	-0.0163333	1	0.00161152	NA	FALSE
isoComp_00145820	geneComp_00025648	ENST00000419719.2	ENSG00000237877.7	control	SMG5_KD	LINC01473	lncRNA	lncRNA	1.98736	0.394511	0.49263	0.0812421	0.0645137	0.313317	NA	0.0549436	0	0	0	0	0	NA	0.0150708	0	0	0	NA	0.0110169	NA	FALSE
isoComp_00145821	geneComp_00025648	ENST00000427108.6	ENSG00000237877.7	control	SMG5_KD	LINC01473	lncRNA	lncRNA	1.98736	0.394511	0.49263	0.0812421	0.0645137	0.313317	NA	0.12944	0.0338508	0	0.0338508	0	-2.1326	NA	0.0550208	0.0609	0	-0.0609	0.965543	0.0110169	NA	FALSE
isoComp_00145822	geneComp_00025648	ENST00000655126.1	ENSG00000237877.7	control	SMG5_KD	LINC01473	lncRNA	lncRNA	1.98736	0.394511	0.49263	0.0812421	0.0645137	0.313317	NA	0.232812	0	0.314964	0	0.0361832	5.02221	NA	0.174121	0	0.664767	0.664767	0.0110169	0.0110169	NA	FALSE
isoComp_00145823	geneComp_00025648	ENST00000656786.1	ENSG00000237877.7	control	SMG5_KD	LINC01473	lncRNA	lncRNA	1.98736	0.394511	0.49263	0.0812421	0.0645137	0.313317	NA	0.06621	0	0	0	0	0	NA	0.0234792	0	0	0	NA	0.0110169	NA	FALSE
isoComp_00145824	geneComp_00025648	ENST00000658984.1	ENSG00000237877.7	control	SMG5_KD	LINC01473	lncRNA	lncRNA	1.98736	0.394511	0.49263	0.0812421	0.0645137	0.313317	NA	0.125749	0	0	0	0	0	NA	0.0452125	0	0	0	NA	0.0110169	NA	FALSE
isoComp_00145825	geneComp_00025648	ENST00000658990.1	ENSG00000237877.7	control	SMG5_KD	LINC01473	lncRNA	lncRNA	1.98736	0.394511	0.49263	0.0812421	0.0645137	0.313317	NA	0.0317934	0.0785275	0	0.059636	0	-3.14613	NA	0.0434792	0.242233	0	-0.242233	0.794472	0.0110169	NA	FALSE
isoComp_00145826	geneComp_00025648	ENST00000659351.1	ENSG00000237877.7	control	SMG5_KD	LINC01473	lncRNA	lncRNA	1.98736	0.394511	0.49263	0.0812421	0.0645137	0.313317	NA	0.0673914	0	0.0340447	0	0.0185036	2.13897	NA	0.035075	0	0.0708333	0.0708333	0.935525	0.0110169	NA	FALSE
isoComp_00145827	geneComp_00025648	ENST00000659769.1	ENSG00000237877.7	control	SMG5_KD	LINC01473	lncRNA	lncRNA	1.98736	0.394511	0.49263	0.0812421	0.0645137	0.313317	NA	0.0146185	0.0182698	0	0.0182698	0	-1.49926	NA	0.0122333	0.0614333	0	-0.0614333	0.974884	0.0110169	NA	FALSE
isoComp_00145828	geneComp_00025648	ENST00000661574.1	ENSG00000237877.7	control	SMG5_KD	LINC01473	lncRNA	lncRNA	1.98736	0.394511	0.49263	0.0812421	0.0645137	0.313317	NA	0.0515172	0	0	0	0	0	NA	0.0191042	0	0	0	NA	0.0110169	NA	FALSE
isoComp_00145829	geneComp_00025648	ENST00000665629.1	ENSG00000237877.7	control	SMG5_KD	LINC01473	lncRNA	lncRNA	1.98736	0.394511	0.49263	0.0812421	0.0645137	0.313317	NA	0.568511	0	0.035523	0	0.035523	2.1866	NA	0.238563	0	0.0681667	0.0681667	0.98547	0.0110169	NA	FALSE
isoComp_00145830	geneComp_00025648	ENST00000666677.1	ENSG00000237877.7	control	SMG5_KD	LINC01473	lncRNA	lncRNA	1.98736	0.394511	0.49263	0.0812421	0.0645137	0.313317	NA	0.126436	0.0947926	0	0.0947926	0	-3.38946	NA	0.0733333	0.170533	0	-0.170533	0.958441	0.0110169	NA	FALSE
isoComp_00145831	geneComp_00025648	ENST00000667056.1	ENSG00000237877.7	control	SMG5_KD	LINC01473	lncRNA	lncRNA	1.98736	0.394511	0.49263	0.0812421	0.0645137	0.313317	NA	0.0365282	0	0	0	0	0	NA	0.0149917	0	0	0	NA	0.0110169	NA	FALSE
isoComp_00145832	geneComp_00025648	ENST00000667839.1	ENSG00000237877.7	control	SMG5_KD	LINC01473	lncRNA	lncRNA	1.98736	0.394511	0.49263	0.0812421	0.0645137	0.313317	NA	0.0992505	0.0492689	0.0434038	0.0249024	0.0434038	-0.150332	NA	0.0587125	0.156733	0.0739	-0.0828333	0.957302	0.0110169	NA	FALSE
isoComp_00145834	geneComp_00025648	ENST00000668977.1	ENSG00000237877.7	control	SMG5_KD	LINC01473	lncRNA	lncRNA	1.98736	0.394511	0.49263	0.0812421	0.0645137	0.313317	NA	0.0534688	0	0	0	0	0	NA	0.0208625	0	0	0	NA	0.0110169	NA	FALSE
isoComp_00145835	geneComp_00025648	ENST00000668985.1	ENSG00000237877.7	control	SMG5_KD	LINC01473	lncRNA	lncRNA	1.98736	0.394511	0.49263	0.0812421	0.0645137	0.313317	NA	0.141133	0.0523387	0	0.0296043	0	-2.64013	NA	0.0689333	0.1699	0	-0.1699	0.825706	0.0110169	NA	FALSE
isoComp_00145837	geneComp_00025648	ENST00000670612.1	ENSG00000237877.7	control	SMG5_KD	LINC01473	lncRNA	lncRNA	1.98736	0.394511	0.49263	0.0812421	0.0645137	0.313317	NA	0.117455	0.05665	0	0.05665	0	-2.7366	NA	0.0511667	0.1019	0	-0.1019	0.964545	0.0110169	NA	FALSE
isoComp_00145838	geneComp_00025648	ENST00000671116.1	ENSG00000237877.7	control	SMG5_KD	LINC01473	lncRNA	lncRNA	1.98736	0.394511	0.49263	0.0812421	0.0645137	0.313317	NA	0.0306976	0.0108128	0.0248726	0.0108128	0.0248726	0.744624	NA	0.020925	0.0363667	0.0477333	0.0113667	1	0.0110169	NA	FALSE
isoComp_00145839	geneComp_00025648	ENST00000671599.1	ENSG00000237877.7	control	SMG5_KD	LINC01473	lncRNA	lncRNA	1.98736	0.394511	0.49263	0.0812421	0.0645137	0.313317	NA	0.0229813	0	0.0313389	0	0.0313389	2.0475	NA	0.0222333	0	0.0601333	0.0601333	0.98547	0.0110169	NA	FALSE
isoComp_00146085	geneComp_00025757	ENST00000416869.1	ENSG00000238142.2	control	SMG5_KD	BX284668.5	lncRNA	lncRNA	10.7861	10.3597	11.6157	0.0751052	0.659444	0.164948	NA	0.671279	0.553999	1.04147	0.106936	0.0544564	0.898641	NA	0.0594458	0.0536333	0.0907333	0.0371	0.651248	0.0264625	NA	FALSE
isoComp_00146086	geneComp_00025757	ENST00000422124.1	ENSG00000238142.2	control	SMG5_KD	BX284668.5	lncRNA	lncRNA	10.7861	10.3597	11.6157	0.0751052	0.659444	0.164948	NA	3.80694	4.83205	3.65414	0.305246	0.0303384	-0.402141	NA	0.354812	0.4666	0.3163	-0.1503	0.0264625	0.0264625	NA	FALSE
isoComp_00146087	geneComp_00025757	ENST00000457075.1	ENSG00000238142.2	control	SMG5_KD	BX284668.5	lncRNA	lncRNA	10.7861	10.3597	11.6157	0.0751052	0.659444	0.164948	NA	2.37815	0.560329	2.6961	0.560329	0.163496	2.24635	NA	0.216325	0.0534333	0.232	0.178567	0.233862	0.0264625	NA	FALSE
isoComp_00146088	geneComp_00025757	ENST00000654227.1	ENSG00000238142.2	control	SMG5_KD	BX284668.5	lncRNA	lncRNA	10.7861	10.3597	11.6157	0.0751052	0.659444	0.164948	NA	0.364642	0.0688958	0.289375	0.0426398	0.116365	1.92393	NA	0.0342708	0.00673333	0.024	0.0172667	0.709363	0.0264625	NA	FALSE
isoComp_00146089	geneComp_00025757	ENST00000660464.1	ENSG00000238142.2	control	SMG5_KD	BX284668.5	lncRNA	lncRNA	10.7861	10.3597	11.6157	0.0751052	0.659444	0.164948	NA	1.67163	2.24595	2.2939	0.12395	0.531355	0.0303425	NA	0.153967	0.216667	0.1942	-0.0224667	0.964545	0.0264625	NA	FALSE
isoComp_00146090	geneComp_00025757	ENST00000666544.1	ENSG00000238142.2	control	SMG5_KD	BX284668.5	lncRNA	lncRNA	10.7861	10.3597	11.6157	0.0751052	0.659444	0.164948	NA	1.68307	1.73339	1.53732	0.251255	0.261257	-0.17212	NA	0.161804	0.167667	0.133633	-0.0340333	0.916948	0.0264625	NA	FALSE
isoComp_00146091	geneComp_00025757	ENST00000671472.1	ENSG00000238142.2	control	SMG5_KD	BX284668.5	lncRNA	lncRNA	10.7861	10.3597	11.6157	0.0751052	0.659444	0.164948	NA	0.210386	0.365097	0.103434	0.0401889	0.0711984	-1.72541	NA	0.0193708	0.0352667	0.00916667	-0.0261	0.47193	0.0264625	NA	FALSE
isoComp_00146944	geneComp_00026154	ENST00000467896.2	ENSG00000240497.3	control	SMG5_KD	AC092919.2	lncRNA	lncRNA	3.89175	0.169864	1.57132	0.0183695	0.25159	3.13616	NA	3.36615	0	1.23603	0	0.222904	6.96119	NA	0.648583	0	0.780633	0.780633	3.98302e-06	3.98302e-06	NA	FALSE
isoComp_00146945	geneComp_00026154	ENST00000657847.1	ENSG00000240497.3	control	SMG5_KD	AC092919.2	lncRNA	lncRNA	3.89175	0.169864	1.57132	0.0183695	0.25159	3.13616	NA	0.280211	0	0	0	0	0	NA	0.0845167	0	0	0	NA	3.98302e-06	NA	FALSE
isoComp_00146946	geneComp_00026154	ENST00000665680.1	ENSG00000240497.3	control	SMG5_KD	AC092919.2	lncRNA	lncRNA	3.89175	0.169864	1.57132	0.0183695	0.25159	3.13616	NA	0.245389	0.169864	0.335295	0.0183695	0.0368178	0.940925	NA	0.266896	1	0.219367	-0.780633	8.21803e-05	3.98302e-06	NA	FALSE
isoComp_00147443	geneComp_00026380	ENST00000462497.5	ENSG00000241472.7	control	SMG5_KD	PTPRG-AS1	lncRNA	lncRNA	5.49101	3.13114	5.82576	0.25658	0.220926	0.893631	NA	0.123751	0.17918	0.0910361	0.0903596	0.0910361	-0.904892	NA	0.0236917	0.0593333	0.0163	-0.0430333	0.850221	1.26398e-05	NA	FALSE
isoComp_00147444	geneComp_00026380	ENST00000466893.5	ENSG00000241472.7	control	SMG5_KD	PTPRG-AS1	lncRNA	lncRNA	5.49101	3.13114	5.82576	0.25658	0.220926	0.893631	NA	1.13081	0.798008	1.1784	0.0892751	0.163534	0.556578	NA	0.214487	0.253933	0.202233	-0.0517	0.884513	1.26398e-05	NA	FALSE
isoComp_00147445	geneComp_00026380	ENST00000469148.1	ENSG00000241472.7	control	SMG5_KD	PTPRG-AS1	lncRNA	lncRNA	5.49101	3.13114	5.82576	0.25658	0.220926	0.893631	NA	0.403311	0.106709	0.750985	0.106709	0.0353636	2.70495	NA	0.0644333	0.03	0.1295	0.0995	0.421094	1.26398e-05	NA	FALSE
isoComp_00147446	geneComp_00026380	ENST00000474795.5	ENSG00000241472.7	control	SMG5_KD	PTPRG-AS1	lncRNA	lncRNA	5.49101	3.13114	5.82576	0.25658	0.220926	0.893631	NA	0.352772	0	0.797981	0	0.108163	6.33625	NA	0.0596667	0	0.138567	0.138567	1.26398e-05	1.26398e-05	NA	FALSE
isoComp_00147447	geneComp_00026380	ENST00000475371.5	ENSG00000241472.7	control	SMG5_KD	PTPRG-AS1	lncRNA	lncRNA	5.49101	3.13114	5.82576	0.25658	0.220926	0.893631	NA	0.125278	0.0566717	0.104215	0.0566717	0.104215	0.7766	NA	0.021975	0.0212	0.0185333	-0.00266667	1	1.26398e-05	NA	FALSE
isoComp_00147448	geneComp_00026380	ENST00000479018.5	ENSG00000241472.7	control	SMG5_KD	PTPRG-AS1	lncRNA	lncRNA	5.49101	3.13114	5.82576	0.25658	0.220926	0.893631	NA	0.257451	0	0.103261	0	0.103261	3.50158	NA	0.0424	0	0.0164667	0.0164667	0.993574	1.26398e-05	NA	FALSE
isoComp_00147450	geneComp_00026380	ENST00000490916.5	ENSG00000241472.7	control	SMG5_KD	PTPRG-AS1	lncRNA	lncRNA	5.49101	3.13114	5.82576	0.25658	0.220926	0.893631	NA	0.329393	0	0.323906	0	0.119806	5.06137	NA	0.0592833	0	0.0545333	0.0545333	0.0742709	1.26398e-05	NA	FALSE
isoComp_00147451	geneComp_00026380	ENST00000498655.5	ENSG00000241472.7	control	SMG5_KD	PTPRG-AS1	lncRNA	lncRNA	5.49101	3.13114	5.82576	0.25658	0.220926	0.893631	NA	0.668445	0.179304	0.883604	0.0325211	0.187675	2.23893	NA	0.113808	0.0596667	0.149767	0.0901	0.37681	1.26398e-05	NA	FALSE
isoComp_00147453	geneComp_00026380	ENST00000652980.1	ENSG00000241472.7	control	SMG5_KD	PTPRG-AS1	lncRNA	lncRNA	5.49101	3.13114	5.82576	0.25658	0.220926	0.893631	NA	0.38084	0.561662	0	0.378043	0	-5.83709	NA	0.0801167	0.1704	0	-0.1704	0.319618	1.26398e-05	NA	FALSE
isoComp_00147454	geneComp_00026380	ENST00000660182.1	ENSG00000241472.7	control	SMG5_KD	PTPRG-AS1	lncRNA	lncRNA	5.49101	3.13114	5.82576	0.25658	0.220926	0.893631	NA	0.115782	0.141057	0.0244436	0.141057	0.0244436	-2.13278	NA	0.0226042	0.0446	0.00433333	-0.0402667	0.981297	1.26398e-05	NA	FALSE
isoComp_00147455	geneComp_00026380	ENST00000662235.1	ENSG00000241472.7	control	SMG5_KD	PTPRG-AS1	lncRNA	lncRNA	5.49101	3.13114	5.82576	0.25658	0.220926	0.893631	NA	0.283806	0	0	0	0	0	NA	0.0489833	0	0	0	NA	1.26398e-05	NA	FALSE
isoComp_00147456	geneComp_00026380	ENST00000664200.1	ENSG00000241472.7	control	SMG5_KD	PTPRG-AS1	lncRNA	lncRNA	5.49101	3.13114	5.82576	0.25658	0.220926	0.893631	NA	0.221939	0.151719	0.185647	0.0857137	0.0338207	0.274765	NA	0.0408375	0.0518667	0.0316667	-0.0202	1	1.26398e-05	NA	FALSE
isoComp_00147457	geneComp_00026380	ENST00000664758.1	ENSG00000241472.7	control	SMG5_KD	PTPRG-AS1	lncRNA	lncRNA	5.49101	3.13114	5.82576	0.25658	0.220926	0.893631	NA	0.582113	0.238112	0.89086	0.238112	0.137679	1.86031	NA	0.100392	0.0752667	0.152033	0.0767667	0.594902	1.26398e-05	NA	FALSE
isoComp_00147458	geneComp_00026380	ENST00000665590.1	ENSG00000241472.7	control	SMG5_KD	PTPRG-AS1	lncRNA	lncRNA	5.49101	3.13114	5.82576	0.25658	0.220926	0.893631	NA	0.0949342	0.222517	0.0969264	0.0951566	0.0276621	-1.12072	NA	0.0212625	0.0703667	0.0164	-0.0539667	0.470473	1.26398e-05	NA	FALSE
isoComp_00147459	geneComp_00026380	ENST00000668824.1	ENSG00000241472.7	control	SMG5_KD	PTPRG-AS1	lncRNA	lncRNA	5.49101	3.13114	5.82576	0.25658	0.220926	0.893631	NA	0.136732	0.116325	0.08413	0.116325	0.08413	-0.424415	NA	0.0290167	0.0435333	0.0149667	-0.0285667	0.999239	1.26398e-05	NA	FALSE
isoComp_00147460	geneComp_00026380	ENST00000669571.1	ENSG00000241472.7	control	SMG5_KD	PTPRG-AS1	lncRNA	lncRNA	5.49101	3.13114	5.82576	0.25658	0.220926	0.893631	NA	0.0940198	0.185148	0.123152	0.102755	0.123152	-0.551497	NA	0.0206125	0.0582667	0.0220667	-0.0362	0.864411	1.26398e-05	NA	FALSE
isoComp_00147461	geneComp_00026380	ENST00000670193.1	ENSG00000241472.7	control	SMG5_KD	PTPRG-AS1	lncRNA	lncRNA	5.49101	3.13114	5.82576	0.25658	0.220926	0.893631	NA	0.108869	0.124667	0.14029	0.124667	0.0885392	0.158351	NA	0.0215625	0.0394	0.0242	-0.0152	0.978132	1.26398e-05	NA	FALSE
isoComp_00147596	geneComp_00026448	ENST00000412882.5	ENSG00000241769.7	control	SMG5_KD	LINC00893	lncRNA	lncRNA	4.73427	3.87401	3.72838	0.337481	0.528579	-0.0551326	NA	0.197415	0.160259	0.212022	0.0848328	0.121349	0.382971	NA	0.0395333	0.0445667	0.0561	0.0115333	1	2.22536e-08	NA	FALSE
isoComp_00147597	geneComp_00026448	ENST00000431214.5	ENSG00000241769.7	control	SMG5_KD	LINC00893	lncRNA	lncRNA	4.73427	3.87401	3.72838	0.337481	0.528579	-0.0551326	NA	0.124585	0.051681	0	0.051681	0	-2.62483	NA	0.0219333	0.0136	0	-0.0136	0.966597	2.22536e-08	NA	FALSE
isoComp_00147598	geneComp_00026448	ENST00000447209.5	ENSG00000241769.7	control	SMG5_KD	LINC00893	lncRNA	lncRNA	4.73427	3.87401	3.72838	0.337481	0.528579	-0.0551326	NA	0.338604	0.213281	0.105596	0.112119	0.0561413	-0.949765	NA	0.072125	0.0526333	0.0334333	-0.0192	0.99278	2.22536e-08	NA	FALSE
isoComp_00147599	geneComp_00026448	ENST00000451969.1	ENSG00000241769.7	control	SMG5_KD	LINC00893	lncRNA	lncRNA	4.73427	3.87401	3.72838	0.337481	0.528579	-0.0551326	NA	0.489209	0.449386	0	0.226771	0	-5.52163	NA	0.088075	0.108433	0	-0.108433	0.43715	2.22536e-08	NA	FALSE
isoComp_00147600	geneComp_00026448	ENST00000608342.5	ENSG00000241769.7	control	SMG5_KD	LINC00893	lncRNA	lncRNA	4.73427	3.87401	3.72838	0.337481	0.528579	-0.0551326	NA	0.142917	0	0	0	0	0	NA	0.0265458	0	0	0	NA	2.22536e-08	NA	FALSE
isoComp_00147601	geneComp_00026448	ENST00000608355.1	ENSG00000241769.7	control	SMG5_KD	LINC00893	lncRNA	lncRNA	4.73427	3.87401	3.72838	0.337481	0.528579	-0.0551326	NA	0.867964	1.37312	0.669156	0.0786935	0.169761	-1.02611	NA	0.202992	0.357233	0.1796	-0.177633	0.176647	2.22536e-08	NA	FALSE
isoComp_00147602	geneComp_00026448	ENST00000608616.5	ENSG00000241769.7	control	SMG5_KD	LINC00893	lncRNA	lncRNA	4.73427	3.87401	3.72838	0.337481	0.528579	-0.0551326	NA	0.175959	0.271108	0.233385	0.101477	0.0795617	-0.207885	NA	0.041725	0.0734667	0.0644	-0.00906667	1	2.22536e-08	NA	FALSE
isoComp_00147603	geneComp_00026448	ENST00000609161.5	ENSG00000241769.7	control	SMG5_KD	LINC00893	lncRNA	lncRNA	4.73427	3.87401	3.72838	0.337481	0.528579	-0.0551326	NA	0.107861	0.100964	0.0911918	0.058881	0.0545921	-0.132995	NA	0.0250875	0.0291	0.0226333	-0.00646667	1	2.22536e-08	NA	FALSE
isoComp_00147604	geneComp_00026448	ENST00000609314.5	ENSG00000241769.7	control	SMG5_KD	LINC00893	lncRNA	lncRNA	4.73427	3.87401	3.72838	0.337481	0.528579	-0.0551326	NA	0.536604	0.485253	0.480505	0.032724	0.0741213	-0.0138968	NA	0.118658	0.128633	0.134633	0.006	1	2.22536e-08	NA	FALSE
isoComp_00147605	geneComp_00026448	ENST00000609651.5	ENSG00000241769.7	control	SMG5_KD	LINC00893	lncRNA	lncRNA	4.73427	3.87401	3.72838	0.337481	0.528579	-0.0551326	NA	0.465674	0.269239	0.287062	0.118113	0.0794717	0.0892642	NA	0.0927667	0.0665667	0.0743333	0.00776667	0.983613	2.22536e-08	NA	FALSE
isoComp_00147606	geneComp_00026448	ENST00000618757.4	ENSG00000241769.7	control	SMG5_KD	LINC00893	lncRNA	lncRNA	4.73427	3.87401	3.72838	0.337481	0.528579	-0.0551326	NA	0.587065	0.499724	0.535186	0.155544	0.103647	0.0970307	NA	0.126933	0.1258	0.1542	0.0284	0.977711	2.22536e-08	NA	FALSE
isoComp_00147607	geneComp_00026448	ENST00000618820.1	ENSG00000241769.7	control	SMG5_KD	LINC00893	lncRNA	lncRNA	4.73427	3.87401	3.72838	0.337481	0.528579	-0.0551326	NA	0.700411	0	1.11428	0	0.417613	6.81286	NA	0.143621	0	0.280667	0.280667	2.22536e-08	2.22536e-08	NA	FALSE
isoComp_00147984	geneComp_00026574	ENST00000416463.1	ENSG00000242282.6	control	SMG5_KD	AC108488.1	lncRNA	lncRNA	6.51267	1.68077	1.16492	0.23578	0.308685	-0.52511	NA	0.277497	0	0.440948	0	0.440948	5.49489	NA	0.0597458	0	0.249133	0.249133	0.943524	2.36176e-06	NA	FALSE
isoComp_00147985	geneComp_00026574	ENST00000422961.5	ENSG00000242282.6	control	SMG5_KD	AC108488.1	lncRNA	lncRNA	6.51267	1.68077	1.16492	0.23578	0.308685	-0.52511	NA	1.96228	0.720249	0.419366	0.12138	0.0564289	-0.766181	NA	0.372083	0.427867	0.431733	0.00386667	1	2.36176e-06	NA	FALSE
isoComp_00147986	geneComp_00026574	ENST00000438482.1	ENSG00000242282.6	control	SMG5_KD	AC108488.1	lncRNA	lncRNA	6.51267	1.68077	1.16492	0.23578	0.308685	-0.52511	NA	1.08002	0.378826	0.304609	0.0664634	0.104565	-0.305566	NA	0.203058	0.227133	0.319133	0.092	0.977233	2.36176e-06	NA	FALSE
isoComp_00147987	geneComp_00026574	ENST00000439547.5	ENSG00000242282.6	control	SMG5_KD	AC108488.1	lncRNA	lncRNA	6.51267	1.68077	1.16492	0.23578	0.308685	-0.52511	NA	3.19288	0.581689	0	0.0892039	0	-5.88677	NA	0.365088	0.344967	0	-0.344967	2.36176e-06	2.36176e-06	NA	FALSE
isoComp_00149630	geneComp_00027225	ENST00000421004.3	ENSG00000245556.3	control	SMG5_KD	SCAMP1-AS1	lncRNA	lncRNA	14.7296	7.53631	11.2771	0.347471	0.424893	0.580834	NA	13.1401	5.49279	9.39753	0.445052	0.394353	0.773652	NA	0.875833	0.7266	0.833133	0.106533	0.0134123	0.0134123	NA	FALSE
isoComp_00149632	geneComp_00027225	ENST00000665502.1	ENSG00000245556.3	control	SMG5_KD	SCAMP1-AS1	lncRNA	lncRNA	14.7296	7.53631	11.2771	0.347471	0.424893	0.580834	NA	1.51069	1.97175	1.69339	0.100531	0.0950119	-0.218364	NA	0.117979	0.263533	0.151133	-0.1124	0.0788186	0.0134123	NA	FALSE
isoComp_00149638	geneComp_00027227	ENST00000499008.8	ENSG00000245573.9	control	SMG5_KD	BDNF-AS	lncRNA	lncRNA	2.18798	2.24719	1.78387	0.127344	0.0718527	-0.331452	NA	0.111968	0.0365606	0.0957487	0.0365606	0.0482161	1.18346	NA	0.0555667	0.0146333	0.0555667	0.0409333	0.901136	0.00046776	NA	FALSE
isoComp_00149639	geneComp_00027227	ENST00000501176.7	ENSG00000245573.9	control	SMG5_KD	BDNF-AS	lncRNA	lncRNA	2.18798	2.24719	1.78387	0.127344	0.0718527	-0.331452	NA	0.080282	0	0.387102	0	0.0917441	5.31144	NA	0.0465042	0	0.2162	0.2162	0.00046776	0.00046776	NA	FALSE
isoComp_00149641	geneComp_00027227	ENST00000530313.1	ENSG00000245573.9	control	SMG5_KD	BDNF-AS	lncRNA	lncRNA	2.18798	2.24719	1.78387	0.127344	0.0718527	-0.331452	NA	0.0503991	0	0.120642	0	0.0611877	3.70755	NA	0.0280292	0	0.0682	0.0682	0.594695	0.00046776	NA	FALSE
isoComp_00149644	geneComp_00027227	ENST00000650703.1	ENSG00000245573.9	control	SMG5_KD	BDNF-AS	lncRNA	lncRNA	2.18798	2.24719	1.78387	0.127344	0.0718527	-0.331452	NA	0.11204	0.115901	0	0.115901	0	-3.65422	NA	0.0517792	0.0555333	0	-0.0555333	0.972841	0.00046776	NA	FALSE
isoComp_00149647	geneComp_00027227	ENST00000650954.2	ENSG00000245573.9	control	SMG5_KD	BDNF-AS	lncRNA	lncRNA	2.18798	2.24719	1.78387	0.127344	0.0718527	-0.331452	NA	0.198793	0	0	0	0	0	NA	0.079675	0	0	0	NA	0.00046776	NA	FALSE
isoComp_00149648	geneComp_00027227	ENST00000651152.1	ENSG00000245573.9	control	SMG5_KD	BDNF-AS	lncRNA	lncRNA	2.18798	2.24719	1.78387	0.127344	0.0718527	-0.331452	NA	0.120445	0.178074	0	0.178074	0	-4.23323	NA	0.0418417	0.0712667	0	-0.0712667	0.966084	0.00046776	NA	FALSE
isoComp_00149649	geneComp_00027227	ENST00000651193.1	ENSG00000245573.9	control	SMG5_KD	BDNF-AS	lncRNA	lncRNA	2.18798	2.24719	1.78387	0.127344	0.0718527	-0.331452	NA	0.0739624	0.12535	0	0.12535	0	-3.75862	NA	0.0296625	0.0581667	0	-0.0581667	0.970337	0.00046776	NA	FALSE
isoComp_00149650	geneComp_00027227	ENST00000651218.1	ENSG00000245573.9	control	SMG5_KD	BDNF-AS	lncRNA	lncRNA	2.18798	2.24719	1.78387	0.127344	0.0718527	-0.331452	NA	0.0711039	0	0.0897204	0	0.0897204	3.31789	NA	0.03445	0	0.0475667	0.0475667	0.964459	0.00046776	NA	FALSE
isoComp_00149652	geneComp_00027227	ENST00000651518.1	ENSG00000245573.9	control	SMG5_KD	BDNF-AS	lncRNA	lncRNA	2.18798	2.24719	1.78387	0.127344	0.0718527	-0.331452	NA	0.0741938	0.230127	0.057174	0.121968	0.0408888	-1.83782	NA	0.0335417	0.0979333	0.0312333	-0.0667	0.960857	0.00046776	NA	FALSE
isoComp_00149653	geneComp_00027227	ENST00000651592.1	ENSG00000245573.9	control	SMG5_KD	BDNF-AS	lncRNA	lncRNA	2.18798	2.24719	1.78387	0.127344	0.0718527	-0.331452	NA	0.0667922	0.0404042	0	0.0220486	0	-2.33354	NA	0.0290042	0.0171333	0	-0.0171333	0.894292	0.00046776	NA	FALSE
isoComp_00149655	geneComp_00027227	ENST00000651905.1	ENSG00000245573.9	control	SMG5_KD	BDNF-AS	lncRNA	lncRNA	2.18798	2.24719	1.78387	0.127344	0.0718527	-0.331452	NA	0.0485405	0.0911688	0	0.0911688	0	-3.33869	NA	0.0219917	0.0423	0	-0.0423	0.972163	0.00046776	NA	FALSE
isoComp_00149656	geneComp_00027227	ENST00000651926.2	ENSG00000245573.9	control	SMG5_KD	BDNF-AS	lncRNA	lncRNA	2.18798	2.24719	1.78387	0.127344	0.0718527	-0.331452	NA	0.586646	0.598064	0.203516	0.0491451	0.101763	-1.50988	NA	0.265571	0.267633	0.1177	-0.149933	0.829725	0.00046776	NA	FALSE
isoComp_00149658	geneComp_00027227	ENST00000652133.1	ENSG00000245573.9	control	SMG5_KD	BDNF-AS	lncRNA	lncRNA	2.18798	2.24719	1.78387	0.127344	0.0718527	-0.331452	NA	0.0303303	0	0.130568	0	0.130568	3.8132	NA	0.0142417	0	0.0692333	0.0692333	0.963249	0.00046776	NA	FALSE
isoComp_00149660	geneComp_00027227	ENST00000652172.1	ENSG00000245573.9	control	SMG5_KD	BDNF-AS	lncRNA	lncRNA	2.18798	2.24719	1.78387	0.127344	0.0718527	-0.331452	NA	0.0984099	0.158525	0.1486	0.0731348	0.018989	-0.0875697	NA	0.0508833	0.0742333	0.0835667	0.00933333	0.966793	0.00046776	NA	FALSE
isoComp_00149663	geneComp_00027227	ENST00000652425.1	ENSG00000245573.9	control	SMG5_KD	BDNF-AS	lncRNA	lncRNA	2.18798	2.24719	1.78387	0.127344	0.0718527	-0.331452	NA	0.288995	0.530129	0.328659	0.0590416	0.0184284	-0.673471	NA	0.134538	0.234667	0.184	-0.0506667	0.964545	0.00046776	NA	FALSE
isoComp_00149666	geneComp_00027227	ENST00000652636.1	ENSG00000245573.9	control	SMG5_KD	BDNF-AS	lncRNA	retained_intron	2.18798	2.24719	1.78387	0.127344	0.0718527	-0.331452	NA	0.04081	0.033087	0.031726	0.0195367	0.017394	-0.0463086	NA	0.0186417	0.0150333	0.0185667	0.00353333	1	0.00046776	NA	FALSE
isoComp_00149813	geneComp_00027253	ENST00000520944.5	ENSG00000245910.8	control	SMG5_KD	SNHG6	lncRNA	lncRNA	774.787	196.022	362.304	15.6563	9.44565	0.886154	NA	601.551	113.265	278.325	8.57424	9.13556	1.297	NA	0.7652	0.5782	0.767933	0.189733	3.66298e-58	3.66298e-58	NA	FALSE
isoComp_00149814	geneComp_00027253	ENST00000521127.1	ENSG00000245910.8	control	SMG5_KD	SNHG6	lncRNA	retained_intron	774.787	196.022	362.304	15.6563	9.44565	0.886154	NA	14.4118	19.357	19.1145	1.42027	0.608708	-0.0181784	NA	0.0300708	0.0995	0.0528667	-0.0466333	3.27418e-06	3.66298e-58	NA	FALSE
isoComp_00149815	geneComp_00027253	ENST00000521399.5	ENSG00000245910.8	control	SMG5_KD	SNHG6	lncRNA	lncRNA	774.787	196.022	362.304	15.6563	9.44565	0.886154	NA	152.637	60.1249	59.3438	6.60996	1.58401	-0.0188629	NA	0.195004	0.305433	0.164	-0.141433	8.88635e-21	3.66298e-58	NA	FALSE
isoComp_00150074	geneComp_00027325	ENST00000499137.6	ENSG00000246985.8	control	SMG5_KD	SOCS2-AS1	lncRNA	lncRNA	3.02108	1.22947	1.64876	0.167134	0.133563	0.420378	NA	0.217273	0.250173	0.20456	0.0467397	0.0281298	-0.278089	NA	0.0874208	0.203967	0.123067	-0.0809	0.85426	0.0209358	NA	FALSE
isoComp_00150075	geneComp_00027325	ENST00000500986.6	ENSG00000246985.8	control	SMG5_KD	SOCS2-AS1	lncRNA	lncRNA	3.02108	1.22947	1.64876	0.167134	0.133563	0.420378	NA	0.650679	0.190516	0.231269	0.0264442	0.122429	0.266927	NA	0.209254	0.156	0.1531	-0.0029	0.97234	0.0209358	NA	FALSE
isoComp_00150076	geneComp_00027325	ENST00000547845.5	ENSG00000246985.8	control	SMG5_KD	SOCS2-AS1	lncRNA	retained_intron	3.02108	1.22947	1.64876	0.167134	0.133563	0.420378	NA	0.19137	0	0.301336	0	0.105088	4.9604	NA	0.0627208	0	0.175167	0.175167	0.0209358	0.0209358	NA	FALSE
isoComp_00150077	geneComp_00027325	ENST00000551626.1	ENSG00000246985.8	control	SMG5_KD	SOCS2-AS1	lncRNA	lncRNA	3.02108	1.22947	1.64876	0.167134	0.133563	0.420378	NA	0.653186	0.510988	0.0972774	0.0986044	0.0972774	-2.2799	NA	0.227192	0.409067	0.0617	-0.347367	0.209725	0.0209358	NA	FALSE
isoComp_00150078	geneComp_00027325	ENST00000662875.1	ENSG00000246985.8	control	SMG5_KD	SOCS2-AS1	lncRNA	lncRNA	3.02108	1.22947	1.64876	0.167134	0.133563	0.420378	NA	0.628217	0.173	0.668367	0.0932568	0.196842	1.89022	NA	0.217608	0.138767	0.3997	0.260933	0.645096	0.0209358	NA	FALSE
isoComp_00150079	geneComp_00027325	ENST00000668485.1	ENSG00000246985.8	control	SMG5_KD	SOCS2-AS1	lncRNA	lncRNA	3.02108	1.22947	1.64876	0.167134	0.133563	0.420378	NA	0.680352	0.104794	0.145948	0.0737307	0.0851245	0.442013	NA	0.195842	0.0923	0.0873333	-0.00496667	1	0.0209358	NA	FALSE
isoComp_00151437	geneComp_00027829	ENST00000504891.1	ENSG00000249388.3	control	SMG5_KD	AC023794.4	lncRNA	lncRNA	1.39542	1.27415	2.04462	0.159503	0.378928	0.678057	NA	0.525703	0	0.905621	0	0.622637	6.51668	NA	0.298717	0	0.452767	0.452767	0.518626	6.71456e-07	NA	FALSE
isoComp_00151438	geneComp_00027829	ENST00000650963.1	ENSG00000249388.3	control	SMG5_KD	AC023794.4	lncRNA	lncRNA	1.39542	1.27415	2.04462	0.159503	0.378928	0.678057	NA	0.0282329	0.0681625	0	0.0681625	0	-2.96648	NA	0.0187042	0.0438	0	-0.0438	0.952546	6.71456e-07	NA	FALSE
isoComp_00151439	geneComp_00027829	ENST00000652824.1	ENSG00000249388.3	control	SMG5_KD	AC023794.4	lncRNA	lncRNA	1.39542	1.27415	2.04462	0.159503	0.378928	0.678057	NA	0.0994231	0	0.211319	0	0.107793	4.46806	NA	0.0837917	0	0.1389	0.1389	0.382423	6.71456e-07	NA	FALSE
isoComp_00151441	geneComp_00027829	ENST00000659052.1	ENSG00000249388.3	control	SMG5_KD	AC023794.4	lncRNA	lncRNA	1.39542	1.27415	2.04462	0.159503	0.378928	0.678057	NA	0.483501	0.624851	0.195324	0.0625795	0.0284913	-1.62851	NA	0.420158	0.518333	0.1102	-0.408133	0.0506241	6.71456e-07	NA	FALSE
isoComp_00151442	geneComp_00027829	ENST00000659851.1	ENSG00000249388.3	control	SMG5_KD	AC023794.4	lncRNA	lncRNA	1.39542	1.27415	2.04462	0.159503	0.378928	0.678057	NA	0.107152	0	0.73236	0	0.73236	6.21405	NA	0.0596042	0	0.298167	0.298167	0.976606	6.71456e-07	NA	FALSE
isoComp_00151443	geneComp_00027829	ENST00000666027.1	ENSG00000249388.3	control	SMG5_KD	AC023794.4	lncRNA	lncRNA	1.39542	1.27415	2.04462	0.159503	0.378928	0.678057	NA	0.144259	0.58114	0	0.161044	0	-5.88543	NA	0.115446	0.437867	0	-0.437867	6.71456e-07	6.71456e-07	NA	FALSE
isoComp_00152126	geneComp_00028081	ENST00000503602.6	ENSG00000250132.6	control	SMG5_KD	AC004803.1	lncRNA	lncRNA	4.97182	5.7092	7.17103	0.144177	0.889211	0.328378	NA	0.94617	1.97642	1.75779	0.12299	0.130477	-0.168218	NA	0.164829	0.345967	0.255867	-0.0901	0.718338	0.000284787	NA	FALSE
isoComp_00152127	geneComp_00028081	ENST00000539259.1	ENSG00000250132.6	control	SMG5_KD	AC004803.1	lncRNA	lncRNA	4.97182	5.7092	7.17103	0.144177	0.889211	0.328378	NA	2.1672	0.221683	3.59396	0.221683	0.789396	3.95936	NA	0.479017	0.037	0.490633	0.453633	0.0217795	0.000284787	NA	FALSE
isoComp_00152128	geneComp_00028081	ENST00000543290.1	ENSG00000250132.6	control	SMG5_KD	AC004803.1	lncRNA	lncRNA	4.97182	5.7092	7.17103	0.144177	0.889211	0.328378	NA	0.637176	0.515251	0.545995	0.197114	0.208797	0.0820666	NA	0.138442	0.0903	0.0744	-0.0159	0.99793	0.000284787	NA	FALSE
isoComp_00152129	geneComp_00028081	ENST00000545629.5	ENSG00000250132.6	control	SMG5_KD	AC004803.1	lncRNA	lncRNA	4.97182	5.7092	7.17103	0.144177	0.889211	0.328378	NA	1.22127	2.99585	1.27329	0.375377	0.121034	-1.22793	NA	0.217738	0.526733	0.179133	-0.3476	0.000284787	0.000284787	NA	FALSE
isoComp_00152933	geneComp_00028473	ENST00000513211.2	ENSG00000251129.2	control	SMG5_KD	LINC02506	lncRNA	lncRNA	9.10997	2.74458	3.96164	0.140566	0.0975274	0.527905	NA	1.33649	0.567473	0.768789	0.0746775	0.258897	0.431478	NA	0.146646	0.206867	0.1917	-0.0151667	0.98547	0.00155327	NA	FALSE
isoComp_00152934	geneComp_00028473	ENST00000655951.1	ENSG00000251129.2	control	SMG5_KD	LINC02506	lncRNA	lncRNA	9.10997	2.74458	3.96164	0.140566	0.0975274	0.527905	NA	0.889677	0.362859	0.453749	0.230962	0.164188	0.314714	NA	0.106046	0.137633	0.1133	-0.0243333	1	0.00155327	NA	FALSE
isoComp_00152936	geneComp_00028473	ENST00000659613.1	ENSG00000251129.2	control	SMG5_KD	LINC02506	lncRNA	lncRNA	9.10997	2.74458	3.96164	0.140566	0.0975274	0.527905	NA	0.256776	0.0395714	0.143026	0.0395714	0.097541	1.6262	NA	0.02635	0.0148	0.0364667	0.0216667	0.958441	0.00155327	NA	FALSE
isoComp_00152937	geneComp_00028473	ENST00000660373.1	ENSG00000251129.2	control	SMG5_KD	LINC02506	lncRNA	lncRNA	9.10997	2.74458	3.96164	0.140566	0.0975274	0.527905	NA	4.16774	1.66746	1.67544	0.200722	0.141471	0.00684823	NA	0.47025	0.605167	0.421967	-0.1832	0.29361	0.00155327	NA	FALSE
isoComp_00152938	geneComp_00028473	ENST00000662669.1	ENSG00000251129.2	control	SMG5_KD	LINC02506	lncRNA	lncRNA	9.10997	2.74458	3.96164	0.140566	0.0975274	0.527905	NA	0.0878492	0.107213	0	0.107213	0	-3.55106	NA	0.01335	0.0355333	0	-0.0355333	0.957027	0.00155327	NA	FALSE
isoComp_00152939	geneComp_00028473	ENST00000665582.1	ENSG00000251129.2	control	SMG5_KD	LINC02506	lncRNA	lncRNA	9.10997	2.74458	3.96164	0.140566	0.0975274	0.527905	NA	2.31583	0	0.874721	0	0.31306	6.46715	NA	0.2299	0	0.224667	0.224667	0.00155327	0.00155327	NA	FALSE
isoComp_00152947	geneComp_00028475	ENST00000504145.5	ENSG00000251136.9	control	SMG5_KD	AF117829.1	lncRNA	lncRNA	17.3544	6.97454	8.61425	0.350329	0.374591	0.304233	NA	3.52038	0.579665	0.812205	0.332413	0.0371732	0.479602	NA	0.175646	0.0787	0.0942667	0.0155667	0.95594	1.233e-08	NA	FALSE
isoComp_00152950	geneComp_00028475	ENST00000520306.1	ENSG00000251136.9	control	SMG5_KD	AF117829.1	lncRNA	lncRNA	17.3544	6.97454	8.61425	0.350329	0.374591	0.304233	NA	0.247438	0.317759	0.167564	0.076698	0.094024	-0.884297	NA	0.0168667	0.0454333	0.0192667	-0.0261667	0.805663	1.233e-08	NA	FALSE
isoComp_00152951	geneComp_00028475	ENST00000521996.2	ENSG00000251136.9	control	SMG5_KD	AF117829.1	lncRNA	lncRNA	17.3544	6.97454	8.61425	0.350329	0.374591	0.304233	NA	3.77589	0	1.08684	0	0.187209	6.77721	NA	0.185433	0	0.124833	0.124833	1.233e-08	1.233e-08	NA	FALSE
isoComp_00152952	geneComp_00028475	ENST00000523859.1	ENSG00000251136.9	control	SMG5_KD	AF117829.1	lncRNA	lncRNA	17.3544	6.97454	8.61425	0.350329	0.374591	0.304233	NA	1.50717	0.155805	0.591788	0.0361989	0.0676586	1.85977	NA	0.0798042	0.023	0.0687667	0.0457667	0.186363	1.233e-08	NA	FALSE
isoComp_00152953	geneComp_00028475	ENST00000523995.1	ENSG00000251136.9	control	SMG5_KD	AF117829.1	lncRNA	lncRNA	17.3544	6.97454	8.61425	0.350329	0.374591	0.304233	NA	0.539897	0.202517	0	0.202517	0	-4.40951	NA	0.0256208	0.0284667	0	-0.0284667	0.963027	1.233e-08	NA	FALSE
isoComp_00152954	geneComp_00028475	ENST00000524166.1	ENSG00000251136.9	control	SMG5_KD	AF117829.1	lncRNA	lncRNA	17.3544	6.97454	8.61425	0.350329	0.374591	0.304233	NA	1.09704	0.43141	0.701106	0.224671	0.0668874	0.687946	NA	0.0668	0.0651667	0.0814667	0.0163	0.953752	1.233e-08	NA	FALSE
isoComp_00152956	geneComp_00028475	ENST00000621883.1	ENSG00000251136.9	control	SMG5_KD	AF117829.1	lncRNA	lncRNA	17.3544	6.97454	8.61425	0.350329	0.374591	0.304233	NA	0.743722	0.677429	0.868286	0.0282781	0.0246308	0.35348	NA	0.0550917	0.0972333	0.101333	0.0041	0.995441	1.233e-08	NA	FALSE
isoComp_00152957	geneComp_00028475	ENST00000653574.1	ENSG00000251136.9	control	SMG5_KD	AF117829.1	lncRNA	lncRNA	17.3544	6.97454	8.61425	0.350329	0.374591	0.304233	NA	0.57922	0.0793223	0	0.0793223	0	-3.15902	NA	0.0306625	0.0125667	0	-0.0125667	0.964545	1.233e-08	NA	FALSE
isoComp_00152958	geneComp_00028475	ENST00000655144.1	ENSG00000251136.9	control	SMG5_KD	AF117829.1	lncRNA	lncRNA	17.3544	6.97454	8.61425	0.350329	0.374591	0.304233	NA	0.905692	0.973487	1.27519	0.0761638	0.041861	0.386001	NA	0.0733208	0.1411	0.1482	0.0071	0.981682	1.233e-08	NA	FALSE
isoComp_00152959	geneComp_00028475	ENST00000656898.1	ENSG00000251136.9	control	SMG5_KD	AF117829.1	lncRNA	lncRNA	17.3544	6.97454	8.61425	0.350329	0.374591	0.304233	NA	0.250411	0.579251	0.0247617	0.256507	0.0247617	-4.08331	NA	0.0194125	0.0797333	0.00313333	-0.0766	0.0987826	1.233e-08	NA	FALSE
isoComp_00152960	geneComp_00028475	ENST00000658265.1	ENSG00000251136.9	control	SMG5_KD	AF117829.1	lncRNA	lncRNA	17.3544	6.97454	8.61425	0.350329	0.374591	0.304233	NA	0.603309	0.588251	0.434537	0.044351	0.0404986	-0.428449	NA	0.0416042	0.0841667	0.0502	-0.0339667	0.640107	1.233e-08	NA	FALSE
isoComp_00152961	geneComp_00028475	ENST00000658477.1	ENSG00000251136.9	control	SMG5_KD	AF117829.1	lncRNA	lncRNA	17.3544	6.97454	8.61425	0.350329	0.374591	0.304233	NA	0.535637	0.600932	0.654915	0.18773	0.0325759	0.122158	NA	0.0408042	0.0842333	0.0766333	-0.0076	1	1.233e-08	NA	FALSE
isoComp_00152962	geneComp_00028475	ENST00000661105.1	ENSG00000251136.9	control	SMG5_KD	AF117829.1	lncRNA	lncRNA	17.3544	6.97454	8.61425	0.350329	0.374591	0.304233	NA	1.56831	1.48266	0.931105	0.033201	0.0879755	-0.665459	NA	0.105733	0.214133	0.109133	-0.105	0.0890474	1.233e-08	NA	FALSE
isoComp_00152963	geneComp_00028475	ENST00000669938.1	ENSG00000251136.9	control	SMG5_KD	AF117829.1	lncRNA	lncRNA	17.3544	6.97454	8.61425	0.350329	0.374591	0.304233	NA	1.15597	0.176591	0.729791	0.118192	0.0943146	1.98724	NA	0.0639208	0.0272	0.0843	0.0571	0.554832	1.233e-08	NA	FALSE
isoComp_00153212	geneComp_00028580	ENST00000476425.2	ENSG00000251396.7	control	SMG5_KD	LINC01301	lncRNA	lncRNA	1.13917	0.599918	0.266285	0.208016	0.0240806	-1.14246	NA	0.214089	0.135955	0.06486	0.0905839	0.06486	-0.963253	NA	0.198696	0.174167	0.216667	0.0425	0.970818	0.0135471	NA	FALSE
isoComp_00153213	geneComp_00028580	ENST00000506428.1	ENSG00000251396.7	control	SMG5_KD	LINC01301	lncRNA	lncRNA	1.13917	0.599918	0.266285	0.208016	0.0240806	-1.14246	NA	0.00979188	0	0.0210983	0	0.0118585	1.63684	NA	0.0124375	0	0.0722	0.0722	0.863873	0.0135471	NA	FALSE
isoComp_00153214	geneComp_00028580	ENST00000530033.1	ENSG00000251396.7	control	SMG5_KD	LINC01301	lncRNA	lncRNA	1.13917	0.599918	0.266285	0.208016	0.0240806	-1.14246	NA	0.198574	0.0318162	0	0.0318162	0	-2.06406	NA	0.119438	0.0315333	0	-0.0315333	0.997069	0.0135471	NA	FALSE
isoComp_00153215	geneComp_00028580	ENST00000530725.6	ENSG00000251396.7	control	SMG5_KD	LINC01301	lncRNA	lncRNA	1.13917	0.599918	0.266285	0.208016	0.0240806	-1.14246	NA	0.0457568	0.00623401	0	0.00623401	0	-0.699019	NA	0.0440292	0.0135333	0	-0.0135333	1	0.0135471	NA	FALSE
isoComp_00153217	geneComp_00028580	ENST00000532232.1	ENSG00000251396.7	control	SMG5_KD	LINC01301	lncRNA	lncRNA	1.13917	0.599918	0.266285	0.208016	0.0240806	-1.14246	NA	0.268861	0.285994	0	0.061874	0	-4.88749	NA	0.256317	0.518667	0	-0.518667	0.0135471	0.0135471	NA	FALSE
isoComp_00153218	geneComp_00028580	ENST00000534117.1	ENSG00000251396.7	control	SMG5_KD	LINC01301	lncRNA	lncRNA	1.13917	0.599918	0.266285	0.208016	0.0240806	-1.14246	NA	0.201919	0	0	0	0	0	NA	0.109475	0	0	0	NA	0.0135471	NA	FALSE
isoComp_00153220	geneComp_00028580	ENST00000656656.1	ENSG00000251396.7	control	SMG5_KD	LINC01301	lncRNA	lncRNA	1.13917	0.599918	0.266285	0.208016	0.0240806	-1.14246	NA	0.0560863	0.0486854	0.0704811	0.0486854	0.0364476	0.455647	NA	0.0868458	0.0482333	0.2917	0.243467	0.859271	0.0135471	NA	FALSE
isoComp_00153221	geneComp_00028580	ENST00000664011.1	ENSG00000251396.7	control	SMG5_KD	LINC01301	lncRNA	lncRNA	1.13917	0.599918	0.266285	0.208016	0.0240806	-1.14246	NA	0.0319643	0.0301965	0.0572844	0.00372696	0.0113976	0.743201	NA	0.054375	0.0600667	0.2183	0.158233	0.612781	0.0135471	NA	FALSE
isoComp_00153222	geneComp_00028580	ENST00000670404.1	ENSG00000251396.7	control	SMG5_KD	LINC01301	lncRNA	lncRNA	1.13917	0.599918	0.266285	0.208016	0.0240806	-1.14246	NA	0.0947857	0.0610382	0.0525617	0.0236147	0.0194123	-0.183316	NA	0.11015	0.153833	0.2011	0.0472667	0.964545	0.0135471	NA	FALSE
isoComp_00155703	geneComp_00030003	ENST00000348518.4	ENSG00000256061.7	control	SMG5_KD	DNAAF4	protein_coding	protein_coding	3.84698	4.06092	3.58819	0.33404	0.410264	-0.178086	NA	1.28005	2.20819	0.925072	0.530392	0.237446	-1.24623	NA	0.336825	0.575533	0.2783	-0.297233	0.757868	0.00300835	FALSE	TRUE
isoComp_00155704	geneComp_00030003	ENST00000448430.6	ENSG00000256061.7	control	SMG5_KD	DNAAF4	protein_coding	protein_coding	3.84698	4.06092	3.58819	0.33404	0.410264	-0.178086	NA	0.365443	0.337577	0.225237	0.134681	0.103886	-0.56322	NA	0.0942292	0.0788667	0.0630667	-0.0158	0.97435	0.00300835	FALSE	TRUE
isoComp_00155705	geneComp_00030003	ENST00000457155.6	ENSG00000256061.7	control	SMG5_KD	DNAAF4	protein_coding	protein_coding	3.84698	4.06092	3.58819	0.33404	0.410264	-0.178086	NA	1.47278	1.24997	1.64098	0.629051	0.310601	0.389936	NA	0.379454	0.284633	0.453567	0.168933	0.91115	0.00300835	FALSE	TRUE
isoComp_00155706	geneComp_00030003	ENST00000519017.1	ENSG00000256061.7	control	SMG5_KD	DNAAF4	protein_coding	retained_intron	3.84698	4.06092	3.58819	0.33404	0.410264	-0.178086	NA	0.164206	0.248403	0.321319	0.248403	0.321319	0.358601	NA	0.0396833	0.0560667	0.0734	0.0173333	1	0.00300835	NA	TRUE
isoComp_00155707	geneComp_00030003	ENST00000522437.1	ENSG00000256061.7	control	SMG5_KD	DNAAF4	protein_coding	nonsense_mediated_decay	3.84698	4.06092	3.58819	0.33404	0.410264	-0.178086	NA	0.330558	0	0.475578	0	0.163198	5.60163	NA	0.0846708	0	0.131667	0.131667	0.00300835	0.00300835	TRUE	TRUE
isoComp_00155708	geneComp_00030003	ENST00000524160.5	ENSG00000256061.7	control	SMG5_KD	DNAAF4	protein_coding	nonsense_mediated_decay	3.84698	4.06092	3.58819	0.33404	0.410264	-0.178086	NA	0.233937	0.0167884	0	0.0167884	0	-1.42161	NA	0.0651458	0.00493333	0	-0.00493333	0.989975	0.00300835	TRUE	TRUE
isoComp_00157076	geneComp_00030718	ENST00000553306.5	ENSG00000258466.5	control	SMG5_KD	AL049779.1	protein_coding	nonsense_mediated_decay	1.96256	0.398488	1.74993	0.138905	0.337875	2.10715	NA	0.167318	0.0618569	0.0676718	0.031384	0.0676718	0.112264	NA	0.0982417	0.1875	0.0625	-0.125	0.842536	0.00480401	TRUE	FALSE
isoComp_00157077	geneComp_00030718	ENST00000553582.5	ENSG00000258466.5	control	SMG5_KD	AL049779.1	protein_coding	retained_intron	1.96256	0.398488	1.74993	0.138905	0.337875	2.10715	NA	1.02584	0.141615	0.139036	0.0851189	0.0146598	-0.0247527	NA	0.522958	0.332567	0.0914	-0.241167	0.759611	0.00480401	NA	FALSE
isoComp_00157078	geneComp_00030718	ENST00000554493.1	ENSG00000258466.5	control	SMG5_KD	AL049779.1	protein_coding	processed_transcript	1.96256	0.398488	1.74993	0.138905	0.337875	2.10715	NA	0.641687	0	1.33391	0	0.465077	7.07029	NA	0.272471	0	0.702767	0.702767	0.00480401	0.00480401	NA	FALSE
isoComp_00157079	geneComp_00030718	ENST00000557564.1	ENSG00000258466.5	control	SMG5_KD	AL049779.1	protein_coding	processed_transcript	1.96256	0.398488	1.74993	0.138905	0.337875	2.10715	NA	0.12771	0.195017	0.209313	0.097537	0.104793	0.0972489	NA	0.106317	0.479933	0.143333	-0.3366	0.931515	0.00480401	NA	FALSE
isoComp_00159140	geneComp_00031944	ENST00000562570.1	ENSG00000260807.7	control	SMG5_KD	CEROX1	lncRNA	lncRNA	1.71942	3.06294	2.39545	0.254002	0.121539	-0.353309	NA	0.282277	0.65496	0.228859	0.083277	0.155556	-1.47711	NA	0.1817	0.214133	0.0898333	-0.1243	0.691882	0.00371313	NA	FALSE
isoComp_00159141	geneComp_00031944	ENST00000563863.5	ENSG00000260807.7	control	SMG5_KD	CEROX1	lncRNA	lncRNA	1.71942	3.06294	2.39545	0.254002	0.121539	-0.353309	NA	0.656214	1.35876	0.992683	0.220325	0.212064	-0.449009	NA	0.362729	0.450033	0.407933	-0.0421	0.983462	0.00371313	NA	FALSE
isoComp_00159142	geneComp_00031944	ENST00000565069.5	ENSG00000260807.7	control	SMG5_KD	CEROX1	lncRNA	lncRNA	1.71942	3.06294	2.39545	0.254002	0.121539	-0.353309	NA	0.169838	0.198546	0.259025	0.135546	0.194249	0.367374	NA	0.0798167	0.0593667	0.1088	0.0494333	1	0.00371313	NA	FALSE
isoComp_00159143	geneComp_00031944	ENST00000565139.1	ENSG00000260807.7	control	SMG5_KD	CEROX1	lncRNA	lncRNA	1.71942	3.06294	2.39545	0.254002	0.121539	-0.353309	NA	0.0305268	0	0.0686021	0	0.0686021	2.97457	NA	0.0165167	0	0.0265333	0.0265333	0.964545	0.00371313	NA	FALSE
isoComp_00159144	geneComp_00031944	ENST00000565467.1	ENSG00000260807.7	control	SMG5_KD	CEROX1	lncRNA	lncRNA	1.71942	3.06294	2.39545	0.254002	0.121539	-0.353309	NA	0.387763	0.334613	0.66779	0.215879	0.107768	0.97586	NA	0.261579	0.1018	0.2846	0.1828	0.653535	0.00371313	NA	FALSE
isoComp_00159145	geneComp_00031944	ENST00000568394.1	ENSG00000260807.7	control	SMG5_KD	CEROX1	lncRNA	lncRNA	1.71942	3.06294	2.39545	0.254002	0.121539	-0.353309	NA	0.107943	0.422032	0	0.0993033	0	-5.43307	NA	0.0589875	0.145767	0	-0.145767	0.00371313	0.00371313	NA	FALSE
isoComp_00159146	geneComp_00031944	ENST00000655952.1	ENSG00000260807.7	control	SMG5_KD	CEROX1	lncRNA	lncRNA	1.71942	3.06294	2.39545	0.254002	0.121539	-0.353309	NA	0.0369214	0.0940222	0	0.0940222	0	-3.37882	NA	0.0156708	0.0288667	0	-0.0288667	0.969101	0.00371313	NA	FALSE
isoComp_00159147	geneComp_00031944	ENST00000662104.1	ENSG00000260807.7	control	SMG5_KD	CEROX1	lncRNA	lncRNA	1.71942	3.06294	2.39545	0.254002	0.121539	-0.353309	NA	0.0479376	0	0.178497	0	0.178497	4.23647	NA	0.0230042	0	0.0823	0.0823	0.964545	0.00371313	NA	FALSE
isoComp_00159630	geneComp_00032221	ENST00000562921.6	ENSG00000261390.6	control	SMG5_KD	MAFTRR	lncRNA	lncRNA	1.08184	1.10239	1.34074	0.168786	0.198246	0.280086	NA	0.0242544	0.0379554	0.0921082	0.0379554	0.0710706	1.09033	NA	0.0148625	0.0293	0.0588	0.0295	0.966793	0.0117784	NA	FALSE
isoComp_00159631	geneComp_00032221	ENST00000566729.6	ENSG00000261390.6	control	SMG5_KD	MAFTRR	lncRNA	lncRNA	1.08184	1.10239	1.34074	0.168786	0.198246	0.280086	NA	0.0651576	0.0755281	0.235676	0.0755281	0.133116	1.52229	NA	0.0634042	0.0986	0.154733	0.0561333	0.914939	0.0117784	NA	FALSE
isoComp_00159632	geneComp_00032221	ENST00000567993.6	ENSG00000261390.6	control	SMG5_KD	MAFTRR	lncRNA	lncRNA	1.08184	1.10239	1.34074	0.168786	0.198246	0.280086	NA	0.125346	0.116964	0.220634	0.116964	0.220634	0.861188	NA	0.0848625	0.0938667	0.1396	0.0457333	1	0.0117784	NA	FALSE
isoComp_00159633	geneComp_00032221	ENST00000568389.1	ENSG00000261390.6	control	SMG5_KD	MAFTRR	lncRNA	lncRNA	1.08184	1.10239	1.34074	0.168786	0.198246	0.280086	NA	0.124179	0.120978	0.085846	0.0245289	0.0517915	-0.450535	NA	0.105992	0.113267	0.0805	-0.0327667	0.936835	0.0117784	NA	FALSE
isoComp_00159634	geneComp_00032221	ENST00000654454.1	ENSG00000261390.6	control	SMG5_KD	MAFTRR	lncRNA	lncRNA	1.08184	1.10239	1.34074	0.168786	0.198246	0.280086	NA	0.0281502	0.0294588	0	0.0294588	0	-1.98035	NA	0.0417042	0.0236333	0	-0.0236333	0.966084	0.0117784	NA	FALSE
isoComp_00159635	geneComp_00032221	ENST00000657613.1	ENSG00000261390.6	control	SMG5_KD	MAFTRR	lncRNA	lncRNA	1.08184	1.10239	1.34074	0.168786	0.198246	0.280086	NA	0.352209	0.169285	0.379946	0.169285	0.218011	1.12102	NA	0.337875	0.1307	0.2496	0.1189	0.903151	0.0117784	NA	FALSE
isoComp_00159636	geneComp_00032221	ENST00000658463.1	ENSG00000261390.6	control	SMG5_KD	MAFTRR	lncRNA	lncRNA	1.08184	1.10239	1.34074	0.168786	0.198246	0.280086	NA	0.0402862	0	0.11105	0	0.11105	3.59753	NA	0.0503958	0	0.1172	0.1172	0.97979	0.0117784	NA	FALSE
isoComp_00159637	geneComp_00032221	ENST00000662553.1	ENSG00000261390.6	control	SMG5_KD	MAFTRR	lncRNA	lncRNA	1.08184	1.10239	1.34074	0.168786	0.198246	0.280086	NA	0.0916478	0.150137	0.0186044	0.113366	0.0186044	-2.48499	NA	0.0832292	0.1167	0.0117667	-0.104933	0.828507	0.0117784	NA	FALSE
isoComp_00159638	geneComp_00032221	ENST00000668946.1	ENSG00000261390.6	control	SMG5_KD	MAFTRR	lncRNA	lncRNA	1.08184	1.10239	1.34074	0.168786	0.198246	0.280086	NA	0.033956	0.039254	0.0517866	0.039254	0.0517866	0.327053	NA	0.0261292	0.0512333	0.0346667	-0.0165667	1	0.0117784	NA	FALSE
isoComp_00159639	geneComp_00032221	ENST00000669528.1	ENSG00000261390.6	control	SMG5_KD	MAFTRR	lncRNA	lncRNA	1.08184	1.10239	1.34074	0.168786	0.198246	0.280086	NA	0.104545	0.362833	0	0.148866	0	-5.22046	NA	0.119346	0.342667	0	-0.342667	0.0117784	0.0117784	NA	FALSE
isoComp_00159640	geneComp_00032221	ENST00000670969.1	ENSG00000261390.6	control	SMG5_KD	MAFTRR	lncRNA	lncRNA	1.08184	1.10239	1.34074	0.168786	0.198246	0.280086	NA	0.0921058	0	0.145092	0	0.145092	3.95505	NA	0.0721917	0	0.153133	0.153133	0.978865	0.0117784	NA	FALSE
isoComp_00161015	geneComp_00032979	ENST00000585227.6	ENSG00000265018.6	control	SMG5_KD	AGAP12P	transcribed_unprocessed_pseudogene	transcribed_unprocessed_pseudogene	3.88607	4.06313	4.46835	0.059531	0.176035	0.136829	NA	2.90893	1.7613	3.25781	0.142637	0.202508	0.883512	NA	0.7536	0.4342	0.7316	0.2974	0.0178094	0.0178094	NA	FALSE
isoComp_00161016	geneComp_00032979	ENST00000603888.2	ENSG00000265018.6	control	SMG5_KD	AGAP12P	transcribed_unprocessed_pseudogene	processed_transcript	3.88607	4.06313	4.46835	0.059531	0.176035	0.136829	NA	0.977136	2.30182	1.21054	0.181524	0.283501	-0.921514	NA	0.2464	0.5658	0.2684	-0.2974	0.0264915	0.0178094	NA	FALSE
isoComp_00161704	geneComp_00033326	ENST00000585397.1	ENSG00000266916.7	control	SMG5_KD	ZNF793-AS1	lncRNA	lncRNA	12.0365	2.70593	5.19443	0.10658	0.312867	0.938296	NA	3.45001	0	1.07229	0	0.595951	6.75795	NA	0.243542	0	0.1951	0.1951	0.485213	0.0119997	NA	FALSE
isoComp_00161705	geneComp_00033326	ENST00000585890.2	ENSG00000266916.7	control	SMG5_KD	ZNF793-AS1	lncRNA	lncRNA	12.0365	2.70593	5.19443	0.10658	0.312867	0.938296	NA	0.530031	0.181344	0.09485	0.0951007	0.0563028	-0.867842	NA	0.0464625	0.0644333	0.0175	-0.0469333	0.911499	0.0119997	NA	FALSE
isoComp_00161706	geneComp_00033326	ENST00000587060.1	ENSG00000266916.7	control	SMG5_KD	ZNF793-AS1	lncRNA	lncRNA	12.0365	2.70593	5.19443	0.10658	0.312867	0.938296	NA	0.192487	0.147378	0.239031	0.0119399	0.0937787	0.662088	NA	0.02635	0.0547667	0.0478333	-0.00693333	0.986312	0.0119997	NA	FALSE
isoComp_00161707	geneComp_00033326	ENST00000588845.2	ENSG00000266916.7	control	SMG5_KD	ZNF793-AS1	lncRNA	lncRNA	12.0365	2.70593	5.19443	0.10658	0.312867	0.938296	NA	2.01424	0.0776284	1.27774	0.0776284	0.517778	3.8773	NA	0.1643	0.0269667	0.2532	0.226233	0.25649	0.0119997	NA	FALSE
isoComp_00161708	geneComp_00033326	ENST00000589025.6	ENSG00000266916.7	control	SMG5_KD	ZNF793-AS1	lncRNA	lncRNA	12.0365	2.70593	5.19443	0.10658	0.312867	0.938296	NA	5.84973	2.29958	2.51052	0.0659166	0.372396	0.126092	NA	0.51935	0.853833	0.4864	-0.367433	0.0119997	0.0119997	NA	FALSE
isoComp_00161845	geneComp_00033402	ENST00000409446.7	ENSG00000267060.5	control	SMG5_KD	PTGES3L	protein_coding	protein_coding	3.69658	1.62269	2.01705	0.0846695	0.108883	0.312131	NA	1.07064	0.902473	0.0648646	0.138344	0.0648646	-3.60743	NA	0.319508	0.550467	0.0340667	-0.5164	0.00832659	2.29701e-17	FALSE	FALSE
isoComp_00161846	geneComp_00033402	ENST00000424284.5	ENSG00000267060.5	control	SMG5_KD	PTGES3L	protein_coding	protein_coding	3.69658	1.62269	2.01705	0.0846695	0.108883	0.312131	NA	1.1251	0	1.35893	0	0.119747	7.0969	NA	0.274917	0	0.671967	0.671967	2.29701e-17	2.29701e-17	FALSE	FALSE
isoComp_00161848	geneComp_00033402	ENST00000462157.5	ENSG00000267060.5	control	SMG5_KD	PTGES3L	protein_coding	retained_intron	3.69658	1.62269	2.01705	0.0846695	0.108883	0.312131	NA	0.810121	0.541208	0.376076	0.0419945	0.025263	-0.51371	NA	0.235437	0.336633	0.187167	-0.149467	0.486956	2.29701e-17	NA	FALSE
isoComp_00161849	geneComp_00033402	ENST00000464183.1	ENSG00000267060.5	control	SMG5_KD	PTGES3L	protein_coding	retained_intron	3.69658	1.62269	2.01705	0.0846695	0.108883	0.312131	NA	0.551355	0.179012	0.217188	0.0309245	0.0392	0.265411	NA	0.141629	0.1129	0.106767	-0.00613333	1	2.29701e-17	NA	FALSE
isoComp_00161850	geneComp_00033402	ENST00000591916.5	ENSG00000267060.5	control	SMG5_KD	PTGES3L	protein_coding	protein_coding	3.69658	1.62269	2.01705	0.0846695	0.108883	0.312131	NA	0.130891	0	0	0	0	0	NA	0.0255792	0	0	0	NA	2.29701e-17	FALSE	FALSE
isoComp_00162671	geneComp_00033820	ENST00000586388.1	ENSG00000267750.6	control	SMG5_KD	RUNDC3A-AS1	lncRNA	lncRNA	1.16275	0.812404	1.57272	0.0612934	0.0650241	0.944486	NA	0.0188496	0	0	0	0	0	NA	0.0161458	0	0	0	NA	2.42406e-06	NA	FALSE
isoComp_00162672	geneComp_00033820	ENST00000588097.5	ENSG00000267750.6	control	SMG5_KD	RUNDC3A-AS1	lncRNA	lncRNA	1.16275	0.812404	1.57272	0.0612934	0.0650241	0.944486	NA	0.713148	0.76644	0.788748	0.0206257	0.0209601	0.0408658	NA	0.659767	0.950633	0.504233	-0.4464	0.00494069	2.42406e-06	NA	FALSE
isoComp_00162673	geneComp_00033820	ENST00000655016.1	ENSG00000267750.6	control	SMG5_KD	RUNDC3A-AS1	lncRNA	lncRNA	1.16275	0.812404	1.57272	0.0612934	0.0650241	0.944486	NA	0.41251	0	0.72638	0	0.0955063	6.20238	NA	0.308717	0	0.458933	0.458933	2.42406e-06	2.42406e-06	NA	FALSE
isoComp_00162674	geneComp_00033820	ENST00000666090.1	ENSG00000267750.6	control	SMG5_KD	RUNDC3A-AS1	lncRNA	lncRNA	1.16275	0.812404	1.57272	0.0612934	0.0650241	0.944486	NA	0.0182399	0.0459645	0.057592	0.0459645	0.0336342	0.272339	NA	0.0153792	0.0493667	0.0369	-0.0124667	1	2.42406e-06	NA	FALSE
isoComp_00162736	geneComp_00033857	ENST00000301457.3	ENSG00000267855.6	control	SMG5_KD	NDUFA7	protein_coding	protein_coding	182.036	245.041	241.227	21.1816	6.59106	-0.0226296	NA	83.328	195.219	156.743	16.6695	1.08207	-0.316668	NA	0.388625	0.796833	0.651	-0.145833	3.62278e-10	3.62278e-10	FALSE	TRUE
isoComp_00162737	geneComp_00033857	ENST00000593729.5	ENSG00000267855.6	control	SMG5_KD	NDUFA7	protein_coding	nonsense_mediated_decay	182.036	245.041	241.227	21.1816	6.59106	-0.0226296	NA	87.8556	40.7978	74.3923	4.51438	7.82681	0.866503	NA	0.544796	0.165967	0.307033	0.141067	1.30178e-07	3.62278e-10	TRUE	TRUE
isoComp_00162738	geneComp_00033857	ENST00000595856.5	ENSG00000267855.6	control	SMG5_KD	NDUFA7	protein_coding	nonsense_mediated_decay	182.036	245.041	241.227	21.1816	6.59106	-0.0226296	NA	6.29027	2.61535	4.83827	0.570142	0.605321	0.88496	NA	0.0405417	0.0105667	0.0201667	0.0096	0.277439	3.62278e-10	TRUE	TRUE
isoComp_00162739	geneComp_00033857	ENST00000601101.5	ENSG00000267855.6	control	SMG5_KD	NDUFA7	protein_coding	nonsense_mediated_decay	182.036	245.041	241.227	21.1816	6.59106	-0.0226296	NA	2.02213	2.10152	1.98886	0.398946	0.254937	-0.0791055	NA	0.0121833	0.00886667	0.0083	-0.000566667	1	3.62278e-10	TRUE	TRUE
isoComp_00162740	geneComp_00033857	ENST00000601258.1	ENSG00000267855.6	control	SMG5_KD	NDUFA7	protein_coding	retained_intron	182.036	245.041	241.227	21.1816	6.59106	-0.0226296	NA	2.2256	3.99675	2.57297	0.266984	0.5675	-0.633405	NA	0.0122292	0.0165	0.0106667	-0.00583333	0.533631	3.62278e-10	NA	TRUE
isoComp_00162831	geneComp_00033917	ENST00000599674.1	ENSG00000268107.6	control	SMG5_KD	AC003005.1	protein_coding	nonsense_mediated_decay	2.47662	1.26046	2.35518	0.0583108	0.198846	0.8966	NA	0.235933	0	0.304172	0	0.0845413	4.97348	NA	0.0840458	0	0.125	0.125	0.0415427	0.00126451	TRUE	FALSE
isoComp_00162832	geneComp_00033917	ENST00000601674.6	ENSG00000268107.6	control	SMG5_KD	AC003005.1	protein_coding	nonsense_mediated_decay	2.47662	1.26046	2.35518	0.0583108	0.198846	0.8966	NA	2.24068	1.26046	2.05101	0.0583108	0.11613	0.698	NA	0.915954	1	0.875	-0.125	0.00126451	0.00126451	TRUE	FALSE
isoComp_00162971	geneComp_00033978	ENST00000595866.1	ENSG00000268400.5	control	SMG5_KD	AC008763.2	protein_coding	nonsense_mediated_decay	7.44958	1.77359	1.07515	0.467153	0.27062	-0.716887	NA	3.0548	1.29277	0.901729	0.443223	0.204264	-0.514907	NA	0.540579	0.683233	0.848067	0.164833	0.668692	0.00857801	TRUE	FALSE
isoComp_00162972	geneComp_00033978	ENST00000598664.5	ENSG00000268400.5	control	SMG5_KD	AC008763.2	protein_coding	nonsense_mediated_decay	7.44958	1.77359	1.07515	0.467153	0.27062	-0.716887	NA	1.92014	0.364234	0	0.0239041	0	-5.22587	NA	0.189975	0.239833	0	-0.239833	0.00857801	0.00857801	TRUE	FALSE
isoComp_00162973	geneComp_00033978	ENST00000599243.5	ENSG00000268400.5	control	SMG5_KD	AC008763.2	protein_coding	nonsense_mediated_decay	7.44958	1.77359	1.07515	0.467153	0.27062	-0.716887	NA	2.47464	0.116582	0.173421	0.063288	0.0666403	0.535089	NA	0.269454	0.0769333	0.151933	0.075	0.883497	0.00857801	TRUE	FALSE
isoComp_00163085	geneComp_00034054	ENST00000595013.1	ENSG00000268751.1	control	SMG5_KD	SCGB1B2P	lncRNA	lncRNA	2.79028	2.79744	3.37103	0.246624	0.4896	0.268207	NA	2.11828	2.79744	2.33526	0.246624	0.315798	-0.259509	NA	0.75175	1	0.6947	-0.3053	3.34555e-19	3.34555e-19	NA	FALSE
isoComp_00163086	geneComp_00034054	ENST00000597830.1	ENSG00000268751.1	control	SMG5_KD	SCGB1B2P	lncRNA	lncRNA	2.79028	2.79744	3.37103	0.246624	0.4896	0.268207	NA	0.672005	0	1.03577	0	0.18401	6.70843	NA	0.24825	0	0.3053	0.3053	1.0923e-11	3.34555e-19	NA	FALSE
isoComp_00163492	geneComp_00034294	ENST00000602414.6	ENSG00000269893.8	control	SMG5_KD	SNHG8	lncRNA	lncRNA	342.204	224.441	213.137	13.0651	4.43476	-0.0745529	NA	87.9025	2.73413	4.58545	1.39305	1.74975	0.743855	NA	0.2207	0.0119	0.0215667	0.00966667	0.925282	3.47602e-21	NA	FALSE
isoComp_00163493	geneComp_00034294	ENST00000602483.5	ENSG00000269893.8	control	SMG5_KD	SNHG8	lncRNA	lncRNA	342.204	224.441	213.137	13.0651	4.43476	-0.0745529	NA	4.39991	2.90662	3.48688	1.82527	1.49279	0.261774	NA	0.0124958	0.0121667	0.0161	0.00393333	0.951861	3.47602e-21	NA	FALSE
isoComp_00163494	geneComp_00034294	ENST00000602520.5	ENSG00000269893.8	control	SMG5_KD	SNHG8	lncRNA	lncRNA	342.204	224.441	213.137	13.0651	4.43476	-0.0745529	NA	89.8356	169.183	123.636	10.385	3.8472	-0.45245	NA	0.31435	0.7537	0.579833	-0.173867	3.47602e-21	3.47602e-21	NA	FALSE
isoComp_00163495	geneComp_00034294	ENST00000602819.6	ENSG00000269893.8	control	SMG5_KD	SNHG8	lncRNA	lncRNA	342.204	224.441	213.137	13.0651	4.43476	-0.0745529	NA	85.638	33.0706	55.2736	3.00938	1.81937	0.740867	NA	0.250208	0.1482	0.259733	0.111533	8.06687e-05	3.47602e-21	NA	FALSE
isoComp_00163496	geneComp_00034294	ENST00000652022.1	ENSG00000269893.8	control	SMG5_KD	SNHG8	lncRNA	lncRNA	342.204	224.441	213.137	13.0651	4.43476	-0.0745529	NA	66.5233	8.23404	17.1519	0.626271	0.701593	1.05778	NA	0.176429	0.0367	0.0805667	0.0438667	9.24879e-13	3.47602e-21	NA	FALSE
isoComp_00163498	geneComp_00034294	ENST00000665363.1	ENSG00000269893.8	control	SMG5_KD	SNHG8	lncRNA	lncRNA	342.204	224.441	213.137	13.0651	4.43476	-0.0745529	NA	5.41466	5.46092	6.72291	0.550735	0.708934	0.299446	NA	0.0179333	0.0247333	0.0314333	0.0067	0.806428	3.47602e-21	NA	FALSE
isoComp_00164832	geneComp_00035204	ENST00000608444.1	ENSG00000272599.2	control	SMG5_KD	AC016394.3	lncRNA	lncRNA	7.58507	12.7124	10.8162	0.579298	1.01447	-0.23285	NA	1.661	3.68985	1.7061	0.195967	0.153667	-1.10833	NA	0.257421	0.292333	0.161	-0.131333	0.068901	0.0199259	NA	FALSE
isoComp_00164833	geneComp_00035204	ENST00000621900.1	ENSG00000272599.2	control	SMG5_KD	AC016394.3	lncRNA	lncRNA	7.58507	12.7124	10.8162	0.579298	1.01447	-0.23285	NA	5.92407	9.02258	9.11008	0.707265	1.07015	0.0139082	NA	0.742579	0.707667	0.839	0.131333	0.0199259	0.0199259	NA	FALSE
isoComp_00167332	geneComp_00036877	ENST00000612978.5	ENSG00000278558.5	control	SMG5_KD	TMEM191B	protein_coding	protein_coding	1.51903	1.91991	1.7472	0.212527	0.357399	-0.135252	NA	0.04084	0	0.0305331	0	0.0305331	2.0191	NA	0.0359708	0	0.0159333	0.0159333	0.968673	0.00306584	FALSE	FALSE
isoComp_00167333	geneComp_00036877	ENST00000613577.4	ENSG00000278558.5	control	SMG5_KD	TMEM191B	protein_coding	protein_coding	1.51903	1.91991	1.7472	0.212527	0.357399	-0.135252	NA	0.0192475	0	0	0	0	0	NA	0.0160583	0	0	0	NA	0.00306584	FALSE	FALSE
isoComp_00167334	geneComp_00036877	ENST00000613597.1	ENSG00000278558.5	control	SMG5_KD	TMEM191B	protein_coding	protein_coding	1.51903	1.91991	1.7472	0.212527	0.357399	-0.135252	NA	0.0218469	0	0	0	0	0	NA	0.0108625	0	0	0	NA	0.00306584	FALSE	FALSE
isoComp_00167335	geneComp_00036877	ENST00000614395.4	ENSG00000278558.5	control	SMG5_KD	TMEM191B	protein_coding	retained_intron	1.51903	1.91991	1.7472	0.212527	0.357399	-0.135252	NA	0.115229	0.0917149	0.0489881	0.0245635	0.0265256	-0.786036	NA	0.0900833	0.0488333	0.0309333	-0.0179	0.95594	0.00306584	NA	FALSE
isoComp_00167336	geneComp_00036877	ENST00000618859.1	ENSG00000278558.5	control	SMG5_KD	TMEM191B	protein_coding	retained_intron	1.51903	1.91991	1.7472	0.212527	0.357399	-0.135252	NA	1.0531	1.769	0.921274	0.162187	0.155905	-0.933792	NA	0.627763	0.925533	0.551167	-0.374367	0.00306584	0.00306584	NA	FALSE
isoComp_00167337	geneComp_00036877	ENST00000620199.4	ENSG00000278558.5	control	SMG5_KD	TMEM191B	protein_coding	retained_intron	1.51903	1.91991	1.7472	0.212527	0.357399	-0.135252	NA	0.225857	0.059187	0.746405	0.059187	0.282868	3.45059	NA	0.181646	0.0256333	0.401933	0.3763	0.0221487	0.00306584	NA	FALSE
isoComp_00167338	geneComp_00036877	ENST00000621725.4	ENSG00000278558.5	control	SMG5_KD	TMEM191B	protein_coding	retained_intron	1.51903	1.91991	1.7472	0.212527	0.357399	-0.135252	NA	0.0429087	0	0	0	0	0	NA	0.0376208	0	0	0	NA	0.00306584	NA	FALSE
isoComp_00167815	geneComp_00037189	ENST00000361059.7	ENSG00000280987.4	control	SMG5_KD	MATR3	protein_coding	protein_coding	81.5826	57.8283	81.5512	3.88854	4.06375	0.495858	NA	43.8441	45.6996	52.6065	2.8851	3.51596	0.203017	NA	0.545717	0.7908	0.643967	-0.146833	0.000103837	3.4143e-07	FALSE	FALSE
isoComp_00167816	geneComp_00037189	ENST00000394800.6	ENSG00000280987.4	control	SMG5_KD	MATR3	protein_coding	protein_coding	81.5826	57.8283	81.5512	3.88854	4.06375	0.495858	NA	5.86649	2.39572	6.4607	0.360984	0.423894	1.42745	NA	0.071925	0.0410333	0.0795333	0.0385	0.00147277	3.4143e-07	FALSE	FALSE
isoComp_00167818	geneComp_00037189	ENST00000502929.5	ENSG00000280987.4	control	SMG5_KD	MATR3	protein_coding	protein_coding	81.5826	57.8283	81.5512	3.88854	4.06375	0.495858	NA	1.17783	3.38682	0.507677	1.69883	0.341159	-2.71406	NA	0.0143042	0.0549333	0.00663333	-0.0483	0.870346	3.4143e-07	FALSE	FALSE
isoComp_00167819	geneComp_00037189	ENST00000504203.5	ENSG00000280987.4	control	SMG5_KD	MATR3	protein_coding	protein_coding	81.5826	57.8283	81.5512	3.88854	4.06375	0.495858	NA	25.6536	2.07515	17.0661	0.504716	1.17165	3.03375	NA	0.300621	0.0367333	0.210167	0.173433	3.4143e-07	3.4143e-07	FALSE	FALSE
isoComp_00167820	geneComp_00037189	ENST00000505016.2	ENSG00000280987.4	control	SMG5_KD	MATR3	protein_coding	protein_coding	81.5826	57.8283	81.5512	3.88854	4.06375	0.495858	NA	2.14853	0.956994	1.43622	0.209165	0.251047	0.580704	NA	0.0250458	0.0162	0.0174333	0.00123333	1	3.4143e-07	FALSE	FALSE
isoComp_00168991	geneComp_00037820	ENST00000566548.5	ENSG00000285035.1	control	SMG5_KD	AC091057.6	transcribed_unprocessed_pseudogene	processed_transcript	15.9525	4.24094	6.0394	0.759232	0.456857	0.50901	NA	8.08669	1.35786	3.66959	0.20381	0.257712	1.42763	NA	0.500554	0.328167	0.608067	0.2799	0.000622647	0.000554643	NA	FALSE
isoComp_00168992	geneComp_00037820	ENST00000642399.1	ENSG00000285035.1	control	SMG5_KD	AC091057.6	transcribed_unprocessed_pseudogene	transcribed_unprocessed_pseudogene	15.9525	4.24094	6.0394	0.759232	0.456857	0.50901	NA	7.86583	2.88308	2.36981	0.636887	0.201237	-0.281763	NA	0.499446	0.671833	0.391933	-0.2799	0.000554643	0.000554643	NA	FALSE
isoComp_00169010	geneComp_00037825	ENST00000643758.1	ENSG00000285053.1	control	SMG5_KD	TBCE	protein_coding	protein_coding	17.9898	18.7191	13.4653	0.465312	0.643897	-0.47496	NA	16.0775	10.5996	12.0113	0.372891	0.306386	0.180218	NA	0.894346	0.565967	0.894567	0.3286	1.95476e-06	1.95476e-06	FALSE	FALSE
isoComp_00169014	geneComp_00037825	ENST00000645351.1	ENSG00000285053.1	control	SMG5_KD	TBCE	protein_coding	protein_coding	17.9898	18.7191	13.4653	0.465312	0.643897	-0.47496	NA	1.05973	7.33374	0.464344	0.102091	0.464344	-3.95251	NA	0.05765	0.3925	0.0324	-0.3601	0.0324832	1.95476e-06	FALSE	FALSE
isoComp_00169015	geneComp_00037825	ENST00000645578.1	ENSG00000285053.1	control	SMG5_KD	TBCE	protein_coding	nonsense_mediated_decay	17.9898	18.7191	13.4653	0.465312	0.643897	-0.47496	NA	0.374329	0.580423	0.584813	0.160802	0.145513	0.0106868	NA	0.0214958	0.0307333	0.0428667	0.0121333	0.913827	1.95476e-06	TRUE	FALSE
isoComp_00169018	geneComp_00037825	ENST00000646528.1	ENSG00000285053.1	control	SMG5_KD	TBCE	protein_coding	nonsense_mediated_decay	17.9898	18.7191	13.4653	0.465312	0.643897	-0.47496	NA	0.240564	0.0795784	0.125621	0.0795784	0.0677228	0.598355	NA	0.012875	0.00406667	0.00953333	0.00546667	0.903727	1.95476e-06	TRUE	FALSE
isoComp_00171661	geneComp_00039819	SIRV101	SIRV1	control	SMG5_KD	SIRV1	spike_in	NA	1858.86	2326.89	1378.94	46.5691	11.2277	-0.754839	NA	206.008	284.609	203.986	7.3887	1.75937	-0.480492	NA	0.119308	0.1223	0.147933	0.0256333	2.39233e-07	0	NA	FALSE
isoComp_00171662	geneComp_00039819	SIRV102	SIRV1	control	SMG5_KD	SIRV1	spike_in	NA	1858.86	2326.89	1378.94	46.5691	11.2277	-0.754839	NA	115.783	251.515	89.5041	4.7051	1.1818	-1.49052	NA	0.06765	0.1081	0.0649333	-0.0431667	8.63558e-80	0	NA	FALSE
isoComp_00171663	geneComp_00039819	SIRV103	SIRV1	control	SMG5_KD	SIRV1	spike_in	NA	1858.86	2326.89	1378.94	46.5691	11.2277	-0.754839	NA	172.822	235.801	172.077	4.54536	2.60504	-0.454492	NA	0.100263	0.101367	0.124833	0.0234667	2.35968e-08	0	NA	FALSE
isoComp_00171664	geneComp_00039819	SIRV105	SIRV1	control	SMG5_KD	SIRV1	spike_in	NA	1858.86	2326.89	1378.94	46.5691	11.2277	-0.754839	NA	436.224	462.123	92.6305	7.15806	2.09153	-2.31859	NA	0.198083	0.198633	0.0671667	-0.131467	6.71835e-264	0	NA	FALSE
isoComp_00171665	geneComp_00039819	SIRV106	SIRV1	control	SMG5_KD	SIRV1	spike_in	NA	1858.86	2326.89	1378.94	46.5691	11.2277	-0.754839	NA	197.553	272.915	192.889	9.0156	2.88104	-0.500658	NA	0.114283	0.117233	0.139867	0.0226333	9.80788e-06	0	NA	FALSE
isoComp_00171666	geneComp_00039819	SIRV107	SIRV1	control	SMG5_KD	SIRV1	spike_in	NA	1858.86	2326.89	1378.94	46.5691	11.2277	-0.754839	NA	391.121	374.335	63.8643	9.04092	1.09591	-2.55106	NA	0.173092	0.160833	0.0463333	-0.1145	0	0	NA	FALSE
isoComp_00171668	geneComp_00039819	SIRV109	SIRV1	control	SMG5_KD	SIRV1	spike_in	NA	1858.86	2326.89	1378.94	46.5691	11.2277	-0.754839	NA	338.801	444.781	563.225	12.6229	5.53521	0.34061	NA	0.227004	0.191133	0.408433	0.2173	3.10492e-210	0	NA	FALSE
isoComp_00171669	geneComp_00039820	SIRV201	SIRV2	control	SMG5_KD	SIRV2	spike_in	NA	1220.05	2019.77	1249.63	55.0698	36.3667	-0.692689	NA	78.8875	159.127	67.2824	3.69141	5.01632	-1.24175	NA	0.0600542	0.0788333	0.0537333	-0.0251	4.14893e-08	3.82696e-159	NA	FALSE
isoComp_00171670	geneComp_00039820	SIRV202	SIRV2	control	SMG5_KD	SIRV2	spike_in	NA	1220.05	2019.77	1249.63	55.0698	36.3667	-0.692689	NA	119.721	120.977	31.1452	8.93982	1.60996	-1.9573	NA	0.133563	0.0597333	0.0249333	-0.0348	2.91374e-25	3.82696e-159	NA	FALSE
isoComp_00171671	geneComp_00039820	SIRV203	SIRV2	control	SMG5_KD	SIRV2	spike_in	NA	1220.05	2019.77	1249.63	55.0698	36.3667	-0.692689	NA	368.515	783.836	274.411	9.81726	3.92959	-1.51418	NA	0.279288	0.388533	0.219867	-0.168667	9.78655e-39	3.82696e-159	NA	FALSE
isoComp_00171672	geneComp_00039820	SIRV204	SIRV2	control	SMG5_KD	SIRV2	spike_in	NA	1220.05	2019.77	1249.63	55.0698	36.3667	-0.692689	NA	146.185	211.031	142.522	8.11795	3.20368	-0.566238	NA	0.128846	0.104433	0.1141	0.00966667	0.209479	3.82696e-159	NA	FALSE
isoComp_00171673	geneComp_00039820	SIRV205	SIRV2	control	SMG5_KD	SIRV2	spike_in	NA	1220.05	2019.77	1249.63	55.0698	36.3667	-0.692689	NA	359.993	441.211	639.878	24.1262	21.7222	0.536316	NA	0.282992	0.218133	0.5119	0.293767	3.82696e-159	3.82696e-159	NA	FALSE
isoComp_00171674	geneComp_00039820	SIRV206	SIRV2	control	SMG5_KD	SIRV2	spike_in	NA	1220.05	2019.77	1249.63	55.0698	36.3667	-0.692689	NA	146.751	303.591	94.3905	10.3828	4.40693	-1.68531	NA	0.115263	0.1503	0.0754667	-0.0748333	2.25439e-75	3.82696e-159	NA	FALSE
isoComp_00171675	geneComp_00039821	SIRV301	SIRV3	control	SMG5_KD	SIRV3	spike_in	NA	2522.78	3348.76	1999.89	63.2399	28.2386	-0.743705	NA	92.2692	80.5674	13.2777	3.35613	0.808289	-2.60028	NA	0.0312	0.0241	0.00663333	-0.0174667	1.30005e-36	0	NA	FALSE
isoComp_00171676	geneComp_00039821	SIRV302	SIRV3	control	SMG5_KD	SIRV3	spike_in	NA	2522.78	3348.76	1999.89	63.2399	28.2386	-0.743705	NA	162.293	209.48	263.799	6.90728	4.65617	0.332615	NA	0.0750833	0.0625333	0.1319	0.0693667	7.92392e-87	0	NA	FALSE
isoComp_00171677	geneComp_00039821	SIRV303	SIRV3	control	SMG5_KD	SIRV3	spike_in	NA	2522.78	3348.76	1999.89	63.2399	28.2386	-0.743705	NA	61.0521	55.5973	51.5443	12.8173	1.69819	-0.109183	NA	0.0241792	0.0165667	0.0257667	0.0092	0.405161	0	NA	FALSE
isoComp_00171678	geneComp_00039821	SIRV304	SIRV3	control	SMG5_KD	SIRV3	spike_in	NA	2522.78	3348.76	1999.89	63.2399	28.2386	-0.743705	NA	255.478	316.007	434.976	5.7605	8.39727	0.460965	NA	0.119158	0.0943667	0.217467	0.1231	0	0	NA	FALSE
isoComp_00171679	geneComp_00039821	SIRV305	SIRV3	control	SMG5_KD	SIRV3	spike_in	NA	2522.78	3348.76	1999.89	63.2399	28.2386	-0.743705	NA	193.853	426.939	127.167	4.00586	2.32614	-1.74722	NA	0.0782417	0.127567	0.0635667	-0.064	6.64096e-122	0	NA	FALSE
isoComp_00171680	geneComp_00039821	SIRV306	SIRV3	control	SMG5_KD	SIRV3	spike_in	NA	2522.78	3348.76	1999.89	63.2399	28.2386	-0.743705	NA	43.428	92.7424	32.7139	3.51651	1.11169	-1.50304	NA	0.017725	0.0277	0.0163667	-0.0113333	1.12606e-16	0	NA	FALSE
isoComp_00171681	geneComp_00039821	SIRV307	SIRV3	control	SMG5_KD	SIRV3	spike_in	NA	2522.78	3348.76	1999.89	63.2399	28.2386	-0.743705	NA	253.51	339.867	235.343	7.30839	4.19491	-0.530185	NA	0.104233	0.101467	0.117667	0.0162	9.89437e-10	0	NA	FALSE
isoComp_00171682	geneComp_00039821	SIRV308	SIRV3	control	SMG5_KD	SIRV3	spike_in	NA	2522.78	3348.76	1999.89	63.2399	28.2386	-0.743705	NA	630.451	634.059	109.255	21.4156	1.50856	-2.53681	NA	0.215383	0.189367	0.0546333	-0.134733	4.55993e-171	0	NA	FALSE
isoComp_00171683	geneComp_00039821	SIRV309	SIRV3	control	SMG5_KD	SIRV3	spike_in	NA	2522.78	3348.76	1999.89	63.2399	28.2386	-0.743705	NA	149.06	330.431	110.216	9.20678	4.08505	-1.58393	NA	0.0606333	0.0986667	0.0550667	-0.0436	9.45114e-39	0	NA	FALSE
isoComp_00171684	geneComp_00039821	SIRV310	SIRV3	control	SMG5_KD	SIRV3	spike_in	NA	2522.78	3348.76	1999.89	63.2399	28.2386	-0.743705	NA	323.566	420.485	561.228	7.97621	4.03557	0.416525	NA	0.15035	0.125533	0.280667	0.155133	0	0	NA	FALSE
isoComp_00171685	geneComp_00039821	SIRV311	SIRV3	control	SMG5_KD	SIRV3	spike_in	NA	2522.78	3348.76	1999.89	63.2399	28.2386	-0.743705	NA	357.822	442.59	60.3699	27.4838	0.979745	-2.87386	NA	0.123796	0.1321	0.0302333	-0.101867	7.22417e-87	0	NA	FALSE
isoComp_00171686	geneComp_00039822	SIRV403	SIRV4	control	SMG5_KD	SIRV4	spike_in	NA	1554.75	1891.75	1536.5	52.1	16.5952	-0.300069	NA	174.651	231.02	272.517	7.56593	8.44567	0.238321	NA	0.117062	0.122133	0.177333	0.0552	3.32388e-18	0	NA	FALSE
isoComp_00171687	geneComp_00039822	SIRV404	SIRV4	control	SMG5_KD	SIRV4	spike_in	NA	1554.75	1891.75	1536.5	52.1	16.5952	-0.300069	NA	197.704	280.169	190.984	12.5847	3.64286	-0.552816	NA	0.127192	0.148033	0.124267	-0.0237667	0.000115911	0	NA	FALSE
isoComp_00171688	geneComp_00039822	SIRV405	SIRV4	control	SMG5_KD	SIRV4	spike_in	NA	1554.75	1891.75	1536.5	52.1	16.5952	-0.300069	NA	274.044	355.373	466.899	10.13	7.23903	0.393767	NA	0.184371	0.187867	0.303867	0.116	9.29166e-91	0	NA	FALSE
isoComp_00171689	geneComp_00039822	SIRV406	SIRV4	control	SMG5_KD	SIRV4	spike_in	NA	1554.75	1891.75	1536.5	52.1	16.5952	-0.300069	NA	330.228	319.283	52.2886	8.29622	1.19648	-2.61004	NA	0.199833	0.1688	0.0340667	-0.134733	6.58648111973291e-316	0	NA	FALSE
isoComp_00171690	geneComp_00039822	SIRV408	SIRV4	control	SMG5_KD	SIRV4	spike_in	NA	1554.75	1891.75	1536.5	52.1	16.5952	-0.300069	NA	277.737	351.413	465.068	11.2806	1.03695	0.404267	NA	0.186996	0.185733	0.302733	0.117	9.44903e-85	0	NA	FALSE
isoComp_00171691	geneComp_00039822	SIRV409	SIRV4	control	SMG5_KD	SIRV4	spike_in	NA	1554.75	1891.75	1536.5	52.1	16.5952	-0.300069	NA	57.7904	122.958	46.8366	3.11487	1.02408	-1.39226	NA	0.038025	0.0650667	0.0305	-0.0345667	4.92672e-46	0	NA	FALSE
isoComp_00171692	geneComp_00039822	SIRV410	SIRV4	control	SMG5_KD	SIRV4	spike_in	NA	1554.75	1891.75	1536.5	52.1	16.5952	-0.300069	NA	242.592	231.532	41.9058	5.66537	0.530324	-2.46571	NA	0.146529	0.1224	0.0273	-0.0951	0	0	NA	FALSE
isoComp_00172510	geneComp_00039915	ENST00000579263.1	ENSG00000005243.10	control	SMG7_KO_2	COPZ2	protein_coding	protein_coding	4.15611	0.834189	2.36766	0.184734	0.441234	1.49391	NA	0.412691	0.0866146	0.198256	0.0438463	0.065347	1.10804	NA	0.1119	0.112467	0.0812	-0.0312667	0.979893	3.3238e-07	FALSE	TRUE
isoComp_00172511	geneComp_00039915	ENST00000580174.1	ENSG00000005243.10	control	SMG7_KO_2	COPZ2	protein_coding	protein_coding	4.15611	0.834189	2.36766	0.184734	0.441234	1.49391	NA	0.0407579	0	0.326063	0	0.326063	5.07066	NA	0.0126125	0	0.1009	0.1009	0.974761	3.3238e-07	FALSE	TRUE
isoComp_00172512	geneComp_00039915	ENST00000580409.5	ENSG00000005243.10	control	SMG7_KO_2	COPZ2	protein_coding	retained_intron	4.15611	0.834189	2.36766	0.184734	0.441234	1.49391	NA	0.373164	0.185571	0.0433737	0.084531	0.0433737	-1.87349	NA	0.0829583	0.198733	0.0134333	-0.1853	0.118546	3.3238e-07	NA	TRUE
isoComp_00172513	geneComp_00039915	ENST00000581637.5	ENSG00000005243.10	control	SMG7_KO_2	COPZ2	protein_coding	nonsense_mediated_decay	4.15611	0.834189	2.36766	0.184734	0.441234	1.49391	NA	0.13315	0	0.0467512	0	0.0467512	2.50465	NA	0.0354333	0	0.0223667	0.0223667	1	3.3238e-07	TRUE	TRUE
isoComp_00172514	geneComp_00039915	ENST00000581756.5	ENSG00000005243.10	control	SMG7_KO_2	COPZ2	protein_coding	protein_coding	4.15611	0.834189	2.36766	0.184734	0.441234	1.49391	NA	0.0614942	0	0.21784	0	0.21784	4.50995	NA	0.0224417	0	0.104267	0.104267	1	3.3238e-07	FALSE	TRUE
isoComp_00172515	geneComp_00039915	ENST00000583414.5	ENSG00000005243.10	control	SMG7_KO_2	COPZ2	protein_coding	nonsense_mediated_decay	4.15611	0.834189	2.36766	0.184734	0.441234	1.49391	NA	0.0608861	0.114875	0	0.114875	0	-3.64241	NA	0.0311958	0.0975667	0	-0.0975667	0.75235	3.3238e-07	TRUE	TRUE
isoComp_00172516	geneComp_00039915	ENST00000584955.5	ENSG00000005243.10	control	SMG7_KO_2	COPZ2	protein_coding	nonsense_mediated_decay	4.15611	0.834189	2.36766	0.184734	0.441234	1.49391	NA	2.19237	0	1.11308	0	0.066852	6.81132	NA	0.4268	0	0.493867	0.493867	3.3238e-07	3.3238e-07	TRUE	TRUE
isoComp_00172517	geneComp_00039915	ENST00000585182.1	ENSG00000005243.10	control	SMG7_KO_2	COPZ2	protein_coding	retained_intron	4.15611	0.834189	2.36766	0.184734	0.441234	1.49391	NA	0.0430513	0	0	0	0	0	NA	0.0199833	0	0	0	NA	3.3238e-07	NA	TRUE
isoComp_00172519	geneComp_00039915	ENST00000621465.5	ENSG00000005243.10	control	SMG7_KO_2	COPZ2	protein_coding	protein_coding	4.15611	0.834189	2.36766	0.184734	0.441234	1.49391	NA	0.819791	0.447129	0.422293	0.0906117	0.21115	-0.0805905	NA	0.2541	0.5912	0.184	-0.4072	0.410301	3.3238e-07	FALSE	TRUE
isoComp_00172654	geneComp_00039927	ENST00000006777.11	ENSG00000005486.17	control	SMG7_KO_2	RHBDD2	protein_coding	protein_coding	80.6284	43.942	81.1677	2.36692	2.04859	0.885154	NA	24.9344	31.7619	31.2626	1.4228	1.0376	-0.0228514	NA	0.351608	0.7239	0.3861	-0.3378	4.57924e-24	4.57924e-24	FALSE	FALSE
isoComp_00172655	geneComp_00039927	ENST00000318622.8	ENSG00000005486.17	control	SMG7_KO_2	RHBDD2	protein_coding	protein_coding	80.6284	43.942	81.1677	2.36692	2.04859	0.885154	NA	47.2732	2.87714	41.0068	2.87714	4.19434	3.8285	NA	0.539971	0.0698333	0.504033	0.4342	0.0926218	4.57924e-24	FALSE	FALSE
isoComp_00172656	geneComp_00039927	ENST00000428119.1	ENSG00000005486.17	control	SMG7_KO_2	RHBDD2	protein_coding	protein_coding	80.6284	43.942	81.1677	2.36692	2.04859	0.885154	NA	3.36256	3.02842	3.38978	0.82205	1.9293	0.162118	NA	0.0422125	0.0675333	0.0406333	-0.0269	0.803355	4.57924e-24	FALSE	FALSE
isoComp_00172657	geneComp_00039927	ENST00000454791.1	ENSG00000005486.17	control	SMG7_KO_2	RHBDD2	protein_coding	nonsense_mediated_decay	80.6284	43.942	81.1677	2.36692	2.04859	0.885154	NA	3.84095	5.322	3.74065	2.68754	3.74065	-0.507535	NA	0.05085	0.1174	0.0479	-0.0695	0.592908	4.57924e-24	TRUE	FALSE
isoComp_00172658	geneComp_00039927	ENST00000467406.2	ENSG00000005486.17	control	SMG7_KO_2	RHBDD2	protein_coding	processed_transcript	80.6284	43.942	81.1677	2.36692	2.04859	0.885154	NA	0.782477	0.887738	1.07206	0.23336	0.223272	0.26941	NA	0.01075	0.0197667	0.0131	-0.00666667	0.705133	4.57924e-24	NA	FALSE
isoComp_00172987	geneComp_00039960	ENST00000005260.9	ENSG00000006453.14	control	SMG7_KO_2	BAIAP2L1	protein_coding	protein_coding	32.7543	27.7159	30.3518	0.669051	0.778733	0.131023	NA	26.9998	26.977	25.7363	0.618751	0.702739	-0.0679	NA	0.832025	0.9734	0.850033	-0.123367	1.73369e-06	1.24289e-12	FALSE	FALSE
isoComp_00172988	geneComp_00039960	ENST00000462558.5	ENSG00000006453.14	control	SMG7_KO_2	BAIAP2L1	protein_coding	processed_transcript	32.7543	27.7159	30.3518	0.669051	0.778733	0.131023	NA	4.62816	0	3.56469	0	1.36874	8.48168	NA	0.133146	0	0.1155	0.1155	1.24289e-12	1.24289e-12	NA	FALSE
isoComp_00172990	geneComp_00039960	ENST00000479789.1	ENSG00000006453.14	control	SMG7_KO_2	BAIAP2L1	protein_coding	processed_transcript	32.7543	27.7159	30.3518	0.669051	0.778733	0.131023	NA	0.769574	0.57245	0.836465	0.113867	0.239314	0.539316	NA	0.024075	0.0206667	0.0273667	0.0067	0.905507	1.24289e-12	NA	FALSE
isoComp_00173725	geneComp_00040044	ENST00000399640.3	ENSG00000008513.16	control	SMG7_KO_2	ST3GAL1	protein_coding	protein_coding	2.78435	4.16163	5.07439	0.203907	0.482476	0.285463	NA	0.434688	0.573067	0.324262	0.142963	0.216644	-0.802683	NA	0.18845	0.1362	0.0674333	-0.0687667	0.652973	0.000710009	FALSE	FALSE
isoComp_00173727	geneComp_00040044	ENST00000518298.5	ENSG00000008513.16	control	SMG7_KO_2	ST3GAL1	protein_coding	processed_transcript	2.78435	4.16163	5.07439	0.203907	0.482476	0.285463	NA	0.0927136	0.106418	0.150746	0.0428261	0.0759719	0.465467	NA	0.0337292	0.0247333	0.0295	0.00476667	1	0.000710009	NA	FALSE
isoComp_00173728	geneComp_00040044	ENST00000519435.5	ENSG00000008513.16	control	SMG7_KO_2	ST3GAL1	protein_coding	processed_transcript	2.78435	4.16163	5.07439	0.203907	0.482476	0.285463	NA	0.0369196	0	0.0422542	0	0.0211294	2.38555	NA	0.0184542	0	0.008	0.008	0.760776	0.000710009	NA	FALSE
isoComp_00173731	geneComp_00040044	ENST00000521180.5	ENSG00000008513.16	control	SMG7_KO_2	ST3GAL1	protein_coding	protein_coding	2.78435	4.16163	5.07439	0.203907	0.482476	0.285463	NA	0.394865	1.43621	0.549654	0.222902	0.194536	-1.36967	NA	0.134738	0.3506	0.116867	-0.233733	0.138821	0.000710009	FALSE	FALSE
isoComp_00173733	geneComp_00040044	ENST00000522285.1	ENSG00000008513.16	control	SMG7_KO_2	ST3GAL1	protein_coding	processed_transcript	2.78435	4.16163	5.07439	0.203907	0.482476	0.285463	NA	0.431003	0.558113	0.304689	0.188891	0.0885869	-0.85225	NA	0.172192	0.1306	0.0583	-0.0723	0.618261	0.000710009	NA	FALSE
isoComp_00173734	geneComp_00040044	ENST00000522652.6	ENSG00000008513.16	control	SMG7_KO_2	ST3GAL1	protein_coding	protein_coding	2.78435	4.16163	5.07439	0.203907	0.482476	0.285463	NA	1.26143	1.42872	3.28574	0.0936137	0.415558	1.19582	NA	0.411883	0.343	0.645133	0.302133	0.000710009	0.000710009	FALSE	FALSE
isoComp_00173735	geneComp_00040044	ENST00000522873.1	ENSG00000008513.16	control	SMG7_KO_2	ST3GAL1	protein_coding	processed_transcript	2.78435	4.16163	5.07439	0.203907	0.482476	0.285463	NA	0.06416	0	0.11811	0	0.11811	3.67932	NA	0.0231167	0	0.0252667	0.0252667	0.922064	0.000710009	NA	FALSE
isoComp_00174834	geneComp_00040156	ENST00000321356.9	ENSG00000013441.16	control	SMG7_KO_2	CLK1	protein_coding	protein_coding	62.2903	37.7602	43.2896	0.352135	0.830887	0.197107	NA	16.6203	10.9999	8.98709	0.868542	0.0264806	-0.291277	NA	0.260558	0.291333	0.207733	-0.0836	0.0137409	1.54497e-17	FALSE	FALSE
isoComp_00174836	geneComp_00040156	ENST00000409769.6	ENSG00000013441.16	control	SMG7_KO_2	CLK1	protein_coding	protein_coding	62.2903	37.7602	43.2896	0.352135	0.830887	0.197107	NA	0.963744	1.3422	1.08848	0.328412	0.531111	-0.299792	NA	0.0181	0.0354	0.0255	-0.0099	0.78967	1.54497e-17	FALSE	FALSE
isoComp_00174837	geneComp_00040156	ENST00000432425.5	ENSG00000013441.16	control	SMG7_KO_2	CLK1	protein_coding	nonsense_mediated_decay	62.2903	37.7602	43.2896	0.352135	0.830887	0.197107	NA	18.7888	3.34867	13.2936	0.438914	0.661195	1.98585	NA	0.280667	0.0885	0.306733	0.218233	1.54497e-17	1.54497e-17	TRUE	FALSE
isoComp_00174838	geneComp_00040156	ENST00000434813.3	ENSG00000013441.16	control	SMG7_KO_2	CLK1	protein_coding	protein_coding	62.2903	37.7602	43.2896	0.352135	0.830887	0.197107	NA	4.2972	0.641847	1.29829	0.114371	0.158852	1.00507	NA	0.0595458	0.0170667	0.0301333	0.0130667	0.337787	1.54497e-17	FALSE	FALSE
isoComp_00174839	geneComp_00040156	ENST00000461326.1	ENSG00000013441.16	control	SMG7_KO_2	CLK1	protein_coding	retained_intron	62.2903	37.7602	43.2896	0.352135	0.830887	0.197107	NA	1.53291	1.77677	1.20915	0.247898	0.482204	-0.551481	NA	0.0269917	0.0471333	0.0283	-0.0188333	0.655444	1.54497e-17	NA	FALSE
isoComp_00174840	geneComp_00040156	ENST00000461981.5	ENSG00000013441.16	control	SMG7_KO_2	CLK1	protein_coding	retained_intron	62.2903	37.7602	43.2896	0.352135	0.830887	0.197107	NA	3.14107	2.93624	2.478	0.201456	0.198505	-0.243889	NA	0.0544583	0.0776667	0.0571	-0.0205667	0.279932	1.54497e-17	NA	FALSE
isoComp_00174841	geneComp_00040156	ENST00000473565.5	ENSG00000013441.16	control	SMG7_KO_2	CLK1	protein_coding	retained_intron	62.2903	37.7602	43.2896	0.352135	0.830887	0.197107	NA	11.8637	14.043	11.4587	0.546179	0.648761	-0.293178	NA	0.218017	0.3722	0.264633	-0.107567	0.00159825	1.54497e-17	NA	FALSE
isoComp_00174842	geneComp_00040156	ENST00000482590.1	ENSG00000013441.16	control	SMG7_KO_2	CLK1	protein_coding	retained_intron	62.2903	37.7602	43.2896	0.352135	0.830887	0.197107	NA	0.860685	0.5017	0.456146	0.159314	0.118604	-0.134515	NA	0.0128208	0.0132667	0.0104667	-0.0028	0.923443	1.54497e-17	NA	FALSE
isoComp_00174843	geneComp_00040156	ENST00000492793.1	ENSG00000013441.16	control	SMG7_KO_2	CLK1	protein_coding	processed_transcript	62.2903	37.7602	43.2896	0.352135	0.830887	0.197107	NA	1.36508	0.211914	0.909642	0.108075	0.684342	2.05107	NA	0.02	0.00556667	0.0204667	0.0149	0.919124	1.54497e-17	NA	FALSE
isoComp_00174844	geneComp_00040156	ENST00000496205.1	ENSG00000013441.16	control	SMG7_KO_2	CLK1	protein_coding	retained_intron	62.2903	37.7602	43.2896	0.352135	0.830887	0.197107	NA	2.12649	1.52542	1.79559	0.153836	0.229443	0.233844	NA	0.0367	0.0404	0.0417333	0.00133333	1	1.54497e-17	NA	FALSE
isoComp_00175013	geneComp_00040174	ENST00000369140.7	ENSG00000014914.21	control	SMG7_KO_2	MTMR11	protein_coding	protein_coding	5.96042	2.06434	3.4695	0.207579	0.294787	0.746226	NA	0.169341	0.0599177	0.169253	0.0400546	0.0691479	1.35827	NA	0.0294417	0.0339667	0.0526	0.0186333	0.897663	1.95408e-06	FALSE	FALSE
isoComp_00175014	geneComp_00040174	ENST00000439741.4	ENSG00000014914.21	control	SMG7_KO_2	MTMR11	protein_coding	protein_coding	5.96042	2.06434	3.4695	0.207579	0.294787	0.746226	NA	2.40421	0.442998	1.33982	0.0725829	0.0896603	1.57519	NA	0.372642	0.2163	0.3946	0.1783	0.213526	1.95408e-06	FALSE	FALSE
isoComp_00175015	geneComp_00040174	ENST00000466496.5	ENSG00000014914.21	control	SMG7_KO_2	MTMR11	protein_coding	processed_transcript	5.96042	2.06434	3.4695	0.207579	0.294787	0.746226	NA	0.302278	0.340394	0.176515	0.108076	0.114608	-0.909683	NA	0.0625292	0.167667	0.0499	-0.117767	0.456892	1.95408e-06	NA	FALSE
isoComp_00175016	geneComp_00040174	ENST00000479272.1	ENSG00000014914.21	control	SMG7_KO_2	MTMR11	protein_coding	retained_intron	5.96042	2.06434	3.4695	0.207579	0.294787	0.746226	NA	0.293363	0.0269384	0	0.0269384	0	-1.88512	NA	0.0426	0.0123667	0	-0.0123667	0.889983	1.95408e-06	NA	FALSE
isoComp_00175017	geneComp_00040174	ENST00000482025.5	ENSG00000014914.21	control	SMG7_KO_2	MTMR11	protein_coding	retained_intron	5.96042	2.06434	3.4695	0.207579	0.294787	0.746226	NA	0.810119	0.0656347	0.505011	0.0432054	0.0815102	2.76748	NA	0.123346	0.0284667	0.150667	0.1222	0.129691	1.95408e-06	NA	FALSE
isoComp_00175018	geneComp_00040174	ENST00000482343.5	ENSG00000014914.21	control	SMG7_KO_2	MTMR11	protein_coding	retained_intron	5.96042	2.06434	3.4695	0.207579	0.294787	0.746226	NA	0.430606	0	0.35448	0	0.106297	5.18777	NA	0.0629167	0	0.0985333	0.0985333	0.004688	1.95408e-06	NA	FALSE
isoComp_00175019	geneComp_00040174	ENST00000490310.1	ENSG00000014914.21	control	SMG7_KO_2	MTMR11	protein_coding	retained_intron	5.96042	2.06434	3.4695	0.207579	0.294787	0.746226	NA	0.495723	0.499524	0.389931	0.0632206	0.0377558	-0.349399	NA	0.117429	0.243133	0.115133	-0.128	0.182025	1.95408e-06	NA	FALSE
isoComp_00175020	geneComp_00040174	ENST00000492824.5	ENSG00000014914.21	control	SMG7_KO_2	MTMR11	protein_coding	retained_intron	5.96042	2.06434	3.4695	0.207579	0.294787	0.746226	NA	0.106862	0.39109	0	0.0332801	0	-5.32585	NA	0.0449667	0.193067	0	-0.193067	1.95408e-06	1.95408e-06	NA	FALSE
isoComp_00175021	geneComp_00040174	ENST00000495054.1	ENSG00000014914.21	control	SMG7_KO_2	MTMR11	protein_coding	retained_intron	5.96042	2.06434	3.4695	0.207579	0.294787	0.746226	NA	0.947918	0.237844	0.534489	0.118944	0.372241	1.13547	NA	0.144138	0.105067	0.138533	0.0334667	1	1.95408e-06	NA	FALSE
isoComp_00177437	geneComp_00040439	ENST00000261844.11	ENSG00000047346.12	control	SMG7_KO_2	FAM214A	protein_coding	protein_coding	16.7	11.9162	10.5627	0.499058	0.538573	-0.173791	NA	3.99019	3.26208	4.09271	0.324376	0.32242	0.326369	NA	0.257246	0.2769	0.3904	0.1135	0.334037	1.80903e-32	FALSE	FALSE
isoComp_00177438	geneComp_00040439	ENST00000399202.8	ENSG00000047346.12	control	SMG7_KO_2	FAM214A	protein_coding	protein_coding	16.7	11.9162	10.5627	0.499058	0.538573	-0.173791	NA	0.258012	0.604646	0.295238	0.0848853	0.295238	-1.00982	NA	0.0163458	0.0509667	0.0254333	-0.0255333	0.395937	1.80903e-32	FALSE	FALSE
isoComp_00177439	geneComp_00040439	ENST00000534964.6	ENSG00000047346.12	control	SMG7_KO_2	FAM214A	protein_coding	nonsense_mediated_decay	16.7	11.9162	10.5627	0.499058	0.538573	-0.173791	NA	3.61672	0.750664	2.02437	0.154818	0.0830555	1.41925	NA	0.203075	0.0623667	0.1923	0.129933	7.19758e-05	1.80903e-32	TRUE	FALSE
isoComp_00177440	geneComp_00040439	ENST00000546305.6	ENSG00000047346.12	control	SMG7_KO_2	FAM214A	protein_coding	protein_coding	16.7	11.9162	10.5627	0.499058	0.538573	-0.173791	NA	0.885527	0.664457	0.542032	0.449008	0.264072	-0.288975	NA	0.0498375	0.0529333	0.0525333	-0.0004	0.94278	1.80903e-32	FALSE	FALSE
isoComp_00177442	geneComp_00040439	ENST00000561543.5	ENSG00000047346.12	control	SMG7_KO_2	FAM214A	protein_coding	protein_coding	16.7	11.9162	10.5627	0.499058	0.538573	-0.173791	NA	1.91152	0.927687	1.67289	0.176132	0.323147	0.843761	NA	0.115879	0.0771333	0.156167	0.0790333	0.205299	1.80903e-32	FALSE	FALSE
isoComp_00177443	geneComp_00040439	ENST00000562351.2	ENSG00000047346.12	control	SMG7_KO_2	FAM214A	protein_coding	protein_coding	16.7	11.9162	10.5627	0.499058	0.538573	-0.173791	NA	0.841803	0.890823	0.807589	0.0613406	0.0325579	-0.139868	NA	0.0563875	0.0748	0.0771333	0.00233333	0.997015	1.80903e-32	FALSE	FALSE
isoComp_00177445	geneComp_00040439	ENST00000566948.5	ENSG00000047346.12	control	SMG7_KO_2	FAM214A	protein_coding	retained_intron	16.7	11.9162	10.5627	0.499058	0.538573	-0.173791	NA	1.00641	0.802248	0.757422	0.142855	0.125464	-0.0819003	NA	0.061325	0.0678	0.0713333	0.00353333	0.969186	1.80903e-32	NA	FALSE
isoComp_00177446	geneComp_00040439	ENST00000568637.5	ENSG00000047346.12	control	SMG7_KO_2	FAM214A	protein_coding	protein_coding	16.7	11.9162	10.5627	0.499058	0.538573	-0.173791	NA	0.535501	0.10045	0.0802079	0.0509093	0.0802079	-0.292069	NA	0.0269875	0.00813333	0.00783333	-0.0003	0.876678	1.80903e-32	FALSE	FALSE
isoComp_00177447	geneComp_00040439	ENST00000568668.1	ENSG00000047346.12	control	SMG7_KO_2	FAM214A	protein_coding	retained_intron	16.7	11.9162	10.5627	0.499058	0.538573	-0.173791	NA	0.49821	0.494049	0.143791	0.380791	0.143791	-1.7126	NA	0.0309625	0.0408	0.0123667	-0.0284333	0.77391	1.80903e-32	NA	FALSE
isoComp_00177449	geneComp_00040439	ENST00000568871.1	ENSG00000047346.12	control	SMG7_KO_2	FAM214A	protein_coding	retained_intron	16.7	11.9162	10.5627	0.499058	0.538573	-0.173791	NA	2.619	3.239	0	0.159912	0	-8.34385	NA	0.152429	0.273867	0	-0.273867	1.80903e-32	1.80903e-32	NA	FALSE
isoComp_00177783	geneComp_00040480	ENST00000377507.7	ENSG00000049249.8	control	SMG7_KO_2	TNFRSF9	protein_coding	protein_coding	3.64401	0.302746	2.74917	0.0876644	0.105534	3.14117	NA	1.26583	0	0.864855	0	0.0558832	6.45097	NA	0.234754	0	0.315433	0.315433	0.00340408	0.00340408	FALSE	FALSE
isoComp_00177784	geneComp_00040480	ENST00000474475.1	ENSG00000049249.8	control	SMG7_KO_2	TNFRSF9	protein_coding	protein_coding	3.64401	0.302746	2.74917	0.0876644	0.105534	3.14117	NA	0.16216	0.0716109	0.2825	0.0716109	0.0790906	1.8416	NA	0.043825	0.149867	0.100967	-0.0489	1	0.00340408	FALSE	FALSE
isoComp_00177786	geneComp_00040480	ENST00000615230.4	ENSG00000049249.8	control	SMG7_KO_2	TNFRSF9	protein_coding	protein_coding	3.64401	0.302746	2.74917	0.0876644	0.105534	3.14117	NA	2.17322	0.231135	1.5672	0.0166243	0.0407124	2.70945	NA	0.717037	0.850133	0.5719	-0.278233	0.43865	0.00340408	FALSE	FALSE
isoComp_00178140	geneComp_00040511	ENST00000267868.8	ENSG00000051180.17	control	SMG7_KO_2	RAD51	protein_coding	protein_coding	39.0613	28.8199	35.3947	0.851741	0.576064	0.296376	NA	4.24266	3.54255	4.65411	0.585815	0.22744	0.392746	NA	0.110892	0.122267	0.131367	0.0091	0.895619	7.78389e-10	FALSE	TRUE
isoComp_00178142	geneComp_00040511	ENST00000423169.6	ENSG00000051180.17	control	SMG7_KO_2	RAD51	protein_coding	protein_coding	39.0613	28.8199	35.3947	0.851741	0.576064	0.296376	NA	4.71324	6.5152	5.51839	0.553794	0.350664	-0.239162	NA	0.127671	0.227233	0.1562	-0.0710333	0.159083	7.78389e-10	FALSE	TRUE
isoComp_00178143	geneComp_00040511	ENST00000525066.5	ENSG00000051180.17	control	SMG7_KO_2	RAD51	protein_coding	nonsense_mediated_decay	39.0613	28.8199	35.3947	0.851741	0.576064	0.296376	NA	10.1984	2.54448	6.84554	1.27302	0.995652	1.42424	NA	0.2503	0.0908333	0.1926	0.101767	0.695022	7.78389e-10	TRUE	TRUE
[truncated: 123,177 more rows]
