# Supplementary material for: SMG5-SMG7 authorize nonsense-mediated mRNA decay by enabling SMG6 endonucleolytic activity
Source: Nat Commun. 2021 Jun 25;12:3965. doi: 10.1038/s41467-021-24046-3 (PMC8233366; doi:10.1038/s41467-021-24046-3)
Supplement: Supplementary file 6 — Supplementary Data 4 [file 41467_2021_24046_MOESM6_ESM.xlsx]

## Sheet: Description
Boehm Kueckelmann et al. 2021 - Supplementary Data 4
Label-free mass spectrometry analysis after co-immunoprecipitation of FLAG-tagged control or SMG5 proteins
MS sample conditions
Name	Cell line
FLAG	Flp-In-T-REx-293 FLAG
SMG5	Flp-In-T-REx-293 FLAG-SMG5-WT
SMG5 1-853	Flp-In-T-REx-293 FLAG-SMG5-1-853

## Sheet: Summary
Raw file	Experiment	Fraction	Enzyme	Variable modifications	Fixed modifications	Max. missed cleavages	MS	MS/MS	MS/MS Identified	MS/MS Identified [%]	Peptide Sequences Identified	Protein Groups Identified
20200729_Q3_SK_30cm_ColID_32_JennyGebracht_JG_01	FLAG_01	1	Trypsin/P	Oxidation (M);Acetyl (Protein N-term)	Carbamidomethyl (C)	2	3386	18210	4604	24	3980	727
20200729_Q3_SK_30cm_ColID_32_JennyGebracht_JG_02	FLAG_02	1	Trypsin/P	Oxidation (M);Acetyl (Protein N-term)	Carbamidomethyl (C)	2	3307	18596	5091	26	4442	744
20200729_Q3_SK_30cm_ColID_32_JennyGebracht_JG_03	FLAG_03	1	Trypsin/P	Oxidation (M);Acetyl (Protein N-term)	Carbamidomethyl (C)	2	3343	18420	5343	27	4713	742
20200729_Q3_SK_30cm_ColID_32_JennyGebracht_JG_04	FLAG_04	1	Trypsin/P	Oxidation (M);Acetyl (Protein N-term)	Carbamidomethyl (C)	2	3364	18454	5341	27	4620	733
20200729_Q3_SK_30cm_ColID_32_JennyGebracht_JG_05	SMG5_01	11	Trypsin/P	Oxidation (M);Acetyl (Protein N-term)	Carbamidomethyl (C)	2	3390	18247	4731	24	4044	640
20200729_Q3_SK_30cm_ColID_32_JennyGebracht_JG_06	SMG5_02	11	Trypsin/P	Oxidation (M);Acetyl (Protein N-term)	Carbamidomethyl (C)	2	3455	17945	3669	19	3205	621
20200729_Q3_SK_30cm_ColID_32_JennyGebracht_JG_07	SMG5_03	11	Trypsin/P	Oxidation (M);Acetyl (Protein N-term)	Carbamidomethyl (C)	2	3385	18399	4771	24	4090	639
20200729_Q3_SK_30cm_ColID_32_JennyGebracht_JG_08	SMG5_04	11	Trypsin/P	Oxidation (M);Acetyl (Protein N-term)	Carbamidomethyl (C)	2	3407	18093	4609	24	3922	638
20200729_Q3_SK_30cm_ColID_32_JennyGebracht_JG_09	SMG5_1-853_01	21	Trypsin/P	Oxidation (M);Acetyl (Protein N-term)	Carbamidomethyl (C)	2	3389	18232	5429	28	4837	790
20200729_Q3_SK_30cm_ColID_32_JennyGebracht_JG_10	SMG5_1-853_02	21	Trypsin/P	Oxidation (M);Acetyl (Protein N-term)	Carbamidomethyl (C)	2	3323	18747	4196	21	3528	741
20200729_Q3_SK_30cm_ColID_32_JennyGebracht_JG_11	SMG5_1-853_03	21	Trypsin/P	Oxidation (M);Acetyl (Protein N-term)	Carbamidomethyl (C)	2	3347	18561	5760	29	5001	783
20200729_Q3_SK_30cm_ColID_32_JennyGebracht_JG_12	SMG5_1-853_04	21	Trypsin/P	Oxidation (M);Acetyl (Protein N-term)	Carbamidomethyl (C)	2	3322	18675	6116	31	5342	792

## Sheet: MS_results
Majority protein IDs	Protein names	Gene names	Sign. [FDR < 0.05] SMG5 / FLAG	Sign. [FDR < 0.05] SMG5 1-853 / FLAG	Sign. [FDR < 0.05] SMG5 1-853 / SMG5	-log10 p-value SMG5 / FLAG	q-value SMG5 / FLAG	log2 Fold Change SMG5 / FLAG	-log10 p-value SMG5 1-853 / FLAG	q-value SMG5 1-853 / FLAG	log2 Fold Change SMG5 1-853 / FLAG	-log10 p-value SMG5 1-853 / SMG5	q-value SMG5 1-853 / SMG5	log2 Fold Change SMG5 1-853 / SMG5	log2 LFQ FLAG_01	log2 LFQ FLAG_02	log2 LFQ FLAG_03	log2 LFQ FLAG_04	log2 LFQ SMG5_01	log2 LFQ SMG5_02	log2 LFQ SMG5_03	log2 LFQ SMG5_04	log2 LFQ SMG5 1-853_01	log2 LFQ SMG5 1-853_02	log2 LFQ SMG5 1-853_03	log2 LFQ SMG5 1-853_04	GOMF name	GOBP name	GOCC name	Reactome	Peptides	Razor + unique peptides	Unique peptides	Sequence coverage [%]	Unique + razor sequence coverage [%]	Unique sequence coverage [%]	Mol. weight [kDa]	Q-value	Score	Intensity	MS/MS count	Test statistic SMG5 / FLAG	Test statistic SMG5 1-853 / FLAG	Test statistic SMG5 1-853 / SMG5	Protein IDs	id
Q92540	Protein SMG7	SMG7	+	+	+	5.02841	0	7.1278	6.36458	0	7.7195	1.94551	0.0114082	0.591699	21.245	21.5063	20.703	21.5977	28.3335	28.3732	28.2655	28.5911	29.1229	29.2153	28.9589	28.633	protein binding;protein phosphatase 2A binding;ribonuclease activity;ribonucleoprotein complex binding;telomerase RNA binding;telomeric DNA binding	mRNA export from nucleus;nuclear-transcribed mRNA catabolic process, nonsense-mediated decay;regulation of dephosphorylation;regulation of RNA stability;RNA phosphodiester bond hydrolysis;telomere maintenance via telomerase	cytoplasm;cytosol;intermediate filament cytoskeleton;nucleus;telomerase holoenzyme complex	Metabolism of RNA;Nonsense Mediated Decay (NMD) enhanced by the Exon Junction Complex (EJC);Nonsense-Mediated Decay (NMD)	34	34	34	34.7	34.7	34.7	127.28	0	323.31	40796000000	277	22.7701	22.8146	2.40473	Q92540	1084
Q9UPR3	Protein SMG5	SMG5	+	+	-	2.56149	0.00141935	9.05776	2.59639	0.00163158	9.07841	0.0573164	0.910979	0.020647	22.0886	24.7779	23.5094	26.767	33.331	33.4442	33.2248	33.374	33.5884	33.5042	33.2916	33.0723	histone deacetylase binding;protein binding;protein phosphatase 2A binding;ribonuclease activity;ribonucleoprotein complex binding;telomerase RNA binding;telomeric DNA binding;ubiquitin protein ligase binding	mRNA export from nucleus;nuclear-transcribed mRNA catabolic process, nonsense-mediated decay;regulation of dephosphorylation;regulation of RNA stability;regulation of telomere maintenance;regulation of telomere maintenance via telomerase;RNA phosphodiester bond hydrolysis	cytoplasm;cytosol;nucleus;telomerase holoenzyme complex	Metabolism of RNA;Nonsense Mediated Decay (NMD) enhanced by the Exon Junction Complex (EJC);Nonsense-Mediated Decay (NMD)	59	59	59	55.3	55.3	55.3	113.93	0	323.31	822660000000	1297	8.28021	8.25649	0.092016	Q9UPR3	1297
Q92900	Regulator of nonsense transcripts 1	UPF1	+	+	+	3.19653	0.00162963	1.99452	5.55912	0	4.39642	3.7678	0.00472727	2.4019	21.4574	21.5279	21.7519	20.8618	23.3268	23.3203	23.3009	23.629	25.9908	26.089	25.7929	25.3118	ATP binding;ATP-dependent RNA helicase activity;chromatin binding;DNA binding;helicase activity;hydrolase activity;metal ion binding;nucleotide binding;protein binding;RNA binding;telomeric DNA binding;zinc ion binding	3'-UTR-mediated mRNA destabilization;cell cycle phase transition;cellular response to interleukin-1;cellular response to lipopolysaccharide;DNA repair;DNA replication;dosage compensation by inactivation of X chromosome;histone mRNA catabolic process;mRNA export from nucleus;nuclear-transcribed mRNA catabolic process;nuclear-transcribed mRNA catabolic process, endonucleolytic cleavage-dependent de…	chromatin;cytoplasm;cytosol;exon-exon junction complex;nuclear chromosome, telomeric region;nucleoplasm;nucleus;P-body;supraspliceosomal complex	Metabolism of RNA;Nonsense Mediated Decay (NMD) enhanced by the Exon Junction Complex (EJC);Nonsense Mediated Decay (NMD) independent of the Exon Junction Complex (EJC);Nonsense-Mediated Decay (NMD)	30	30	30	31.4	31.4	31.4	124.34	0	320.27	4548800000	106	6.5277	12.3218	8.28962	Q92900	1099
Q9HAU5	Regulator of nonsense transcripts 2	UPF2	-	+	+	NaN	1	0	4.33896	0	2.19823	3.68065	0.007	2.14671	21.2968	21.3115	21.8952	21.2934	21.5385	21.9796	21.3614	21.1235	23.8863	23.6289	23.6756	23.399	protein binding;RNA binding;telomeric DNA binding	animal organ regeneration;liver development;mRNA export from nucleus;nuclear-transcribed mRNA catabolic process, nonsense-mediated decay	cytoplasm;cytoplasmic ribonucleoprotein granule;cytosol;exon-exon junction complex;nucleus;perinuclear region of cytoplasm;polysome	Axon guidance;Developmental Biology;Metabolism of RNA;Nonsense Mediated Decay (NMD) enhanced by the Exon Junction Complex (EJC);Nonsense-Mediated Decay (NMD);Regulation of expression of SLITs and ROBOs;Signaling by ROBO receptors	12	12	12	10.8	10.8	10.8	147.81	0	33.81	403970000	19	NaN	7.87357	7.00097	Q9HAU5	1202
Q99598	Translin-associated protein X	TSNAX	+	+	+	3.88983	0	5.13052	4.7953	0	5.70967	2.25523	0.00670886	0.579148	21.5607	21.0092	21.2055	22.0248	26.612	26.66	26.4832	26.5669	27.3674	27.2393	27.1209	26.9111	DNA binding;metal ion binding;protein binding;protein transporter activity;RNA binding;sequence-specific DNA binding	cell differentiation;multicellular organism development;production of siRNA involved in RNA interference;protein transport;spermatogenesis	cytoplasm;cytosol;Golgi apparatus;nucleus;perinuclear region of cytoplasm	Gene expression (Transcription);Gene Silencing by RNA;Small interfering RNA (siRNA) biogenesis	11	11	11	46.2	46.2	46.2	33.112	0	229.56	6313100000	85	15.7306	16.6384	2.83918	Q99598	1143
P04637	Cellular tumor antigen p53	TP53	+	+	+	4.06585	0	3.19594	4.80346	0	4.26021	1.75451	0.00679487	1.06427	21.2464	20.4418	21.3195	21.0343	24.2354	24.0102	24.1299	24.4503	25.8996	25.3935	25.0561	24.7337	ATP binding;chaperone binding;chromatin binding;copper ion binding;core promoter sequence-specific DNA binding;damaged DNA binding;disordered domain specific binding;DNA binding;DNA binding transcription factor activity;enzyme binding;histone acetyltransferase binding;histone deacetylase binding;identical protein binding;metal ion binding;mRNA 3'-UTR binding;obsolete transcription factor activity…	apoptotic process;autophagy;base-excision repair;cell aging;cell cycle;cell cycle arrest;cell differentiation;cell proliferation;cellular protein localization;cellular response to actinomycin D;cellular response to DNA damage stimulus;cellular response to drug;cellular response to gamma radiation;cellular response to glucose starvation;cellular response to hypoxia;cellular response to ionizing ra…	cytoplasm;cytosol;endoplasmic reticulum;intracellular;mitochondrial matrix;mitochondrion;nuclear body;nuclear chromatin;nuclear matrix;nucleolus;nucleoplasm;nucleus;PML body;protein-containing complex;replication fork;transcription factor TFIID complex	Activation of BH3-only proteins;Activation of NOXA and translocation to mitochondria;Activation of PUMA and translocation to mitochondria;Apoptosis;Association of TriC/CCT with target proteins during biosynthesis;Autodegradation of the E3 ubiquitin ligase COP1;Cell Cycle;Cell Cycle Checkpoints;Cell Cycle, Mitotic;Cellular responses to external stimuli;Cellular responses to stress;Cellular Senesce…	10	10	10	28	28	28	43.653	0	38.154	1446000000	43	9.99318	10.1709	2.90713	P04637	252
P37108	Signal recognition particle 14 kDa protein	SRP14	+	+	-	4.69538	0	2.71435	4.58116	0	2.8224	0.234952	0.656174	0.108049	21.378	21.2118	21.8691	21.1403	23.9336	24.5659	23.9136	24.0436	24.4817	24.1822	24.2408	23.9842	7S RNA binding;endoplasmic reticulum signal peptide binding;protein binding;RNA binding	cotranslational protein targeting to membrane;neutrophil degranulation;protein targeting to ER;response to drug;SRP-dependent cotranslational protein targeting to membrane	cytoplasm;cytosol;extracellular region;ficolin-1-rich granule lumen;nucleus;secretory granule lumen;signal recognition particle;signal recognition particle, endoplasmic reticulum targeting	Immune System;Innate Immune System;Metabolism of proteins;Neutrophil degranulation;SRP-dependent cotranslational protein targeting to membrane;Translation	3	3	3	25	25	25	14.57	0	28.807	436350000	17	8.36213	9.61622	0.379988	P37108	526
P32121	Beta-arrestin-2	ARRB2	+	+	-	4.4264	0	2.40945	4.59761	0	2.65801	0.554506	0.331768	0.248562	21.6006	21.2321	20.815	21.0623	23.6012	23.9584	23.4156	23.3727	24.2168	23.9193	23.7546	23.4512	14-3-3 protein binding;alpha-1B adrenergic receptor binding;angiotensin receptor binding;arrestin family protein binding;enzyme binding;G-protein coupled receptor binding;identical protein binding;protein binding;protein kinase B binding;protein-containing complex binding;protein-containing complex scaffold activity;signaling receptor binding;ubiquitin protein ligase binding	adult walking behavior;brain development;cell chemotaxis;desensitization of G-protein coupled receptor protein signaling pathway by arrestin;detection of temperature stimulus involved in sensory perception of pain;dopamine receptor signaling pathway;endocytosis;excitatory postsynaptic potential;follicle-stimulating hormone signaling pathway;G-protein coupled receptor internalization;G-protein cou…	basolateral plasma membrane;clathrin-coated pit;cytoplasm;cytoplasmic vesicle;cytosol;dendritic spine;endocytic vesicle;endosome;intracellular;intracellular membrane-bounded organelle;membrane;nucleus;plasma membrane;postsynaptic density;postsynaptic membrane	Activated NOTCH1 Transmits Signal to the Nucleus;Activation of SMO;Beta-catenin independent WNT signaling;Cargo recognition for clathrin-mediated endocytosis;Clathrin-mediated endocytosis;Deubiquitination;Disease;Diseases of signal transduction;G alpha (s) signalling events;GPCR downstream signalling;Hedgehog 'on' state;Hemostasis;MAP2K and MAPK activation;MAPK family signaling cascades;MAPK1/MAP…	5	5	5	14.7	14.7	14.7	46.105	0	16.363	480660000	26	7.71858	8.06101	0.806538	P32121	497
P40939	Trifunctional enzyme subunit alpha, mitochondrial;Long-chain enoyl-CoA hydratase;Long chain 3-hydroxyacyl-CoA dehydrogenase	HADHA	+	+	-	6.1891	0	2.32517	3.77	0	2.74062	0.958933	0.12323	0.415455	21.1319	21.4669	21.1765	21.1555	23.3791	23.7001	23.5326	23.6196	24.4812	23.9788	23.8443	23.589	3-hydroxyacyl-CoA dehydrogenase activity;acetyl-CoA C-acetyltransferase activity;acetyl-CoA C-acyltransferase activity;catalytic activity;enoyl-CoA hydratase activity;fatty-acyl-CoA binding;long-chain-3-hydroxyacyl-CoA dehydrogenase activity;long-chain-enoyl-CoA hydratase activity;lyase activity;NAD binding;oxidoreductase activity;protein binding;protein-containing complex binding	cardiolipin acyl-chain remodeling;fatty acid beta-oxidation;fatty acid metabolic process;lipid metabolic process;metabolic process;oxidation-reduction process;response to drug;response to insulin	mitochondrial fatty acid beta-oxidation multienzyme complex;mitochondrial inner membrane;mitochondrial nucleoid;mitochondrion	Acyl chain remodeling of CL;Beta oxidation of decanoyl-CoA to octanoyl-CoA-CoA;Beta oxidation of hexanoyl-CoA to butanoyl-CoA;Beta oxidation of lauroyl-CoA to decanoyl-CoA-CoA;Beta oxidation of myristoyl-CoA to lauroyl-CoA;Beta oxidation of octanoyl-CoA to hexanoyl-CoA;Beta oxidation of palmitoyl-CoA to myristoyl-CoA;Fatty acid metabolism;Glycerophospholipid biosynthesis;Metabolism;Metabolism of …	5	5	5	7.2	7.2	7.2	82.999	0	9.1228	302370000	13	11.377	9.03331	1.38588	P40939	544
Q9BTE7	DCN1-like protein 5	DCUN1D5	+	+	+	5.48117	0	2.00215	5.81461	0	2.39096	1.74003	0.0382169	0.388808	21.3308	21.3978	21.708	21.3362	23.5292	23.2192	23.554	23.4789	24.1047	23.7573	23.7742	23.7004	cullin family protein binding;molecular_function;protein binding;ubiquitin conjugating enzyme binding;ubiquitin-like protein binding	biological_process;positive regulation of ubiquitin-protein transferase activity;protein neddylation	cellular_component;ubiquitin ligase complex	Metabolism of proteins;Neddylation;Post-translational protein modification	3	3	3	15.6	15.6	15.6	27.508	0	17.197	250680000	17	9.17974	10.4828	1.77038	Q9BTE7	1164
P63261	Actin, cytoplasmic 2;Actin, cytoplasmic 2, N-terminally processed	ACTG1	+	+	-	5.37575	0	-1.27785	2.9371	0.00196429	-1.0444	0.890553	0.230326	0.233453	29.8553	29.7593	29.8092	29.9544	28.6595	28.5249	28.4242	28.6582	28.8394	28.4984	28.8249	29.0378	ATP binding;identical protein binding;nucleotide binding;profilin binding;protein binding;structural constituent of cytoskeleton;ubiquitin protein ligase binding	cell junction assembly;cellular response to interferon-gamma;ephrin receptor signaling pathway;Fc-gamma receptor signaling pathway involved in phagocytosis;membrane organization;platelet aggregation;response to calcium ion;response to mechanical stimulus;retina homeostasis;sarcomere organization;vascular endothelial growth factor receptor signaling pathway	actin cytoskeleton;actin filament;blood microparticle;cytoplasm;cytoskeleton;cytosol;dense body;extracellular exosome;extracellular space;filamentous actin;focal adhesion;membrane;myelin sheath;myofibril;nucleus;phagocytic vesicle;plasma membrane	Adherens junctions interactions;Axon guidance;Cell junction organization;Cell-Cell communication;Cell-cell junction organization;Cell-extracellular matrix interactions;Clathrin-mediated endocytosis;Developmental Biology;Disease;Diseases of signal transduction;EPHB-mediated forward signaling;EPH-ephrin mediated repulsion of cells;EPH-Ephrin signaling;Fcgamma receptor (FCGR) dependent phagocytosis;…	17	17	1	58.9	58.9	4.5	41.792	0	323.31	51009000000	242	-7.49264	-4.76564	1.03571	P63261	743
Q13435	Splicing factor 3B subunit 2	SF3B2	+	+	-	4.28345	0	-1.44359	2.55614	0.00189655	-1.48556	0.0721369	0.870013	-0.0419745	24.6171	24.5821	24.5149	24.7436	23.2251	22.9197	23.3347	23.204	23.5366	22.6584	23.0602	23.2603	protein binding;RNA binding	mRNA processing;mRNA splicing, via spliceosome;RNA splicing;viral process	catalytic step 2 spliceosome;nuclear speck;nucleoplasm;nucleus;precatalytic spliceosome;spliceosomal complex;U12-type spliceosomal complex;U2 snRNP;U2-type spliceosomal complex	Metabolism of RNA;mRNA Splicing;mRNA Splicing - Major Pathway;mRNA Splicing - Minor Pathway;Processing of Capped Intron-Containing Pre-mRNA	13	13	13	15	15	15	100.23	0	66.624	1084800000	62	-7.19383	-5.10731	-0.137694	Q13435	857
Q9NY27	Serine/threonine-protein phosphatase 4 regulatory subunit 2	PPP4R2	+	-	+	4.22438	0	-1.83738	0.761267	0.187827	-0.772232	1.05892	0.0433523	1.06514	23.0742	23.3945	22.7917	23.274	21.6525	21.2935	21.044	21.1949	22.7579	21.0631	22.7214	22.9031	protein binding;protein binding, bridging;protein phosphatase regulator activity	cellular protein modification process;mRNA processing;regulation of double-strand break repair via homologous recombination;regulation of phosphoprotein phosphatase activity;RNA splicing	centrosome;cytoplasm;cytoskeleton;microtubule organizing center;nucleoplasm;nucleus;protein phosphatase 4 complex	DNA Double-Strand Break Repair;DNA Repair;HDR through Homologous Recombination (HR) or Single Strand Annealing (SSA);Homology Directed Repair;Processing of DNA double-strand break ends	4	4	4	12.7	12.7	12.7	46.898	0	27.509	179300000	16	-6.45543	-1.3938	1.92482	Q9NY27	1235
O94906	Pre-mRNA-processing factor 6	PRPF6	+	+	-	4.67986	0	-1.91031	1.71066	0.00567677	-2.0981	NaN	1	0	23.3112	23.7014	23.6883	23.613	21.8641	21.7715	21.3305	21.7066	22.398	20.7185	20.6063	22.1987	androgen receptor binding;protein binding;ribonucleoprotein complex binding;RNA binding;transcription coactivator activity	mRNA processing;mRNA splicing, via spliceosome;positive regulation of transcription by RNA polymerase II;RNA localization;RNA processing;RNA splicing;RNA splicing, via transesterification reactions;spliceosomal complex assembly;spliceosomal tri-snRNP complex assembly	catalytic step 2 spliceosome;membrane;nuclear speck;nucleoplasm;nucleus;spliceosomal complex;U2-type precatalytic spliceosome;U4/U6 x U5 tri-snRNP complex;U5 snRNP	Metabolism of RNA;mRNA Splicing;mRNA Splicing - Major Pathway;mRNA Splicing - Minor Pathway;Processing of Capped Intron-Containing Pre-mRNA	10	10	10	11.3	11.3	11.3	106.92	0	32.704	351550000	17	-7.68991	-3.59718	NaN	O94906	199
Q16643	Drebrin	DBN1	+	+	-	4.28444	0	-2.04009	2.94198	0.00158974	-2.348	NaN	1	0	23.8119	24.3053	23.9691	23.6171	21.7107	21.9898	22.2192	21.6232	21.7436	21.1284	21.1312	22.3082	actin binding;cadherin binding;profilin binding;protein binding	actin filament organization;cell communication by chemical coupling;cell communication by electrical coupling;cell differentiation;generation of neurons;maintenance of protein location in cell;multicellular organism development;nervous system development;neural precursor cell proliferation;regulation of dendrite development;regulation of neuronal synaptic plasticity	actin cytoskeleton;actomyosin;cell cortex;cell junction;cell projection;cell-cell junction;cortical cytoskeleton;cytoplasm;cytoskeleton;dendrite;gap junction;growth cone;intracellular;membrane;plasma membrane		8	8	8	17.9	17.9	17.9	71.428	0	82.619	331680000	21	-6.82035	-5.61172	NaN	Q16643	948
Q9BUQ8	Probable ATP-dependent RNA helicase DDX23	DDX23	+	+	-	4.30245	0	-2.10321	4.04374	0	-2.10513	NaN	1	0	23.2512	23.6893	23.6004	23.6669	21.8614	21.275	21.2086	21.4499	21.1045	21.4666	21.3476	21.8685	ATP binding;ATP-dependent helicase activity;ATP-dependent RNA helicase activity;helicase activity;hydrolase activity;nucleic acid binding;nucleotide binding;protein binding;RNA binding	cis assembly of pre-catalytic spliceosome;mRNA processing;mRNA splicing, via spliceosome;RNA secondary structure unwinding;RNA splicing;RNA splicing, via transesterification reactions	catalytic step 2 spliceosome;cytoplasm;extracellular exosome;nucleolus;nucleoplasm;nucleus;spliceosomal complex;U5 snRNP	Metabolism of RNA;mRNA Splicing;mRNA Splicing - Major Pathway;mRNA Splicing - Minor Pathway;Processing of Capped Intron-Containing Pre-mRNA	13	13	13	15.7	15.7	15.7	95.581	0	40.041	351070000	32	-7.5475	-7.27594	NaN	Q9BUQ8	1170
Q9NR28	Diablo homolog, mitochondrial	DIABLO	+	-	+	5.25115	0	-2.45672	0.446317	0.546353	0.182375	4.93505	0	2.63909	24.2217	23.7837	24.2208	23.9568	21.4131	21.8657	21.7131	21.3642	24.0446	24.553	24.3909	23.9239	protein binding	activation of cysteine-type endopeptidase activity involved in apoptotic process;activation of cysteine-type endopeptidase activity involved in apoptotic process by cytochrome c;apoptotic process;extrinsic apoptotic signaling pathway via death domain receptors;intrinsic apoptotic signaling pathway;positive regulation of apoptotic process	CD40 receptor complex;cytoplasmic side of plasma membrane;cytosol;mitochondrial intermembrane space;mitochondrion	Apoptosis;Apoptotic factor-mediated response;Intrinsic Pathway for Apoptosis;Programmed Cell Death;Release of apoptotic factors from the mitochondria;SMAC binds to IAPs;SMAC-mediated apoptotic response;SMAC-mediated dissociation of IAP:caspase complexes	3	3	3	13.8	13.8	13.8	27.131	0	8.5501	404930000	18	-9.40682	0.647225	9.11004	Q9NR28	1219
P62266	40S ribosomal protein S23	RPS23	+	-	+	3.67278	0	-2.76489	0.50904	0.401317	-0.389593	2.89983	0.00362963	2.3753	24.5687	24.0866	24.3266	24.2672	21.4524	21.638	22.0635	21.0356	24.714	23.5603	23.2977	24.1187	protein binding;RNA binding;structural constituent of ribosome	cytoplasmic translation;maintenance of translational fidelity;nuclear-transcribed mRNA catabolic process, nonsense-mediated decay;rRNA processing;SRP-dependent cotranslational protein targeting to membrane;stress granule assembly;translation;translational initiation;viral transcription	cytoplasm;cytosol;cytosolic small ribosomal subunit;endoplasmic reticulum;intracellular;membrane;nucleoplasm;polysomal ribosome;ribosome;rough endoplasmic reticulum;small ribosomal subunit	Activation of the mRNA upon binding of the cap-binding complex and eIFs, and subsequent binding to 43S;Axon guidance;Cap-dependent Translation Initiation;Developmental Biology;Disease;Eukaryotic Translation Elongation;Eukaryotic Translation Initiation;Eukaryotic Translation Termination;Formation of a pool of free 40S subunits;Formation of the ternary complex, and subsequently, the 43S complex;GTP…	2	2	2	13.3	13.3	13.3	15.807	0	4.5723	367210000	18	-8.24595	-0.906397	4.94948	P62266	700
P62263	40S ribosomal protein S14	RPS14	+	-	+	5.05319	0	-2.86498	0.0444582	0.942177	-0.0281153	3.49516	0.006125	2.83687	24.2423	23.8906	24.3344	24.3606	21.456	21.3443	21.3681	21.1996	23.9927	23.7432	24.412	24.5676	mRNA 5'-UTR binding;protein binding;RNA binding;small ribosomal subunit rRNA binding;structural constituent of ribosome;translation regulator activity	erythrocyte differentiation;maturation of SSU-rRNA;maturation of SSU-rRNA from tricistronic rRNA transcript (SSU-rRNA, 5.8S rRNA, LSU-rRNA);negative regulation of transcription by RNA polymerase II;nuclear-transcribed mRNA catabolic process, nonsense-mediated decay;regulation of translation;ribosomal small subunit assembly;rRNA processing;SRP-dependent cotranslational protein targeting to membran…	cytosol;cytosolic small ribosomal subunit;extracellular exosome;focal adhesion;membrane;nucleolus;nucleoplasm;ribosome	Activation of the mRNA upon binding of the cap-binding complex and eIFs, and subsequent binding to 43S;Axon guidance;Cap-dependent Translation Initiation;Developmental Biology;Disease;Eukaryotic Translation Elongation;Eukaryotic Translation Initiation;Eukaryotic Translation Termination;Formation of a pool of free 40S subunits;Formation of the ternary complex, and subsequently, the 43S complex;GTP…	3	3	3	22.5	22.5	22.5	16.273	0	6.7233	346430000	18	-12.975	-0.088373	9.56472	P62263	699
Q9UNX3;P61254	60S ribosomal protein L26-like 1;60S ribosomal protein L26	RPL26L1;RPL26	+	-	+	3.5413	0	-2.97861	0.314161	0.59215	0.239072	3.76693	0	3.21768	24.9398	23.6084	24.0016	24.5616	21.3707	21.0994	20.8674	21.8595	24.6748	24.3573	24.3859	24.6497	mRNA 5'-UTR binding;protein binding;RNA binding;structural constituent of ribosome	cellular response to gamma radiation;cellular response to ionizing radiation;cellular response to UV;cytoplasmic translation;DNA damage response, signal transduction by p53 class mediator resulting in cell cycle arrest;nuclear-transcribed mRNA catabolic process, nonsense-mediated decay;positive regulation of DNA damage response, signal transduction by p53 class mediator resulting in transcription…	cytoplasm;cytosol;cytosolic large ribosomal subunit;cytosolic ribosome;extracellular exosome;intracellular;large ribosomal subunit;membrane;nucleolus;nucleoplasm;ribonucleoprotein complex;ribosome	Axon guidance;Cap-dependent Translation Initiation;Developmental Biology;Disease;Eukaryotic Translation Elongation;Eukaryotic Translation Initiation;Eukaryotic Translation Termination;Formation of a pool of free 40S subunits;GTP hydrolysis and joining of the 60S ribosomal subunit;Infectious disease;Influenza Infection;Influenza Life Cycle;Influenza Viral RNA Transcription and Replication;L13a-med…	5	5	5	28.3	28.3	28.3	17.256	0	7.43	490180000	14	-6.42158	0.587913	9.77325	Q9UNX3;P61254	1295
Q08170	Serine/arginine-rich splicing factor 4	SRSF4	+	-	+	5.48682	0	-3.00417	1.23701	0.160819	-0.332576	5.10251	0	2.67159	24.3971	24.4922	24.5822	24.8543	21.7173	21.5571	21.5709	21.4637	24.5047	24.1655	24.0234	24.3019	nucleic acid binding;protein binding;RNA binding;sequence-specific mRNA binding	cellular response to insulin stimulus;liver development;liver regeneration;mRNA 3'-end processing;mRNA export from nucleus;mRNA processing;mRNA splice site selection;mRNA splicing, via spliceosome;negative regulation of mRNA splicing, via spliceosome;positive regulation of RNA splicing;regulation of cell cycle;response to insulin;RNA export from nucleus;RNA splicing;RNA splicing, via transesterif…	cytosol;nuclear speck;nucleolus;nucleoplasm;nucleus	Cleavage of Growing Transcript in the Termination Region;Gene expression (Transcription);Metabolism of RNA;mRNA 3'-end processing;mRNA Splicing;mRNA Splicing - Major Pathway;Processing of Capped Intron-Containing Pre-mRNA;RNA Polymerase II Transcription;RNA Polymerase II Transcription Termination;Transport of Mature mRNA derived from an Intron-Containing Transcript;Transport of Mature Transcript …	4	4	2	7.9	7.9	3.6	56.678	0	7.5574	433600000	10	-14.2006	-1.37343	12.4195	Q08170;Q13243	824
Q09028	Histone-binding protein RBBP4	RBBP4	+	-	+	4.37029	0	-3.12262	0.471003	0.485471	0.244271	4.32177	0	3.36689	24.7684	23.9541	24.6602	24.7012	21.3018	21.4079	21.9707	20.9129	25.1129	24.465	24.7669	24.7161	DNA-dependent ATPase activity;histone binding;histone deacetylase activity;histone deacetylase binding;nucleosomal DNA binding;protein binding;RNA polymerase II distal enhancer sequence-specific DNA binding;RNA polymerase II proximal promoter sequence-specific DNA binding	ATP-dependent chromatin remodeling;cell cycle;CENP-A containing nucleosome assembly;chromatin assembly;chromatin organization;chromatin remodeling;DNA replication;DNA replication-dependent nucleosome assembly;DNA replication-independent nucleosome assembly;histone deacetylation;negative regulation of cell proliferation;negative regulation of G0 to G1 transition;negative regulation of gene express…	CAF-1 complex;cytosol;ESC/E(Z) complex;nuclear chromatin;nucleoplasm;nucleus;NuRD complex;NURF complex;protein-containing complex;Sin3 complex	Activation of anterior HOX genes in hindbrain development during early embryogenesis;Activation of E2F1 target genes at G1/S;Activation of HOX genes during differentiation;Cell Cycle;Cell Cycle, Mitotic;Cellular responses to external stimuli;Cellular responses to stress;Cellular Senescence;Chromatin modifying enzymes;Chromatin organization;Chromosome Maintenance;Cyclin A:Cdk2-associated events at…	8	2	2	22.4	8.9	8.9	47.655	0	17.258	537300000	17	-8.01327	0.73499	9.45929	Q09028	829
P62841	40S ribosomal protein S15	RPS15	+	+	-	6.16857	0	-4.9271	3.95744	0	-4.42489	NaN	1	0	26.3818	25.8354	25.8343	25.6949	21.0323	21.1295	21.3331	20.543	20.6949	21.8436	21.425	22.0833	DNA binding;protein binding;RNA binding;structural constituent of ribosome	nuclear-transcribed mRNA catabolic process, nonsense-mediated decay;osteoblast differentiation;ribosomal small subunit assembly;ribosomal small subunit biogenesis;ribosomal small subunit export from nucleus;rRNA processing;SRP-dependent cotranslational protein targeting to membrane;translation;translational initiation;viral transcription	cytosol;cytosolic small ribosomal subunit;focal adhesion;membrane;nucleoplasm;nucleus;ribosome;small ribosomal subunit	Activation of the mRNA upon binding of the cap-binding complex and eIFs, and subsequent binding to 43S;Axon guidance;Cap-dependent Translation Initiation;Developmental Biology;Disease;Eukaryotic Translation Elongation;Eukaryotic Translation Initiation;Eukaryotic Translation Termination;Formation of a pool of free 40S subunits;Formation of the ternary complex, and subsequently, the 43S complex;GTP…	3	3	3	23.4	23.4	23.4	17.04	0	10.489	1061000000	11	-15.0991	-10.0519	NaN	P62841	721
P62820;Q92928	Ras-related protein Rab-1A;Putative Ras-related protein Rab-1C	RAB1A;RAB1C	+	+	-	3.15774	0.00129412	1.48103	2.19473	0.00441379	1.02918	1.28009	0.0667902	-0.451847	23.6628	22.855	23.0748	23.1099	24.5386	24.8907	24.9162	24.281	24.2691	24.0418	24.2438	24.2644	cadherin binding;GTP binding;GTPase activity;nucleotide binding;protein binding	autophagosome assembly;autophagy;cargo loading into COPII-coated vesicle;cell migration;cilium assembly;COPII vesicle coating;defense response to bacterium;endocytosis;ER to Golgi vesicle-mediated transport;establishment of endothelial intestinal barrier;Golgi organization;growth hormone secretion;interleukin-8 secretion;melanosome transport;positive regulation of glycoprotein metabolic process;p…	cytoplasm;cytosol;early endosome;endoplasmic reticulum;endoplasmic reticulum membrane;endosome;extracellular exosome;Golgi apparatus;Golgi membrane;melanosome;membrane;transport vesicle membrane	Asparagine N-linked glycosylation;Cell Cycle;Cell Cycle, Mitotic;COPI-dependent Golgi-to-ER retrograde traffic;COPII-mediated vesicle transport;COPI-mediated anterograde transport;ER to Golgi Anterograde Transport;Golgi Cisternae Pericentriolar Stack Reorganization;Golgi-to-ER retrograde transport;Intra-Golgi and retrograde Golgi-to-ER traffic;M Phase;Membrane Trafficking;Metabolism of proteins;M…	6	6	2	30.2	30.2	9.3	22.677	0	20.231	613160000	32	4.49532	3.67092	-1.72788	P62820;Q92928	718
Q6IN85	Serine/threonine-protein phosphatase 4 regulatory subunit 3A	SMEK1	+	+	-	3.11466	0.00133333	-1.62834	3.68192	0	-1.89047	NaN	1	0	23.2232	23.6583	23.252	23.3465	21.697	21.2467	21.9461	22.0768	21.1449	21.6481	21.8584	21.2668	protein binding	positive regulation of gluconeogenesis;protein dephosphorylation;regulation of lipid metabolic process	centrosome;cytoplasm;cytoskeleton;microtubule organizing center;nuclear speck;nucleoplasm;nucleus;protein phosphatase 4 complex		6	6	6	7.6	7.6	7.6	95.367	0	13.559	253680000	15	-5.28335	-6.44559	NaN	Q6IN85;Q5MIZ7	979
Q92905	COP9 signalosome complex subunit 5	COPS5	+	+	-	2.92367	0.001375	-2.3316	5.46888	0	-2.35553	NaN	1	0	23.7391	23.8816	23.6534	23.3851	20.8215	21.9975	21.4707	21.0431	21.2883	21.4394	21.0842	21.4252	enzyme binding;hydrolase activity;macrophage migration inhibitory factor binding;metal ion binding;metalloendopeptidase activity;metallopeptidase activity;NEDD8-specific protease activity;peptidase activity;protein binding;thiol-dependent ubiquitin-specific protease activity;transcription coactivator activity;translation initiation factor activity	exosomal secretion;negative regulation of apoptotic process;nucleotide-excision repair, DNA damage recognition;positive regulation of DNA binding transcription factor activity;positive regulation of transcription by RNA polymerase II;post-translational protein modification;protein deneddylation;protein deubiquitination;proteolysis;regulation of cell cycle;regulation of IRE1-mediated unfolded prot…	cell junction;chromatin;COP9 signalosome;cytoplasm;cytoplasmic vesicle;cytosol;eukaryotic translation initiation factor 3 complex;nucleoplasm;nucleus;perinuclear region of cytoplasm;synapse;synaptic vesicle	Cargo recognition for clathrin-mediated endocytosis;Clathrin-mediated endocytosis;DNA Damage Recognition in GG-NER;DNA Repair;Formation of TC-NER Pre-Incision Complex;Global Genome Nucleotide Excision Repair (GG-NER);Membrane Trafficking;Metabolism of proteins;Neddylation;Nucleotide Excision Repair;Post-translational protein modification;Transcription-Coupled Nucleotide Excision Repair (TC-NER);V…	4	4	4	10.8	10.8	10.8	37.578	0	9.2611	264960000	18	-6.14481	-10.1083	NaN	Q92905	1100
P14868	Aspartate--tRNA ligase, cytoplasmic	DARS	+	-	+	3.14817	0.00146667	-1.71428	0.120073	0.822807	0.0796089	3.19608	0.00408333	1.79389	23.5875	22.7973	23.308	23.1869	22.0876	21.4692	21.1792	21.2865	23.2042	22.8402	23.4418	23.712	aminoacylase activity;aminoacyl-tRNA ligase activity;aspartate-tRNA ligase activity;ATP binding;ligase activity;nucleic acid binding;nucleotide binding;protein binding;RNA binding	aspartyl-tRNA aminoacylation;protein-containing complex assembly;translation;tRNA aminoacylation for protein translation	aminoacyl-tRNA synthetase multienzyme complex;cytoplasm;cytosol;extracellular exosome;membrane	Cytosolic tRNA aminoacylation;Metabolism;Metabolism of amino acids and derivatives;Metabolism of proteins;Selenoamino acid metabolism;SeMet incorporation into proteins;Translation;tRNA Aminoacylation	9	9	9	20	20	20	57.136	0	25.54	381750000	14	-4.7493	0.229322	4.7884	P14868	361
Q2TAY7	WD40 repeat-containing protein SMU1;WD40 repeat-containing protein SMU1, N-terminally processed	SMU1	+	-	+	3.11355	0.00151724	2.02125	NaN	1	0	2.76794	0.00326667	-1.99974	21.3715	21.678	22.1569	21.6274	23.7599	23.8191	23.6622	23.6776	22.2944	21.6392	21.6406	21.3456	protein binding	mRNA processing;mRNA splicing, via spliceosome;regulation of alternative mRNA splicing, via spliceosome;RNA splicing	cytoplasm;nuclear speck;nucleus;U2-type precatalytic spliceosome		4	4	4	10.5	10.5	10.5	57.543	0	32.223	252630000	13	7.54473	NaN	-6.58096	Q2TAY7	958
O43583	Density-regulated protein	DENR	+	-	-	3.1398	0.00157143	2.17015	1.05355	0.0719893	1.54376	0.402491	0.336671	-0.626387	20.8712	21.1292	21.2603	21.7579	23.3329	23.5788	23.3692	23.4184	23.8121	20.9479	23.1692	23.2646	molecular_function;mRNA binding;protein binding;ribosome binding;translation initiation factor activity	formation of translation preinitiation complex;IRES-dependent viral translational initiation;ribosome disassembly;translation;translation reinitiation;translational initiation	cellular_component;ribosome;translation initiation complex		3	3	3	16.2	16.2	16.2	22.092	0	8.9179	202290000	11	7.3829	2.03203	-0.851988	O43583	144
O15042	U2 snRNP-associated SURP motif-containing protein	U2SURP	+	+	-	3.83718	0.00169231	-1.13544	2.87518	0.00244444	-1.60018	NaN	1	0	22.5484	22.894	22.5723	22.9015	21.4999	21.5187	21.8638	21.492	20.9137	21.4901	20.6813	21.4303	nucleic acid binding;protein binding;RNA binding	mRNA splicing, via spliceosome;RNA processing	nucleoplasm;nucleus	Metabolism of RNA;mRNA Splicing;mRNA Splicing - Major Pathway;Processing of Capped Intron-Containing Pre-mRNA	3	3	3	2.8	2.8	2.8	118.29	0	7.6873	70539000	5	-4.87574	-4.99648	NaN	O15042	122
Q96DI7	U5 small nuclear ribonucleoprotein 40 kDa protein	SNRNP40	+	-	+	3.12332	0.00176	-2.53706	1.14161	0.0667978	-1.10717	1.43995	0.0116458	1.42989	23.2577	23.3357	23.7103	24.2263	20.7418	21.6489	21.5694	20.4215	22.9894	23.081	22.7475	21.2833	protein binding;RNA binding	mRNA processing;mRNA splicing, via spliceosome;RNA processing;RNA splicing;RNA splicing, via transesterification reactions	catalytic step 2 spliceosome;cytosol;nuclear speck;nucleoplasm;nucleus;precatalytic spliceosome;small nucleolar ribonucleoprotein complex;spliceosomal complex;U2-type catalytic step 2 spliceosome;U5 snRNP	Metabolism of RNA;mRNA Splicing;mRNA Splicing - Major Pathway;mRNA Splicing - Minor Pathway;Processing of Capped Intron-Containing Pre-mRNA	6	6	6	24.1	24.1	24.1	39.31	0	21.341	339970000	15	-5.32883	-1.92672	2.31179	Q96DI7	1115
P62633	Cellular nucleic acid-binding protein	CNBP	+	+	-	3.34483	0.00183333	2.01493	1.44983	0.010128	2.15876	0.0770748	0.819568	0.143835	20.7727	21.3336	20.8058	20.6129	23.1554	23.1321	22.246	23.0513	21.317	23.0754	23.5948	24.173	DNA binding;DNA binding transcription factor activity;metal ion binding;nucleic acid binding;protein binding;RNA binding;RNA polymerase II regulatory region sequence-specific DNA binding;single-stranded DNA binding;single-stranded RNA binding;transcriptional repressor activity, RNA polymerase II transcription regulatory region sequence-specific DNA binding;zinc ion binding	cholesterol biosynthetic process;negative regulation of transcription by RNA polymerase II;positive regulation of cell proliferation;positive regulation of transcription by RNA polymerase II;positive regulation of transcription, DNA-templated;regulation of transcription, DNA-templated;transcription, DNA-templated	cytoplasm;cytosol;endoplasmic reticulum;nucleus		2	2	2	11.3	11.3	11.3	19.463	0	7.4041	222000000	12	5.47105	2.93269	0.190787	P62633	713
Q15631	Translin	TSN	+	+	-	3.55517	0.00191304	1.64573	4.65612	0	2.04356	0.989675	0.123667	0.397826	21.0227	21.2448	21.1935	21.5999	22.6828	22.69	22.8952	23.3757	23.2231	23.0934	23.6624	23.2561	DNA binding;endonuclease activity;hydrolase activity;identical protein binding;mRNA binding;nuclease activity;protein binding;RNA binding;sequence-specific DNA binding;single-stranded DNA binding	DNA recombination;nucleic acid phosphodiester bond hydrolysis;production of siRNA involved in RNA interference;RNA metabolic process	cytoplasm;cytosol;nucleus	Gene expression (Transcription);Gene Silencing by RNA;Small interfering RNA (siRNA) biogenesis	4	4	4	23.7	23.7	23.7	26.183	0	7.7603	256250000	13	5.43502	7.49311	1.30926	Q15631	927
Q9ULV4	Coronin-1C	CORO1C	+	+	-	3.33199	0.002	-2.52875	1.73094	0.00601961	-1.78714	0.712853	0.143838	0.74161	23.787	24.9687	24.2413	24.0098	21.6613	21.3815	21.7715	22.0773	23.1749	22.3075	23.102	21.2737	actin binding;actin filament binding;protein binding;Rac GTPase binding	actin cytoskeleton organization;activation of GTPase activity;establishment of protein localization;negative regulation of epithelial cell migration;negative regulation of focal adhesion assembly;negative regulation of protein kinase activity by regulation of protein phosphorylation;negative regulation of protein phosphorylation;negative regulation of substrate adhesion-dependent cell spreading;n…	actin cytoskeleton;cell projection;cytoplasm;cytoskeleton;flotillin complex;focal adhesion;lamellipodium;lateral plasma membrane;membrane;plasma membrane;vesicle		6	6	6	12	12	12	53.248	0	40.892	385310000	14	-6.41852	-2.92142	1.31106	Q9ULV4;Q6QEF8	1285
Q15427	Splicing factor 3B subunit 4	SF3B4	+	+	-	3.50082	0.00209524	-2.28495	5.22201	0	-3.12836	NaN	1	0	23.9725	24.6389	24.1507	24.3488	22.5259	21.4618	21.8619	22.1215	21.3104	20.7337	21.4386	21.1146	nucleic acid binding;protein binding;RNA binding	mRNA processing;mRNA splicing, via spliceosome;positive regulation of mRNA splicing, via spliceosome;RNA splicing;RNA splicing, via transesterification reactions	nucleoplasm;nucleus;spliceosomal complex;U12-type spliceosomal complex	Metabolism of RNA;mRNA Splicing;mRNA Splicing - Major Pathway;mRNA Splicing - Minor Pathway;Processing of Capped Intron-Containing Pre-mRNA	4	4	4	10.8	10.8	10.8	44.385	0	19.901	168420000	12	-6.25489	-10.0967	NaN	Q15427	923
Q7L5N1	COP9 signalosome complex subunit 6	COPS6	+	+	-	2.70937	0.00265	2.03846	3.2483	0	2.05147	0.0262148	0.959009	0.01301	21.3667	20.5811	21.6559	21.0689	23.3623	23.2207	23.1804	23.063	23.5807	22.8265	23.2235	23.2478	protein binding	nucleotide-excision repair, DNA damage recognition;post-translational protein modification;protein deneddylation;transcription-coupled nucleotide-excision repair;viral process	COP9 signalosome;cytoplasm;cytosol;nucleoplasm;nucleus	Cargo recognition for clathrin-mediated endocytosis;Clathrin-mediated endocytosis;DNA Damage Recognition in GG-NER;DNA Repair;Formation of TC-NER Pre-Incision Complex;Global Genome Nucleotide Excision Repair (GG-NER);Membrane Trafficking;Metabolism of proteins;Neddylation;Nucleotide Excision Repair;Post-translational protein modification;Transcription-Coupled Nucleotide Excision Repair (TC-NER);V…	2	2	2	6.7	6.7	6.7	36.163	0	4.1254	217790000	11	6.03788	5.44857	0.0488728	Q7L5N1	1000
P09493	Tropomyosin alpha-1 chain	TPM1	+	-	+	2.45302	0.00271795	-4.78083	0.388824	0.444178	-0.772553	2.42275	0.00316129	4.00827	25.7199	25.8873	26.2621	28.5231	22.1108	22.069	21.7824	21.3068	24.1338	26.1009	26.6231	26.4443	actin binding;actin filament binding;cytoskeletal protein binding;identical protein binding;protein binding;protein heterodimerization activity;protein homodimerization activity;structural constituent of cytoskeleton;structural constituent of muscle	actin filament organization;cardiac muscle contraction;cellular response to reactive oxygen species;cytoskeleton organization;in utero embryonic development;muscle contraction;muscle filament sliding;negative regulation of cell migration;negative regulation of vascular associated smooth muscle cell migration;negative regulation of vascular smooth muscle cell proliferation;positive regulation of A…	actin cytoskeleton;actin filament;bleb;cytoplasm;cytoskeleton;cytosol;filamentous actin;muscle thin filament tropomyosin;myofibril;ruffle membrane;sarcomere;stress fiber	Muscle contraction;Smooth Muscle Contraction;Striated Muscle Contraction	11	11	5	31.3	31.3	16.2	32.708	0	161.42	2695100000	28	-6.14991	-0.797681	5.69903	P09493	302
P61106	Ras-related protein Rab-14	RAB14	+	-	+	2.98375	0.00278947	1.5511	NaN	1	0	1.83117	0.00467742	-1.57948	22.1368	21.3925	21.557	21.3744	23.3287	23.2922	23.0754	22.9689	21.6504	20.7488	21.5691	22.379	GDP binding;GTP binding;GTPase activity;myosin V binding;nucleotide binding;protein binding	defense response to bacterium;embryo development;endocytic recycling;fibroblast growth factor receptor signaling pathway;Golgi to endosome transport;intracellular transport;neutrophil degranulation;phagosome maturation;phosphatidylinositol biosynthetic process;protein transport;regulation of endocytosis;regulation of protein localization;vesicle-mediated transport	cilium;cytoplasmic vesicle;cytosol;early endosome;early endosome membrane;endosome;extracellular exosome;Golgi apparatus;Golgi membrane;Golgi stack;intracellular;intracellular membrane-bounded organelle;late endosome;lysosomal membrane;lysosome;membrane;nuclear outer membrane-endoplasmic reticulum membrane network;perinuclear region of cytoplasm;phagocytic vesicle;plasma membrane;recycling endoso…	Immune System;Innate Immune System;Membrane Trafficking;Metabolism;Metabolism of lipids;Metabolism of proteins;Neutrophil degranulation;Phospholipid metabolism;PI Metabolism;Post-translational protein modification;RAB GEFs exchange GTP for GDP on RABs;RAB geranylgeranylation;Rab regulation of trafficking;Synthesis of PIPs at the plasma membrane;Translocation of GLUT4 to the plasma membrane;Vesicl…	5	5	5	28.4	28.4	28.4	23.897	0	10.092	134390000	7	5.19752	NaN	-3.55381	P61106	674
P31942	Heterogeneous nuclear ribonucleoprotein H3	HNRNPH3	+	-	+	2.75308	0.00286486	-2.2138	0.546957	0.391969	-0.374113	2.11811	0.00485106	1.83968	24.0659	23.7096	24.5773	23.2206	20.893	22.3457	21.6861	21.7935	23.4794	23.5658	23.3958	23.6359	nucleic acid binding;protein binding;RNA binding	epithelial cell differentiation;mRNA processing;mRNA splicing, via spliceosome;RNA processing;RNA splicing	nucleoplasm;nucleus;spliceosomal complex		4	4	4	15.6	15.6	15.6	36.926	0	34.957	417030000	25	-4.30477	-0.956689	4.55512	P31942	489
Q9UHB6	LIM domain and actin-binding protein 1	LIMA1	+	+	-	3.1231	0.00294444	-1.40315	3.66623	0	-1.97892	NaN	1	0	22.8678	23.5546	23.0517	22.8226	21.4037	21.9572	21.7395	21.5837	21.1932	20.598	21.4762	21.1137	actin binding;actin filament binding;actin monomer binding;cadherin binding;metal ion binding;protein binding	actin filament bundle assembly;negative regulation of actin filament depolymerization;ruffle organization	actin cytoskeleton;brush border;cell junction;cleavage furrow;cytoplasm;cytoskeleton;cytosol;focal adhesion;plasma membrane;stress fiber		4	4	4	5.5	5.5	5.5	85.225	0	10.769	115160000	11	-4.60479	-5.68269	NaN	Q9UHB6	1264
Q7L2H7	Eukaryotic translation initiation factor 3 subunit M	EIF3M	+	+	-	3.84823	0.00302857	-0.907938	2.06786	0.00421978	-1.15942	NaN	1	0	22.5347	22.2088	22.423	22.259	21.4989	21.5407	21.2237	21.5305	21.7405	21.2002	20.6878	21.1593	protein binding;translation initiation factor activity;translation initiation factor binding	cytoplasmic translational initiation;translation;translational initiation	cytoplasm;cytosol;eukaryotic translation initiation factor 3 complex;eukaryotic translation initiation factor 3 complex, eIF3m	Activation of the mRNA upon binding of the cap-binding complex and eIFs, and subsequent binding to 43S;Cap-dependent Translation Initiation;Eukaryotic Translation Initiation;Formation of a pool of free 40S subunits;Formation of the ternary complex, and subsequently, the 43S complex;GTP hydrolysis and joining of the 60S ribosomal subunit;L13a-mediated translational silencing of Ceruloplasmin expre…	3	3	3	9.9	9.9	9.9	42.502	0	6.959	74816000	10	-4.39945	-3.53525	NaN	Q7L2H7	998
P04183	Thymidine kinase, cytosolic	TK1	+	+	-	2.43483	0.00320833	-2.25545	5.06364	0	-2.19483	NaN	1	0	23.1555	23.5735	23.1965	23.5322	21.9338	20.4291	20.8044	21.2686	21.2154	20.8547	21.3963	21.2119	ATP binding;identical protein binding;kinase activity;metal ion binding;nucleoside kinase activity;nucleotide binding;protein binding;thymidine kinase activity;transferase activity;zinc ion binding	deoxyribonucleoside monophosphate biosynthetic process;DNA biosynthetic process;DNA metabolic process;nucleobase-containing compound metabolic process;nucleotide biosynthetic process;phosphorylation;protein homotetramerization;pyrimidine nucleoside salvage;thymidine metabolic process	cytoplasm;cytosol	Activation of E2F1 target genes at G1/S;Cell Cycle;Cell Cycle, Mitotic;G1/S Transition;G1/S-Specific Transcription;Metabolism;Metabolism of nucleotides;Mitotic G1-G1/S phases;Nucleotide salvage;Pyrimidine salvage	2	2	2	8.1	8.1	8.1	25.468	0	3.8185	200130000	11	-5.10164	-8.51964	NaN	P04183	246
P30876	DNA-directed RNA polymerase II subunit RPB2	POLR2B	+	-	-	3.38043	0.0032766	-0.847734	1.24693	0.0557485	-1.00149	NaN	1	0	22.4171	22.226	22.1782	22.3052	21.6412	21.5045	21.3326	21.2572	20.8113	20.9575	21.0785	22.2733	chromatin binding;DNA binding;DNA-directed 5'-3' RNA polymerase activity;metal ion binding;nucleotidyltransferase activity;protein binding;ribonucleoside binding;RNA binding;RNA polymerase II activity;transferase activity	7-methylguanosine mRNA capping;fibroblast growth factor receptor signaling pathway;mRNA splicing, via spliceosome;positive regulation of viral transcription;regulation of gene silencing by miRNA;RNA metabolic process;snRNA transcription by RNA polymerase II;somatic stem cell population maintenance;transcription by RNA polymerase II;transcription elongation from RNA polymerase II promoter;transcri…	DNA-directed RNA polymerase II, core complex;membrane;nuclear chromosome, telomeric region;nucleoplasm;nucleus	Abortive elongation of HIV-1 transcript in the absence of Tat;Activation of anterior HOX genes in hindbrain development during early embryogenesis;Activation of HOX genes during differentiation;Developmental Biology;Disease;Diseases of signal transduction;DNA Repair;Dual incision in TC-NER;ESR-mediated signaling;Estrogen-dependent gene expression;FGFR2 alternative splicing;FGFR2 mutant receptor a…	6	6	6	5.8	5.8	5.8	133.9	0	13.017	186570000	17	-4.22013	-2.2784	NaN	P30876	479
E9PAV3;Q13765	Nascent polypeptide-associated complex subunit alpha, muscle-specific form;Nascent polypeptide-associated complex subunit alpha	NACA	+	+	-	2.52824	0.00334783	-1.92708	4.15439	0	-2.8129	NaN	1	0	24.3454	23.4917	23.5074	23.5063	21.7273	22.1612	20.9428	22.3112	21.3792	20.9799	20.4191	20.821	DNA binding;protein binding;transcription coactivator activity	cardiac ventricle development;heart trabecula morphogenesis;negative regulation of striated muscle cell apoptotic process;negative regulation of transcription from RNA polymerase II promoter involved in heart development;positive regulation of cell proliferation involved in heart morphogenesis;positive regulation of skeletal muscle tissue growth;positive regulation of transcription from RNA polym…	cytoplasm;extracellular exosome;nascent polypeptide-associated complex;nucleus		3	3	3	2	2	2	205.42	0	75.405	344500000	13	-4.07863	-7.21706	NaN	E9PAV3;Q13765	85
Q5T749	Keratinocyte proline-rich protein	KPRP	+	+	-	2.33406	0.00342222	3.43141	1.96022	0.00315789	2.72948	0.628273	0.18558	-0.701927	21.6516	20.5898	21.9659	19.3833	24.9747	24.6569	24.0699	23.6147	22.8133	24.7747	23.161	23.7595	protein binding		cytoplasm;extracellular exosome		10	10	10	19.9	19.9	19.9	64.135	0	33.679	478590000	29	4.52543	3.30752	-1.1219	Q5T749	969
Q8IWX8	Calcium homeostasis endoplasmic reticulum protein	CHERP	+	+	-	2.70155	0.0035	-1.61881	2.13577	0.00333333	-1.93185	NaN	1	0	22.3869	22.8628	23.1654	23.503	21.0919	21.8726	21.281	21.1973	20.3884	20.6228	22.0934	21.0861	ion channel binding;nucleic acid binding;protein binding;RNA binding	cellular calcium ion homeostasis;mRNA splicing, via spliceosome;negative regulation of cell proliferation;nervous system development;positive regulation of calcineurin-NFAT signaling cascade;release of sequestered calcium ion into cytosol;RNA processing	cytoplasm;endoplasmic reticulum;membrane;nucleoplasm;perinuclear region of cytoplasm;sarcoplasmic reticulum membrane	Metabolism of RNA;mRNA Splicing;mRNA Splicing - Major Pathway;Processing of Capped Intron-Containing Pre-mRNA	3	3	3	3.9	3.9	3.9	103.7	0	10.724	114510000	10	-4.10343	-3.54013	NaN	Q8IWX8	1025
Q9BXW9	Fanconi anemia group D2 protein	FANCD2	+	-	-	2.82029	0.0035814	-1.46969	0.344406	0.515687	-0.45858	0.81844	0.0966776	1.01111	23.1156	22.9432	23.0062	22.8976	21.2072	21.3807	21.5511	21.9448	23.1592	22.97	20.9415	23.0576	DNA polymerase binding;protein binding	brain morphogenesis;cell cycle;cellular response to DNA damage stimulus;cellular response to oxidative stress;DNA repair;gamete generation;interstrand cross-link repair;neuronal stem cell population maintenance;regulation of CD40 signaling pathway;regulation of DNA binding transcription factor activity;regulation of inflammatory response;regulation of regulatory T cell differentiation;response to…	condensed chromosome;cytosol;nuclear body;nucleolus;nucleoplasm;nucleus	DNA Repair;Fanconi Anemia Pathway;Gene expression (Transcription);Generic Transcription Pathway;RNA Polymerase II Transcription;TP53 Regulates Transcription of DNA Repair Genes;Transcriptional Regulation by TP53	3	3	3	2.5	2.5	2.5	164.13	0	6.6039	149360000	6	-5.55285	-0.723676	1.54486	Q9BXW9	1177
P57678	Gem-associated protein 4	GEMIN4	+	+	-	2.5341	0.00366667	-2.4951	1.96874	0.00292683	-2.05932	NaN	1	0	23.3399	23.717	23.7011	23.6533	20.8156	20.3541	21.5163	21.7449	22.3472	21.3425	20.5633	21.9211	protein binding	import into nucleus;mRNA processing;RNA splicing;rRNA processing;spliceosomal snRNP assembly	cytoplasm;cytosol;extracellular exosome;Gemini of coiled bodies;membrane;nuclear body;nucleolus;nucleoplasm;nucleus;small nuclear ribonucleoprotein complex;SMN complex;SMN-Sm protein complex	Metabolism of non-coding RNA;Metabolism of RNA;snRNP Assembly	7	7	7	7.4	7.4	7.4	120.04	0	11.889	170830000	13	-5.77934	-4.1499	NaN	P57678	658
Q14CX7	N-alpha-acetyltransferase 25, NatB auxiliary subunit	NAA25	+	-	+	2.23046	0.00368966	2.0049	NaN	1	0	2.30096	0.00506667	-1.51225	20.5236	20.1515	21.3612	21.2271	22.8779	22.8258	22.77	22.8093	21.3308	20.7165	21.5597	21.6271	peptide alpha-N-acetyltransferase activity	N-terminal peptidyl-methionine acetylation	cytoplasm;cytosol;Golgi apparatus;NatB complex		3	3	3	2.7	2.7	2.7	112.29	0	3.3165	44582000	3	5.15963	NaN	-4.90243	Q14CX7	903
P62314	Small nuclear ribonucleoprotein Sm D1	SNRPD1	+	+	-	2.51225	0.00375439	-1.25249	1.80924	0.0102481	-0.840351	0.971295	0.124107	0.412138	25.4415	25.4524	26.0455	26.1978	24.9373	24.3008	24.6685	24.2207	24.9812	24.5893	24.9456	25.2597	protein binding;RNA binding;U1 snRNP binding	import into nucleus;mRNA processing;mRNA splicing, via spliceosome;RNA processing;RNA splicing;spliceosomal complex assembly;spliceosomal snRNP assembly	catalytic step 2 spliceosome;commitment complex;cytoplasm;cytosol;methylosome;nucleoplasm;nucleus;pICln-Sm protein complex;precatalytic spliceosome;prespliceosome;small nuclear ribonucleoprotein complex;SMN-Sm protein complex;spliceosomal complex;spliceosomal tri-snRNP complex;U1 snRNP;U12-type spliceosomal complex;U2 snRNP;U2-type catalytic step 2 spliceosome;U4 snRNP;U5 snRNP	Metabolism of non-coding RNA;Metabolism of RNA;mRNA Splicing;mRNA Splicing - Major Pathway;mRNA Splicing - Minor Pathway;Processing of Capped Intron-Containing Pre-mRNA;snRNP Assembly	3	3	3	20.2	20.2	20.2	13.281	0	36.145	1229500000	38	-3.49633	-2.46839	1.30395	P62314	705
Q6P2E9	Enhancer of mRNA-decapping protein 4	EDC4	+	+	+	2.55029	0.0037561	2.60647	3.81511	0	3.67454	2.18076	0.00422222	1.06807	21.9269	21.1446	21.3814	20.5178	23.8338	23.9263	23.8227	23.8138	25.1377	25.2103	24.8306	24.4904	protein binding	biological_process;deadenylation-independent decapping of nuclear-transcribed mRNA;exonucleolytic nuclear-transcribed mRNA catabolic process involved in deadenylation-dependent decay	cytoplasm;cytoplasmic ribonucleoprotein granule;cytosol;membrane;nucleoplasm;nucleus;P-body	Deadenylation-dependent mRNA decay;Metabolism of RNA;mRNA decay by 5' to 3' exoribonuclease	22	22	22	21.8	21.8	21.8	151.66	0	150.3	2069600000	95	6.6313	8.44759	4.00937	Q6P2E9	981
Q9NYF8	Bcl-2-associated transcription factor 1	BCLAF1	+	+	-	2.78985	0.00382143	-0.990273	3.09557	0.00234043	-1.14841	1.03393	0.299878	-0.158139	25.4272	25.9923	25.6605	25.857	24.6852	24.8326	24.6222	24.8359	24.705	24.6592	24.5224	24.4567	DNA binding;protein binding;RNA binding	apoptotic process;cellular response to leukemia inhibitory factor;negative regulation of transcription, DNA-templated;positive regulation of apoptotic process;positive regulation of DNA-templated transcription, initiation;positive regulation of intrinsic apoptotic signaling pathway;positive regulation of response to DNA damage stimulus;regulation of DNA-templated transcription in response to stre…	cytoplasm;nuclear speck;nucleoplasm;nucleus		16	15	15	17.9	16.7	16.7	106.12	0	114.4	3458300000	109	-4.22911	-4.86797	-0.883444	Q9NYF8	1238
P25705	ATP synthase subunit alpha, mitochondrial	ATP5A1	+	-	+	2.29242	0.00389091	-1.9188	0.0455392	0.940981	-0.0247684	2.08162	0.00475	1.89404	23.1333	22.6143	22.9477	23.403	20.9543	20.2352	21.7191	21.5146	23.1559	22.778	22.9429	23.1223	adenyl ribonucleotide binding;angiostatin binding;ATP binding;ATPase activity;MHC class I protein binding;nucleotide binding;protein binding;proton-transporting ATP synthase activity, rotational mechanism;RNA binding;transmembrane transporter activity	ATP biosynthetic process;ATP hydrolysis coupled cation transmembrane transport;ATP metabolic process;ATP synthesis coupled proton transport;cristae formation;ion transport;lipid metabolic process;mitochondrial ATP synthesis coupled proton transport;negative regulation of endothelial cell proliferation;positive regulation of blood vessel endothelial cell migration;proton transmembrane transport	COP9 signalosome;extracellular exosome;membrane;mitochondrial inner membrane;mitochondrial matrix;mitochondrial proton-transporting ATP synthase complex;mitochondrion;myelin sheath;plasma membrane;proton-transporting ATP synthase complex;proton-transporting ATP synthase complex, catalytic core F(1)	Cristae formation;Formation of ATP by chemiosmotic coupling;Metabolism;Metabolism of proteins;Mitochondrial biogenesis;Mitochondrial protein import;Organelle biogenesis and maintenance;Respiratory electron transport, ATP synthesis by chemiosmotic coupling, and heat production by uncoupling proteins.;The citric acid (TCA) cycle and respiratory electron transport	11	11	11	18.6	18.6	18.6	59.75	0	31.094	392420000	31	-4.07221	-0.086203	4.27062	P25705	433
O75348;O95670	V-type proton ATPase subunit G 1;V-type proton ATPase subunit G 2	ATP6V1G1;ATP6V1G2	+	+	-	2.45051	0.00396296	-1.4519	1.94455	0.00446512	-1.6039	NaN	1	0	22.5942	23.1067	22.809	23.0248	20.873	21.2934	21.9493	21.6114	21.6363	20.5777	21.996	20.9091	ATPase activity;ATPase activity, coupled to transmembrane movement of substances;ATPase binding;protein binding;proton-exporting ATPase activity, phosphorylative mechanism	cellular iron ion homeostasis;cellular response to increased oxygen levels;insulin receptor signaling pathway;ion transmembrane transport;ion transport;phagosome acidification;proton transmembrane transport;regulation of macroautophagy;transferrin transport	cytosol;extracellular exosome;intracellular;lysosomal membrane;melanosome;plasma membrane;vacuolar proton-transporting V-type ATPase complex	Immune System;Innate Immune System;Insulin receptor recycling;Ion channel transport;Iron uptake and transport;ROS, RNS production in phagocytes;Signal Transduction;Signaling by Insulin receptor;Signaling by Receptor Tyrosine Kinases;Transferrin endocytosis and recycling;Transport of small molecules	2	2	2	22	22	22	13.757	0	37.877	125110000	11	-4.07083	-3.60313	NaN	O75348;O95670	181
P60709	Actin, cytoplasmic 1;Actin, cytoplasmic 1, N-terminally processed	ACTB	+	-	-	2.58017	0.00403774	-1.2795	0.819521	0.122958	-1.80037	0.207593	0.564252	-0.520869	25.7397	26.267	25.8604	25.4323	24.5363	24.3926	24.7137	24.5388	25.0241	21.2025	24.7473	25.124	ATP binding;identical protein binding;kinesin binding;molecular_function;nitric-oxide synthase binding;nucleosomal DNA binding;nucleotide binding;protein binding;protein kinase binding;RNA polymerase II distal enhancer sequence-specific DNA binding;RNA polymerase II proximal promoter sequence-specific DNA binding;structural constituent of cytoskeleton;structural constituent of postsynaptic actin …	ATP-dependent chromatin remodeling;cell junction assembly;cell motility;cellular response to cytochalasin B;ephrin receptor signaling pathway;Fc-gamma receptor signaling pathway involved in phagocytosis;membrane organization;negative regulation of protein binding;platelet aggregation;platelet degranulation;positive regulation of gene expression, epigenetic;postsynaptic actin cytoskeleton organiza…	actin cytoskeleton;blood microparticle;cell cortex;cytoplasm;cytoplasmic ribonucleoprotein granule;cytoskeleton;cytosol;dense body;extracellular exosome;extracellular region;extracellular space;focal adhesion;membrane;NuA4 histone acetyltransferase complex;nuclear chromatin;nucleoplasm;nucleus;plasma membrane;protein-containing complex;ribonucleoprotein complex;vesicle	Adherens junctions interactions;Axon guidance;B-WICH complex positively regulates rRNA expression;Cell junction organization;Cell-Cell communication;Cell-cell junction organization;Cell-extracellular matrix interactions;Chaperonin-mediated protein folding;Chromatin modifying enzymes;Chromatin organization;Clathrin-mediated endocytosis;Cooperation of Prefoldin and TriC/CCT in actin and tubulin fol…	17	1	1	58.9	4.5	4.5	41.736	0	83.574	655570000	21	-4.49213	-1.69895	-0.49782	P60709;Q6S8J3;A5A3E0;P0CG38;P0CG39;Q9BYX7	664
P62316	Small nuclear ribonucleoprotein Sm D2	SNRPD2	+	+	-	2.72405	0.00411538	-1.11498	2.07678	0.00623853	-0.813879	1.12807	0.135551	0.301105	24.7486	25.0904	25.4695	25.3637	24.3627	24.036	23.8496	23.9641	24.4028	24.1117	24.432	24.4704	protein binding;RNA binding	import into nucleus;mRNA processing;mRNA splicing, via spliceosome;RNA splicing;spliceosomal complex assembly;spliceosomal snRNP assembly	catalytic step 2 spliceosome;cytoplasm;cytosol;extracellular exosome;methylosome;nucleoplasm;nucleus;pICln-Sm protein complex;precatalytic spliceosome;small nuclear ribonucleoprotein complex;SMN-Sm protein complex;spliceosomal complex;U1 snRNP;U12-type spliceosomal complex;U2 snRNP;U2-type catalytic step 2 spliceosome;U4 snRNP;U4/U6 x U5 tri-snRNP complex;U5 snRNP	Metabolism of non-coding RNA;Metabolism of RNA;mRNA Splicing;mRNA Splicing - Major Pathway;mRNA Splicing - Minor Pathway;Processing of Capped Intron-Containing Pre-mRNA;snRNP Assembly	6	6	6	55.9	55.9	55.9	13.527	0	27.358	1109100000	29	-3.7787	-2.89947	1.2689	P62316	706
Q96S55	ATPase WRNIP1	WRNIP1	+	-	+	2.99746	0.00419608	-0.923849	0.532302	0.5429	-0.151268	3.17233	0.004	0.772581	22.4215	22.8605	22.566	22.3236	21.7421	21.4135	21.5654	21.7553	22.5037	22.3124	22.3827	22.3677	ATP binding;ATPase activity;DNA binding;hydrolase activity;identical protein binding;metal ion binding;nucleotide binding;protein binding	cellular response to DNA damage stimulus;DNA repair;DNA replication;DNA synthesis involved in DNA repair;immune system process;innate immune response;regulation of DNA-dependent DNA replication initiation	cytoplasm;membrane;nuclear chromosome, telomeric region;nucleus;perinuclear region of cytoplasm		7	7	7	12.3	12.3	12.3	72.132	0	12.688	206360000	11	-3.81258	-0.676127	4.05512	Q96S55	1134
Q9H7D7	WD repeat-containing protein 26	WDR26	+	-	+	2.54515	0.00428	-1.48095	0.262234	0.670697	-0.175023	2.18779	0.00447059	1.30593	22.4363	23.1002	23.0875	23.1106	21.3825	21.5733	20.8633	21.9918	22.1251	22.9041	23.1091	22.8964	protein binding		cytoplasm;cytosol;mitochondrion;nucleoplasm		6	6	6	9.2	9.2	9.2	72.123	0	12.584	173880000	15	-3.82795	-0.469219	3.11611	Q9H7D7	1198
O75449	Katanin p60 ATPase-containing subunit A1	KATNA1	+	+	-	2.50196	0.00436735	1.58221	2.47565	0.00180328	1.46998	0.210185	0.668318	-0.112231	21.3719	21.1539	20.617	21.7702	22.879	22.5399	22.7323	23.0907	23.1702	22.7194	22.3383	22.565	ATP binding;ATPase activity;hydrolase activity;identical protein binding;microtubule binding;microtubule-severing ATPase activity;nucleotide binding;protein binding;protein heterodimerization activity	cell cycle;cell division;microtubule severing	cytoplasm;cytoskeleton;microtubule;microtubule organizing center;midbody;mitotic spindle pole;nucleus;spindle;spindle pole		5	5	5	12.8	12.8	12.8	55.964	0	15.937	140670000	15	4.31013	3.69553	-0.361133	O75449;Q9BW62	184
P41091;Q2VIR3	Eukaryotic translation initiation factor 2 subunit 3;Putative eukaryotic translation initiation factor 2 subunit 3-like protein	EIF2S3;EIF2S3L	+	-	+	2.49076	0.00447458	-1.18579	0.334539	0.612131	-0.171193	3.15635	0.00272222	1.0146	23.0949	22.3658	22.2454	22.4219	21.3865	21.0286	21.3586	21.611	22.2348	22.5398	22.1672	22.5012	cadherin binding;GTP binding;GTPase activity;nucleotide binding;protein binding;translation factor activity, RNA binding;translation initiation factor activity	translation;translational initiation;transmembrane transport	cytoplasm;cytosol;eukaryotic translation initiation factor 2 complex;extracellular exosome;nucleus	ABC-family proteins mediated transport;Activation of the mRNA upon binding of the cap-binding complex and eIFs, and subsequent binding to 43S;Cap-dependent Translation Initiation;Eukaryotic Translation Initiation;Formation of the ternary complex, and subsequently, the 43S complex;GTP hydrolysis and joining of the 60S ribosomal subunit;L13a-mediated translational silencing of Ceruloplasmin express…	4	4	4	10.6	10.6	10.6	51.109	0	8.8896	146840000	9	-3.64037	-0.547149	4.02347	P41091;Q2VIR3	545
Q16875	6-phosphofructo-2-kinase/fructose-2,6-bisphosphatase 3;6-phosphofructo-2-kinase;Fructose-2,6-bisphosphatase	PFKFB3	+	-	+	2.45299	0.00635484	1.02864	0.649165	0.398214	0.240941	2.00875	0.00706667	-0.787704	24.28	24.8518	24.9252	24.6563	26.0269	25.9476	25.3563	25.497	25.1758	24.8989	24.9115	24.6909	6-phosphofructo-2-kinase activity;ATP binding;catalytic activity;fructose-2,6-bisphosphate 2-phosphatase activity;fructose-6-phosphate binding;hydrolase activity;identical protein binding;kinase activity;nucleotide binding;protein binding;protein kinase binding;transferase activity	animal organ regeneration;brain development;carbohydrate phosphorylation;dephosphorylation;fructose 2,6-bisphosphate metabolic process;fructose metabolic process;gluconeogenesis;glucose catabolic process;glycolytic process;lactate metabolic process;metabolic process;negative regulation of glycolytic process;phosphorylation;positive regulation of glucokinase activity;positive regulation of glycoly…	6-phosphofructo-2-kinase/fructose-2,6-biphosphatase complex;cytoplasm;cytosol;nucleoplasm;nucleus	Glucose metabolism;Glycolysis;Integration of energy metabolism;Metabolism;Metabolism of carbohydrates;PKA-mediated phosphorylation of key metabolic factors;PP2A-mediated dephosphorylation of key metabolic factors	18	18	18	33.5	33.5	33.5	59.608	0	90.667	3488400000	115	3.22082	0.875294	-2.69083	Q16875;P16118;O60825;Q16877	953
Q9UHV9	Prefoldin subunit 2	PFDN2	+	+	-	2.22368	0.00645902	-1.47801	3.31306	0	-1.94308	NaN	1	0	22.9674	23.048	23.3897	23.109	21.6161	20.9996	21.7836	22.2027	21.6449	20.7991	20.9781	21.3197	protein binding;protein binding involved in protein folding;unfolded protein binding	positive regulation of cytoskeleton organization;protein folding	cytoplasm;cytosol;mitochondrion;nucleus;prefoldin complex	Chaperonin-mediated protein folding;Cooperation of Prefoldin and TriC/CCT in actin and tubulin folding;Metabolism of proteins;Prefoldin mediated transfer of substrate to CCT/TriC;Protein folding	3	3	3	21.4	21.4	21.4	16.648	0	3.8137	186210000	7	-4.03922	-6.29539	NaN	Q9UHV9	1268
Q9HAZ1;P49759	Dual specificity protein kinase CLK4;Dual specificity protein kinase CLK1	CLK4;CLK1	+	-	-	2.15091	0.00656667	1.72048	0.706157	0.210752	0.839152	0.8049	0.109213	-0.881332	20.1509	20.6745	20.7633	21.6805	22.522	22.2506	22.4487	22.9298	22.1741	20.2468	22.1555	22.0493	ATP binding;kinase activity;non-membrane spanning protein tyrosine kinase activity;nucleotide binding;protein binding;protein kinase activity;protein serine/threonine kinase activity;protein serine/threonine/tyrosine kinase activity;protein tyrosine kinase activity;transferase activity	cell proliferation;peptidyl-serine phosphorylation;peptidyl-threonine phosphorylation;peptidyl-tyrosine phosphorylation;phosphorylation;protein autophosphorylation;protein phosphorylation;regulation of RNA splicing	cytoplasm;nucleus		2	2	2	4.8	4.8	4.8	57.491	0	6.2039	83256000	9	3.83669	1.25628	-1.48916	Q9HAZ1;P49759	1204
Q13200	26S proteasome non-ATPase regulatory subunit 2	PSMD2	+	+	-	3.09312	0.00657143	-0.561823	2.9286	0.00397619	-0.626204	0.387241	0.663592	-0.0643811	24.6158	24.8623	24.8471	24.6881	24.1158	24.2878	24.0434	24.319	24.1739	24.1006	24.1128	24.1212	endopeptidase activity;enzyme regulator activity;protein binding	anaphase-promoting complex-dependent catabolic process;antigen processing and presentation of exogenous peptide antigen via MHC class I, TAP-dependent;Fc-epsilon receptor signaling pathway;interleukin-1-mediated signaling pathway;MAPK cascade;negative regulation of canonical Wnt signaling pathway;negative regulation of G2/M transition of mitotic cell cycle;neutrophil degranulation;NIK/NF-kappaB s…	cytosol;extracellular exosome;extracellular region;ficolin-1-rich granule lumen;membrane;nucleoplasm;nucleus;proteasome accessory complex;proteasome complex;proteasome regulatory particle;proteasome regulatory particle, base subcomplex;proteasome storage granule;secretory granule lumen	ABC transporter disorders;ABC-family proteins mediated transport;Activation of APC/C and APC/C:Cdc20 mediated degradation of mitotic proteins;Activation of NF-kappaB in B cells;Adaptive Immune System;Antigen processing: Ubiquitination & Proteasome degradation;Antigen processing-Cross presentation;APC/C:Cdc20 mediated degradation of mitotic proteins;APC/C:Cdc20 mediated degradation of Securin;APC/…	16	16	16	20	20	20	100.2	0	73.879	1670100000	85	-2.95827	-3.85217	-0.382074	Q13200	848
Q8IX12	Cell division cycle and apoptosis regulator protein 1	CCAR1	+	+	-	2.63143	0.00666667	-0.720597	2.66909	0.00296296	-0.798363	0.197639	0.714388	-0.0777659	23.6658	24.0397	24.1008	24.0341	23.3422	23.4579	23.1689	22.9891	23.4344	22.9501	23.2761	22.9863	core promoter binding;ligand-dependent nuclear receptor transcription coactivator activity;protein binding;RNA binding;transcription coactivator activity;transcription corepressor activity	apoptotic process;cell cycle;mRNA splicing, via spliceosome;negative regulation of nucleic acid-templated transcription;positive regulation of cell migration;positive regulation of cell proliferation;regulation of transcription, DNA-templated;transcription, DNA-templated	cytoplasm;nucleoplasm;perinuclear region of cytoplasm	Metabolism of RNA;mRNA Splicing;mRNA Splicing - Major Pathway;Processing of Capped Intron-Containing Pre-mRNA	11	11	11	9.7	9.7	9.7	132.82	0	27.966	754060000	51	-2.96976	-3.15453	-0.304758	Q8IX12	1027
Q92973	Transportin-1	TNPO1	+	+	+	2.04825	0.00676471	-1.45681	2.13822	0.0190571	0.49453	2.63083	0.0030625	1.95134	23.1558	22.9152	22.9625	23.0296	21.1692	21.0793	21.9075	22.0797	23.443	23.297	23.5516	23.7496	nuclear localization sequence binding;protein binding;protein transporter activity;Ran GTPase binding;RNA binding	intracellular protein transport;intraciliary transport involved in cilium assembly;NLS-bearing protein import into nucleus;protein import into nucleus, translocation;protein transport;regulation of mRNA stability;ribosomal protein import into nucleus;viral process	cilium;cytoplasm;cytosol;extracellular exosome;nuclear membrane;nuclear periphery;nucleus	Cilium Assembly;Intraflagellar transport;Metabolism of RNA;Organelle biogenesis and maintenance;Regulation of mRNA stability by proteins that bind AU-rich elements;Tristetraprolin (TTP, ZFP36) binds and destabilizes mRNA	4	4	4	5.6	5.6	5.6	102.35	0	14.383	301580000	14	-4.05364	2.36971	5.25467	Q92973;O14787	1102
P01833	Polymeric immunoglobulin receptor;Secretory component	PIGR	+	-	+	1.89443	0.00686567	2.4251	NaN	1	0	1.4295	0.00915909	-1.77042	21.6244	21.5487	20.4732	21.4986	22.8009	24.1139	22.8833	25.0472	21.9586	22.4518	21.1802	22.173	polymeric immunoglobulin receptor activity	detection of chemical stimulus involved in sensory perception of bitter taste;epidermal growth factor receptor signaling pathway;Fc receptor signaling pathway;immunoglobulin transcytosis in epithelial cells mediated by polymeric immunoglobulin receptor;neutrophil degranulation;receptor clustering;retina homeostasis	azurophil granule membrane;extracellular exosome;extracellular region;extracellular space;integral component of membrane;integral component of plasma membrane;membrane;plasma membrane;receptor complex	Immune System;Innate Immune System;Neutrophil degranulation	5	5	5	6.8	6.8	6.8	83.283	0	33.252	145310000	5	3.45398	NaN	-2.52047	P01833	232
Q15393	Splicing factor 3B subunit 3	SF3B3	+	+	-	3.00817	0.0069697	-0.652206	3.13448	0.00177419	-0.780909	0.847203	0.375898	-0.128702	25.066	25.3453	25.4436	25.3669	24.6924	24.7627	24.4731	24.6847	24.6424	24.5029	24.4805	24.4724	nucleic acid binding;protein binding;protein-containing complex binding;RNA binding	cellular response to calcium ion;mRNA processing;mRNA splicing, via spliceosome;negative regulation of protein catabolic process;RNA splicing;RNA splicing, via transesterification reactions	catalytic step 2 spliceosome;nucleolus;nucleoplasm;nucleus;small nuclear ribonucleoprotein complex;spliceosomal complex;U12-type spliceosomal complex;U2-type precatalytic spliceosome	Metabolism of RNA;mRNA Splicing;mRNA Splicing - Major Pathway;mRNA Splicing - Minor Pathway;Processing of Capped Intron-Containing Pre-mRNA	16	16	16	16.4	16.4	16.4	135.58	0	63.759	2105200000	108	-3.20338	-4.07425	-0.738996	Q15393	921
P01857;P01860	Ig gamma-1 chain C region;Ig gamma-3 chain C region	IGHG1;IGHG3	+	-	+	1.90349	0.00707692	2.74547	NaN	1	0	2.09279	0.00542857	-3.2166	21.3714	21.1191	21.5355	22.3243	26.0978	23.6767	23.9498	23.6078	20.6051	21.0509	21.1447	21.6651	antigen binding;immunoglobulin receptor binding;protein binding;serine-type endopeptidase activity	adaptive immune response;B cell receptor signaling pathway;complement activation;complement activation, classical pathway;cytokine-mediated signaling pathway;defense response to bacterium;Fc-gamma receptor signaling pathway involved in phagocytosis;immune system process;innate immune response;phagocytosis, engulfment;phagocytosis, recognition;positive regulation of B cell activation;proteolysis;r…	blood microparticle;external side of plasma membrane;extracellular exosome;extracellular region;extracellular space;immunoglobulin complex, circulating;membrane;plasma membrane	Classical antibody-mediated complement activation;Complement cascade;Creation of C4 and C2 activators;Cytokine Signaling in Immune system;Fcgamma receptor (FCGR) dependent phagocytosis;FCGR activation;Immune System;Initial triggering of complement;Innate Immune System;Interleukin-4 and 13 signaling;Regulation of actin dynamics for phagocytic cup formation;Regulation of Complement cascade;Role of …	4	4	3	13.9	13.9	11.8	36.105	0	8.0542	267620000	7	3.67327	NaN	-4.39719	P01857;P01860	234
O95721	Synaptosomal-associated protein 29	SNAP29	+	-	+	2.65051	0.0071831	-0.685952	0.835997	0.363305	-0.214639	2.23285	0.0115098	0.471313	23.5724	23.8108	24.0021	24.0013	23.1291	22.9382	23.2781	23.2974	23.7709	23.7273	23.5953	23.4345	protein binding;SNAP receptor activity;syntaxin binding	autophagosome maturation;autophagosome membrane docking;autophagy;cell projection organization;cilium assembly;exocytosis;membrane fusion;neutrophil degranulation;protein transport;synaptic vesicle fusion to presynaptic active zone membrane;synaptic vesicle priming;vesicle targeting	autophagosome;autophagosome membrane;azurophil granule membrane;cell projection;centrosome;ciliary membrane;ciliary pocket membrane;cilium;cytoplasm;cytoplasmic vesicle;cytosol;Golgi apparatus;Golgi membrane;membrane;nucleoplasm;plasma membrane;presynapse;SNARE complex	Immune System;Innate Immune System;Intra-Golgi and retrograde Golgi-to-ER traffic;Intra-Golgi traffic;Membrane Trafficking;Neutrophil degranulation;Vesicle-mediated transport	5	5	5	26	26	26	28.97	0	22.244	395300000	22	-2.96293	-0.945883	2.21861	O95721	213
O75533	Splicing factor 3B subunit 1	SF3B1	+	+	-	2.82872	0.0071875	-0.743996	4.36993	0	-1.04189	1.66476	0.0733774	-0.297898	24.2591	24.59	24.4912	24.4013	23.6788	23.7259	23.6808	23.6801	23.5412	23.2065	23.4025	23.4238	mRNA binding;protein binding;RNA binding	mRNA processing;mRNA splicing, via spliceosome;positive regulation of gene expression, epigenetic;RNA splicing;RNA splicing, via transesterification reactions;spliceosomal complex assembly	catalytic step 2 spliceosome;nuclear speck;nucleoplasm;nucleus;spliceosomal complex;U11/U12 snRNP;U12-type spliceosomal complex;U2 snRNP;U2-type precatalytic spliceosome;U2-type prespliceosome	B-WICH complex positively regulates rRNA expression;Epigenetic regulation of gene expression;Gene expression (Transcription);Metabolism of RNA;mRNA Splicing;mRNA Splicing - Major Pathway;mRNA Splicing - Minor Pathway;Positive epigenetic regulation of rRNA expression;Processing of Capped Intron-Containing Pre-mRNA	21	21	21	20.7	20.7	20.7	145.83	0	164.69	1960800000	107	-4.34583	-5.24232	-1.74896	O75533	185
Q8N7H5	RNA polymerase II-associated factor 1 homolog	PAF1	+	-	-	2.18673	0.00730159	-1.44541	1.11326	0.0931619	-0.768078	0.882524	0.104376	0.677329	22.2832	22.6881	22.4688	22.4618	21.068	21.5774	21.0925	20.3823	21.0018	22.3106	21.4496	22.0675	chromatin binding;protein binding;RNA polymerase II core binding	cellular response to lipopolysaccharide;endodermal cell fate commitment;histone H2B ubiquitination;histone modification;histone monoubiquitination;mRNA polyadenylation;negative regulation of myeloid cell differentiation;negative regulation of transcription by RNA polymerase II;nucleosome positioning;positive regulation of cell cycle G1/S phase transition;positive regulation of histone methylation…	Cdc73/Paf1 complex;cell junction;cytoplasm;membrane;nucleoplasm;nucleus	E3 ubiquitin ligases ubiquitinate target proteins;Formation of RNA Pol II elongation complex;Gene expression (Transcription);Metabolism of proteins;Post-translational protein modification;Protein ubiquitination;RNA Polymerase II Pre-transcription Events;RNA Polymerase II Transcription;RNA Polymerase II Transcription Elongation	6	6	6	12.8	12.8	12.8	59.975	0	18.192	159150000	16	-4.0228	-1.8814	1.39545	Q8N7H5	1042
O75643	U5 small nuclear ribonucleoprotein 200 kDa helicase	SNRNP200	+	+	-	2.14941	0.0103288	-0.964041	2.88612	0.00207547	-1.14621	0.730013	0.326268	-0.182164	24.4413	25.0684	25.1068	24.929	23.9022	23.8763	23.9996	23.9112	24.0156	23.4967	23.7014	23.7469	ATP binding;ATP-dependent helicase activity;ATP-dependent RNA helicase activity;helicase activity;hydrolase activity;identical protein binding;nucleic acid binding;nucleotide binding;protein binding;RNA binding	cis assembly of pre-catalytic spliceosome;mRNA processing;mRNA splicing, via spliceosome;osteoblast differentiation;RNA splicing	catalytic step 2 spliceosome;membrane;nucleoplasm;nucleus;spliceosomal complex;U4/U6 x U5 tri-snRNP complex;U5 snRNP	Metabolism of RNA;mRNA Splicing;mRNA Splicing - Major Pathway;mRNA Splicing - Minor Pathway;Processing of Capped Intron-Containing Pre-mRNA	47	47	47	25.1	25.1	25.1	244.5	0	296.51	3538300000	200	-3.77304	-3.99787	-0.867262	O75643	187
P26196	Probable ATP-dependent RNA helicase DDX6	DDX6	+	+	-	2.66037	0.0104722	0.637909	2.43261	0.0236783	0.413287	1.01454	0.209136	-0.224622	22.7509	22.4501	22.7079	22.5599	23.328	23.3034	22.9778	23.4112	23.1331	22.8949	23.0425	23.0514	ATP binding;ATP-dependent RNA helicase activity;cadherin binding;helicase activity;hydrolase activity;nucleic acid binding;nucleotide binding;protein binding;protein domain specific binding;RNA binding;RNA helicase activity	cytoplasmic mRNA processing body assembly;exonucleolytic nuclear-transcribed mRNA catabolic process involved in deadenylation-dependent decay;negative regulation of neuron differentiation;regulation of translation;RNA secondary structure unwinding;spermatogenesis;stem cell population maintenance;viral RNA genome packaging	cytoplasm;cytoplasmic ribonucleoprotein granule;cytoplasmic stress granule;cytosol;heterochromatin;membrane;mitochondrion;nucleolus;nucleus;outer dense fiber;P granule;P-body;RISC complex;sperm annulus	Deadenylation-dependent mRNA decay;Metabolism of RNA;mRNA decay by 5' to 3' exoribonuclease	7	7	7	19.3	19.3	19.3	54.416	0	25.434	499180000	42	2.93038	2.23331	-1.0831	P26196	440
Q9BY42	Protein RTF2 homolog	RTFDC1	+	-	+	2.08875	0.0115676	-1.01887	0.817672	0.287928	0.314527	2.55402	0.00420513	1.33339	22.5843	22.9885	22.6647	22.2414	21.2269	21.3737	22.1469	21.6559	23.2122	22.9729	22.6823	22.8696	molecular_function	biological_process;mitotic DNA replication termination;site-specific DNA replication termination at RTS1 barrier	cellular_component;nucleus		5	5	5	17	17	17	33.886	0	13.66	240460000	14	-2.87698	1.08818	4.03117	Q9BY42	1178
P60228	Eukaryotic translation initiation factor 3 subunit E	EIF3E	+	+	-	2.86594	0.0125195	-0.530375	2.42639	0.0104094	-0.502535	0.112439	0.86059	0.0278397	23.7789	23.5165	23.5614	23.4934	23.0684	23.1246	23.0637	22.972	23.2008	22.8378	23.1284	23.173	cadherin binding;protein binding;protein N-terminus binding;RNA binding;translation initiation factor activity	negative regulation of translational initiation;nuclear-transcribed mRNA catabolic process, nonsense-mediated decay;positive regulation of mRNA binding;positive regulation of translation;regulation of translational initiation;translation;translational initiation	chromatin;cytoplasm;cytosol;eukaryotic translation initiation factor 3 complex;extracellular exosome;membrane;nuclear body;nucleoplasm;nucleus;PML body	Activation of the mRNA upon binding of the cap-binding complex and eIFs, and subsequent binding to 43S;Cap-dependent Translation Initiation;Eukaryotic Translation Initiation;Formation of a pool of free 40S subunits;Formation of the ternary complex, and subsequently, the 43S complex;GTP hydrolysis and joining of the 60S ribosomal subunit;L13a-mediated translational silencing of Ceruloplasmin expre…	7	7	7	15.1	15.1	15.1	52.22	0	17.901	663790000	42	-3.07365	-2.43718	0.146917	P60228	662
P51116;P51114	Fragile X mental retardation syndrome-related protein 2;Fragile X mental retardation syndrome-related protein 1	FXR2;FXR1	+	-	-	1.92711	0.0126842	-1.27638	1.30977	0.0754764	-0.645713	0.913787	0.100267	0.630663	22.5285	23.1883	23.2804	22.9521	22.4371	21.6455	21.6936	21.0677	22.3882	22.4743	22.7211	21.7828	chromatin binding;dynein complex binding;G-quadruplex RNA binding;identical protein binding;ion channel binding;methylated histone binding;microtubule binding;miRNA binding;mRNA 3'-UTR binding;mRNA 5'-UTR binding;mRNA binding;nucleic acid binding;poly(G) binding;poly(U) RNA binding;protein binding;protein heterodimerization activity;protein homodimerization activity;ribosome binding;RNA binding;R…	apoptotic process;cell differentiation;cellular response to DNA damage stimulus;cellular response to hydroxyurea;cellular response to UV;cellular response to virus;gene silencing by RNA;glutamate receptor signaling pathway;modulation by host of viral RNA genome replication;mRNA processing;mRNA transport;multicellular organism development;muscle organ development;negative regulation of cytoplasmic…	axon;axon terminus;Cajal body;cell junction;cell projection;chromocenter;chromosome;chromosome, centromeric region;costamere;cytoplasm;cytoplasmic ribonucleoprotein granule;cytoplasmic stress granule;cytosol;cytosolic large ribosomal subunit;dendrite;dendritic filopodium;dendritic spine;extrinsic component of plasma membrane;filopodium tip;glial cell projection;growth cone;growth cone filopodium;…	Disease;Diseases of signal transduction;Oncogenic MAPK signaling;Signaling by BRAF and RAF fusions	3	3	3	3.9	3.9	3.9	74.222	0	4.8535	177700000	14	-2.98877	-1.79136	1.41981	P51116;P51114;Q06787	615
Q6P2Q9	Pre-mRNA-processing-splicing factor 8	PRPF8	+	+	-	2.26418	0.0128533	-0.816857	3.08176	0.00215686	-1.03645	1.37194	0.150547	-0.219593	24.7502	25.2176	25.2474	25.2251	24.2836	24.2483	24.2825	24.3586	24.1608	23.8708	24.1464	24.1166	K63-linked polyubiquitin modification-dependent protein binding;pre-mRNA intronic binding;protein binding;RNA binding;second spliceosomal transesterification activity;U1 snRNA binding;U2 snRNA binding;U5 snRNA binding;U6 snRNA binding	cellular response to lipopolysaccharide;cellular response to tumor necrosis factor;mRNA processing;mRNA splicing, via spliceosome;RNA splicing;RNA splicing, via transesterification reactions;spliceosomal tri-snRNP complex assembly	catalytic step 2 spliceosome;membrane;nuclear speck;nucleoplasm;nucleus;small nuclear ribonucleoprotein complex;spliceosomal complex;U2-type catalytic step 2 spliceosome;U2-type precatalytic spliceosome;U4/U6 x U5 tri-snRNP complex;U5 snRNP	Metabolism of RNA;mRNA Splicing;mRNA Splicing - Major Pathway;mRNA Splicing - Minor Pathway;Processing of Capped Intron-Containing Pre-mRNA	49	49	49	24.3	24.3	24.3	273.6	0	209.12	4585500000	233	-3.67351	-4.35192	-1.27591	Q6P2Q9	982
P05387	60S acidic ribosomal protein P2	RPLP2	+	+	-	1.82434	0.0129231	-1.38244	2.16704	0.00324324	-1.68515	NaN	1	0	23.9196	22.6406	22.4701	23.0186	21.4787	22.1402	21.173	21.7272	21.0426	21.6927	20.9212	21.6518	protein binding;structural constituent of ribosome	cytoplasmic translation;nuclear-transcribed mRNA catabolic process, nonsense-mediated decay;rRNA processing;SRP-dependent cotranslational protein targeting to membrane;translation;translational elongation;translational initiation;viral transcription	cytosol;cytosolic large ribosomal subunit;extracellular exosome;focal adhesion;intracellular;membrane;ribosome	Axon guidance;Cap-dependent Translation Initiation;Developmental Biology;Disease;Eukaryotic Translation Elongation;Eukaryotic Translation Initiation;Eukaryotic Translation Termination;Formation of a pool of free 40S subunits;GTP hydrolysis and joining of the 60S ribosomal subunit;Infectious disease;Influenza Infection;Influenza Life Cycle;Influenza Viral RNA Transcription and Replication;L13a-med…	2	2	2	17.4	17.4	17.4	11.665	0	6.5869	148100000	11	-2.8643	-3.50481	NaN	P05387	262
P54105	Methylosome subunit pICln	CLNS1A	+	-	+	1.92754	0.0140238	-0.950921	0.578458	0.397803	-0.298425	2.23247	0.00716216	0.652496	25.4617	24.5506	24.7939	24.6687	23.991	23.6465	24.0828	23.9509	24.3871	24.6093	24.8935	24.3913	protein binding;protein heterodimerization activity;RNA binding	cell volume homeostasis;chloride transport;spliceosomal snRNP assembly	cytoplasm;cytoskeleton;cytosol;methylosome;nucleoplasm;nucleus;pICln-Sm protein complex;plasma membrane	Metabolism of non-coding RNA;Metabolism of RNA;snRNP Assembly	4	4	4	29.1	29.1	29.1	26.215	0	36.637	686130000	34	-2.92884	-0.887392	2.58475	P54105	636
Q9UMS4	Pre-mRNA-processing factor 19	PRPF19	+	+	-	1.91708	0.0141149	-0.91088	2.07448	0.00457143	-0.999366	0.180844	0.714232	-0.0884867	26.9478	27.5816	27.6759	26.9191	26.6192	26.2527	26.0723	26.5368	26.525	25.8779	26.2934	26.4307	identical protein binding;protein binding;transferase activity;ubiquitin protein ligase activity;ubiquitin-protein transferase activity;ubiquitin-ubiquitin ligase activity	cellular protein localization;cellular response to DNA damage stimulus;DNA repair;double-strand break repair via nonhomologous end joining;generation of catalytic spliceosome for first transesterification step;inner cell mass cell proliferation;lipid biosynthetic process;mRNA processing;mRNA splicing, via spliceosome;negative regulation of neuron differentiation;positive regulation of astrocyte d…	catalytic step 2 spliceosome;cytoplasm;cytoskeleton;DNA replication factor A complex;lipid droplet;membrane;nuclear speck;nucleoplasm;nucleus;Prp19 complex;site of double-strand break;spindle;spliceosomal complex;U2-type catalytic step 1 spliceosome;U2-type catalytic step 2 spliceosome	DNA Repair;Dual incision in TC-NER;Formation of TC-NER Pre-Incision Complex;Gap-filling DNA repair synthesis and ligation in TC-NER;Metabolism of RNA;mRNA Splicing;mRNA Splicing - Major Pathway;Nucleotide Excision Repair;Processing of Capped Intron-Containing Pre-mRNA;Transcription-Coupled Nucleotide Excision Repair (TC-NER)	7	7	7	18.3	18.3	18.3	55.18	0	29.557	2169500000	39	-2.69371	-2.87884	-0.304273	Q9UMS4	1287
Q9H307	Pinin	PNN	+	+	-	1.64987	0.0141928	-1.81943	1.93901	0.00618182	-0.966551	0.82976	0.103839	0.852875	22.8471	23.2747	23.259	23.1246	20.6637	20.4993	21.7349	22.3297	22.4647	21.5626	22.4054	22.2065	DNA binding;protein binding;RNA binding;structural molecule activity	cell adhesion;mRNA processing;mRNA splicing, via spliceosome;regulation of transcription, DNA-templated;RNA splicing;transcription, DNA-templated	catalytic step 2 spliceosome;cell junction;cell-cell junction;desmosome;exon-exon junction complex;intermediate filament;membrane;nuclear speck;nucleus;plasma membrane;spliceosomal complex		3	3	3	5.4	5.4	5.4	81.627	0	9.7998	157490000	10	-3.31769	-2.93728	1.46122	Q9H307	1194
P68104;Q5VTE0	Elongation factor 1-alpha 1;Putative elongation factor 1-alpha-like 3	EEF1A1;EEF1A1P5	+	+	-	2.71888	0.0142532	0.548195	3.20036	0.004	0.504995	0.181248	0.790634	-0.0431995	28.6012	28.8338	28.8626	28.7601	29.3696	29.4775	29.0994	29.304	29.3972	29.255	29.2469	29.1785	calmodulin binding;GTP binding;GTPase activity;molecular_function;nucleotide binding;protein binding;protein kinase binding;RNA binding;translation elongation factor activity;tRNA binding	biological_process;cellular response to epidermal growth factor stimulus;neutrophil degranulation;protein methylation;regulation of chaperone-mediated autophagy;regulation of transcription, DNA-templated;transcription, DNA-templated;translation;translational elongation	cortical actin cytoskeleton;cytoplasm;cytoplasmic side of lysosomal membrane;cytosol;eukaryotic translation elongation factor 1 complex;extracellular exosome;extracellular region;extracellular space;ficolin-1-rich granule lumen;membrane;myelin sheath;nucleolus;nucleus;plasma membrane;ruffle membrane;secretory granule lumen	Cellular response to heat stress;Cellular responses to external stimuli;Cellular responses to stress;Eukaryotic Translation Elongation;HSF1 activation;Immune System;Innate Immune System;Metabolism of proteins;Neutrophil degranulation;Peptide chain elongation;Post-translational protein modification;Protein methylation;Translation	19	19	9	53.2	53.2	24.7	50.14	0	217.58	61024000000	241	2.75783	2.89541	-0.225144	P68104;Q5VTE0	750
Q9Y2W1	Thyroid hormone receptor-associated protein 3	THRAP3	+	+	-	2.06302	0.0142791	-0.758369	2.47377	0.00311688	-0.973178	1.23079	0.181097	-0.214809	25.2542	25.9426	25.5783	25.7681	24.7838	24.9911	24.75	24.9849	24.8311	24.6893	24.6123	24.5177	ATP binding;core promoter sequence-specific DNA binding;ligand-dependent nuclear receptor transcription coactivator activity;nucleotide binding;phosphoprotein binding;protein binding;RNA binding;RNA polymerase II transcription cofactor activity;signaling receptor activity;thyroid hormone receptor binding;transcription coactivator activity;transcription cofactor activity;vitamin D receptor binding	androgen receptor signaling pathway;circadian rhythm;intracellular steroid hormone receptor signaling pathway;mRNA processing;mRNA stabilization;nuclear-transcribed mRNA catabolic process;positive regulation of circadian rhythm;positive regulation of mRNA splicing, via spliceosome;positive regulation of transcription by RNA polymerase II;positive regulation of transcription, DNA-templated;regulat…	exon-exon junction complex;extracellular exosome;mediator complex;nuclear speck;nucleoplasm;nucleus	Developmental Biology;Metabolism;Metabolism of lipids;PPARA activates gene expression;Regulation of lipid metabolism by Peroxisome proliferator-activated receptor alpha (PPARalpha);Transcriptional regulation of white adipocyte differentiation	27	27	26	26.6	26.6	26.6	108.66	0	110.42	4154800000	166	-2.90852	-3.72072	-1.1174	Q9Y2W1	1313
P18206	Vinculin	VCL	+	-	+	1.72268	0.0143659	-1.54424	0.124313	0.801585	0.13733	1.93642	0.00430189	1.68157	24.0201	22.7657	22.6389	23.0001	22.4092	21.0522	20.8634	21.923	23.2433	22.6508	23.1282	23.9517	actin binding;alpha-catenin binding;beta-catenin binding;cadherin binding;dystroglycan binding;protein binding;structural molecule activity;ubiquitin protein ligase binding	adherens junction assembly;apical junction assembly;axon extension;cell adhesion;cell-matrix adhesion;epithelial cell-cell adhesion;lamellipodium assembly;morphogenesis of an epithelium;muscle contraction;negative regulation of cell migration;neutrophil degranulation;platelet aggregation;platelet degranulation;protein localization to cell surface;regulation of cell migration	actin cytoskeleton;adherens junction;brush border;cell;cell junction;cell-cell adherens junction;cell-cell junction;cell-substrate junction;costamere;cytoplasm;cytoskeleton;cytosol;extracellular exosome;extracellular region;extracellular vesicle;fascia adherens;ficolin-1-rich granule lumen;focal adhesion;inner dense plaque of desmosome;membrane;membrane raft;outer dense plaque of desmosome;plasma…	Disease;Diseases of signal transduction;Hemostasis;Immune System;Innate Immune System;MAP2K and MAPK activation;MAPK family signaling cascades;MAPK1/MAPK3 signaling;Muscle contraction;Neutrophil degranulation;Oncogenic MAPK signaling;Paradoxical activation of RAF signaling by kinase inactive BRAF;Platelet activation, signaling and aggregation;Platelet degranulation;RAF/MAP kinase cascade;Response…	6	6	6	7.8	7.8	7.8	123.8	0	20.943	222750000	12	-2.65768	0.267687	3.04101	P18206	387
P31948	Stress-induced-phosphoprotein 1	STIP1	+	-	-	2.54757	0.0144471	-0.536672	2.14045	0.147566	-0.220724	1.75544	0.0626768	0.315948	25.7151	25.8491	25.8527	25.7672	25.1953	25.1424	25.214	25.4857	25.6502	25.6471	25.4959	25.508	Hsp90 protein binding;protein binding;RNA binding		chaperone complex;cytoplasm;cytosol;Golgi apparatus;myelin sheath;nucleus;protein-containing complex	Cellular responses to external stimuli;Cellular responses to stress;HSP90 chaperone cycle for steroid hormone receptors (SHR)	24	24	24	42.5	42.5	42.5	62.639	0	140	6811400000	191	-2.91813	-1.43299	1.68159	P31948	494
P15170;Q8IYD1	Eukaryotic peptide chain release factor GTP-binding subunit ERF3A;Eukaryotic peptide chain release factor GTP-binding subunit ERF3B	GSPT1;GSPT2	+	-	+	2.24527	0.0145432	-0.711198	0.83331	0.317384	-0.26977	1.94984	0.0222344	0.441428	24.3276	24.6651	24.9522	24.7618	23.884	24.1073	24.0953	23.7754	24.3648	24.5298	24.1691	24.564	GTP binding;GTPase activity;nucleotide binding;protein binding;RNA binding;translation release factor activity	cell cycle;cytoplasmic translational termination;G1/S transition of mitotic cell cycle;nuclear-transcribed mRNA catabolic process, nonsense-mediated decay;protein methylation;translation;translational termination	cytoplasm;cytosol;intracellular;translation release factor complex	Axon guidance;Developmental Biology;Eukaryotic Translation Termination;Metabolism of proteins;Metabolism of RNA;Nonsense Mediated Decay (NMD) enhanced by the Exon Junction Complex (EJC);Nonsense Mediated Decay (NMD) independent of the Exon Junction Complex (EJC);Nonsense-Mediated Decay (NMD);Regulation of expression of SLITs and ROBOs;Signaling by ROBO receptors;Translation	11	11	11	26.5	26.5	26.5	55.755	0	44.696	1276000000	51	-2.79901	-1.04167	1.99071	P15170;Q8IYD1	364
P83731	60S ribosomal protein L24	RPL24	+	+	+	1.8241	0.014725	1.28277	4.05961	0	2.57708	1.84373	0.00515942	1.2943	21.2454	21.0889	20.5497	21.1568	22.9234	22.2624	22.4873	21.4989	23.6388	23.0419	23.6325	24.0361	cadherin binding;protein binding;RNA binding;structural constituent of ribosome	assembly of large subunit precursor of preribosome;cytoplasmic translation;nuclear-transcribed mRNA catabolic process, nonsense-mediated decay;ribosomal large subunit assembly;rRNA processing;SRP-dependent cotranslational protein targeting to membrane;translation;translational initiation;viral transcription	cytoplasm;cytosol;cytosolic large ribosomal subunit;endoplasmic reticulum;extracellular exosome;membrane;polysomal ribosome;ribosome	Axon guidance;Cap-dependent Translation Initiation;Developmental Biology;Disease;Eukaryotic Translation Elongation;Eukaryotic Translation Initiation;Eukaryotic Translation Termination;Formation of a pool of free 40S subunits;GTP hydrolysis and joining of the 60S ribosomal subunit;Infectious disease;Influenza Infection;Influenza Life Cycle;Influenza Viral RNA Transcription and Replication;L13a-med…	4	4	4	23.6	23.6	23.6	17.779	0	10.5	207010000	11	2.9364	7.19912	2.80317	P83731	770
Q15029	116 kDa U5 small nuclear ribonucleoprotein component	EFTUD2	+	+	-	2.01577	0.0165682	-0.767134	2.01641	0.00636842	-0.793037	0.111455	0.865223	-0.0259032	24.216	24.5384	24.9125	24.7847	23.9764	23.9363	23.7713	23.699	23.9278	23.7339	23.7166	23.9012	GTP binding;GTPase activity;nucleotide binding;protein binding;RNA binding	cellular response to drug;mRNA processing;mRNA splicing, via spliceosome;response to cocaine;RNA splicing	Cajal body;catalytic step 2 spliceosome;cytosol;membrane;nuclear speck;nucleoplasm;nucleus;spliceosomal complex;U2-type catalytic step 2 spliceosome;U4/U6 x U5 tri-snRNP complex	Metabolism of RNA;mRNA Splicing;mRNA Splicing - Major Pathway;mRNA Splicing - Minor Pathway;Processing of Capped Intron-Containing Pre-mRNA	25	24	24	31.4	30.3	30.3	109.43	0	110.4	2643900000	141	-2.87314	-3.01587	-0.139294	Q15029	910
Q9NR30	Nucleolar RNA helicase 2	DDX21	+	-	+	1.78209	0.0171087	-0.962158	0.129463	0.800907	0.117959	1.58226	0.00964444	1.08012	23.3213	22.9169	22.4564	22.6842	21.9841	22.4687	21.5272	21.5502	23.3546	22.1543	22.9676	23.3741	7SK snRNA binding;ATP binding;ATP-dependent RNA helicase activity;double-stranded RNA binding;helicase activity;hydrolase activity;miRNA binding;nucleic acid binding;nucleotide binding;protein binding;RNA binding;rRNA binding;snoRNA binding	osteoblast differentiation;positive regulation of gene expression, epigenetic;response to exogenous dsRNA;response to virus;RNA secondary structure unwinding;rRNA processing;transcription by RNA polymerase II;transcription, DNA-templated	cytoplasm;membrane;nucleolus;nucleoplasm;nucleus;plasma membrane	B-WICH complex positively regulates rRNA expression;Epigenetic regulation of gene expression;Gene expression (Transcription);Major pathway of rRNA processing in the nucleolus and cytosol;Metabolism of RNA;Positive epigenetic regulation of rRNA expression;rRNA processing;rRNA processing in the nucleus and cytosol	10	10	10	13.9	13.9	13.9	87.343	0	27.541	301770000	26	-2.47593	0.268233	2.34109	Q9NR30;Q9BQ39	1220
Q9NQX3	Gephyrin;Molybdopterin adenylyltransferase;Molybdopterin molybdenumtransferase	GPHN	+	+	-	1.77962	0.0171236	-1.01751	1.64971	0.0111538	-1.05497	NaN	1	0	21.9581	22.4788	22.3084	22.3209	21.5742	20.6008	21.1726	21.6487	21.8568	20.8437	21.446	20.6999	ATP binding;catalytic activity;metal ion binding;molybdopterin adenylyltransferase activity;molybdopterin cofactor binding;molybdopterin molybdotransferase activity;nitrate reductase activity;nucleotide binding;protein binding;transferase activity	gamma-aminobutyric acid receptor clustering;glycine receptor clustering;metabolic process;molybdenum incorporation into molybdenum-molybdopterin complex;molybdopterin cofactor biosynthetic process;Mo-molybdopterin cofactor biosynthetic process;oxidation-reduction process;response to metal ion	cell junction;cell projection;cytoplasm;cytoskeleton;dendrite;membrane;plasma membrane;postsynaptic membrane;synapse	Metabolism;Metabolism of vitamins and cofactors;Metabolism of water-soluble vitamins and cofactors;Molybdenum cofactor biosynthesis	3	3	3	6.4	6.4	6.4	79.748	0	11.567	52840000	4	-2.79528	-2.70091	NaN	Q9NQX3	1217
O00487	26S proteasome non-ATPase regulatory subunit 14	PSMD14	+	-	+	1.5353	0.0172967	-1.72439	1.0822	0.154397	-0.422221	1.23926	0.0217302	1.30217	23.3363	23.3148	23.7191	23.327	20.3748	21.9414	22.4309	22.0526	23.2454	22.5084	23.1315	23.123	endopeptidase activator activity;hydrolase activity;Lys63-specific deubiquitinase activity;metal ion binding;metallopeptidase activity;peptidase activity;proteasome binding;protein binding;thiol-dependent ubiquitinyl hydrolase activity	anaphase-promoting complex-dependent catabolic process;antigen processing and presentation of exogenous peptide antigen via MHC class I, TAP-dependent;cellular response to DNA damage stimulus;DNA repair;double-strand break repair via homologous recombination;double-strand break repair via nonhomologous end joining;Fc-epsilon receptor signaling pathway;interleukin-1-mediated signaling pathway;MAPK…	cytosol;cytosolic proteasome complex;extracellular region;ficolin-1-rich granule lumen;nucleoplasm;nucleus;proteasome accessory complex;proteasome complex;proteasome regulatory particle, lid subcomplex;secretory granule lumen	ABC transporter disorders;ABC-family proteins mediated transport;Activation of APC/C and APC/C:Cdc20 mediated degradation of mitotic proteins;Activation of NF-kappaB in B cells;Adaptive Immune System;Antigen processing: Ubiquitination & Proteasome degradation;Antigen processing-Cross presentation;APC/C:Cdc20 mediated degradation of mitotic proteins;APC/C:Cdc20 mediated degradation of Securin;APC/…	2	2	2	6.5	6.5	6.5	34.577	0	4.8381	241890000	17	-3.05483	-1.43741	2.23104	O00487	100
P12273	Prolactin-inducible protein	PIP	+	-	+	1.43206	0.0174889	3.26546	NaN	1	0	1.39124	0.00684706	-2.96307	21.2657	21.1609	21.3733	20.7465	25.7464	25.3939	24.7702	21.6978	21.8637	20.9729	20.4593	22.46	actin binding;aspartic-type endopeptidase activity;IgG binding;protein binding;protein dimerization activity	detection of chemical stimulus involved in sensory perception of bitter taste;negative regulation of T cell apoptotic process;positive regulation of gene expression;proteolysis;retina homeostasis;transmembrane transport	extracellular exosome;extracellular region;extracellular space;nucleus	Miscellaneous transport and binding events;Transport of small molecules	5	5	5	32.9	32.9	32.9	16.572	0	13.891	432600000	15	3.1585	NaN	-2.63079	P12273	335
P38919	Eukaryotic initiation factor 4A-III;Eukaryotic initiation factor 4A-III, N-terminally processed	EIF4A3	+	-	-	2.74795	0.018043	-0.448933	0.310314	0.696593	-0.0951495	1.3916	0.0797235	0.353783	24.5671	24.3313	24.3799	24.2749	24.0401	23.9946	23.9276	23.7953	24.4702	24.0625	24.1469	24.4931	ATP binding;ATP-dependent RNA helicase activity;helicase activity;hydrolase activity;mRNA binding;nucleic acid binding;nucleotide binding;poly(A) binding;protein binding;ribonucleoprotein complex binding;RNA binding;RNA stem-loop binding;selenocysteine insertion sequence binding	associative learning;cellular response to brain-derived neurotrophic factor stimulus;cellular response to selenite ion;embryonic cranial skeleton morphogenesis;exploration behavior;mRNA 3'-end processing;mRNA export from nucleus;mRNA processing;mRNA splicing, via spliceosome;mRNA transport;negative regulation of excitatory postsynaptic potential;negative regulation of gene expression;negative reg…	catalytic step 2 spliceosome;cytoplasm;cytosol;dendrite;exon-exon junction complex;membrane;neuronal cell body;nuclear speck;nucleolus;nucleoplasm;nucleus;spliceosomal complex	Antiviral mechanism by IFN-stimulated genes;Axon guidance;Cleavage of Growing Transcript in the Termination Region;Cytokine Signaling in Immune system;Deadenylation of mRNA;Deadenylation-dependent mRNA decay;Developmental Biology;Gene expression (Transcription);Immune System;Interferon Signaling;ISG15 antiviral mechanism;Metabolism of RNA;mRNA 3'-end processing;mRNA Splicing;mRNA Splicing - Major…	14	11	11	32.6	27	27	46.871	0	29.14	1327600000	52	-2.45602	-0.418857	1.5903	P38919	532
P09972	Fructose-bisphosphate aldolase C	ALDOC	+	-	-	1.53537	0.019234	-1.56556	0.2943	0.563532	-0.507214	0.62333	0.159629	1.05834	23.9742	23.5453	23.296	24.009	21.0485	21.8447	22.8979	22.7711	23.957	21.2193	23.6341	23.9852	catalytic activity;cytoskeletal protein binding;fructose-bisphosphate aldolase activity;lyase activity;protein binding	canonical glycolysis;epithelial cell differentiation;fructose 1,6-bisphosphate metabolic process;fructose metabolic process;gluconeogenesis;glycolytic process;neutrophil degranulation	cytoskeleton;cytosol;extracellular exosome;extracellular region;ficolin-1-rich granule lumen;secretory granule lumen;tertiary granule lumen	Gluconeogenesis;Glucose metabolism;Glycolysis;Immune System;Innate Immune System;Metabolism;Metabolism of carbohydrates;Neutrophil degranulation	3	1	1	10.2	6.3	6.3	39.455	0	39.166	278910000	19	-2.76461	-0.644728	1.18471	P09972	311
P01834	Ig kappa chain C region	IGKC	+	-	+	1.415	0.0201053	2.63656	NaN	1	0	1.4215	0.00709756	-2.69205	22.2049	21.2299	20.9257	21.5261	24.8773	22.2534	23.4462	25.856	20.8754	21.4207	21.4176	21.951	antigen binding;immunoglobulin receptor binding;protein binding;serine-type endopeptidase activity	adaptive immune response;B cell receptor signaling pathway;complement activation;complement activation, classical pathway;defense response to bacterium;Fc-epsilon receptor signaling pathway;Fc-gamma receptor signaling pathway involved in phagocytosis;immune response;immune system process;innate immune response;leukocyte migration;phagocytosis, engulfment;phagocytosis, recognition;positive regulat…	blood microparticle;external side of plasma membrane;extracellular exosome;extracellular region;extracellular space;immunoglobulin complex, circulating;membrane;plasma membrane	Adaptive Immune System;Antigen activates B Cell Receptor (BCR) leading to generation of second messengers;Binding and Uptake of Ligands by Scavenger Receptors;CD22 mediated BCR regulation;Cell surface interactions at the vascular wall;Classical antibody-mediated complement activation;Complement cascade;Creation of C4 and C2 activators;Fc epsilon receptor (FCERI) signaling;FCERI mediated Ca+2 mobi…	1	1	1	18.7	18.7	18.7	11.765	0	36.059	278580000	7	2.8116	NaN	-2.92063	P01834	233
Q92945	Far upstream element-binding protein 2	KHSRP	+	-	+	2.83068	0.0213608	-0.405716	2.34052	0.237586	0.156655	2.90183	0.0037377	0.562371	25.4396	25.5234	25.4987	25.5558	24.9783	25.0757	25.1164	25.2242	25.6598	25.6375	25.6815	25.6653	DNA binding;mRNA 3'-UTR AU-rich region binding;mRNA binding;nucleic acid binding;protein binding;RNA binding	3'-UTR-mediated mRNA destabilization;cellular response to cytokine stimulus;miRNA metabolic process;mRNA catabolic process;mRNA processing;mRNA transport;negative regulation of low-density lipoprotein particle clearance;negative regulation of nitric oxide biosynthetic process;positive regulation of mRNA catabolic process;regulation of miRNA metabolic process;regulation of mRNA stability;regulatio…	cytoplasm;cytoplasmic stress granule;cytosol;exosome (RNase complex);membrane;nucleoplasm;nucleus	ATF4 activates genes;KSRP (KHSRP) binds and destabilizes mRNA;Metabolism of proteins;Metabolism of RNA;PERK regulates gene expression;Regulation of mRNA stability by proteins that bind AU-rich elements;Unfolded Protein Response (UPR)	19	19	17	32.1	32.1	29	73.114	0	154.99	5185000000	160	-2.59216	1.24163	3.70663	Q92945	1101
Q01081;P0DN76	Splicing factor U2AF 35 kDa subunit	U2AF1	+	+	-	1.46278	0.0215833	1.78221	5.15701	0	2.32905	0.446545	0.318621	0.546841	21.043	21.1521	21.2346	21.5898	23.4206	23.7836	23.3863	21.5579	23.8614	23.5781	23.4551	23.4411	metal ion binding;nucleic acid binding;pre-mRNA 3'-splice site binding;protein binding;RNA binding;RS domain binding	mRNA 3'-end processing;mRNA export from nucleus;mRNA processing;mRNA splicing, via spliceosome;RNA export from nucleus;RNA splicing;termination of RNA polymerase II transcription	Cajal body;catalytic step 2 spliceosome;nuclear speck;nucleoplasm;nucleus;spliceosomal complex;U2AF	Cleavage of Growing Transcript in the Termination Region;Gene expression (Transcription);Metabolism of RNA;mRNA 3'-end processing;mRNA Splicing;mRNA Splicing - Major Pathway;Processing of Capped Intron-Containing Pre-mRNA;RNA Polymerase II Transcription;RNA Polymerase II Transcription Termination;Transport of Mature mRNA derived from an Intron-Containing Transcript;Transport of Mature Transcript …	3	3	3	16.2	16.2	16.2	27.872	0	30.548	273650000	20	2.89806	9.19447	0.895621	Q01081;P0DN76	314
Q9UMZ2	Synergin gamma	SYNRG	+	-	-	1.87456	0.02294	-0.698823	1.33257	0.0976221	-0.469715	1.16433	0.177306	0.229108	23.1673	23.8723	23.3609	23.3203	22.7013	22.8215	22.5598	22.8429	23.1515	22.9692	22.9574	22.7638	protein binding	endocytosis;intracellular protein transport;protein transport	AP-1 adaptor complex;cytoplasm;Golgi apparatus;membrane		14	14	14	11.3	11.3	11.3	140.65	0	52.627	732470000	57	-2.62302	-1.72426	1.13124	Q9UMZ2	1288
Q15459	Splicing factor 3A subunit 1	SF3A1	+	+	-	2.18135	0.0231717	-0.538159	2.45075	0.00642478	-0.581415	0.199246	0.781048	-0.0432558	24.4929	24.9558	24.7734	24.7806	24.105	24.294	24.226	24.2251	24.2721	23.9616	24.2835	24.1599	protein binding;RNA binding	mRNA 3'-splice site recognition;mRNA processing;mRNA splicing, via spliceosome;regulation of alternative mRNA splicing, via spliceosome;RNA processing;RNA splicing	catalytic step 2 spliceosome;nuclear speck;nucleoplasm;nucleus;spliceosomal complex;U2 snRNP;U2-type prespliceosome;U2-type spliceosomal complex	Metabolism of RNA;mRNA Splicing;mRNA Splicing - Major Pathway;Processing of Capped Intron-Containing Pre-mRNA	22	22	22	29.1	29.1	29.1	88.885	0	101.52	2550100000	123	-2.64477	-2.62625	-0.234627	Q15459	925
P55084	Trifunctional enzyme subunit beta, mitochondrial;3-ketoacyl-CoA thiolase	HADHB	+	+	-	1.73947	0.0234082	0.870447	2.38528	0.00338028	1.25839	0.853656	0.152994	0.387945	21.4097	22.0316	21.1675	21.6972	22.6522	22.6759	22.5985	21.8612	22.9915	22.6905	22.8486	22.809	3-hydroxyacyl-CoA dehydrogenase activity;acetyl-CoA C-acyltransferase activity;catalytic activity;enoyl-CoA hydratase activity;long-chain-3-hydroxyacyl-CoA dehydrogenase activity;protein binding;RNA binding;transferase activity;transferase activity, transferring acyl groups;transferase activity, transferring acyl groups other than amino-acyl groups	cardiolipin acyl-chain remodeling;fatty acid beta-oxidation;fatty acid metabolic process;lipid metabolic process;metabolic process	endoplasmic reticulum;membrane;mitochondrial envelope;mitochondrial inner membrane;mitochondrial nucleoid;mitochondrial outer membrane;mitochondrion	Acyl chain remodeling of CL;Beta oxidation of decanoyl-CoA to octanoyl-CoA-CoA;Beta oxidation of hexanoyl-CoA to butanoyl-CoA;Beta oxidation of lauroyl-CoA to decanoyl-CoA-CoA;Beta oxidation of myristoyl-CoA to lauroyl-CoA;Beta oxidation of octanoyl-CoA to hexanoyl-CoA;Beta oxidation of palmitoyl-CoA to myristoyl-CoA;Fatty acid metabolism;Glycerophospholipid biosynthesis;Metabolism;Metabolism of …	4	4	4	8.9	8.9	8.9	51.294	0	9.7929	152560000	14	2.35006	4.24511	1.2698	P55084	647
Q99459	Cell division cycle 5-like protein	CDC5L	+	+	-	1.56807	0.0235882	-1.11822	3.02297	0.0015122	-1.949	NaN	1	0	22.8226	23.1879	22.881	23.2654	22.279	21.0255	22.1541	22.2255	21.5686	20.9359	20.5505	21.306	DNA binding;protein binding;RNA binding;RNA polymerase II regulatory region sequence-specific DNA binding;RNA polymerase II transcription factor activity, sequence-specific DNA binding;sequence-specific DNA binding;transcription factor activity, RNA polymerase II transcription factor recruiting;transcription regulatory region DNA binding;transcriptional activator activity, RNA polymerase II trans…	cell cycle;cell differentiation;cellular response to DNA damage stimulus;cellular response to fibroblast growth factor stimulus;cellular response to interleukin-2;cellular response to nerve growth factor stimulus;cellular response to prolactin;cellular response to wortmannin;DNA repair;mitotic cell cycle;mRNA processing;mRNA splicing, via spliceosome;positive regulation of transcription by RNA po…	catalytic step 2 spliceosome;cytoplasm;DNA replication factor A complex;membrane;nuclear speck;nucleoplasm;nucleus;perinuclear region of cytoplasm;protein-DNA complex;Prp19 complex;spliceosomal complex;U2-type catalytic step 2 spliceosome	Metabolism of RNA;mRNA Splicing;mRNA Splicing - Major Pathway;Processing of Capped Intron-Containing Pre-mRNA	6	6	6	9.4	9.4	9.4	92.25	0	16.033	169650000	12	-2.66778	-5.60684	NaN	Q99459	1140
P49411	Elongation factor Tu, mitochondrial	TUFM	+	-	-	2.03563	0.0238218	-0.600889	0.280102	0.624429	-0.230715	0.472165	0.330451	0.370174	23.2174	22.9701	22.8211	22.9057	22.5263	22.519	22.0082	22.4574	22.9578	21.8237	22.9662	23.2438	GTP binding;GTPase activity;nucleotide binding;protein binding;RNA binding;translation elongation factor activity	response to ethanol;translation;translational elongation	extracellular exosome;intracellular;membrane;mitochondrial nucleoid;mitochondrion;myelin sheath	Metabolism of proteins;Mitochondrial translation;Mitochondrial translation elongation;Translation	7	7	7	19.2	19.2	19.2	49.541	0	27.489	338970000	33	-2.39787	-0.540994	0.843793	P49411	596
Q8IUD2	ELKS/Rab6-interacting/CAST family member 1	ERC1	+	-	+	1.56701	0.0244545	0.928146	0.10902	0.830172	0.0923676	1.68889	0.00943478	-0.835779	23.2522	23.9847	24.2844	24.2562	24.9989	24.7269	24.8273	24.937	24.4457	23.6619	24.3127	23.7266	cadherin binding;leucine zipper domain binding;PDZ domain binding;protein binding;Rab GTPase binding	I-kappaB phosphorylation;multicellular organism development;negative regulation of apoptotic process;positive regulation of NF-kappaB transcription factor activity;protein transport;regulation of transcription, DNA-templated;retrograde transport, endosome to Golgi	cytoplasm;Golgi apparatus;Golgi membrane;IkappaB kinase complex;membrane;presynaptic active zone;presynaptic membrane;synapse		22	22	20	20.5	20.5	18.6	128.08	0	64.602	1224100000	53	2.66851	0.223791	-2.70602	Q8IUD2	1019
Q92620	Pre-mRNA-splicing factor ATP-dependent RNA helicase PRP16	DHX38	+	+	-	1.94204	0.024466	-0.621156	1.96515	0.0198156	-0.560612	0.313131	0.687623	0.0605445	23.54	24.1165	23.8684	23.7431	23.1437	23.232	23.1423	23.2654	23.391	23.3305	23.2472	23.057	ATP binding;ATP-dependent RNA helicase activity;helicase activity;hydrolase activity;nucleic acid binding;nucleotide binding;protein binding;RNA binding	mRNA 3'-end processing;mRNA export from nucleus;mRNA processing;mRNA splicing, via spliceosome;RNA export from nucleus;RNA splicing;termination of RNA polymerase II transcription	catalytic step 2 spliceosome;cytoplasm;membrane;nucleoplasm;nucleus;spliceosomal complex	Cleavage of Growing Transcript in the Termination Region;Gene expression (Transcription);Metabolism of RNA;mRNA 3'-end processing;mRNA Splicing;mRNA Splicing - Major Pathway;Processing of Capped Intron-Containing Pre-mRNA;RNA Polymerase II Transcription;RNA Polymerase II Transcription Termination;Transport of Mature mRNA derived from an Intron-Containing Transcript;Transport of Mature Transcript …	15	15	15	13.9	13.9	13.9	140.5	0	72.605	870060000	67	-2.76586	-2.32794	0.337944	Q92620	1090
Q9C0C9	E2/E3 hybrid ubiquitin-protein ligase UBE2O	UBE2O	+	+	-	1.78441	0.0246789	-0.696362	2.95978	0.002	-1.06183	NaN	1	0	22.2552	22.9237	22.6274	22.5786	22.1799	21.7193	21.5453	22.1549	21.2155	21.6022	21.5923	21.7276	ATP binding;nucleotide binding;protein binding;RNA binding;transferase activity;ubiquitin conjugating enzyme activity;ubiquitin protein ligase activity;ubiquitin protein ligase binding;ubiquitin-protein transferase activity	positive regulation of BMP signaling pathway;protein K63-linked ubiquitination;protein monoubiquitination;protein ubiquitination;retrograde transport, endosome to Golgi	cytoplasm;cytosol;nuclear body;nucleus	Adaptive Immune System;Antigen processing: Ubiquitination & Proteasome degradation;Class I MHC mediated antigen processing & presentation;Immune System	4	4	4	3.6	3.6	3.6	141.29	0	9.3098	119740000	12	-2.2501	-3.84685	NaN	Q9C0C9	1183
Q92804	TATA-binding protein-associated factor 2N	TAF15	+	-	-	1.42593	0.0247925	-1.52342	0.471433	0.383881	-0.710876	0.56586	0.209694	0.812543	23.2809	23.9607	24.0978	22.2786	20.7377	22.0203	22.2728	22.4936	24.1337	21.5349	22.5373	22.5687	DNA binding;metal ion binding;nucleic acid binding;protein binding;RNA binding	positive regulation of transcription, DNA-templated;regulation of signal transduction by p53 class mediator;regulation of transcription, DNA-templated;transcription by RNA polymerase II;transcription elongation from RNA polymerase II promoter;transcription initiation from RNA polymerase II promoter	cytoplasm;nucleolus;nucleoplasm;nucleus	Disease;Gene expression (Transcription);Generic Transcription Pathway;HIV Infection;HIV Life Cycle;HIV Transcription Initiation;Infectious disease;Late Phase of HIV Life Cycle;Regulation of TP53 Activity;Regulation of TP53 Activity through Phosphorylation;RNA Polymerase II HIV Promoter Escape;RNA Polymerase II Pre-transcription Events;RNA Polymerase II Promoter Escape;RNA Polymerase II Transcript…	5	3	3	12.8	9	9	61.829	0	7.3462	268700000	11	-2.26649	-0.912782	1.0617	Q92804	1096
Q9UNE7	E3 ubiquitin-protein ligase CHIP	STUB1	+	-	+	1.93242	0.0248108	-0.570622	0.370221	0.616712	-0.14011	1.69036	0.0361818	0.430513	23.8082	23.3426	23.8516	23.8621	23.2707	22.9955	23.0055	23.3104	23.8635	23.3628	23.4947	23.583	chaperone binding;enzyme binding;G-protein coupled receptor binding;heat shock protein binding;Hsp70 protein binding;Hsp90 protein binding;kinase binding;misfolded protein binding;protein binding;protein binding, bridging;protein homodimerization activity;SMAD binding;TPR domain binding;transferase activity;ubiquitin protein ligase activity;ubiquitin protein ligase binding;ubiquitin-protein trans…	cellular response to DNA damage stimulus;cellular response to heat;cellular response to hypoxia;cellular response to misfolded protein;DNA repair;endoplasmic reticulum unfolded protein response;ERBB2 signaling pathway;negative regulation of protein binding;negative regulation of transforming growth factor beta receptor signaling pathway;positive regulation of chaperone-mediated protein complex as…	chaperone complex;cytoplasm;cytosol;endoplasmic reticulum;nuclear inclusion body;nucleoplasm;nucleus;ubiquitin conjugating enzyme complex;ubiquitin ligase complex;Z disc	Adaptive Immune System;Antigen processing: Ubiquitination & Proteasome degradation;Class I MHC mediated antigen processing & presentation;Downregulation of ERBB2 signaling;Downregulation of TGF-beta receptor signaling;Gene expression (Transcription);Generic Transcription Pathway;Immune System;Intracellular signaling by second messengers;PIP3 activates AKT signaling;PTEN Regulation;Regulation of P…	6	6	6	18.8	18.8	18.8	34.856	0	13.974	511860000	32	-2.27583	-0.530866	1.82943	Q9UNE7	1290
O14579	Coatomer subunit epsilon	COPE	+	-	-	2.70066	0.0249074	-0.395444	2.39669	0.051679	-0.342416	0.375919	0.687664	0.0530281	23.7994	23.9084	24.0192	23.7626	23.405	23.5959	23.4646	23.4423	23.5739	23.4359	23.6339	23.4762	protein binding;structural molecule activity	ER to Golgi vesicle-mediated transport;intra-Golgi vesicle-mediated transport;protein transport;retrograde vesicle-mediated transport, Golgi to ER;vesicle-mediated transport	COPI vesicle coat;COPI-coated vesicle membrane;cytoplasm;cytoplasmic vesicle;cytosol;endoplasmic reticulum membrane;Golgi apparatus;Golgi membrane;membrane;nucleoplasm;transport vesicle	Asparagine N-linked glycosylation;COPI-dependent Golgi-to-ER retrograde traffic;COPI-mediated anterograde transport;ER to Golgi Anterograde Transport;Golgi-to-ER retrograde transport;Intra-Golgi and retrograde Golgi-to-ER traffic;Membrane Trafficking;Metabolism of proteins;Post-translational protein modification;Transport to the Golgi and subsequent modification;Vesicle-mediated transport	5	5	5	21.8	21.8	21.8	34.482	0	20.721	415080000	30	-2.30914	-1.97442	0.328658	O14579	107
Q9Y266	Nuclear migration protein nudC	NUDC	+	-	+	2.59883	0.0250286	-0.418074	0.13811	0.834151	0.0521908	1.54599	0.0380252	0.470265	25.6346	25.6134	25.5332	25.4308	24.9729	25.1332	25.1462	25.2876	25.7338	25.2299	25.6329	25.8243	cadherin binding;protein binding;unfolded protein binding	cell cycle;cell division;cell proliferation;multicellular organism development;protein folding;sister chromatid cohesion	cytoplasm;cytoskeleton;cytosol;microtubule;nucleoplasm;nucleus	Amplification of signal from unattached kinetochores via a MAD2 inhibitory signal;Amplification of signal from the kinetochores;Cell Cycle;Cell Cycle Checkpoints;Cell Cycle, Mitotic;M Phase;Mitotic Anaphase;Mitotic Metaphase and Anaphase;Mitotic Prometaphase;Mitotic Spindle Checkpoint;Mitotic Telophase/Cytokinesis;Resolution of Sister Chromatid Cohesion;RHO GTPase Effectors;RHO GTPases Activate F…	13	13	13	42	42	42	38.242	0	67.237	3882200000	119	-2.33274	0.218399	1.91162	Q9Y266	1306
P35637	RNA-binding protein FUS	FUS	+	-	-	1.76344	0.0251402	-0.729904	0.866113	0.217307	-0.419404	0.729028	0.230145	0.3105	26.9344	27.7705	27.2417	27.4651	26.804	26.5177	26.3392	26.8312	27.3359	27.0703	26.7415	26.5865	DNA binding;estrogen receptor binding;identical protein binding;metal ion binding;nucleic acid binding;protein binding;RNA binding;thyroid hormone receptor binding;transcription coactivator activity	cellular response to calcium ion;mRNA splicing, via spliceosome;regulation of transcription, DNA-templated	cytoplasm;dendrite;dendritic spine;dendritic spine head;neuronal cell body;nucleoplasm;nucleus;perikaryon;perinuclear region of cytoplasm;polysome	Metabolism of RNA;mRNA Splicing;mRNA Splicing - Major Pathway;Processing of Capped Intron-Containing Pre-mRNA	6	6	4	14.8	14.8	10.5	53.425	0	85.402	6079900000	59	-2.33508	-1.22043	1.01711	P35637	517
Q9UK59	Lariat debranching enzyme	DBR1	+	-	+	1.43115	0.0252692	1.55922	1.07052	0.0801313	-1.11077	4.11226	0	-2.66999	22.1565	23.3406	21.2068	21.7865	23.5195	23.9815	23.6919	23.5343	20.6184	20.8063	21.4473	21.1754	hydrolase activity;hydrolase activity, acting on ester bonds;metal ion binding;RNA binding;RNA lariat debranching enzyme activity	mRNA processing;mRNA splicing, via spliceosome;RNA phosphodiester bond hydrolysis, endonucleolytic;RNA splicing, via transesterification reactions	nucleoplasm;nucleus		5	5	5	12.5	12.5	12.5	61.554	0	25.315	246790000	11	2.76871	-1.89131	-8.49312	Q9UK59	1276
Q8IW41	MAP kinase-activated protein kinase 5	MAPKAPK5	+	-	+	1.28591	0.0263894	2.1389	0.865658	0.116059	1.39173	2.79852	0.00456	-0.747169	22.788	21.073	23.2876	20.378	23.9665	23.8633	23.9383	24.314	23.4951	23.3097	23.2438	23.0449	ATP binding;calcium-dependent protein serine/threonine kinase activity;calmodulin binding;calmodulin-dependent protein kinase activity;kinase activity;MAP kinase kinase activity;mitogen-activated protein kinase binding;nucleotide binding;p53 binding;protein binding;protein kinase activity;protein serine/threonine kinase activity;transferase activity	activation of MAPK activity;cell surface receptor signaling pathway;MAPK cascade;negative regulation of TOR signaling;peptidyl-serine phosphorylation;phosphorylation;positive regulation of telomerase activity;positive regulation of telomere capping;positive regulation of telomere maintenance via telomerase;protein autophosphorylation;protein phosphorylation;Ras protein signal transduction;regulat…	cytoplasm;cytosol;nucleoplasm;nucleus	Cellular responses to external stimuli;Cellular responses to stress;Cellular Senescence;Gene expression (Transcription);Generic Transcription Pathway;MAPK family signaling cascades;MAPK6/MAPK4 signaling;Oxidative Stress Induced Senescence;Regulation of TP53 Activity;Regulation of TP53 Activity through Phosphorylation;RNA Polymerase II Transcription;Signal Transduction;Transcriptional Regulation b…	4	4	4	8.9	8.9	8.9	54.22	0	16.687	365280000	26	2.68293	1.74794	-3.15732	Q8IW41	1022
Q9UDY2	Tight junction protein ZO-2	TJP2	+	-	-	1.44244	0.0265862	-1.10334	0.813045	0.18771	-0.611763	0.495625	0.296188	0.49158	21.8931	22.8005	22.5853	22.4955	21.0535	21.6363	20.5788	22.0924	22.4818	20.9946	21.9657	21.8852	cadherin binding;guanylate kinase activity;protein binding;protein binding, bridging;protein domain specific binding	establishment of endothelial intestinal barrier;GDP metabolic process;GMP metabolic process;hippo signaling;intestinal absorption;regulation of membrane permeability	adherens junction;bicellular tight junction;cell junction;cytosol;membrane;nucleoplasm;nucleus;plasma membrane	Apoptosis;Apoptotic cleavage of cell adhesion proteins;Apoptotic cleavage of cellular proteins;Apoptotic execution phase;Programmed Cell Death;Signal Transduction;Signaling by Hippo	6	6	6	5.9	5.9	5.9	133.96	0	11.356	139810000	12	-2.28009	-1.31606	0.889387	Q9UDY2	1262
Q14152	Eukaryotic translation initiation factor 3 subunit A	EIF3A	+	-	-	1.92864	0.0265965	-0.539533	1.2429	0.102991	-0.492023	0.0863761	0.847476	0.0475101	23.3863	23.4746	23.5382	23.477	23.2351	22.9236	22.7699	22.7894	23.2736	22.5986	22.7974	23.2385	mRNA binding;protein binding;RNA binding;structural molecule activity;translation initiation factor activity	formation of cytoplasmic translation initiation complex;IRES-dependent viral translational initiation;negative regulation of ERK1 and ERK2 cascade;translation;translation reinitiation;translational initiation;viral translational termination-reinitiation	cytoplasm;cytosol;eukaryotic translation initiation factor 3 complex;eukaryotic translation initiation factor 3 complex, eIF3e;eukaryotic translation initiation factor 3 complex, eIF3m;membrane;microtubule;multi-eIF complex;nucleolus;nucleus	Activation of the mRNA upon binding of the cap-binding complex and eIFs, and subsequent binding to 43S;Cap-dependent Translation Initiation;Eukaryotic Translation Initiation;Formation of a pool of free 40S subunits;Formation of the ternary complex, and subsequently, the 43S complex;GTP hydrolysis and joining of the 60S ribosomal subunit;L13a-mediated translational silencing of Ceruloplasmin expre…	17	17	17	12.4	12.4	12.4	166.57	0	41.099	702580000	58	-2.54615	-1.82768	0.15944	Q14152	880
Q9NRN7	L-aminoadipate-semialdehyde dehydrogenase-phosphopantetheinyl transferase	AASDHPPT	+	+	-	1.52171	0.026625	0.937598	2.95237	0.0022449	1.1844	0.341049	0.466036	0.246804	21.3558	20.8756	21.0169	20.9048	22.1094	22.4699	21.2308	22.0935	22.4328	21.9045	22.0196	22.5338	holo-[acyl-carrier-protein] synthase activity;magnesium ion binding;metal ion binding;protein binding;transferase activity	lysine biosynthetic process via aminoadipic acid;pantothenate metabolic process	cytoplasm;cytosol;extracellular exosome	Metabolism;Metabolism of vitamins and cofactors;Metabolism of water-soluble vitamins and cofactors;Vitamin B5 (pantothenate) metabolism	2	2	2	6.5	6.5	6.5	35.776	0	4.6854	81616000	9	2.43373	4.0972	0.609812	Q9NRN7	1222
P08708	40S ribosomal protein S17	RPS17	+	-	-	1.60741	0.0267692	0.774508	1.4492	0.051362	0.689889	0.106617	0.795753	-0.0846195	27.1045	26.562	26.8141	26.7624	27.3907	27.4717	27.2814	28.1973	27.9623	27.4619	26.9673	27.611	RNA binding;structural constituent of ribosome	erythrocyte homeostasis;nuclear-transcribed mRNA catabolic process, nonsense-mediated decay;ribosomal small subunit assembly;ribosomal small subunit biogenesis;rRNA processing;SRP-dependent cotranslational protein targeting to membrane;translation;translational initiation;viral transcription	cytosol;cytosolic small ribosomal subunit;focal adhesion;intracellular;membrane;nucleoplasm;ribosome	Activation of the mRNA upon binding of the cap-binding complex and eIFs, and subsequent binding to 43S;Axon guidance;Cap-dependent Translation Initiation;Developmental Biology;Disease;Eukaryotic Translation Elongation;Eukaryotic Translation Initiation;Eukaryotic Translation Termination;Formation of a pool of free 40S subunits;Formation of the ternary complex, and subsequently, the 43S complex;GTP…	3	3	3	15.6	15.6	15.6	15.55	0	15.249	3761600000	36	2.30534	2.06039	-0.215418	P08708	296
Q32MZ4	Leucine-rich repeat flightless-interacting protein 1	LRRFIP1	+	+	-	1.88562	0.0268174	-0.562949	1.82646	0.0104921	-0.805934	NaN	1	0	22.5594	22.8079	22.6074	22.7804	22.0085	22.3072	21.8303	22.3573	21.3945	22.1791	21.8504	22.1074	cadherin binding;DNA binding;double-stranded RNA binding;LRR domain binding;protein binding;protein homodimerization activity;RNA polymerase II proximal promoter sequence-specific DNA binding;RNA polymerase II transcription factor activity, sequence-specific DNA binding;transcriptional repressor activity, RNA polymerase II proximal promoter sequence-specific DNA binding	biological_process;negative regulation of transcription by RNA polymerase II;negative regulation of transcription, DNA-templated;positive regulation of type I interferon production;regulation of transcription by RNA polymerase II;regulation of transcription, DNA-templated;transcription, DNA-templated;Wnt signaling pathway	cellular_component;cytoplasm;cytoskeleton;cytosol;nucleus;plasma membrane	Cytosolic sensors of pathogen-associated DNA;Disease;Diseases of signal transduction;FGFR1 mutant receptor activation;Immune System;Innate Immune System;LRR FLII-interacting protein 1 (LRRFIP1) activates type I IFN production;Signaling by cytosolic FGFR1 fusion mutants;Signaling by FGFR in disease;Signaling by FGFR1 in disease	5	5	5	8	8	8	89.252	0	20.248	128980000	10	-2.3505	-2.79929	NaN	Q32MZ4;Q9Y608	959
Q16629	Serine/arginine-rich splicing factor 7	SRSF7	+	-	-	1.81142	0.0273898	-0.576287	1.09403	0.163756	-0.386554	0.604915	0.356486	0.189733	23.9726	23.8739	23.8034	24.407	23.6439	23.4037	23.2881	23.4161	23.7581	23.3112	23.5612	23.8804	metal ion binding;nucleic acid binding;protein binding;protein domain specific binding;RNA binding;zinc ion binding	cellular response to leukemia inhibitory factor;mRNA 3'-end processing;mRNA export from nucleus;mRNA processing;mRNA splicing, via spliceosome;mRNA transport;negative regulation of mRNA splicing, via spliceosome;RNA export from nucleus;RNA splicing;termination of RNA polymerase II transcription	cytoplasm;extracellular exosome;nucleoplasm;nucleus	Cleavage of Growing Transcript in the Termination Region;Gene expression (Transcription);Metabolism of RNA;mRNA 3'-end processing;mRNA Splicing;mRNA Splicing - Major Pathway;mRNA Splicing - Minor Pathway;Processing of Capped Intron-Containing Pre-mRNA;RNA Polymerase II Transcription;RNA Polymerase II Transcription Termination;Transport of Mature mRNA derived from an Intron-Containing Transcript;T…	6	6	5	24.8	24.8	24.8	27.366	0	37.138	648190000	41	-2.26377	-1.36183	0.774723	Q16629	946
Q96SB4	SRSF protein kinase 1	SRPK1	+	+	+	1.52745	0.0286387	0.835781	3.23763	0.00167568	1.63551	1.51954	0.0152522	0.79973	21.5201	20.8297	21.4469	21.637	22.4685	21.5201	22.3236	22.4646	23.2077	22.7008	22.9393	23.1279	14-3-3 protein binding;ATP binding;kinase activity;magnesium ion binding;nucleotide binding;protein binding;protein kinase activity;protein serine/threonine kinase activity;RNA binding;transferase activity	angiogenesis;cell differentiation;chromosome segregation;innate immune response;intracellular signal transduction;mRNA processing;multicellular organism development;muscle organ development;muscle tissue development;negative regulation of viral genome replication;nuclear speck organization;phosphorylation;positive regulation of cell cycle;positive regulation of cell proliferation;positive regulat…	cellular_component;cytoplasm;cytosol;endoplasmic reticulum;intracellular membrane-bounded organelle;nuclear matrix;nucleolus;nucleoplasm;nucleus;plasma membrane		5	5	5	7.8	7.8	7.8	74.324	0	11.433	158100000	12	2.14195	5.22784	2.26137	Q96SB4;P78362;Q9UPE1	1135
P36543;Q96A05	V-type proton ATPase subunit E 1;V-type proton ATPase subunit E 2	ATP6V1E1;ATP6V1E2	+	+	-	1.27548	0.03015	1.6459	1.39164	0.013594	1.88958	0.290479	0.507983	0.243688	20.8844	20.8546	20.1287	22.7448	21.9118	22.9361	22.9139	23.4343	23.1062	23.2921	22.9822	22.7904	ATPase binding;hydrolase activity;protein binding;proton-exporting ATPase activity, phosphorylative mechanism;proton-transporting ATPase activity, rotational mechanism	ATP hydrolysis coupled proton transport;insulin receptor signaling pathway;ion transmembrane transport;ion transport;phagosome acidification;proton transmembrane transport;regulation of macroautophagy;transferrin transport	acrosomal vesicle;apical plasma membrane;cytoplasm;cytosol;endosome;extracellular exosome;lysosomal membrane;microvillus;proton-transporting two-sector ATPase complex;proton-transporting two-sector ATPase complex, catalytic domain	Immune System;Innate Immune System;Insulin receptor recycling;Ion channel transport;Iron uptake and transport;ROS, RNS production in phagocytes;Signal Transduction;Signaling by Insulin receptor;Signaling by Receptor Tyrosine Kinases;Transferrin endocytosis and recycling;Transport of small molecules	4	4	4	18.1	18.1	18.1	26.145	0	8.0855	211510000	13	2.21413	2.82677	0.55867	P36543;Q96A05	520
Q86V81	THO complex subunit 4	ALYREF	+	+	-	1.23851	0.0302114	-1.81525	1.46042	0.00991736	-2.17765	NaN	1	0	22.7685	25.0327	22.6135	22.2802	21.6525	21.2898	20.8427	21.6489	20.9088	20.4618	21.4029	21.2108	nucleic acid binding;protein binding;RNA binding	mRNA 3'-end processing;mRNA export from nucleus;mRNA processing;mRNA splicing, via spliceosome;mRNA transport;osteoblast differentiation;positive regulation of DNA-templated transcription, elongation;regulation of DNA recombination;replication fork processing;RNA export from nucleus;RNA splicing;termination of RNA polymerase II transcription;viral mRNA export from host cell nucleus;viral process	catalytic step 2 spliceosome;cytoplasm;cytosol;exon-exon junction complex;extracellular exosome;membrane;nuclear chromosome, telomeric region;nuclear speck;nucleoplasm;nucleus;spliceosomal complex;transcription export complex	Cleavage of Growing Transcript in the Termination Region;Gene expression (Transcription);Metabolism of RNA;mRNA 3'-end processing;mRNA Splicing;mRNA Splicing - Major Pathway;Processing of Capped Intron-Containing Pre-mRNA;RNA Polymerase II Transcription;RNA Polymerase II Transcription Termination;Transport of Mature mRNA derived from an Intron-Containing Transcript;Transport of Mature mRNA Derive…	2	2	2	10.9	10.9	10.9	26.888	0	35.113	115150000	7	-2.39918	-2.86303	NaN	Q86V81	1013
Q01130	Serine/arginine-rich splicing factor 2	SRSF2	+	-	+	1.22592	0.0302975	-2.04188	0.074385	0.871377	0.0963674	1.27728	0.0143551	2.13825	25.2339	23.827	23.7961	23.6835	21.8443	21.2504	21.0712	24.207	24.3979	23.5927	24.0155	24.9196	nucleic acid binding;pre-mRNA binding;protein binding;RNA binding;transcription corepressor activity	mitotic cell cycle;mRNA 3'-end processing;mRNA export from nucleus;mRNA processing;mRNA splicing, via spliceosome;negative regulation of nucleic acid-templated transcription;regulation of alternative mRNA splicing, via spliceosome;regulation of RNA splicing;response to vitamin E;RNA export from nucleus;RNA splicing;termination of RNA polymerase II transcription	cytosol;interchromatin granule;nuclear speck;nucleoplasm;nucleus;PML body;spliceosomal complex	Cleavage of Growing Transcript in the Termination Region;Gene expression (Transcription);Metabolism of RNA;mRNA 3'-end processing;mRNA Splicing;mRNA Splicing - Major Pathway;mRNA Splicing - Minor Pathway;Processing of Capped Intron-Containing Pre-mRNA;RNA Polymerase II Transcription;RNA Polymerase II Transcription Termination;Transport of Mature mRNA derived from an Intron-Containing Transcript;T…	6	6	6	25.3	25.3	25.3	25.476	0	21.699	591100000	21	-2.23965	0.171044	2.43871	Q01130;Q9BRL6	791
Q99613;B5ME19	Eukaryotic translation initiation factor 3 subunit C;Eukaryotic translation initiation factor 3 subunit C-like protein	EIF3C;EIF3CL	+	+	-	1.31156	0.030459	-1.29398	1.69047	0.0269933	-0.676795	0.617772	0.200892	0.617187	23.8751	23.465	23.8794	23.8011	23.0523	21.2925	23.051	22.449	23.2961	22.7412	22.8322	23.4439	protein binding;RNA binding;translation initiation factor activity;translation initiation factor binding	positive regulation of mRNA binding;positive regulation of translation;translation;translational initiation	cytoplasm;cytosol;eukaryotic translation initiation factor 3 complex	Activation of the mRNA upon binding of the cap-binding complex and eIFs, and subsequent binding to 43S;Cap-dependent Translation Initiation;Eukaryotic Translation Initiation;Formation of a pool of free 40S subunits;Formation of the ternary complex, and subsequently, the 43S complex;GTP hydrolysis and joining of the 60S ribosomal subunit;L13a-mediated translational silencing of Ceruloplasmin expre…	8	8	8	9.4	9.4	9.4	105.34	0	18.603	394090000	26	-2.45935	-2.26953	1.12435	Q99613;B5ME19	13
Q9UHD8	Septin-9	SEPTIN9	+	-	+	1.36503	0.0345968	-1.00505	0.0954522	0.889842	0.0336251	1.37166	0.0177797	1.03868	22.5393	22.9125	22.5778	22.4029	21.0004	21.3618	21.5735	22.4766	22.6904	22.475	22.7958	22.6059	cadherin binding;GTP binding;GTPase activity;nucleotide binding;protein binding	cell cycle;cell division;positive regulation of non-motile cilium assembly;protein heterooligomerization	actin cytoskeleton;axoneme;cytoplasm;cytoskeleton;microtubule;non-motile cilium;perinuclear region of cytoplasm;septin complex;stress fiber		6	6	6	11.4	11.4	11.4	65.401	0	12.115	223700000	12	-2.32441	0.14769	2.46408	Q9UHD8	1266
P62081	40S ribosomal protein S7	RPS7	+	-	-	1.74667	0.036746	-0.55022	1.64276	0.06	-0.480781	0.179741	0.740936	0.0694394	24.8854	24.5605	24.2864	24.5292	24.1444	23.7825	23.8546	24.2791	23.9858	24.2636	23.8718	24.2171	mRNA 3'-UTR binding;mRNA 5'-UTR binding;protein binding;protein kinase binding;RNA binding;structural constituent of ribosome;ubiquitin ligase inhibitor activity	cytoplasmic translation;negative regulation of ubiquitin protein ligase activity;negative regulation of ubiquitin-dependent protein catabolic process;nuclear-transcribed mRNA catabolic process, nonsense-mediated decay;positive regulation of gene expression;positive regulation of intrinsic apoptotic signaling pathway by p53 class mediator;protein stabilization;ribosomal small subunit biogenesis;rR…	90S preribosome;centrosome;cytoplasm;cytoskeleton;cytosol;cytosolic small ribosomal subunit;focal adhesion;intracellular;membrane;microtubule organizing center;nucleolus;nucleoplasm;nucleus;protein-containing complex;ribosome;small-subunit processome	Activation of the mRNA upon binding of the cap-binding complex and eIFs, and subsequent binding to 43S;Axon guidance;Cap-dependent Translation Initiation;Developmental Biology;Disease;Eukaryotic Translation Elongation;Eukaryotic Translation Initiation;Eukaryotic Translation Termination;Formation of a pool of free 40S subunits;Formation of the ternary complex, and subsequently, the 43S complex;GTP…	5	5	5	29.9	29.9	29.9	22.127	0	14.54	676200000	31	-2.03593	-1.88963	0.277469	P62081	690
Q7Z3T8	Zinc finger FYVE domain-containing protein 16	ZFYVE16	+	+	-	1.38383	0.0369449	-0.950356	1.82438	0.00648214	-1.1103	NaN	1	0	21.8727	22.9015	22.5223	21.9396	21.2523	22.1249	21.2158	20.8417	21.4424	21.1622	21.1645	21.0258	1-phosphatidylinositol binding;metal ion binding;phosphatidylinositol-3,4,5-trisphosphate binding;protein binding;protein transporter activity	BMP signaling pathway;endosomal transport;protein targeting to lysosome;regulation of endocytosis;signal transduction;vesicle organization	cytoplasm;cytosol;early endosome;early endosome membrane;endosome;intracellular membrane-bounded organelle;membrane	Signal Transduction;Signaling by BMP;Signaling by TGF-beta family members	5	5	5	4.1	4.1	4.1	168.9	0	14.596	77854000	7	-2.03838	-3.07876	NaN	Q7Z3T8	1002
P35998	26S protease regulatory subunit 7	PSMC2	+	+	-	1.87848	0.03704	-0.478064	2.03378	0.0255811	-0.502409	0.106186	0.871976	-0.0243449	24.4313	24.8501	24.8177	24.5333	24.2515	24.2549	24.1118	24.102	24.2826	23.955	24.1513	24.234	ATP binding;ATPase activity;hydrolase activity;nucleotide binding;proteasome-activating ATPase activity;protein binding;TBP-class protein binding	anaphase-promoting complex-dependent catabolic process;antigen processing and presentation of exogenous peptide antigen via MHC class I, TAP-dependent;Fc-epsilon receptor signaling pathway;interleukin-1-mediated signaling pathway;MAPK cascade;negative regulation of canonical Wnt signaling pathway;negative regulation of G2/M transition of mitotic cell cycle;neutrophil degranulation;NIK/NF-kappaB s…	cytoplasm;cytoplasmic ribonucleoprotein granule;cytosol;cytosolic proteasome complex;extracellular region;ficolin-1-rich granule lumen;membrane;nuclear proteasome complex;nucleoplasm;nucleus;P-body;proteasome accessory complex;proteasome complex;proteasome regulatory particle, base subcomplex;secretory granule lumen	ABC transporter disorders;ABC-family proteins mediated transport;Activation of APC/C and APC/C:Cdc20 mediated degradation of mitotic proteins;Activation of NF-kappaB in B cells;Adaptive Immune System;Antigen processing: Ubiquitination & Proteasome degradation;Antigen processing-Cross presentation;APC/C:Cdc20 mediated degradation of mitotic proteins;APC/C:Cdc20 mediated degradation of Securin;APC/…	16	16	16	44.3	44.3	44.3	48.633	0	101.31	1922100000	83	-2.25386	-2.21863	-0.132557	P35998	519
Q9P258	Protein RCC2	RCC2	+	-	+	1.88381	0.0374504	-0.466911	0.125653	0.855397	0.044456	2.17482	0.0115258	0.511367	24.8838	25.2512	24.9645	24.7954	24.4831	24.6402	24.2613	24.6426	25.2234	24.8573	25.1071	24.8849	microtubule binding;protein binding;protein domain specific binding;protein kinase binding;Rac GTPase binding;RNA binding;small GTPase binding	activation of GTPase activity;cell cycle;cell division;chromosome passenger complex localization to kinetochore;establishment of protein localization;focal adhesion assembly;integrin-mediated signaling pathway;negative regulation of focal adhesion assembly;negative regulation of GTPase activity;negative regulation of substrate adhesion-dependent cell spreading;positive regulation of attachment of…	chromosome;chromosome, centromeric core domain;chromosome, centromeric region;cytoplasm;cytoskeleton;cytosol;early endosome membrane;membrane;microtubule;midbody;mitotic spindle midzone;nucleolus;nucleus;plasma membrane;spindle	Amplification of signal from unattached kinetochores via a MAD2 inhibitory signal;Amplification of signal from the kinetochores;Cell Cycle;Cell Cycle Checkpoints;Cell Cycle, Mitotic;M Phase;Mitotic Anaphase;Mitotic Metaphase and Anaphase;Mitotic Prometaphase;Mitotic Spindle Checkpoint;Resolution of Sister Chromatid Cohesion;RHO GTPase Effectors;RHO GTPases Activate Formins;Separation of Sister Ch…	9	9	9	18.6	18.6	18.6	56.084	0	28.073	1507800000	50	-1.9992	0.19122	2.26187	Q9P258	1250
P98179	RNA-binding protein 3	RBM3	+	+	-	1.62392	0.0377385	-0.596299	1.69141	0.0387516	-0.58755	0.0158737	0.967837	0.00874901	26.195	26.5993	26.2623	25.916	25.2528	25.9096	25.679	25.7461	25.7451	25.9032	25.654	25.3202	nucleic acid binding;protein binding;RNA binding	positive regulation of translation;regulation of translation;RNA processing	cell projection;cytoplasm;dendrite;large ribosomal subunit;nucleolus;nucleoplasm;nucleus		3	3	3	17.2	17.2	17.2	17.17	0	10.92	1515900000	32	-1.99925	-2.04931	0.0305492	P98179	781
P23490	Loricrin	LOR	+	-	+	1.14451	0.0378657	2.01153	NaN	1	0	1.44288	0.007275	-2.59774	22.2585	21.1605	21.6657	21.7155	24.6876	24.5156	24.179	21.4639	21.1031	20.5407	21.125	21.6865	protein binding;protein binding, bridging;structural constituent of cytoskeleton;structural constituent of epidermis;structural molecule activity	cornification;cytoskeleton organization;keratinization;keratinocyte differentiation;peptide cross-linking	cornified envelope;cytoplasm;cytosol;nucleoplasm;nucleus	Developmental Biology;Formation of the cornified envelope;Keratinization	2	2	2	6.4	6.4	6.4	25.76	0	4.9772	319060000	8	2.26219	NaN	-2.91241	P23490	422
O14980	Exportin-1	XPO1	+	+	-	2.48151	0.0379531	0.347767	3.6726	0.0040241	0.48092	0.981033	0.345846	0.133152	23.5092	23.4871	23.6771	23.4969	23.9807	23.9922	23.8149	23.7736	24.1128	23.9287	24.0455	24.007	nuclear export signal receptor activity;protein binding;protein domain specific binding;protein transporter activity;Ran GTPase binding;RNA binding;transporter activity	intracellular protein transport;intracellular transport of virus;mRNA transport;negative regulation of transcription by RNA polymerase II;nucleocytoplasmic transport;protein export from nucleus;protein localization to nucleus;protein transport;regulation of centrosome duplication;regulation of mRNA stability;regulation of protein catabolic process;regulation of protein export from nucleus;respons…	annulate lamellae;Cajal body;cytoplasm;cytosol;host cell;intracellular membrane-bounded organelle;kinetochore;membrane;nuclear envelope;nuclear membrane;nucleolus;nucleoplasm;nucleus;protein-containing complex	Amplification of signal from unattached kinetochores via a MAD2 inhibitory signal;Amplification of signal from the kinetochores;Cell Cycle;Cell Cycle Checkpoints;Cell Cycle, Mitotic;Cyclin A/B1/B2 associated events during G2/M transition;Deactivation of the beta-catenin transactivating complex;Disease;Downregulation of TGF-beta receptor signaling;Export of Viral Ribonucleoproteins from Nucleus;G2…	9	9	9	8.7	8.7	8.7	123.38	0	18.724	847920000	42	2.02177	3.0202	0.792313	O14980	119
Q9HCY8	Protein S100-A14	S100A14	+	-	+	1.23637	0.038031	1.32977	NaN	1	0	1.13811	0.0328163	-1.21157	21.404	21.108	21.1047	21.1494	22.6834	23.1765	23.0187	21.2065	20.605	21.0338	21.8875	21.7126	calcium ion binding;chemokine receptor binding;protein binding	apoptotic process;calcium ion homeostasis;defense response to bacterium;positive regulation of granulocyte chemotaxis;positive regulation of monocyte chemotaxis;response to lipopolysaccharide;toll-like receptor 4 signaling pathway	cell junction;cytoplasm;cytosol;extracellular exosome;nuclear body;perinuclear region of cytoplasm;plasma membrane		3	3	3	33.7	33.7	33.7	11.662	0	26.893	64603000	6	2.39249	NaN	-1.89276	Q9HCY8	1208
P62191	26S protease regulatory subunit 4	PSMC1	+	+	-	1.75529	0.0380741	-0.491583	3.07012	0.00174603	-0.800497	1.05703	0.141275	-0.308914	24.2706	24.4413	24.4116	24.2251	24.1803	23.7641	23.8062	23.6317	23.4234	23.3346	23.6731	23.7154	ATP binding;ATPase activity;hydrolase activity;nucleotide binding;proteasome-activating ATPase activity;protein binding;RNA binding;TBP-class protein binding	anaphase-promoting complex-dependent catabolic process;antigen processing and presentation of exogenous peptide antigen via MHC class I, TAP-dependent;Fc-epsilon receptor signaling pathway;interleukin-1-mediated signaling pathway;MAPK cascade;negative regulation of canonical Wnt signaling pathway;negative regulation of G2/M transition of mitotic cell cycle;negative regulation of neuron death;NIK/…	cytoplasm;cytosol;cytosolic proteasome complex;membrane;nuclear proteasome complex;nucleoplasm;nucleus;proteasome accessory complex;proteasome complex;proteasome regulatory particle;proteasome regulatory particle, base subcomplex	ABC transporter disorders;ABC-family proteins mediated transport;Activation of APC/C and APC/C:Cdc20 mediated degradation of mitotic proteins;Activation of NF-kappaB in B cells;Adaptive Immune System;Antigen processing: Ubiquitination & Proteasome degradation;Antigen processing-Cross presentation;APC/C:Cdc20 mediated degradation of mitotic proteins;APC/C:Cdc20 mediated degradation of Securin;APC/…	9	9	9	27	27	27	49.184	0	68.786	729790000	39	-2.14762	-3.86546	-1.23528	P62191	693
Q96B26	Exosome complex component RRP43	EXOSC8	+	+	-	1.2764	0.0381504	-1.11189	1.9373	0.00431461	-1.58832	NaN	1	0	21.6464	23.1581	23.0507	22.7885	22.1878	21.1535	20.9259	21.9289	20.7836	20.6974	21.0727	21.7367	AU-rich element binding;exoribonuclease activity;identical protein binding;protein binding;RNA binding	biological_process;exonucleolytic nuclear-transcribed mRNA catabolic process involved in deadenylation-dependent decay;exonucleolytic trimming to generate mature 3'-end of 5.8S rRNA from tricistronic rRNA transcript (SSU-rRNA, 5.8S rRNA, LSU-rRNA);nuclear mRNA surveillance;nuclear polyadenylation-dependent mRNA catabolic process;nuclear polyadenylation-dependent rRNA catabolic process;nuclear pol…	cytoplasm;cytoplasmic exosome (RNase complex);cytosol;exosome (RNase complex);nuclear exosome (RNase complex);nucleolus;nucleoplasm;nucleus	ATF4 activates genes;Butyrate Response Factor 1 (BRF1) binds and destabilizes mRNA;Deadenylation-dependent mRNA decay;KSRP (KHSRP) binds and destabilizes mRNA;Major pathway of rRNA processing in the nucleolus and cytosol;Metabolism of proteins;Metabolism of RNA;mRNA decay by 3' to 5' exoribonuclease;PERK regulates gene expression;Regulation of mRNA stability by proteins that bind AU-rich elements…	2	2	2	7.2	7.2	7.2	30.039	0	4.8367	72527000	6	-1.98468	-3.05841	NaN	Q96B26	1110
P47756	F-actin-capping protein subunit beta	CAPZB	+	-	-	2.24115	0.0384394	-0.371644	0.548834	0.612178	-0.0993023	1.48685	0.109873	0.272341	24.3649	24.5368	24.5417	24.5125	24.0109	24.1689	24.0023	24.2873	24.5957	24.3523	24.2729	24.3379	actin binding;actin filament binding;cadherin binding;protein binding	actin cytoskeleton organization;actin filament capping;antigen processing and presentation of exogenous peptide antigen via MHC class II;barbed-end actin filament capping;blood coagulation;cytoskeleton organization;ER to Golgi vesicle-mediated transport;negative regulation of filopodium assembly;regulation of cell morphogenesis;regulation of lamellipodium assembly	actin cytoskeleton;actin filament;cytoplasm;cytoskeleton;cytosol;extracellular exosome;F-actin capping protein complex;sarcomere;WASH complex	Adaptive Immune System;Asparagine N-linked glycosylation;Cellular responses to external stimuli;Cellular responses to stress;COPI-independent Golgi-to-ER retrograde traffic;COPI-mediated anterograde transport;ER to Golgi Anterograde Transport;Factors involved in megakaryocyte development and platelet production;Golgi-to-ER retrograde transport;Hemostasis;HSP90 chaperone cycle for steroid hormone …	6	6	6	24.5	24.5	24.5	31.35	0	34.601	734870000	42	-2.06277	-0.544915	1.3725	P47756	577
Q96F86	Enhancer of mRNA-decapping protein 3	EDC3	+	+	+	1.34479	0.0393676	0.883798	3.1877	0.00172222	1.94214	1.69445	0.00718519	1.05834	21.6464	21.0709	21.7567	20.841	22.4892	22.5881	21.4229	22.3501	23.6237	22.9442	23.3365	23.1793	identical protein binding;mRNA binding;phosphodiesterase decapping endonuclease activity;protein binding;RNA binding	cytoplasmic mRNA processing body assembly;deadenylation-independent decapping of nuclear-transcribed mRNA;exonucleolytic nuclear-transcribed mRNA catabolic process involved in deadenylation-dependent decay;RNA phosphodiester bond hydrolysis, endonucleolytic	cytoplasm;cytoplasmic ribonucleoprotein granule;cytosol;membrane;P-body	Deadenylation-dependent mRNA decay;Metabolism of RNA;mRNA decay by 5' to 3' exoribonuclease	6	6	6	15.4	15.4	15.4	56.077	0	38.747	293260000	23	1.97528	5.34487	2.62417	Q96F86	1120
Q13123	Protein Red	IK	+	+	-	1.62443	0.0414783	-0.541984	2.12631	0.00612613	-0.762329	0.841283	0.255377	-0.220345	23.2253	23.7627	23.8452	23.6676	23.0985	23.3853	22.9868	22.8622	22.8787	23.004	22.7755	22.7933	identical protein binding;protein binding	mitotic cell cycle;mitotic spindle assembly checkpoint;mRNA processing;mRNA splicing, via spliceosome;protein localization to kinetochore;RNA splicing;viral process	chromosome;cytoplasm;cytoskeleton;mitotic spindle pole;nuclear chromosome;nuclear speck;nucleoplasm;nucleus;spindle pole;spliceosomal complex;U2-type precatalytic spliceosome		7	7	7	13.8	13.8	13.8	65.601	0	12.797	494090000	42	-1.95207	-3.07797	-0.986981	Q13123	843
Q1KMD3	Heterogeneous nuclear ribonucleoprotein U-like protein 2	HNRNPUL2	+	-	-	2.06447	0.041781	-0.391758	0.821793	0.402126	-0.180749	1.0179	0.227102	0.211009	22.6849	22.8407	22.5997	22.4876	22.1217	22.2251	22.2446	22.4545	22.532	22.3216	22.3642	22.6721	RNA binding	biological_process	membrane;nucleoplasm;nucleus		4	4	4	7.8	7.8	7.8	85.104	0	8.1346	199850000	18	-1.93938	-0.862066	1.02157	Q1KMD3	955
P55010	Eukaryotic translation initiation factor 5	EIF5	+	+	-	1.24287	0.0423	1.05823	1.63883	0.00742609	1.48187	0.858116	0.144231	0.423638	23.4736	22.1547	21.838	22.8954	23.9131	23.8538	23.0257	23.802	24.1413	24.2928	24.0867	23.7683	cadherin binding;eukaryotic initiation factor eIF2 binding;GTP binding;GTPase activity;nucleotide binding;protein binding;RNA binding;translation factor activity, RNA binding;translation initiation factor activity	activation of GTPase activity;formation of translation preinitiation complex;regulation of translational initiation;translation;translational initiation	cytoplasm;cytosol;nucleus;plasma membrane	Cap-dependent Translation Initiation;Eukaryotic Translation Initiation;GTP hydrolysis and joining of the 60S ribosomal subunit;Metabolism of proteins;Ribosomal scanning and start codon recognition;Translation	9	9	9	23.2	23.2	23.2	49.222	0	33.755	599450000	35	2.02129	3.05793	1.25993	P55010	642
Q15637	Splicing factor 1	SF1	+	-	-	1.66967	0.0424681	0.492983	0.712148	0.39103	0.228836	1.2444	0.135926	-0.264147	23.3972	23.5094	23.5812	23.0204	23.8937	23.8113	23.7635	24.0115	23.7662	23.6161	23.3471	23.6942	identical protein binding;metal ion binding;nucleic acid binding;pre-mRNA branch point binding;protein binding;RNA binding;transcription corepressor activity;zinc ion binding	Leydig cell differentiation;male sex determination;mRNA 3'-splice site recognition;mRNA processing;mRNA splicing, via spliceosome;negative regulation of nucleic acid-templated transcription;negative regulation of smooth muscle cell proliferation;nuclear body organization;regulation of steroid biosynthetic process;regulation of transcription, DNA-templated;RNA splicing;spliceosomal complex assembl…	nuclear body;nucleoplasm;nucleus;ribosome;spliceosomal complex	Metabolism of RNA;mRNA Splicing;mRNA Splicing - Major Pathway;Processing of Capped Intron-Containing Pre-mRNA	3	3	3	5.6	5.6	5.6	68.329	0	14.48	385420000	22	2.08835	0.898273	-1.27949	Q15637	928
O00422	Histone deacetylase complex subunit SAP18	SAP18	+	+	-	1.15239	0.0426043	-1.51963	2.22789	0.00607921	-0.793621	0.537485	0.232758	0.726007	24.4125	24.6616	24.0493	24.4016	21.6921	22.1136	23.9348	23.7059	23.8276	23.2681	23.824	23.4307	histone deacetylase activity;protein binding;RNA binding;transcription corepressor activity	histone deacetylation;mRNA processing;negative regulation of mRNA splicing, via spliceosome;negative regulation of nucleic acid-templated transcription;positive regulation of apoptotic process;regulation of alternative mRNA splicing, via spliceosome;regulation of transcription by RNA polymerase II;regulation of transcription, DNA-templated;RNA splicing;transcription, DNA-templated	ASAP complex;cytoplasm;cytosol;exon-exon junction complex;histone deacetylase complex;nuclear body;nuclear speck;nucleoplasm;nucleus	Chromatin modifying enzymes;Chromatin organization;Epigenetic regulation of gene expression;Gene expression (Transcription);HDACs deacetylate histones;Negative epigenetic regulation of rRNA expression;NoRC negatively regulates rRNA expression	4	4	4	23.5	23.5	23.5	17.561	0	48.673	611810000	19	-2.24782	-2.74251	1.06821	O00422	98
Q96I25	Splicing factor 45	RBM17	+	-	-	1.15128	0.0431189	-1.46553	1.05007	0.0763505	-1.35782	NaN	1	0	21.0898	23.262	23.2683	23.3574	20.7661	22.0865	21.0596	21.2032	21.5462	21.3613	21.5012	21.1376	nucleic acid binding;protein binding;RNA binding	alternative mRNA splicing, via spliceosome;DNA repair;mRNA processing;mRNA splicing, via spliceosome;regulation of RNA splicing;RNA splicing	nucleoplasm;nucleus;protein-containing complex;spliceosomal complex	Metabolism of RNA;mRNA Splicing;mRNA Splicing - Major Pathway;Processing of Capped Intron-Containing Pre-mRNA	3	3	3	8	8	8	44.961	0	4.1686	77059000	3	-2.03321	-2.05875	NaN	Q96I25	1123
O14744	Protein arginine N-methyltransferase 5;Protein arginine N-methyltransferase 5, N-terminally processed	PRMT5	+	-	-	1.48082	0.0434225	-0.610594	1.18617	0.114692	-0.48272	0.523667	0.465205	0.127873	29.2215	29.9491	29.9894	29.773	29.2054	29.113	28.9144	29.2577	29.3044	29.4458	29.2009	29.051	core promoter sequence-specific DNA binding;histone methyltransferase activity (H4-R3 specific);histone-arginine N-methyltransferase activity;identical protein binding;methyl-CpG binding;methyltransferase activity;protein binding;protein heterodimerization activity;protein-arginine N-methyltransferase activity;protein-arginine omega-N symmetric methyltransferase activity;protein-containing comple…	cell proliferation;chromatin organization;circadian regulation of gene expression;DNA-templated transcription, termination;endothelial cell activation;Golgi ribbon formation;histone H4-R3 methylation;liver regeneration;methylation;negative regulation of cell differentiation;negative regulation of nucleic acid-templated transcription;peptidyl-arginine methylation;peptidyl-arginine methylation, to …	cytoplasm;cytosol;Golgi apparatus;histone methyltransferase complex;methylosome;nucleoplasm;nucleus;protein-containing complex	Chromatin modifying enzymes;Chromatin organization;Gene expression (Transcription);Generic Transcription Pathway;Metabolism of non-coding RNA;Metabolism of RNA;Regulation of TP53 Activity;Regulation of TP53 Activity through Methylation;RMTs methylate histone arginines;RNA Polymerase II Transcription;snRNP Assembly;Transcriptional Regulation by TP53	28	28	28	43.5	43.5	43.5	72.683	0	323.31	91448000000	314	-2.08823	-1.63315	0.601735	O14744	112
Q9UHI6	Probable ATP-dependent RNA helicase DDX20	DDX20	+	+	-	1.20811	0.0443724	-1.08692	1.51022	0.0146667	-1.20424	NaN	1	0	22.0804	22.8047	22.8097	22.3589	20.8854	22.4223	20.7255	21.6727	22.0891	20.4507	21.5476	21.1493	ATP binding;ATP-dependent RNA helicase activity;DNA binding;helicase activity;histone deacetylase binding;hydrolase activity;nucleic acid binding;nucleotide binding;protein binding;protein binding, bridging;repressing transcription factor binding	import into nucleus;mRNA processing;negative regulation of cell proliferation;negative regulation of transcription by RNA polymerase II;negative regulation of transcription, DNA-templated;oogenesis;positive regulation of apoptotic process;regulation of steroid biosynthetic process;RNA processing;RNA secondary structure unwinding;RNA splicing;spliceosomal snRNP assembly;spliceosomal tri-snRNP comp…	cytoplasm;cytoskeleton;cytosol;Gemini of coiled bodies;membrane;nucleolus;nucleoplasm;nucleus;RNA polymerase II transcription repressor complex;SMN complex;SMN-Sm protein complex;transcriptional repressor complex	Metabolism of non-coding RNA;Metabolism of RNA;snRNP Assembly	3	3	3	3.8	3.8	3.8	92.239	0	5.1647	60051000	6	-2.05021	-2.46497	NaN	Q9UHI6	1267
Q9Y6A5	Transforming acidic coiled-coil-containing protein 3	TACC3	+	-	-	1.46743	0.0446806	-0.603868	1.3648	0.0758446	-0.562235	0.217856	0.780515	0.0416331	24.0596	24.8787	24.6641	24.4986	23.8093	23.8967	23.8931	24.0864	23.9619	24.0656	23.9927	23.8318	protein binding	cell cycle;cell division;cell proliferation;cerebral cortex development;metaphase/anaphase transition of mitotic cell cycle;microtubule cytoskeleton organization involved in mitosis;regulation of mitotic spindle organization	cytoplasm;cytoskeleton;cytosol;microtubule cytoskeleton;microtubule organizing center;mitotic spindle;spindle;spindle pole	NOTCH3 Activation and Transmission of Signal to the Nucleus;Signal Transduction;Signaling by NOTCH;Signaling by NOTCH3	14	14	14	20.8	20.8	20.8	90.359	0	92.397	1473200000	93	-2.13197	-2.00539	0.236166	Q9Y6A5	1342
Q13242	Serine/arginine-rich splicing factor 9	SRSF9	+	-	-	1.1983	0.0466164	-1.0554	1.28308	0.0776224	-0.639844	0.413009	0.357265	0.415551	23.2281	23.0127	22.7045	23.1653	21.1017	22.805	22.3569	21.6253	22.5769	21.7705	22.4379	22.7659	nucleic acid binding;protein binding;protein domain specific binding;RNA binding	mRNA 3'-end processing;mRNA export from nucleus;mRNA processing;mRNA splice site selection;mRNA splicing, via spliceosome;negative regulation of mRNA splicing, via spliceosome;response to alkaloid;response to toxic substance;RNA export from nucleus;RNA splicing;termination of RNA polymerase II transcription	nucleolus;nucleoplasm;nucleus	Cleavage of Growing Transcript in the Termination Region;Gene expression (Transcription);Metabolism of RNA;mRNA 3'-end processing;mRNA Splicing;mRNA Splicing - Major Pathway;Processing of Capped Intron-Containing Pre-mRNA;RNA Polymerase II Transcription;RNA Polymerase II Transcription Termination;Transport of Mature mRNA derived from an Intron-Containing Transcript;Transport of Mature Transcript …	5	5	5	23.5	23.5	23.5	25.542	0	11.251	193550000	12	-2.12704	-1.84936	0.775168	Q13242	849
O00268	Transcription initiation factor TFIID subunit 4	TAF4	+	-	-	1.31662	0.047102	-0.761471	0.454916	0.468262	-0.306259	1.17791	0.0788341	0.455212	23.0185	23.8398	24.0192	24.1259	23.1605	22.7273	23.2107	22.859	23.8576	23.4586	23.3885	23.0736	aryl hydrocarbon receptor binding;DNA binding;DNA binding transcription factor activity;NF-kappaB binding;protein binding;protein heterodimerization activity;transcription coactivator activity;transcription factor activity, RNA polymerase II core promoter sequence-specific binding involved in preinitiation complex assembly	cell differentiation;DNA-templated transcription, initiation;oogenesis;ovarian follicle development;positive regulation of transcription by RNA polymerase II;positive regulation of transcription, DNA-templated;regulation of signal transduction by p53 class mediator;regulation of transcription by RNA polymerase II;regulation of transcription, DNA-templated;RNA polymerase II transcriptional preinit…	cytoplasm;cytosol;fibrillar center;MLL1 complex;nuclear chromatin;nucleoplasm;nucleus;protein-containing complex;transcription factor TFIID complex;transcription factor TFTC complex	Disease;Gene expression (Transcription);Generic Transcription Pathway;HIV Infection;HIV Life Cycle;HIV Transcription Initiation;Infectious disease;Late Phase of HIV Life Cycle;Regulation of TP53 Activity;Regulation of TP53 Activity through Phosphorylation;RNA Polymerase II HIV Promoter Escape;RNA Polymerase II Pre-transcription Events;RNA Polymerase II Promoter Escape;RNA Polymerase II Transcript…	10	10	10	9.4	9.4	9.4	110.11	0	47.535	754220000	43	-2.01971	-0.768732	1.52221	O00268;Q92750	95
P49721	Proteasome subunit beta type-2	PSMB2	+	-	-	1.18243	0.0489189	-1.0563	0.546023	0.344449	-0.587515	0.339152	0.412491	0.468787	22.6315	22.1182	22.5079	22.5128	21.1918	22.3954	20.5449	21.4131	21.7215	23.1538	21.1461	21.399	endopeptidase activity;hydrolase activity;peptidase activity;protein binding;threonine-type endopeptidase activity	anaphase-promoting complex-dependent catabolic process;antigen processing and presentation of exogenous peptide antigen via MHC class I, TAP-dependent;Fc-epsilon receptor signaling pathway;interleukin-1-mediated signaling pathway;MAPK cascade;negative regulation of canonical Wnt signaling pathway;negative regulation of G2/M transition of mitotic cell cycle;NIK/NF-kappaB signaling;positive regulat…	cytoplasm;cytosol;extracellular exosome;membrane;nucleoplasm;nucleus;proteasome complex;proteasome core complex;proteasome core complex, beta-subunit complex	ABC transporter disorders;ABC-family proteins mediated transport;Activation of APC/C and APC/C:Cdc20 mediated degradation of mitotic proteins;Activation of NF-kappaB in B cells;Adaptive Immune System;Antigen processing: Ubiquitination & Proteasome degradation;Antigen processing-Cross presentation;APC/C:Cdc20 mediated degradation of mitotic proteins;APC/C:Cdc20 mediated degradation of Securin;APC/…	3	3	3	15.4	15.4	15.4	22.836	0	7.9793	147480000	17	-2.11488	-1.04474	0.679214	P49721	602
P26640	Valine--tRNA ligase	VARS	+	-	-	2.44985	0.0491946	0.303	0.740835	0.360949	0.249874	0.13222	0.796673	-0.0531263	23.8343	23.9587	24.0234	23.9336	24.2637	24.2414	24.2276	24.2293	24.4317	23.7739	24.2215	24.3224	aminoacyl-tRNA editing activity;aminoacyl-tRNA ligase activity;ATP binding;ligase activity;nucleotide binding;protein binding;valine-tRNA ligase activity	aminoacyl-tRNA metabolism involved in translational fidelity;translation;tRNA aminoacylation for protein translation;valyl-tRNA aminoacylation	cytoplasm;cytosol	Cytosolic tRNA aminoacylation;Metabolism of proteins;Translation;tRNA Aminoacylation	15	15	15	15	15	15	140.47	0	85.582	1555800000	88	2.16247	1.00116	-0.217211	P26640	447
O43395	U4/U6 small nuclear ribonucleoprotein Prp3	PRPF3	-	+	-	1.16179	0.0502533	-1.07861	5.86666	0	-1.58655	NaN	1	0	22.5921	22.8884	22.7488	22.7155	22.5828	20.6686	21.6317	21.7471	21.1347	21.0073	21.2004	21.2561	identical protein binding;protein binding;RNA binding	mRNA processing;mRNA splicing, via spliceosome;RNA splicing;RNA splicing, via transesterification reactions;spliceosomal tri-snRNP complex assembly	Cajal body;cytosol;nuclear speck;nucleoplasm;nucleus;protein-containing complex;spliceosomal complex;U2-type precatalytic spliceosome;U4/U6 x U5 tri-snRNP complex	Metabolism of RNA;mRNA Splicing;mRNA Splicing - Major Pathway;Processing of Capped Intron-Containing Pre-mRNA	5	5	5	7.6	7.6	7.6	77.528	0	9.4987	122380000	9	-2.17212	-8.76102	NaN	O43395	142
P14866	Heterogeneous nuclear ribonucleoprotein L	HNRNPL	-	-	-	1.75812	0.0503576	0.422311	1.3073	0.156226	0.315918	0.492181	0.511956	-0.106393	24.6225	24.8153	25.0249	24.5754	25.3596	25.2038	25.129	25.0352	25.2385	24.8987	25.0482	25.1165	mRNA 3'-UTR binding;mRNA CDS binding;nucleic acid binding;pre-mRNA intronic binding;protein binding;RNA binding;transcription regulatory region DNA binding	cellular response to amino acid starvation;circadian rhythm;mRNA processing;mRNA splicing, via spliceosome;negative regulation of mRNA splicing, via spliceosome;positive regulation of mRNA binding;positive regulation of translation;regulation of alternative mRNA splicing, via spliceosome;response to peptide;RNA metabolic process;RNA processing	cytoplasm;cytosol;extracellular exosome;membrane;nucleoplasm;nucleus;perinuclear region of cytoplasm;pronucleus;ribonucleoprotein complex;ribonucleoprotein granule	Metabolism of RNA;mRNA Splicing;mRNA Splicing - Major Pathway;Processing of Capped Intron-Containing Pre-mRNA	14	14	14	37.4	37.4	37.4	64.132	0	86.668	2552800000	98	1.89078	1.40631	-0.535774	P14866	360
Q16659	Mitogen-activated protein kinase 6	MAPK6	-	-	+	1.21671	0.0504342	0.896503	0.355781	0.545497	0.295181	1.80406	0.0146239	-0.601323	22.1381	23.4373	23.3388	23.4559	23.9936	23.9422	23.7115	24.3089	23.7116	23.4833	23.2291	23.1268	ATP binding;kinase activity;MAP kinase activity;nucleotide binding;protein binding;protein heterodimerization activity;protein kinase activity;protein kinase binding;protein serine/threonine kinase activity;transferase activity	cell cycle;cellular response to organic substance;MAPK cascade;phosphorylation;positive regulation of dendritic spine development;protein phosphorylation;regulation of gene expression;signal transduction	cytoplasm;cytosol;nucleoplasm;nucleus;protein-containing complex;septin cytoskeleton	MAPK family signaling cascades;MAPK6/MAPK4 signaling;Signal Transduction	13	13	13	21.2	21.2	21.2	82.68	0	83.916	727010000	47	2.02803	0.663078	-2.14756	Q16659	950
Q15424;Q14151	Scaffold attachment factor B1;Scaffold attachment factor B2	SAFB;SAFB2	-	-	-	1.17115	0.0508861	-0.970373	0.818005	0.314147	-0.282201	0.832972	0.115508	0.688172	22.2865	22.5745	22.7327	22.4996	22.6	21.376	21.086	21.1499	22.6032	21.9339	22.1448	22.2827	chromatin binding;core promoter binding;DNA binding;double-stranded DNA binding;identical protein binding;nucleic acid binding;protein binding;RNA binding;sequence-specific DNA binding	chromatin organization;growth;hormone metabolic process;intracellular estrogen receptor signaling pathway;positive regulation of transcription by RNA polymerase II;regulation of androgen receptor signaling pathway;regulation of mRNA processing;regulation of transcription by RNA polymerase II;regulation of transcription, DNA-templated;Sertoli cell differentiation;transcription, DNA-templated	cytoplasm;extracellular exosome;intracellular membrane-bounded organelle;nuclear body;nucleoplasm;nucleus		2	2	2	2.1	2.1	2.1	102.64	0	4.5123	123000000	13	-2.08047	-1.05209	1.42987	Q15424;Q14151	879
O75347	Tubulin-specific chaperone A	TBCA	-	-	-	1.09749	0.0509221	-1.40069	0.116699	0.796183	-0.287709	0.645132	0.147162	1.11298	24.8033	22.6808	22.6872	22.4283	22.1975	22.0654	21.1271	21.6069	23.3445	20.8772	22.8928	24.3344	beta-tubulin binding;chaperone binding;protein binding;RNA binding	post-chaperonin tubulin folding pathway;protein folding;tubulin complex assembly	cytoplasm;cytoskeleton;microtubule;microtubule cytoskeleton;nucleolus	Metabolism of proteins;Post-chaperonin tubulin folding pathway;Protein folding	3	3	3	25.9	25.9	25.9	12.855	0	7.374	268910000	9	-1.98594	-0.283674	1.28454	O75347	180
P01876;P01877	Ig alpha-1 chain C region;Ig alpha-2 chain C region	IGHA1;IGHA2	-	-	+	1.07774	0.0509412	1.59449	0.600778	0.277512	-0.822391	1.56956	0.00558904	-2.41688	24.2487	23.6225	22.4689	23.4051	24.5242	25.3437	23.6371	26.6182	21.5269	22.8128	22.1477	23.9683	antigen binding;immunoglobulin receptor binding	adaptive immune response;B cell receptor signaling pathway;complement activation, classical pathway;glomerular filtration;immune response;immune system process;innate immune response;leukocyte migration;phagocytosis, engulfment;phagocytosis, recognition;positive regulation of B cell activation;positive regulation of respiratory burst;protein-chromophore linkage;receptor-mediated endocytosis;retin…	blood microparticle;external side of plasma membrane;extracellular exosome;extracellular region;extracellular space;membrane;monomeric IgA immunoglobulin complex;plasma membrane;secretory dimeric IgA immunoglobulin complex;secretory IgA immunoglobulin complex	Binding and Uptake of Ligands by Scavenger Receptors;Cell surface interactions at the vascular wall;Hemostasis;Scavenging of heme from plasma;Vesicle-mediated transport	7	7	7	19.5	19.5	19.5	37.654	0	25.925	685540000	27	1.91406	-1.11239	-2.624	P01876;P01877	236
P49720	Proteasome subunit beta type-3	PSMB3	-	-	+	1.09698	0.0512	-1.35188	1.45178	0.0987032	0.410645	1.39749	0.00989362	1.76253	23.4382	23.4464	23.5715	23.7822	23.7075	21.7553	22.0614	21.3066	23.9939	23.805	24.3043	23.7777	endopeptidase activity;hydrolase activity;peptidase activity;protein binding;threonine-type endopeptidase activity	anaphase-promoting complex-dependent catabolic process;antigen processing and presentation of exogenous peptide antigen via MHC class I, TAP-dependent;Fc-epsilon receptor signaling pathway;interleukin-1-mediated signaling pathway;MAPK cascade;negative regulation of canonical Wnt signaling pathway;negative regulation of G2/M transition of mitotic cell cycle;NIK/NF-kappaB signaling;positive regulat…	cytoplasm;cytosol;extracellular exosome;nucleoplasm;nucleus;proteasome complex;proteasome core complex;proteasome core complex, beta-subunit complex	ABC transporter disorders;ABC-family proteins mediated transport;Activation of APC/C and APC/C:Cdc20 mediated degradation of mitotic proteins;Activation of NF-kappaB in B cells;Adaptive Immune System;Antigen processing: Ubiquitination & Proteasome degradation;Antigen processing-Cross presentation;APC/C:Cdc20 mediated degradation of mitotic proteins;APC/C:Cdc20 mediated degradation of Securin;APC/…	6	6	6	30.2	30.2	30.2	22.949	0	13.572	424650000	20	-2.14754	1.67321	2.76577	P49720	601
Q15691	Microtubule-associated protein RP/EB family member 1	MAPRE1	-	+	-	1.17503	0.0512051	-0.97939	1.57661	0.010084	-1.38778	NaN	1	0	23.6562	22.1803	22.1704	22.2795	21.1902	21.8343	21.464	21.8803	21.3845	20.8736	21.2458	21.2313	cadherin binding;identical protein binding;microtubule binding;microtubule plus-end binding;protein binding;protein C-terminus binding;protein kinase binding;RNA binding	cell cycle;cell division;cell proliferation;ciliary basal body-plasma membrane docking;G2/M transition of mitotic cell cycle;negative regulation of microtubule binding;negative regulation of microtubule polymerization;positive regulation of cell migration;positive regulation of microtubule plus-end binding;positive regulation of microtubule polymerization;protein localization;protein localization…	cell projection;cell projection membrane;centrosome;cortical microtubule cytoskeleton;cytoplasm;cytoplasmic microtubule;cytoskeleton;cytosol;Golgi apparatus;microtubule;microtubule cytoskeleton;microtubule organizing center;microtubule plus-end;spindle	Amplification of signal from unattached kinetochores via a MAD2 inhibitory signal;Amplification of signal from the kinetochores;Anchoring of the basal body to the plasma membrane;AURKA Activation by TPX2;Cell Cycle;Cell Cycle Checkpoints;Cell Cycle, Mitotic;Centrosome maturation;Cilium Assembly;G2/M Transition;Loss of Nlp from mitotic centrosomes;Loss of proteins required for interphase microtubu…	3	3	3	16.8	16.8	16.8	29.999	0	8.985	93630000	4	-1.96887	-2.90075	NaN	Q15691	930
Q14011	Cold-inducible RNA-binding protein	CIRBP	-	-	-	1.22721	0.0512102	-0.831045	0.644474	0.298208	-0.504371	0.5731	0.296188	0.326674	25.0914	26.4824	25.6829	25.4634	24.9489	24.6306	24.6648	25.1516	25.8341	25.0503	25.0338	24.7844	mRNA 3'-UTR binding;nucleic acid binding;protein binding;RNA binding;small ribosomal subunit rRNA binding;translation repressor activity	mRNA stabilization;negative regulation of translation;positive regulation of translation;response to cold;response to UV;stress granule assembly	cytoplasm;cytoplasmic stress granule;nucleolus;nucleoplasm;nucleus		5	5	5	31.4	31.4	31.4	18.648	0	60.916	1737900000	38	-1.98389	-1.06882	0.909707	Q14011	877
Q13895	Bystin	BYSL	-	-	+	1.16425	0.0512956	-0.997815	0.428016	0.50726	0.249508	1.41803	0.0119612	1.24732	22.5077	22.2885	23.2904	23.0317	22.8105	21.3135	21.2096	21.7933	23.1399	23.1973	22.7834	22.9956	protein binding;RNA binding	blastocyst formation;cell adhesion;cell proliferation;female pregnancy;in utero embryonic development;maturation of SSU-rRNA from tricistronic rRNA transcript (SSU-rRNA, 5.8S rRNA, LSU-rRNA);ribosome biogenesis;rRNA processing;trophectodermal cell differentiation	apical part of cell;cytoplasm;cytosol;intracellular membrane-bounded organelle;membrane;nucleolus;nucleoplasm;nucleus	Major pathway of rRNA processing in the nucleolus and cytosol;Metabolism of RNA;rRNA processing;rRNA processing in the nucleus and cytosol	5	5	5	12.1	12.1	12.1	49.601	0	8.2919	259680000	17	-1.87381	0.715731	2.61394	Q13895	875
Q9Y3A5	Ribosome maturation protein SBDS	SBDS	-	-	-	1.81654	0.0525244	0.385044	1.22318	0.272018	0.212729	0.830564	0.316318	-0.172314	22.7214	22.7902	22.8376	22.5044	23.2822	23.1867	22.8876	23.0371	22.9937	22.9045	23.013	22.7932	microtubule binding;protein binding;ribosome binding;RNA binding;rRNA binding	bone marrow development;bone mineralization;cell proliferation;inner cell mass cell proliferation;leukocyte chemotaxis;mature ribosome assembly;mitotic spindle organization;ribosome biogenesis;rRNA processing	cytoplasm;cytoskeleton;cytosol;nucleolus;nucleoplasm;nucleus;spindle;spindle pole		4	4	4	13.6	13.6	13.6	28.763	0	6.7361	254110000	18	1.80276	1.12483	-0.86156	Q9Y3A5	1319
Q99460	26S proteasome non-ATPase regulatory subunit 1	PSMD1	-	+	-	1.95573	0.0525542	-0.348927	2.87183	0.00404211	-0.583018	1.42924	0.136414	-0.234091	24.1307	24.3788	24.3222	24.0628	23.8098	23.9246	23.789	23.9754	23.7892	23.4515	23.6388	23.683	endopeptidase activity;enzyme regulator activity;protein binding;ubiquitin protein ligase binding	anaphase-promoting complex-dependent catabolic process;antigen processing and presentation of exogenous peptide antigen via MHC class I, TAP-dependent;Fc-epsilon receptor signaling pathway;interleukin-1-mediated signaling pathway;MAPK cascade;negative regulation of canonical Wnt signaling pathway;negative regulation of G2/M transition of mitotic cell cycle;neutrophil degranulation;NIK/NF-kappaB s…	azurophil granule lumen;cytosol;extracellular region;membrane;nucleoplasm;nucleus;proteasome accessory complex;proteasome complex;proteasome regulatory particle;proteasome regulatory particle, base subcomplex;proteasome storage granule	ABC transporter disorders;ABC-family proteins mediated transport;Activation of APC/C and APC/C:Cdc20 mediated degradation of mitotic proteins;Activation of NF-kappaB in B cells;Adaptive Immune System;Antigen processing: Ubiquitination & Proteasome degradation;Antigen processing-Cross presentation;APC/C:Cdc20 mediated degradation of mitotic proteins;APC/C:Cdc20 mediated degradation of Securin;APC/…	19	19	19	25	25	25	105.84	0	97.308	1595100000	101	-1.85807	-2.86854	-1.27511	Q99460	1141
P00367;P49448	Glutamate dehydrogenase 1, mitochondrial;Glutamate dehydrogenase 2, mitochondrial	GLUD1;GLUD2	-	-	-	1.05234	0.0525697	1.46638	1.07919	0.0664	1.50525	0.104744	0.843043	0.0388708	22.7824	20.2272	22.5307	21.2466	23.3627	23.1892	23.1888	22.9118	23.3041	22.9023	23.2936	23.3079	ADP binding;ATP binding;glutamate dehydrogenase (NAD+) activity;glutamate dehydrogenase [NAD(P)+] activity;GTP binding;identical protein binding;leucine binding;NAD+ binding;nucleotide binding;oxidoreductase activity;oxidoreductase activity, acting on the CH-NH2 group of donors, NAD or NADP as acceptor;protein binding	cellular amino acid biosynthetic process;cellular amino acid metabolic process;glutamate biosynthetic process;glutamate catabolic process;glutamate metabolic process;glutamine metabolic process;mitochondrion organization;oxidation-reduction process;positive regulation of insulin secretion;substantia nigra development;tricarboxylic acid metabolic process	cytoplasm;mitochondrial matrix;mitochondrion	Amino acid synthesis and interconversion (transamination);Metabolism;Metabolism of amino acids and derivatives;Mitochondrial biogenesis;Organelle biogenesis and maintenance;Transcriptional activation of mitochondrial biogenesis	7	7	7	15.6	15.6	15.6	61.397	0	20.756	388280000	29	2.09052	2.14266	0.16424	P00367;P49448	221
P08621	U1 small nuclear ribonucleoprotein 70 kDa	SNRNP70	-	-	-	1.92987	0.052625	-0.360532	1.13853	0.190027	-0.311729	0.145854	0.793771	0.0488024	24.9317	25.3192	25.1176	25.1148	24.6961	24.8451	24.663	24.8369	25.1216	24.5703	24.7986	24.7459	mRNA binding;nucleic acid binding;protein binding;RNA binding;U1 snRNA binding;U1 snRNP binding	cellular response to retinoic acid;cellular response to transforming growth factor beta stimulus;cellular response to tumor necrosis factor;mRNA processing;mRNA splicing, via spliceosome;negative regulation of chaperone-mediated autophagy;negative regulation of protein refolding;positive regulation of mRNA splicing, via spliceosome;regulation of ATPase activity;regulation of RNA splicing;RNA spli…	commitment complex;cytoplasm;nuclear speck;nucleoplasm;nucleus;precatalytic spliceosome;spliceosomal complex;U1 snRNP;U2-type prespliceosome	Metabolism of RNA;mRNA Splicing;mRNA Splicing - Major Pathway;Processing of Capped Intron-Containing Pre-mRNA	10	10	10	24	24	24	51.556	0	69.558	2380900000	65	-1.87659	-1.30091	0.21757	P08621	294
Q14444	Caprin-1	CAPRIN1	-	-	-	1.90297	0.0528466	-0.357828	1.42097	0.154095	-0.293048	0.307811	0.682318	0.0647798	24.9268	25.279	25.0165	24.9907	24.6686	24.6122	24.7712	24.7298	24.9767	24.6307	24.7755	24.658	protein binding;RNA binding	cell differentiation;negative regulation of translation;positive regulation of dendrite morphogenesis;positive regulation of dendritic spine morphogenesis	cell projection;cytoplasm;cytoplasmic stress granule;cytosol;dendrite;integral component of plasma membrane;membrane;P-body		11	11	11	14.5	14.5	14.5	78.365	0	49.28	1725000000	58	-1.93389	-1.39215	0.348157	Q14444	890
Q92734	Protein TFG	TFG	-	-	-	1.6154	0.0531728	-0.450181	1.33128	0.107612	-0.425269	0.053892	0.907834	0.0249119	24.9336	25.2497	24.9112	24.7101	24.5043	24.2762	24.4608	24.7625	24.7096	24.1752	24.7207	24.498	identical protein binding;protein binding;signal transducer activity	COPII vesicle coating;ER to Golgi vesicle-mediated transport;positive regulation of I-kappaB kinase/NF-kappaB signaling;signal transduction	cytoplasm;cytosol;endoplasmic reticulum;endoplasmic reticulum exit site;Golgi membrane	Asparagine N-linked glycosylation;COPII-mediated vesicle transport;ER to Golgi Anterograde Transport;Membrane Trafficking;Metabolism of proteins;Post-translational protein modification;Transport to the Golgi and subsequent modification;Vesicle-mediated transport	4	4	4	11.2	11.2	11.2	43.447	0	9.0879	829300000	21	-1.80139	-1.57824	0.0949832	Q92734	1092
Q8TCG1	Protein CIP2A	KIAA1524	-	-	-	0.996667	0.0533653	-2.13496	0.814946	0.12538	-1.74553	NaN	1	0	24.122	24.4453	24.6537	20.7525	21.4124	21.5443	21.6644	20.8126	21.5749	21.9164	21.3882	22.1118	cadherin binding;protein binding;protein homodimerization activity	positive regulation of neural precursor cell proliferation;spermatogenesis	cytoplasm;cytosol;integral component of membrane;membrane;plasma membrane		4	4	4	5.1	5.1	5.1	102.18	0	5.4272	168360000	4	-2.05406	-1.68724	NaN	Q8TCG1	1056
P48739	Phosphatidylinositol transfer protein beta isoform	PITPNB	-	+	-	1.08024	0.0535031	1.34873	1.70905	0.00614	1.96153	0.552374	0.234173	0.612803	21.9101	20.0372	20.8825	21.9311	23.2104	21.1695	22.8666	22.9092	23.4094	23.0717	22.8598	23.266	lipid binding;phosphatidylcholine binding;phosphatidylcholine transporter activity;phosphatidylinositol binding;phosphatidylinositol transporter activity;phospholipid transporter activity	lipid metabolic process;nucleus organization;phospholipid transport;retrograde vesicle-mediated transport, Golgi to ER	cytoplasm;endoplasmic reticulum membrane;Golgi apparatus;Golgi membrane;intracellular	Glycerophospholipid biosynthesis;Metabolism;Metabolism of lipids;Phospholipid metabolism;PI and PC transport between ER and Golgi membranes;PI Metabolism	6	6	6	26.6	26.6	26.6	31.54	0	14.85	251760000	17	1.79958	3.43516	1.06025	P48739	589
P30101	Protein disulfide-isomerase A3	PDIA3	-	-	+	1.07222	0.0539881	-1.2524	0.168474	0.733292	0.295405	1.48401	0.00742529	1.5478	24.4778	22.2294	22.6193	22.6199	21.2494	21.3675	22.0391	22.2807	23.5129	22.1538	23.1303	24.3309	cysteine-type endopeptidase activity;disulfide oxidoreductase activity;identical protein binding;isomerase activity;peptide disulfide oxidoreductase activity;phospholipase C activity;protein binding;protein disulfide isomerase activity;RNA binding	antigen processing and presentation of exogenous peptide antigen via MHC class I, TAP-dependent;antigen processing and presentation of peptide antigen via MHC class I;cell redox homeostasis;oxidation-reduction process;positive regulation of extrinsic apoptotic signaling pathway;protein folding;protein folding in endoplasmic reticulum;proteolysis;response to endoplasmic reticulum stress	cell surface;endoplasmic reticulum;endoplasmic reticulum lumen;extracellular exosome;extracellular space;focal adhesion;melanosome;myelin sheath;nucleus;phagocytic vesicle;recycling endosome membrane	Adaptive Immune System;Antigen Presentation: Folding, assembly and peptide loading of class I MHC;Antigen processing-Cross presentation;Asparagine N-linked glycosylation;Calnexin/calreticulin cycle;Class I MHC mediated antigen processing & presentation;ER-Phagosome pathway;Immune System;Metabolism of proteins;N-glycan trimming in the ER and Calnexin/Calreticulin cycle;Post-translational protein m…	12	12	12	28.1	28.1	28.1	56.782	0	67.702	522220000	23	-1.88397	0.379714	2.50765	P30101	474
P07910	Heterogeneous nuclear ribonucleoproteins C1/C2	HNRNPC	-	-	-	1.67951	0.0540355	-0.409488	0.0170717	0.980113	-0.0100694	1.02803	0.116597	0.399419	26.4608	26.1825	26.0201	26.0168	25.8249	25.5948	25.7082	25.9143	26.3973	25.6824	26.1624	26.3977	identical protein binding;mRNA 3'-UTR binding;mRNA binding;N6-methyladenosine-containing RNA binding;nucleic acid binding;nucleosomal DNA binding;poly(U) RNA binding;protein binding;RNA binding;RNA polymerase II distal enhancer sequence-specific DNA binding;RNA polymerase II proximal promoter sequence-specific DNA binding;telomerase RNA binding	3'-UTR-mediated mRNA stabilization;ATP-dependent chromatin remodeling;mRNA processing;mRNA splicing, via spliceosome;negative regulation of telomere maintenance via telomerase;osteoblast differentiation;RNA metabolic process;RNA splicing	actin cytoskeleton;catalytic step 2 spliceosome;cytosol;extracellular exosome;extracellular region;membrane;nuclear chromatin;nucleoplasm;nucleus;pronucleus;protein-containing complex;spliceosomal complex;telomerase holoenzyme complex	Metabolism of proteins;Metabolism of RNA;mRNA Splicing;mRNA Splicing - Major Pathway;Post-translational protein modification;Processing of Capped Intron-Containing Pre-mRNA;SUMO E3 ligases SUMOylate target proteins;SUMOylation;SUMOylation of RNA binding proteins	11	11	11	37.6	37.6	37.6	33.67	0	53.538	5306900000	81	-1.81688	-0.0337633	1.41479	P07910;O60812;B7ZW38;B2RXH8;P0DMR1	290
P55265	Double-stranded RNA-specific adenosine deaminase	ADAR	-	-	-	1.10103	0.0577558	-1.01963	0.319569	0.567375	-0.325641	NaN	1	0	22.4469	22.089	22.5311	22.0268	20.923	20.6954	22.4417	20.9551	21.6679	21.617	21.392	23.1143	adenosine deaminase activity;DNA binding;double-stranded RNA adenosine deaminase activity;hydrolase activity;metal ion binding;protein binding;RNA binding	adenosine to inosine editing;base conversion or substitution editing;cellular response to virus;defense response to virus;definitive hemopoiesis;erythrocyte differentiation;gene silencing by RNA;hematopoietic progenitor cell differentiation;hematopoietic stem cell homeostasis;immune system process;in utero embryonic development;innate immune response;miRNA loading onto RISC involved in gene silen…	cytoplasm;membrane;nucleolus;nucleoplasm;nucleus;supraspliceosomal complex	C6 deamination of adenosine;Cytokine Signaling in Immune system;Formation of editosomes by ADAR proteins;Immune System;Interferon alpha/beta signaling;Interferon Signaling;Metabolism of RNA;mRNA Editing;mRNA Editing: A to I Conversion	4	4	4	3.4	3.4	3.4	136.06	0	9.4471	102780000	14	-1.96229	-0.634562	NaN	P55265	650
O14639	Actin-binding LIM protein 1	ABLIM1	-	+	-	0.972088	0.0578129	-2.34194	1.15749	0.0380645	-2.85941	NaN	1	0	24.9599	25.3288	20.9695	25.0806	20.906	21.8036	21.9438	22.3176	21.1855	21.5608	20.8592	21.2957	actin binding;metal ion binding;protein binding	animal organ morphogenesis;cilium assembly;cytoskeleton organization;lamellipodium assembly;visual perception	actin cytoskeleton;cytoplasm;cytoskeleton;lamellipodium;stress fiber	Axon guidance;DCC mediated attractive signaling;Developmental Biology;Netrin-1 signaling	3	3	3	3.9	3.9	3.9	87.687	0	5.1484	244770000	4	-1.979	-2.4836	NaN	O14639	109
P61163	Alpha-centractin	ACTR1A	-	-	-	1.32584	0.0581529	-0.577168	0.535752	0.604771	-0.104402	1.13826	0.0794489	0.472766	23.4296	23.3269	23.4747	23.4464	22.8806	22.33	23.1655	22.9929	23.5398	23.1969	23.3152	23.2081	ATP binding;nucleotide binding;protein binding	antigen processing and presentation of exogenous peptide antigen via MHC class II;ciliary basal body-plasma membrane docking;ER to Golgi vesicle-mediated transport;G2/M transition of mitotic cell cycle;neutrophil degranulation;regulation of G2/M transition of mitotic cell cycle;spermatogenesis;vesicle-mediated transport	cell cortex;cell cortex region;centriole;centrosome;COPI-coated vesicle;cytoplasm;cytoskeleton;cytosol;dynactin complex;extracellular exosome;extracellular region;ficolin-1-rich granule lumen;manchette;membrane;microtubule associated complex;microtubule cytoskeleton;microtubule organizing center;myelin sheath;secretory granule lumen	Adaptive Immune System;Anchoring of the basal body to the plasma membrane;Asparagine N-linked glycosylation;AURKA Activation by TPX2;Cell Cycle;Cell Cycle, Mitotic;Cellular responses to external stimuli;Cellular responses to stress;Centrosome maturation;Cilium Assembly;COPI-independent Golgi-to-ER retrograde traffic;COPI-mediated anterograde transport;ER to Golgi Anterograde Transport;G2/M Transi…	3	3	3	10.6	10.6	10.6	42.613	0	22.978	306180000	17	-2.03673	-0.561891	1.59035	P61163;P42025	677
P51148;P20339;P61020	Ras-related protein Rab-5C;Ras-related protein Rab-5A;Ras-related protein Rab-5B	RAB5C;RAB5A;RAB5B	-	-	-	1.63138	0.0583815	0.408993	1.04983	0.324971	0.203435	0.744679	0.303487	-0.205558	23.2928	23.2435	23.4448	23.1627	23.8457	23.8654	23.6696	23.3991	23.7153	23.3723	23.4822	23.3877	GDP binding;GTP binding;GTPase activity;GTP-dependent protein binding;guanyl nucleotide binding;nucleotide binding;protein binding	antigen processing and presentation;blood coagulation;early endosome to late endosome transport;endocytosis;endosome organization;membrane organization;neutrophil degranulation;phagocytosis;phosphatidylinositol biosynthetic process;plasma membrane to endosome transport;positive regulation of exocytosis;post-translational protein modification;protein transport;receptor internalization involved in …	actin cytoskeleton;anchored component of synaptic vesicle membrane;axon;axon terminus;azurophil granule membrane;cell projection;clathrin-coated vesicle membrane;cytoplasm;cytoplasmic side of early endosome membrane;cytoplasmic vesicle;cytosol;dendrite;early endosome;early endosome membrane;endocytic vesicle;endosome;endosome membrane;extracellular exosome;intracellular;intracellular membrane-bou…	Clathrin derived vesicle budding;Clathrin-mediated endocytosis;Factors involved in megakaryocyte development and platelet production;Golgi Associated Vesicle Biogenesis;Hemostasis;Immune System;Innate Immune System;Membrane Trafficking;Metabolism;Metabolism of lipids;Metabolism of proteins;Neutrophil degranulation;Phospholipid metabolism;PI Metabolism;Post-translational protein modification;RAB G…	4	4	4	21.3	21.3	21.3	23.482	0	29.009	430150000	20	1.83219	1.02266	-0.878887	P51148;P20339;P61020	616
P58107	Epiplakin	EPPK1	-	+	-	1.66094	0.059	-0.402273	1.96784	0.0357237	-0.47809	0.294844	0.664249	-0.0758176	24.6978	24.5688	24.414	24.2252	23.8468	24.1204	24.1444	24.1852	24.0284	24.1987	23.8783	23.888	cytoskeletal protein binding;intermediate filament binding;RNA binding	intermediate filament organization;negative regulation of cell migration;negative regulation of epithelial cell proliferation;negative regulation of keratinocyte migration;negative regulation of keratinocyte proliferation;negative regulation of wound healing;regulation of epithelium regeneration;wound healing	apicolateral plasma membrane;basolateral plasma membrane;bicellular tight junction;cell junction;cell periphery;cell projection;cytoplasm;cytoskeleton;hemidesmosome;keratin filament;membrane;perinucleolar compartment;plasma membrane		6	6	4	7.9	7.9	5.7	555.65	0	23.195	648830000	27	-1.76674	-2.11016	-0.36535	P58107	659
P68133;P62736;P68032;P63267	Actin, alpha skeletal muscle;Actin, aortic smooth muscle;Actin, alpha cardiac muscle 1;Actin, gamma-enteric smooth muscle	ACTA1;ACTA2;ACTC1;ACTG2	-	+	+	0.982571	0.0592203	-1.77528	2.6212	0.00155	-5.76133	3.37669	0.004	-3.98605	26.09	25.9354	26.8743	29.2797	25.4964	25.0075	25.3829	25.1914	20.7936	20.939	22.1842	21.2172	ADP binding;ATP binding;ATPase activity;myosin binding;nucleotide binding;protein binding;protein kinase binding;structural constituent of cytoskeleton	actin filament-based movement;actin-mediated cell contraction;actin-myosin filament sliding;actomyosin structure organization;cardiac muscle contraction;cardiac muscle tissue morphogenesis;cardiac myofibril assembly;cellular response to organonitrogen compound;glomerular mesangial cell development;heart contraction;mesenchyme migration;muscle contraction;muscle filament sliding;negative regulatio…	actin cytoskeleton;actin filament;actomyosin, actin portion;blood microparticle;cell body;cell periphery;cytoplasm;cytoskeleton;cytosol;extracellular exosome;extracellular space;filopodium;focal adhesion;I band;lamellipodium;membrane;myosin filament;protein-containing complex;sarcomere;smooth muscle contractile fiber;stress fiber;striated muscle thin filament	Muscle contraction;Smooth Muscle Contraction;Striated Muscle Contraction	15	5	5	44.6	20.7	20.7	42.051	0	119.29	2774800000	22	-2.01682	-6.17051	-9.25205	P68133;P62736;P68032;P63267	751
Q13838;O00148	Spliceosome RNA helicase DDX39B;ATP-dependent RNA helicase DDX39A	DDX39B;DDX39A	-	-	-	1.31327	0.0592386	-0.572747	0.0292233	0.95552	0.0248752	1.14905	0.0627614	0.597622	24.324	23.4595	24.0786	23.7762	23.3496	23.5162	23.2108	23.2707	23.8715	23.5456	23.7456	24.575	ATP binding;ATPase activity;ATP-dependent protein binding;ATP-dependent RNA helicase activity;helicase activity;hydrolase activity;identical protein binding;nucleic acid binding;nucleotide binding;protein binding;protein-containing complex binding;RNA binding;RNA-dependent ATPase activity;U4 snRNA binding;U6 snRNA binding	cellular response to DNA damage stimulus;liver development;mRNA 3'-end processing;mRNA export from nucleus;mRNA processing;mRNA splicing, via spliceosome;mRNA transport;negative regulation of DNA damage checkpoint;positive regulation of cell growth involved in cardiac muscle cell development;positive regulation of DNA biosynthetic process;positive regulation of DNA-templated transcription, elonga…	cytoplasm;membrane;nuclear matrix;nuclear speck;nucleolus;nucleoplasm;nucleus;protein-containing complex;spliceosomal complex;transcription export complex;U4 snRNP;U6 snRNP	Cleavage of Growing Transcript in the Termination Region;Gene expression (Transcription);Metabolism of RNA;mRNA 3'-end processing;Processing of Capped Intron-Containing Pre-mRNA;RNA Polymerase II Transcription;RNA Polymerase II Transcription Termination;Transport of Mature mRNA derived from an Intron-Containing Transcript;Transport of Mature Transcript to Cytoplasm	7	7	7	15.7	15.7	15.7	48.991	0	19.482	672980000	24	-1.91815	0.0634875	1.79245	Q13838;O00148	873
P02545	Prelamin-A/C;Lamin-A/C	LMNA	-	+	-	1.12056	0.0594607	-0.88371	1.77154	0.0062963	-1.33961	NaN	1	0	22.3181	22.9084	21.527	21.7604	20.4882	21.5362	21.721	21.2337	20.9149	20.4821	20.7706	20.9879	identical protein binding;molecular_function;protein binding;structural molecule activity	biological_process;cellular protein localization;cellular response to hypoxia;establishment or maintenance of microtubule cytoskeleton polarity;IRE1-mediated unfolded protein response;mitotic nuclear envelope disassembly;mitotic nuclear envelope reassembly;muscle organ development;negative regulation of cardiac muscle hypertrophy in response to stress;negative regulation of cell proliferation;neg…	cytosol;intermediate filament;lamin filament;membrane;nuclear envelope;nuclear inner membrane;nuclear lamina;nuclear membrane;nuclear speck;nucleoplasm;nucleus;perinuclear region of cytoplasm	Disease;Diseases of signal transduction;IRE1alpha activates chaperones;Metabolism of proteins;Oncogenic MAPK signaling;Signaling by BRAF and RAF fusions;Unfolded Protein Response (UPR);XBP1(S) activates chaperone genes	4	3	3	5.4	4.2	4.2	74.139	0	7.505	88184000	8	-1.72979	-3.12948	NaN	P02545;Q03252	237
Q9Y230	RuvB-like 2	RUVBL2	-	-	-	2.01334	0.0594972	0.315588	0.87716	0.406614	0.168401	0.879707	0.335147	-0.147187	24.9544	25.1936	25.2591	25.1606	25.3813	25.4322	25.4565	25.5601	25.5229	25.2328	25.2348	25.2509	ADP binding;ATP binding;ATPase activity;ATPase binding;ATP-dependent 5'-3' DNA helicase activity;ATP-dependent DNA helicase activity;beta-catenin binding;chromatin DNA binding;DNA helicase activity;helicase activity;hydrolase activity;identical protein binding;nucleotide binding;protein binding;protein homodimerization activity;RNA polymerase II core promoter sequence-specific DNA binding;RNA pol…	box C/D snoRNP assembly;cellular response to DNA damage stimulus;cellular response to estradiol stimulus;cellular response to UV;chromatin organization;chromatin remodeling;DNA duplex unwinding;DNA recombination;DNA repair;establishment of protein localization to chromatin;histone H2A acetylation;histone H4 acetylation;negative regulation of canonical Wnt signaling pathway;negative regulation of …	centrosome;cytoplasm;cytosol;extracellular exosome;Ino80 complex;intracellular;membrane;MLL1 complex;NuA4 histone acetyltransferase complex;nuclear euchromatin;nuclear matrix;nucleoplasm;nucleus;R2TP complex;Swr1 complex	Cell Cycle;Chromatin modifying enzymes;Chromatin organization;Chromosome Maintenance;Extension of Telomeres;HATs acetylate histones;Telomere Extension By Telomerase;Telomere Maintenance	17	17	17	44.5	44.5	44.5	51.156	0	109.03	3842500000	161	1.79551	0.855911	-0.816277	Q9Y230	1302
Q07955	Serine/arginine-rich splicing factor 1	SRSF1	-	-	-	1.55196	0.0595771	-0.432803	1.21166	0.153692	-0.358123	0.259234	0.68237	0.0746799	24.158	24.2077	23.939	24.5235	23.6556	23.9351	23.6724	23.834	24.132	23.7766	23.7012	23.786	DNA topoisomerase binding;mRNA binding;nucleic acid binding;protein binding;RNA binding;RS domain binding	alternative mRNA splicing, via spliceosome;cardiac muscle contraction;in utero embryonic development;liver regeneration;mRNA 3'-end processing;mRNA 5'-splice site recognition;mRNA export from nucleus;mRNA processing;mRNA splice site selection;mRNA splicing, via spliceosome;mRNA transport;oligodendrocyte differentiation;positive regulation of RNA splicing;RNA export from nucleus;RNA splicing;termi…	catalytic step 2 spliceosome;cytoplasm;exon-exon junction complex;nuclear speck;nucleoplasm;nucleus;spliceosomal complex	Cleavage of Growing Transcript in the Termination Region;Gene expression (Transcription);Metabolism of RNA;mRNA 3'-end processing;mRNA Splicing;mRNA Splicing - Major Pathway;mRNA Splicing - Minor Pathway;Processing of Capped Intron-Containing Pre-mRNA;RNA Polymerase II Transcription;RNA Polymerase II Transcription Termination;Transport of Mature mRNA derived from an Intron-Containing Transcript;T…	8	8	8	31	31	31	27.744	0	21.733	699670000	29	-1.819	-1.40847	0.343699	Q07955	822
P04080	Cystatin-B	CSTB	-	+	-	1.02867	0.0620778	1.19852	1.40538	0.0147101	1.64495	0.673167	0.205074	0.446425	20.7644	20.5677	22.4236	22.3882	23.1698	22.9778	22.7265	22.0638	22.8641	22.7907	23.4339	23.635	cysteine-type endopeptidase inhibitor activity;endopeptidase inhibitor activity;peptidase inhibitor activity;protease binding;RNA binding	adult locomotory behavior;negative regulation of endopeptidase activity;negative regulation of peptidase activity;negative regulation of proteolysis;neutrophil degranulation	cytoplasm;cytosol;extracellular exosome;extracellular region;extracellular space;ficolin-1-rich granule lumen;intracellular;nucleolus;nucleus;secretory granule lumen;tertiary granule lumen	Immune System;Innate Immune System;Neutrophil degranulation	4	4	4	45.9	45.9	45.9	11.139	0	9.2292	237320000	15	1.81953	2.54861	1.06532	P04080	242
Q9UBS4	DnaJ homolog subfamily B member 11	DNAJB11	-	-	+	1.13223	0.062663	-0.780638	0.347187	0.698564	0.085815	1.22364	0.0330135	0.866453	22.707	22.7712	22.7703	22.3903	21.3137	22.6369	22.0551	21.5106	22.7479	22.7127	22.8811	22.6403	protein binding;unfolded protein binding	IRE1-mediated unfolded protein response;positive regulation of ATPase activity;protein folding	endoplasmic reticulum;endoplasmic reticulum lumen;membrane	IRE1alpha activates chaperones;Metabolism of proteins;Unfolded Protein Response (UPR);XBP1(S) activates chaperone genes	6	6	6	22.9	22.9	22.9	40.513	0	17.072	260390000	15	-1.89967	0.420495	2.15773	Q9UBS4	1259
P55060	Exportin-2	CSE1L	-	-	-	1.54131	0.0645385	-0.416517	0.616255	0.485543	-0.167781	1.2756	0.140577	0.248736	27.1299	26.9819	27.0403	26.6115	26.5693	26.7208	26.3129	26.4944	26.873	26.6792	26.7857	26.7544	nuclear export signal receptor activity;protein binding;Ran GTPase binding	apoptotic process;cell proliferation;intracellular protein transport;protein export from nucleus;protein import into nucleus;protein transport	cytoplasm;cytosol;extracellular exosome;membrane;nuclear envelope;nucleoplasm;nucleus		20	20	20	23.2	23.2	23.2	110.42	0	153.2	5516700000	166	-1.72107	-0.759899	1.28364	P55060	644
P0DP25;P0DP24;P0DP23			-	-	-	1.12588	0.0654098	-0.788984	0.91897	0.116059	-0.998908	0.154538	0.685819	-0.209923	24.6819	24.0882	23.4992	23.5308	22.4931	23.2009	23.392	23.5581	21.6159	23.4981	23.1294	23.561	adenylate cyclase binding;calcium channel inhibitor activity;calcium ion binding;disordered domain specific binding;inositol-1,4,5-trisphosphate 3-kinase activity;ion channel binding;ligand-gated ion channel activity;metal ion binding;N-terminal myristoylation domain binding;protein binding;protein domain specific binding;protein kinase binding;protein phosphatase activator activity;protein serin…	cofactor metabolic process;detection of calcium ion;Fc-epsilon receptor signaling pathway;glycogen catabolic process;G-protein coupled receptor signaling pathway;inositol phosphate metabolic process;ion transmembrane transport;MAPK cascade;muscle contraction;negative regulation of peptidyl-threonine phosphorylation;negative regulation of ryanodine-sensitive calcium-release channel activity;platel…	calcium channel complex;catalytic complex;centrosome;cytoplasm;cytoskeleton;cytosol;extracellular region;nucleoplasm;nucleus;plasma membrane;protein-containing complex;sarcomere;spindle;spindle microtubule;spindle pole;vesicle	Activation of CaMK IV;Activation of Ca-permeable Kainate Receptor;Activation of kainate receptors upon glutamate binding;Activation of NMDA receptor and postsynaptic events;Adaptive Immune System;Antigen activates B Cell Receptor (BCR) leading to generation of second messengers;Beta-catenin independent WNT signaling;Ca2+ pathway;Ca-dependent events;Calcineurin activates NFAT;Calmodulin induced ev…	5	5	3	30.9	30.9	20.8	16.837	0	13.41	360190000	15	-1.69934	-1.57601	-0.343065	P0DP25;P0DP24;P0DP23	315
Q92530	Proteasome inhibitor PI31 subunit	PSMF1	-	-	-	1.07395	0.0704839	0.835428	0.444074	0.394823	0.796398	0.0162204	0.960008	-0.0390306	21.2208	21.9741	21.2634	21.097	22.8244	21.2917	22.5292	22.2518	22.7286	20.0091	23.0051	22.9981	endopeptidase inhibitor activity;proteasome binding;protein binding;protein heterodimerization activity;protein homodimerization activity	anaphase-promoting complex-dependent catabolic process;antigen processing and presentation of exogenous peptide antigen via MHC class I, TAP-dependent;Fc-epsilon receptor signaling pathway;interleukin-1-mediated signaling pathway;MAPK cascade;negative regulation of canonical Wnt signaling pathway;negative regulation of endopeptidase activity;negative regulation of G2/M transition of mitotic cell …	cytoplasm;cytosol;endoplasmic reticulum;membrane;nucleoplasm;perinuclear region of cytoplasm;proteasome complex;proteasome core complex	ABC transporter disorders;ABC-family proteins mediated transport;Activation of APC/C and APC/C:Cdc20 mediated degradation of mitotic proteins;Activation of NF-kappaB in B cells;Adaptive Immune System;Antigen processing: Ubiquitination & Proteasome degradation;Antigen processing-Cross presentation;APC/C:Cdc20 mediated degradation of mitotic proteins;APC/C:Cdc20 mediated degradation of Securin;APC/…	3	3	3	14.4	14.4	14.4	29.816	0	6.5753	124010000	9	1.71622	0.931755	-0.0433491	Q92530	1082
O75937	DnaJ homolog subfamily C member 8	DNAJC8	-	-	-	1.14242	0.0705081	-0.697781	0.224133	0.697262	-0.172981	0.840076	0.131221	0.524799	22.8402	23.1976	23.2242	22.2613	21.5371	22.4748	22.1866	22.5337	23.0284	22.0856	22.9382	22.7792	Hsp70 protein binding	mRNA splicing, via spliceosome	cytosol;intercellular bridge;nucleoplasm;nucleus	Metabolism of RNA;mRNA Splicing;mRNA Splicing - Major Pathway;Processing of Capped Intron-Containing Pre-mRNA	3	3	3	11.9	11.9	11.9	29.841	0	10.135	188090000	14	-1.66125	-0.422105	1.27161	O75937	192
O00571;O15523	ATP-dependent RNA helicase DDX3X;ATP-dependent RNA helicase DDX3Y	DDX3X;DDX3Y	-	-	+	1.43621	0.0708913	0.436529	0.261392	0.72794	-0.0973115	2.12899	0.0104842	-0.53384	25.9275	26.1494	26.4384	25.8976	26.7704	26.6199	26.4739	26.2947	26.2612	25.932	25.9407	25.8897	ATP binding;ATPase activity;ATP-dependent DNA helicase activity;ATP-dependent RNA helicase activity;cadherin binding;CTPase activity;DNA binding;eukaryotic initiation factor 4E binding;GTPase activity;helicase activity;hydrolase activity;mRNA 5'-UTR binding;nucleic acid binding;nucleoside-triphosphatase activity;nucleotide binding;poly(A) binding;protein binding;protein serine/threonine kinase ac…	apoptotic process;cell differentiation;cellular response to arsenic-containing substance;cellular response to osmotic stress;chromosome segregation;DNA duplex unwinding;DNA methylation involved in gamete generation;extrinsic apoptotic signaling pathway via death domain receptors;flagellated sperm motility;gene silencing by RNA;immune system process;innate immune response;intracellular signal tran…	cytoplasm;cytoplasmic ribonucleoprotein granule;cytoplasmic stress granule;cytosol;cytosolic small ribosomal subunit;eukaryotic translation initiation factor 3 complex;extracellular exosome;extracellular region;ficolin-1-rich granule lumen;membrane;mitochondrial outer membrane;mitochondrion;nuclear speck;nucleolus;nucleus;P granule;perinuclear region of cytoplasm;pi-body;piP-body;secretory granul…	Gene expression (Transcription);Gene Silencing by RNA;Immune System;Innate Immune System;Neutrophil degranulation;PIWI-interacting RNA (piRNA) biogenesis	20	20	19	32.9	32.9	31.3	73.243	0	143.08	6083400000	165	1.67158	-0.386665	-2.29069	O00571;O15523;Q9NQI0	102
O60506	Heterogeneous nuclear ribonucleoprotein Q	SYNCRIP	-	-	-	1.71239	0.0710374	-0.333585	0.0030607	0.997214	-0.00148487	0.918584	0.157518	0.3321	24.6432	24.6252	24.6531	24.5951	24.4996	24.1415	24.2869	24.2542	24.6898	24.2004	24.6771	24.9434	nucleic acid binding;poly(A) binding;protein binding;RNA binding	cellular response to interferon-gamma;CRD-mediated mRNA stabilization;mRNA processing;mRNA splicing, via spliceosome;negative regulation of translation;osteoblast differentiation;regulation of translation;RNA processing;RNA splicing;viral process	catalytic step 2 spliceosome;CRD-mediated mRNA stability complex;cytoplasm;endoplasmic reticulum;GAIT complex;histone pre-mRNA 3'end processing complex;intracellular membrane-bounded organelle;membrane;nucleoplasm;nucleus;ribonucleoprotein complex;spliceosomal complex		17	17	12	33.1	33.1	25.2	69.602	0	100.08	2097000000	107	-1.89663	-0.00580958	1.2202	O60506	162
O95232	Luc7-like protein 3	LUC7L3	-	-	-	1.02509	0.0736064	0.952277	NaN	1	0	0.488613	0.303071	-0.466188	21.3464	22.0373	20.6379	21.0958	22.3741	21.1355	22.6751	22.7417	21.6305	21.7936	21.3526	22.2852	DNA binding;mRNA binding;protein binding;RNA binding	mRNA processing;mRNA splice site selection;RNA splicing	nuclear speck;nucleoplasm;nucleus;U1 snRNP;U2-type prespliceosome		2	2	2	5.8	5.8	5.8	51.466	0	12.12	64583000	4	1.65729	NaN	-0.892864	O95232	205
O75153	Clustered mitochondria protein homolog	CLUH	-	+	-	1.54339	0.0755895	0.380381	1.88859	0.046575	0.458825	0.334121	0.64516	0.078444	22.4374	22.5954	22.4715	22.8911	22.9151	23.0903	22.7852	23.1263	23.1355	22.8807	23.0825	23.132	calcium ion binding;mRNA binding;RNA binding	cell adhesion;cell-cell signaling;homophilic cell adhesion via plasma membrane adhesion molecules;intracellular distribution of mitochondria;mitochondrion organization;nervous system development	cytoplasm;integral component of membrane;integral component of plasma membrane;membrane;plasma membrane		9	9	9	6.9	6.9	6.9	146.67	0	19.485	456290000	32	1.65241	2.0908	0.392859	O75153;Q9Y5I4	175
Q8WVV4	Protein POF1B	POF1B	-	-	-	0.993458	0.075746	1.05594	0.149872	0.774305	0.193684	0.641868	0.16206	-0.862259	21.3241	21.3029	21.8438	21.9818	22.742	22.1936	23.9274	21.8132	21.1341	20.9671	22.3358	22.7903	actin binding;actin filament binding	actin cytoskeleton organization;actin filament organization;bicellular tight junction assembly;epithelial cell morphogenesis	actin filament;adherens junction;bicellular tight junction;cell junction;desmosome		5	5	5	9	9	9	68.064	0	14.64	156240000	12	1.78079	0.333497	-1.16147	Q8WVV4	1071
O00232	26S proteasome non-ATPase regulatory subunit 12	PSMD12	-	-	-	1.65495	0.0775751	-0.339163	1.54131	0.116849	-0.327306	0.0493422	0.940138	0.011857	24.0443	24.3721	24.1876	23.9752	23.7581	23.806	23.7304	23.928	23.9881	23.6439	23.7915	23.8463	protein binding	anaphase-promoting complex-dependent catabolic process;antigen processing and presentation of exogenous peptide antigen via MHC class I, TAP-dependent;Fc-epsilon receptor signaling pathway;interleukin-1-mediated signaling pathway;MAPK cascade;negative regulation of canonical Wnt signaling pathway;negative regulation of G2/M transition of mitotic cell cycle;neutrophil degranulation;NIK/NF-kappaB s…	cytoplasm;cytosol;extracellular exosome;extracellular region;ficolin-1-rich granule lumen;membrane;nuclear proteasome complex;nucleoplasm;proteasome accessory complex;proteasome complex;proteasome regulatory particle;proteasome regulatory particle, lid subcomplex;secretory granule lumen	ABC transporter disorders;ABC-family proteins mediated transport;Activation of APC/C and APC/C:Cdc20 mediated degradation of mitotic proteins;Activation of NF-kappaB in B cells;Adaptive Immune System;Antigen processing: Ubiquitination & Proteasome degradation;Antigen processing-Cross presentation;APC/C:Cdc20 mediated degradation of mitotic proteins;APC/C:Cdc20 mediated degradation of Securin;APC/…	7	7	7	18.6	18.6	18.6	52.904	0	89.619	758760000	38	-1.713	-1.53706	0.0646281	O00232	92
P67809	Nuclease-sensitive element-binding protein 1	YBX1	-	-	+	1.18362	0.0777083	-0.585704	0.129297	0.816994	0.0763807	1.64029	0.0155385	0.662085	25.4328	24.9147	24.6702	24.568	24.2591	23.9658	24.2239	24.7941	24.8623	24.8298	24.9225	25.2766	chromatin binding;DNA binding;DNA binding transcription factor activity;double-stranded DNA binding;GTPase binding;nucleic acid binding;protein binding;RNA binding;RNA polymerase II proximal promoter sequence-specific DNA binding;RNA polymerase II transcription factor activity, sequence-specific DNA binding;single-stranded DNA binding;transcriptional activator activity, RNA polymerase II proximal…	CRD-mediated mRNA stabilization;in utero embryonic development;mRNA processing;mRNA splicing, via spliceosome;negative regulation of striated muscle cell differentiation;negative regulation of transcription by RNA polymerase II;Notch receptor processing, ligand-dependent;Notch signaling pathway;oocyte development;positive regulation of cell division;positive regulation of transcription by RNA pol…	CRD-mediated mRNA stability complex;cytoplasm;cytoplasmic stress granule;cytosol;extracellular exosome;extracellular region;fibrillar center;histone pre-mRNA 3'end processing complex;intracellular membrane-bounded organelle;nuclear membrane;nucleoplasm;nucleus;ribonucleoprotein complex;U12-type spliceosomal complex	Metabolism of RNA;mRNA Splicing;mRNA Splicing - Major Pathway;mRNA Splicing - Minor Pathway;Noncanonical activation of NOTCH3;NOTCH3 Activation and Transmission of Signal to the Nucleus;Processing of Capped Intron-Containing Pre-mRNA;Signal Transduction;Signaling by NOTCH;Signaling by NOTCH3	12	12	9	61.7	61.7	50.6	35.924	0	323.31	2008300000	78	-1.62784	0.239571	2.19131	P67809;Q9Y2T7	746
Q01813	ATP-dependent 6-phosphofructokinase, platelet type	PFKP	-	+	-	1.1924	0.0777423	0.573211	1.86145	0.0113788	0.715339	0.275186	0.591411	0.142128	22.6576	22.5135	23.1647	22.4977	23.8003	23.3251	22.8764	23.1245	23.5022	23.3477	23.2935	23.5515	6-phosphofructokinase activity;ATP binding;cadherin binding;catalytic activity;fructose binding;identical protein binding;kinase activity;kinase binding;metal ion binding;nucleotide binding;phosphofructokinase activity;protein binding;protein C-terminus binding;protein homodimerization activity;protein-containing complex binding;transferase activity	canonical glycolysis;carbohydrate phosphorylation;cellular response to leukemia inhibitory factor;fructose 6-phosphate metabolic process;glucose homeostasis;glycogen catabolic process;glycolysis from storage polysaccharide through glucose-1-phosphate;glycolytic process;glycolytic process through fructose-6-phosphate;metabolic process;muscle cell cellular homeostasis;phosphorylation;positive regul…	6-phosphofructokinase complex;apical plasma membrane;cytoplasm;cytosol;extracellular exosome;membrane;nucleus;sperm principal piece	Glucose metabolism;Glycolysis;Metabolism;Metabolism of carbohydrates	10	10	8	14.8	14.8	12.5	85.595	0	30.191	652450000	47	1.63542	2.66981	0.465786	Q01813;P08237	797
Q15056	Eukaryotic translation initiation factor 4H	EIF4H	-	-	+	1.17262	0.077822	0.582768	0.396227	0.557162	0.209311	2.57866	0.0148288	-0.373456	25.1056	25.5358	26.0801	25.2922	26.1943	26.0958	25.9648	26.0898	25.6498	25.6205	25.7038	25.8768	cadherin binding;helicase activity;nucleic acid binding;protein binding;ribosomal small subunit binding;RNA binding;RNA strand annealing activity;RNA strand-exchange activity;translation factor activity, RNA binding;translation initiation factor activity	developmental growth;eukaryotic translation initiation factor 4F complex assembly;formation of translation preinitiation complex;regulation of translational initiation;sexual reproduction;translation;translational initiation;viral process	cytoplasm;cytosol;eukaryotic translation initiation factor 4F complex;membrane;perinuclear region of cytoplasm;polysome	Activation of the mRNA upon binding of the cap-binding complex and eIFs, and subsequent binding to 43S;Cap-dependent Translation Initiation;Eukaryotic Translation Initiation;GTP hydrolysis and joining of the 60S ribosomal subunit;L13a-mediated translational silencing of Ceruloplasmin expression;Metabolism of proteins;Ribosomal scanning and start codon recognition;Translation;Translation initiatio…	8	8	8	29.8	29.8	29.8	27.385	0	39.84	2478300000	42	1.84068	0.655999	-2.14432	Q15056	912
O95400	CD2 antigen cytoplasmic tail-binding protein 2	CD2BP2	-	+	-	0.962827	0.0782154	-1.16107	1.4934	0.0102097	-1.81785	NaN	1	0	23.1383	24.2259	22.7351	21.7149	22.441	21.8634	21.6128	21.2528	21.4027	21.5586	20.9086	20.6729	protein binding;ribonucleoprotein complex binding	mRNA processing;mRNA splicing, via spliceosome;negative regulation of phosphatase activity;RNA splicing;spliceosomal tri-snRNP complex assembly	cytoplasm;cytosol;fibrillar center;nuclear speck;nucleoplasm;nucleus;U4/U6 x U5 tri-snRNP complex;U5 snRNP	Metabolism of RNA;mRNA Splicing;mRNA Splicing - Major Pathway;Processing of Capped Intron-Containing Pre-mRNA	3	3	3	8.5	8.5	8.5	37.646	0	6.3769	84013000	6	-1.71706	-2.75819	NaN	O95400	210
Q12874	Splicing factor 3A subunit 3	SF3A3	-	-	-	1.62773	0.0792183	-0.345875	1.00954	0.36928	-0.177312	0.765002	0.33072	0.168563	24.8317	25.0951	25.1296	25.088	24.6058	24.4904	24.7709	24.8938	24.997	24.7464	24.9115	24.7803	metal ion binding;nucleic acid binding;protein binding;RNA binding;zinc ion binding	mRNA 3'-splice site recognition;mRNA processing;mRNA splicing, via spliceosome;RNA splicing;RNA splicing, via transesterification reactions	catalytic step 2 spliceosome;nuclear speck;nucleoplasm;nucleus;spliceosomal complex	Metabolism of RNA;mRNA Splicing;mRNA Splicing - Major Pathway;Processing of Capped Intron-Containing Pre-mRNA	9	9	9	20.6	20.6	20.6	58.848	0	95.481	1408700000	61	-1.62822	-0.932897	0.817019	Q12874	834
P52597	Heterogeneous nuclear ribonucleoprotein F;Heterogeneous nuclear ribonucleoprotein F, N-terminally processed	HNRNPF	-	-	-	1.39943	0.0796224	-0.410942	0.0531364	0.933302	-0.0268922	1.29956	0.0788545	0.384049	26.9905	27.4865	27.5177	27.4601	26.862	26.9483	26.932	27.0689	27.3444	27.6726	27.2675	27.0628	nucleic acid binding;protein binding;RNA binding;single-stranded RNA binding	fibroblast growth factor receptor signaling pathway;interleukin-12-mediated signaling pathway;mRNA processing;mRNA splicing, via spliceosome;regulation of RNA splicing;RNA metabolic process;RNA processing;RNA splicing	catalytic step 2 spliceosome;cytosol;membrane;nucleoplasm;nucleus;plasma membrane;spliceosomal complex	Cytokine Signaling in Immune system;FGFR2 alternative splicing;Gene and protein expression by JAK-STAT signaling after Interleukin-12 stimulation;Immune System;Interleukin-12 family signaling;Interleukin-12 signaling;Metabolism of RNA;mRNA Splicing;mRNA Splicing - Major Pathway;Processing of Capped Intron-Containing Pre-mRNA;Signal Transduction;Signaling by FGFR;Signaling by FGFR2;Signaling by In…	12	12	10	33	33	26.5	45.671	0	315.14	9654800000	125	-1.77023	-0.0967494	1.6426	P52597	628
Q86XP3	ATP-dependent RNA helicase DDX42	DDX42	-	-	-	1.41553	0.081	0.39592	0.423185	0.595031	0.136742	1.40635	0.118744	-0.259178	22.158	22.4677	22.6956	22.6042	22.9768	22.8374	22.8233	22.8718	22.6762	22.3843	22.6708	22.7412	ATP binding;ATP-dependent RNA helicase activity;helicase activity;hydrolase activity;nucleic acid binding;nucleotide binding;protein binding;RNA binding	mRNA splicing, via spliceosome;protein localization;regulation of apoptotic process;RNA secondary structure unwinding	Cajal body;cytoplasm;cytosol;membrane;nuclear speck;nucleolus;nucleoplasm;nucleus	Metabolism of RNA;mRNA Splicing;mRNA Splicing - Major Pathway;mRNA Splicing - Minor Pathway;Processing of Capped Intron-Containing Pre-mRNA	7	7	7	8.7	8.7	8.7	102.97	0	15.336	352390000	30	1.77903	0.56521	-1.38754	Q86XP3	1017
P62753	40S ribosomal protein S6	RPS6	-	-	-	1.3077	0.0821608	-0.45804	0.403442	0.505612	-0.289443	0.221481	0.628266	0.168598	24.8229	24.2456	24.2603	24.2529	24.1193	24.0174	23.5923	24.0206	24.2779	23.4539	23.9427	24.7494	protein binding;protein kinase binding;RNA binding;structural constituent of ribosome	activation-induced cell death of T cells;erythrocyte development;G1/S transition of mitotic cell cycle;gastrulation;glucose homeostasis;mammalian oogenesis stage;mitotic cell cycle;mitotic cell cycle checkpoint;negative regulation of apoptotic process;nuclear-transcribed mRNA catabolic process, nonsense-mediated decay;placenta development;positive regulation of apoptotic process;ribosomal small s…	cell body;cytoplasm;cytoplasmic ribonucleoprotein granule;cytosol;cytosolic small ribosomal subunit;dendrite;endoplasmic reticulum;intracellular;membrane;nucleolus;nucleoplasm;nucleus;perinuclear region of cytoplasm;polysome;ribosome;small ribosomal subunit	Activation of the mRNA upon binding of the cap-binding complex and eIFs, and subsequent binding to 43S;Axon guidance;Cap-dependent Translation Initiation;Developmental Biology;Disease;Eukaryotic Translation Elongation;Eukaryotic Translation Initiation;Eukaryotic Translation Termination;Formation of a pool of free 40S subunits;Formation of the ternary complex, and subsequently, the 43S complex;GTP…	4	4	4	14.5	14.5	14.5	28.68	0	29.513	555110000	26	-1.60902	-0.709211	0.424307	P62753	716
O43684	Mitotic checkpoint protein BUB3	BUB3	-	-	-	1.42767	0.0846535	0.385151	0.627934	0.390113	0.282804	0.207351	0.680671	-0.102347	23.6684	23.2356	23.4321	23.1448	23.7687	23.9032	23.55	23.7996	23.9371	23.1424	23.717	23.8157	protein binding;ubiquitin binding	anaphase-promoting complex-dependent catabolic process;attachment of spindle microtubules to kinetochore;cell cycle;cell division;chromosome segregation;meiotic cell cycle;mitotic sister chromatid segregation;mitotic spindle assembly checkpoint;proteasome-mediated ubiquitin-dependent protein catabolic process;regulation of chromosome segregation;sister chromatid cohesion	bub1-bub3 complex;chromosome;chromosome, centromeric region;condensed chromosome kinetochore;cytosol;kinetochore;mitotic checkpoint complex;nucleoplasm;nucleus	Activation of APC/C and APC/C:Cdc20 mediated degradation of mitotic proteins;Amplification of signal from unattached kinetochores via a MAD2 inhibitory signal;Amplification of signal from the kinetochores;APC/C:Cdc20 mediated degradation of mitotic proteins;APC/C-mediated degradation of cell cycle proteins;APC:Cdc20 mediated degradation of cell cycle proteins prior to satisfation of the cell cycl…	6	6	6	22	22	22	37.154	0	21.212	566580000	34	1.61976	0.909722	-0.351622	O43684	148
Q01804	OTU domain-containing protein 4	OTUD4	-	-	-	1.17984	0.084798	-0.514799	0.915842	0.203732	-0.405002	0.591722	0.477444	0.109797	23.9092	24.7764	24.5658	24.5875	23.8846	23.8465	23.8715	24.1769	24.0055	24.1104	24.0718	24.0311	cysteine-type peptidase activity;hydrolase activity;Lys63-specific deubiquitinase activity;peptidase activity;protein binding;protein-containing complex scaffold activity;RNA binding;thiol-dependent ubiquitin-specific protease activity;thiol-dependent ubiquitinyl hydrolase activity	negative regulation of interleukin-1-mediated signaling pathway;negative regulation of toll-like receptor signaling pathway;positive regulation of DNA demethylation;protein K48-linked deubiquitination;protein K63-linked deubiquitination;proteolysis;regulation of protein K48-linked deubiquitination			15	15	15	16.5	16.5	16.5	124.04	0	104.44	1606500000	79	-1.68887	-1.39229	0.606324	Q01804	796
P30520	Adenylosuccinate synthetase isozyme 2	ADSS	-	-	+	1.35401	0.08492	-0.41193	0.20376	0.797253	0.0619078	1.49163	0.0403095	0.473838	23.0474	22.9562	23.1112	23.1894	22.6643	22.435	22.5272	23.0299	23.2767	22.8205	23.2029	23.2517	adenylosuccinate synthase activity;GTP binding;ligase activity;metal ion binding;nucleotide binding;phosphate ion binding;protein binding	AMP biosynthetic process;aspartate metabolic process;cellular response to electrical stimulus;'de novo' AMP biosynthetic process;immune system process;IMP metabolic process;purine nucleotide biosynthetic process;purine ribonucleoside monophosphate biosynthetic process;response to ammonium ion;response to purine-containing compound	cytoplasm;cytosol;extracellular exosome;plasma membrane	Metabolism;Metabolism of nucleotides;Nucleobase biosynthesis;Purine ribonucleoside monophosphate biosynthesis	8	8	8	21.9	21.9	21.9	50.097	0	30.612	449210000	46	-1.71824	0.284278	1.76227	P30520	477
P29966	Myristoylated alanine-rich C-kinase substrate	MARCKS	-	-	-	0.924632	0.0850746	-1.18433	0.0180719	0.977769	-0.0129604	0.913457	0.0691524	1.17137	24.7478	24.2359	23.995	23.9448	23.3397	23.7508	23.6884	21.4071	24.2227	23.7733	24.3672	24.5083	actin binding;actin filament binding;calmodulin binding;identical protein binding;protein kinase C binding	actin crosslink formation;actin filament bundle assembly;protein homooligomerization;regulation of insulin secretion	actin cytoskeleton;actin filament bundle;cell cortex;centrosome;cytoplasm;cytoskeleton;extracellular exosome;focal adhesion;germinal vesicle;membrane;plasma membrane	Acetylcholine regulates insulin secretion;Integration of energy metabolism;Metabolism;Regulation of insulin secretion	7	7	7	33.4	33.4	33.4	31.554	0	73.001	679280000	37	-1.73261	-0.0377778	1.73193	P29966	469
P61758	Prefoldin subunit 3	VBP1	-	-	+	0.950868	0.0852843	-0.968854	0.695994	0.494777	0.142303	1.07981	0.038982	1.11116	22.8401	22.6015	22.515	22.5267	22.023	21.4756	20.528	22.5812	22.8518	22.7966	22.8291	22.5749	protein binding;tubulin binding	microtubule-based process;protein folding;tubulin complex assembly	cytoplasm;cytosol;intracellular membrane-bounded organelle;nucleus;polysome;prefoldin complex	Chaperonin-mediated protein folding;Cooperation of Prefoldin and TriC/CCT in actin and tubulin folding;Metabolism of proteins;Prefoldin mediated transfer of substrate to CCT/TriC;Protein folding	6	6	6	31.5	31.5	31.5	22.626	0	12.558	208190000	13	-1.78149	0.715652	2.05014	P61758	686
P67775;P62714	Serine/threonine-protein phosphatase 2A catalytic subunit alpha isoform;Serine/threonine-protein phosphatase 2A catalytic subunit beta isoform	PPP2CA;PPP2CB	-	-	-	1.7067	0.0856172	0.304348	2.5163	0.0669565	0.293811	0.042173	0.950332	-0.0105376	23.7489	23.8424	23.7105	23.6182	23.8563	24.003	24.228	24.0501	23.976	23.9561	24.0367	24.1264	GABA receptor binding;hydrolase activity;metal ion binding;phosphoprotein phosphatase activity;protein binding;protein C-terminus binding;protein heterodimerization activity;protein serine/threonine phosphatase activity	apoptotic mitochondrial changes;apoptotic process;ceramide metabolic process;inactivation of MAPK activity;meiotic cell cycle;mesoderm development;mitotic nuclear envelope reassembly;negative regulation of cell growth;negative regulation of epithelial to mesenchymal transition;negative regulation of Ras protein signal transduction;negative regulation of tyrosine phosphorylation of STAT protein;nu…	chromosome;chromosome, centromeric region;cytoplasm;cytoskeleton;cytosol;extracellular exosome;membrane;microtubule cytoskeleton;mitochondrion;nucleus;plasma membrane;protein phosphatase type 2A complex;spindle pole	Adaptive Immune System;AMER1 mutants destabilize the destruction complex;Amplification of signal from unattached kinetochores via a MAD2 inhibitory signal;Amplification of signal from the kinetochores;APC truncation mutants have impaired AXIN binding;AXIN missense mutants destabilize the destruction complex;AXIN mutants destabilize the destruction complex, activating WNT signaling;Beta-catenin ph…	5	5	5	22	22	22	35.594	0	49.754	540220000	25	1.60545	1.83439	-0.0567694	P67775;P62714	745
P02788	Lactotransferrin;Lactoferricin-H;Kaliocin-1;Lactoferroxin-A;Lactoferroxin-B;Lactoferroxin-C	LTF	-	-	-	0.904511	0.0857198	1.21518	0.283432	0.573547	0.504305	0.650859	0.170888	-0.710876	22.1587	20.2377	21.8921	23.0116	22.5111	22.9478	23.2694	23.4325	21.5744	22.2224	21.8889	23.6316	cysteine-type endopeptidase inhibitor activity;DNA binding;heparin binding;hydrolase activity;iron ion binding;lipopolysaccharide binding;metal ion binding;peptidase activity;protein binding;protein serine/threonine kinase activator activity;serine-type endopeptidase activity;serine-type peptidase activity	antibacterial humoral response;antifungal humoral response;antimicrobial humoral immune response mediated by antimicrobial peptide;antimicrobial humoral response;bone morphogenesis;cellular protein metabolic process;defense response to bacterium;humoral immune response;immune system process;innate immune response;innate immune response in mucosa;ion transport;iron assimilation by chelation and tr…	cell surface;cytoplasm;extracellular exosome;extracellular region;extracellular space;nucleus;phagocytic vesicle lumen;protein-containing complex;secretory granule;specific granule;specific granule lumen;tertiary granule lumen	Amyloid fiber formation;Antimicrobial peptides;Disease;Immune System;Infectious disease;Innate Immune System;Latent infection of Homo sapiens with Mycobacterium tuberculosis;Metabolism of proteins;Metal sequestration by antimicrobial proteins;Mtb iron assimilation by chelation;Neutrophil degranulation;Response of Mtb to phagocytosis	5	5	4	6.9	6.9	5.6	78.181	0	17.231	203370000	17	1.69958	0.602648	-1.19041	P02788	239
Q15428	Splicing factor 3A subunit 2	SF3A2	-	-	-	1.38453	0.0857981	-0.390526	1.33189	0.116085	-0.39958	0.0222493	0.964981	-0.00905418	23.9444	24.5219	24.2729	24.2707	23.7191	23.7109	23.9506	24.0671	24.0485	23.5492	23.9235	23.8903	metal ion binding;nucleic acid binding;protein binding;RNA binding;zinc ion binding	mRNA 3'-splice site recognition;mRNA processing;mRNA splicing, via spliceosome;positive regulation of neuron projection development;RNA splicing	catalytic step 2 spliceosome;nuclear speck;nucleoplasm;nucleus;small nuclear ribonucleoprotein complex;spliceosomal complex;U2 snRNP;U2-type prespliceosome	Metabolism of RNA;mRNA Splicing;mRNA Splicing - Major Pathway;Processing of Capped Intron-Containing Pre-mRNA	6	6	6	14.4	14.4	14.4	49.255	0	24.087	753400000	39	-1.5773	-1.54008	-0.03797	Q15428	924
Q15417	Calponin-3	CNN3	-	-	-	1.52031	0.0859238	-0.346323	0.211511	0.773268	-0.0861444	0.770091	0.241507	0.260178	23.6896	23.8648	24.0804	23.7734	23.2828	23.6292	23.443	23.6678	23.8193	23.3757	24.0127	23.856	actin binding;cadherin binding;cadherin binding involved in cell-cell adhesion;calmodulin binding;microtubule binding	actomyosin structure organization;cell-cell adhesion;cellular response to mechanical stimulus;cytoskeleton organization;epithelial cell differentiation;interleukin-12-mediated signaling pathway;negative regulation of ATPase activity;neutrophil degranulation;regulation of actin filament-based process	actin cytoskeleton;cell-cell adherens junction;cell-cell junction;cytoskeleton;cytosol;dendrite;dendritic spine;extracellular region;focal adhesion;membrane;neuronal cell body;postsynaptic density;specific granule lumen;stress fiber;tertiary granule lumen	Cytokine Signaling in Immune system;Gene and protein expression by JAK-STAT signaling after Interleukin-12 stimulation;Immune System;Innate Immune System;Interleukin-12 family signaling;Interleukin-12 signaling;Neutrophil degranulation;Signaling by Interleukins	4	4	4	14.6	14.6	14.6	36.413	0	24.141	494600000	28	-1.5565	-0.33073	0.988842	Q15417;Q99439	922
O43390	Heterogeneous nuclear ribonucleoprotein R	HNRNPR	-	-	+	0.906586	0.0860195	-1.21063	0.259282	0.680706	0.148128	1.01989	0.0427283	1.35876	23.3948	22.7059	23.1689	23.2982	23.1215	21.261	20.6752	22.6675	23.4501	22.8615	23.1674	23.6813	mRNA 3'-UTR binding;nucleic acid binding;protein binding;RNA binding	circadian rhythm;mRNA destabilization;mRNA processing;mRNA splicing, via spliceosome;negative regulation of catalytic activity;positive regulation of mRNA catabolic process;RNA metabolic process;RNA splicing	axon terminus;catalytic step 2 spliceosome;cytoplasm;dendrite;endoplasmic reticulum;growth cone;intracellular membrane-bounded organelle;nucleolus;nucleoplasm;nucleus;ribonucleoprotein complex;spliceosomal complex	Metabolism of RNA;mRNA Splicing;mRNA Splicing - Major Pathway;Processing of Capped Intron-Containing Pre-mRNA	12	7	7	20.9	13.1	13.1	70.942	0	21.945	368400000	27	-1.73903	0.443594	1.93285	O43390	141
P62913	60S ribosomal protein L11	RPL11	-	+	+	1.1762	0.0861359	0.50582	2.01143	0.00590385	0.941133	2.25817	0.0144909	0.435313	25.3427	24.7719	24.5253	24.5848	25.3157	25.4622	25.1229	25.3471	25.9252	25.57	25.7014	25.7926	5S rRNA binding;protein binding;RNA binding;rRNA binding;structural constituent of ribosome;ubiquitin ligase inhibitor activity;ubiquitin protein ligase binding	cytoplasmic translation;negative regulation of proteasomal ubiquitin-dependent protein catabolic process;negative regulation of protein neddylation;negative regulation of ubiquitin protein ligase activity;negative regulation of ubiquitin-dependent protein catabolic process;nuclear-transcribed mRNA catabolic process, nonsense-mediated decay;positive regulation of gene expression;positive regulatio…	cytoplasm;cytosol;cytosolic large ribosomal subunit;extracellular exosome;intracellular;membrane;nucleolus;nucleoplasm;nucleus;polysomal ribosome;protein-containing complex;ribosome	Axon guidance;Cap-dependent Translation Initiation;Developmental Biology;Disease;Eukaryotic Translation Elongation;Eukaryotic Translation Initiation;Eukaryotic Translation Termination;Formation of a pool of free 40S subunits;GTP hydrolysis and joining of the 60S ribosomal subunit;Infectious disease;Influenza Infection;Influenza Life Cycle;Influenza Viral RNA Transcription and Replication;L13a-med…	4	4	4	21.3	21.3	21.3	20.252	0	27.194	1021100000	29	1.6902	3.12802	2.14649	P62913	730
Q9Y6Y8	SEC23-interacting protein	SEC23IP	-	-	-	1.41704	0.0911226	0.366026	0.692572	0.427495	0.194116	0.619395	0.370694	-0.171911	22.3116	22.5737	22.7714	22.4132	22.9318	23.1227	22.6779	22.8016	22.8215	22.7124	22.8586	22.4538	metal ion binding;phospholipase activity;protein binding;RNA binding	COPII vesicle coating;ER to Golgi vesicle-mediated transport;Golgi organization;intracellular protein transport	COPII-coated ER to Golgi transport vesicle;cytoplasm;cytoplasmic vesicle;cytosol;endoplasmic reticulum;endoplasmic reticulum-Golgi intermediate compartment;ER to Golgi transport vesicle membrane;Golgi apparatus;Golgi membrane;intracellular membrane-bounded organelle;membrane	Asparagine N-linked glycosylation;COPII-mediated vesicle transport;ER to Golgi Anterograde Transport;Membrane Trafficking;Metabolism of proteins;Post-translational protein modification;Transport to the Golgi and subsequent modification;Vesicle-mediated transport	5	5	5	5.1	5.1	5.1	111.08	0	8.0644	238390000	20	1.53617	0.823548	-0.741406	Q9Y6Y8	1347
Q15020	Squamous cell carcinoma antigen recognized by T-cells 3	SART3	-	-	-	1.26827	0.0911268	-0.41836	0.552663	0.514095	-0.161835	0.670623	0.289914	0.256525	23.1906	23.5064	23.2707	23.3938	23.1942	22.5471	22.8575	23.0892	23.4931	23.0873	23.1762	22.9574	histone binding;nucleic acid binding;protein binding;RNA binding;U4 snRNA binding;U6 snRNA binding;U6atac snRNA binding;ubiquitin-specific protease binding	cell morphogenesis;hematopoietic stem cell proliferation;homeostasis of number of cells;mRNA processing;mRNA splicing, via spliceosome;nucleosome assembly;positive regulation of histone deubiquitination;regulation of gene expression;RNA processing;RNA splicing;spliceosomal snRNP assembly;spliceosomal tri-snRNP complex assembly	Cajal body;cytoplasm;nuclear speck;nucleoplasm;nucleus;U4/U6 snRNP;U4/U6 x U5 tri-snRNP complex;U4atac/U6atac snRNP;U6atac snRNP		11	11	11	12.1	12.1	12.1	109.93	0	65.598	523160000	32	-1.6134	-0.693049	0.905611	Q15020	908
P21333	Filamin-A	FLNA	-	-	+	1.27849	0.0915545	-0.411498	0.226757	0.763841	-0.086586	2.22933	0.0325526	0.324912	25.3862	26.0412	25.8399	25.7389	25.2412	25.3881	25.3144	25.4166	25.791	25.6696	25.6981	25.5013	actin binding;actin filament binding;ankyrin binding;cadherin binding;cytoskeletal protein binding;Fc-gamma receptor I complex binding;G-protein coupled receptor binding;GTPase binding;identical protein binding;ion channel binding;kinase binding;mu-type opioid receptor binding;potassium channel regulator activity;protein binding;protein homodimerization activity;Rac GTPase binding;Ral GTPase bind…	actin crosslink formation;actin cytoskeleton reorganization;adenylate cyclase-inhibiting dopamine receptor signaling pathway;cell junction assembly;cell projection organization;cerebral cortex development;cilium assembly;cytoplasmic sequestering of protein;establishment of protein localization;formation of radial glial scaffolds;mitotic spindle assembly;mRNA transcription by RNA polymerase II;mus…	actin cytoskeleton;actin filament;apical dendrite;cell cortex;cell-cell junction;cortical cytoskeleton;costamere;cytoplasm;cytoskeleton;cytosol;dendritic shaft;extracellular exosome;extracellular region;filamentous actin;focal adhesion;membrane;Myb complex;neuronal cell body;nucleolus;nucleus;perinuclear region of cytoplasm;plasma membrane;protein-containing complex;sarcolemma;sarcoplasm;Z disc	Cell junction organization;Cell-Cell communication;Cell-extracellular matrix interactions;GP1b-IX-V activation signalling;Hemostasis;Platelet activation, signaling and aggregation;Platelet degranulation;Response to elevated platelet cytosolic Ca2+;RHO GTPase Effectors;RHO GTPases activate PAKs;Signal Transduction;Signaling by Rho GTPases	75	75	67	36.1	36.1	33.6	280.74	0	323.31	14934000000	562	-1.69635	-0.346681	1.88794	P21333;Q14315	404
P46781	40S ribosomal protein S9	RPS9	-	-	-	1.18631	0.0916944	-0.457525	0.144248	0.801509	-0.0852365	1.08109	0.115286	0.372289	25.2493	24.5562	24.5332	24.8647	24.399	24.3604	24.1461	24.4678	24.9566	24.318	24.6535	24.9344	protein binding;RNA binding;rRNA binding;structural constituent of ribosome;translation regulator activity	nuclear-transcribed mRNA catabolic process, nonsense-mediated decay;positive regulation of cell proliferation;positive regulation of translational fidelity;rRNA processing;SRP-dependent cotranslational protein targeting to membrane;translation;translational initiation;viral transcription	cytoplasm;cytosol;cytosolic small ribosomal subunit;extracellular exosome;focal adhesion;intracellular;membrane;nucleolus;nucleoplasm;nucleus;ribonucleoprotein complex;ribosome;small ribosomal subunit	Activation of the mRNA upon binding of the cap-binding complex and eIFs, and subsequent binding to 43S;Axon guidance;Cap-dependent Translation Initiation;Developmental Biology;Disease;Eukaryotic Translation Elongation;Eukaryotic Translation Initiation;Eukaryotic Translation Termination;Formation of a pool of free 40S subunits;Formation of the ternary complex, and subsequently, the 43S complex;GTP…	6	6	6	26.3	26.3	26.3	22.591	0	9.1375	1019200000	39	-1.62638	-0.2627	1.40621	P46781	571
Q5RKV6	Exosome complex component MTR3	EXOSC6	-	-	-	0.861701	0.0918433	-1.31898	0.989762	0.0873039	-1.48861	NaN	1	0	20.8427	23.486	23.5656	23.234	21.6655	21.9141	21.7878	20.4849	20.9618	20.9098	22.1642	21.1381	exoribonuclease activity;RNA binding	DNA deamination;exonucleolytic nuclear-transcribed mRNA catabolic process involved in deadenylation-dependent decay;isotype switching;nuclear mRNA surveillance;nuclear-transcribed mRNA catabolic process, exonucleolytic, 3'-5';polyadenylation-dependent snoRNA 3'-end processing;positive regulation of isotype switching;regulation of mRNA stability;rRNA 3'-end processing;rRNA catabolic process;rRNA p…	cytoplasm;cytoplasmic exosome (RNase complex);cytosol;exosome (RNase complex);nuclear exosome (RNase complex);nucleolus;nucleoplasm;nucleus	ATF4 activates genes;Butyrate Response Factor 1 (BRF1) binds and destabilizes mRNA;Deadenylation-dependent mRNA decay;KSRP (KHSRP) binds and destabilizes mRNA;Major pathway of rRNA processing in the nucleolus and cytosol;Metabolism of proteins;Metabolism of RNA;mRNA decay by 3' to 5' exoribonuclease;PERK regulates gene expression;Regulation of mRNA stability by proteins that bind AU-rich elements…	3	3	3	14.3	14.3	14.3	28.235	0	22.447	83707000	4	-1.59058	-1.82917	NaN	Q5RKV6	967
P07237	Protein disulfide-isomerase	P4HB	-	-	-	1.1826	0.0921209	-0.465969	0.15249	0.785322	0.125821	0.976507	0.0915397	0.59179	24.2721	23.5553	23.6655	23.57	23.2399	23.3127	23.1006	23.5458	24.1359	23.2505	23.7172	24.4625	integrin binding;isomerase activity;peptide disulfide oxidoreductase activity;procollagen-proline 4-dioxygenase activity;protein binding;protein disulfide isomerase activity;protein heterodimerization activity;RNA binding	cell redox homeostasis;cellular protein metabolic process;cellular response to hypoxia;cellular response to oxidative stress;chylomicron assembly;interleukin-12-mediated signaling pathway;interleukin-23-mediated signaling pathway;oxidation-reduction process;peptidyl-proline hydroxylation to 4-hydroxy-L-proline;positive regulation of viral entry into host cell;post-translational protein modificati…	endoplasmic reticulum;endoplasmic reticulum chaperone complex;endoplasmic reticulum lumen;endoplasmic reticulum-Golgi intermediate compartment;external side of plasma membrane;extracellular exosome;extracellular region;focal adhesion;melanosome;membrane;plasma membrane;procollagen-proline 4-dioxygenase complex	Cellular responses to external stimuli;Cellular responses to stress;Chylomicron assembly;Collagen biosynthesis and modifying enzymes;Collagen formation;Cytokine Signaling in Immune system;Detoxification of Reactive Oxygen Species;Extracellular matrix organization;Hedgehog ligand biogenesis;Immune System;Interleukin-12 family signaling;Interleukin-12 signaling;Interleukin-23 signaling;Metabolism o…	15	15	15	33.5	33.5	33.5	57.116	0	69.517	1153500000	66	-1.5833	0.304602	1.56335	P07237	280
Q9Y5S9	RNA-binding protein 8A	RBM8A	-	-	+	0.884387	0.0923014	-1.08229	0.304195	0.640352	0.165436	1.0344	0.0428391	1.24773	24.6262	24.6396	24.6435	24.6567	24.3664	23.9203	23.9297	22.0204	25.0671	24.1688	25.0434	24.9486	mRNA binding;nucleic acid binding;protein binding;RNA binding	mRNA 3'-end processing;mRNA export from nucleus;mRNA processing;mRNA splicing, via spliceosome;mRNA transport;nuclear-transcribed mRNA catabolic process, nonsense-mediated decay;regulation of alternative mRNA splicing, via spliceosome;regulation of translation;RNA export from nucleus;RNA processing;RNA splicing;termination of RNA polymerase II transcription	catalytic step 2 spliceosome;cytoplasm;cytosol;dendrite;exon-exon junction complex;neuronal cell body;nuclear speck;nucleoplasm;nucleus;spliceosomal complex	Axon guidance;Cleavage of Growing Transcript in the Termination Region;Developmental Biology;Gene expression (Transcription);Metabolism of RNA;mRNA 3'-end processing;mRNA Splicing;mRNA Splicing - Major Pathway;Nonsense Mediated Decay (NMD) enhanced by the Exon Junction Complex (EJC);Nonsense-Mediated Decay (NMD);Processing of Capped Intron-Containing Pre-mRNA;Regulation of expression of SLITs and…	4	4	4	25.3	25.3	25.3	19.889	0	16.752	798370000	28	-1.73605	0.526276	1.87475	Q9Y5S9	1336
P43686	26S protease regulatory subunit 6B	PSMC4	-	-	-	1.47486	0.0923364	-0.336301	0.915257	0.341121	-0.210529	0.930363	0.36763	0.125772	24.308	24.5602	24.7902	24.5814	24.1638	24.1162	24.2811	24.3334	24.4872	24.3275	24.2976	24.2854	ATP binding;ATPase activity;hydrolase activity;nucleotide binding;proteasome-activating ATPase activity;protein binding;TBP-class protein binding	anaphase-promoting complex-dependent catabolic process;antigen processing and presentation of exogenous peptide antigen via MHC class I, TAP-dependent;blastocyst development;Fc-epsilon receptor signaling pathway;interleukin-1-mediated signaling pathway;MAPK cascade;negative regulation of canonical Wnt signaling pathway;negative regulation of G2/M transition of mitotic cell cycle;NIK/NF-kappaB sig…	cytoplasm;cytosol;cytosolic proteasome complex;inclusion body;membrane;nuclear proteasome complex;nucleoplasm;nucleus;proteasome accessory complex;proteasome complex;proteasome regulatory particle, base subcomplex;synapse	ABC transporter disorders;ABC-family proteins mediated transport;Activation of APC/C and APC/C:Cdc20 mediated degradation of mitotic proteins;Activation of NF-kappaB in B cells;Adaptive Immune System;Antigen processing: Ubiquitination & Proteasome degradation;Antigen processing-Cross presentation;APC/C:Cdc20 mediated degradation of mitotic proteins;APC/C:Cdc20 mediated degradation of Securin;APC/…	13	13	13	34	34	34	47.366	0	51.178	1182000000	53	-1.59497	-1.00612	0.745278	P43686	561
Q9HC38	Glyoxalase domain-containing protein 4	GLOD4	-	-	-	1.065	0.0927248	-0.575962	0.260141	0.679931	-0.146001	0.761432	0.172649	0.42996	21.9672	22.6403	21.9278	22.2298	21.617	22.1512	21.6299	21.0632	21.8009	21.8309	22.0485	22.5009	cadherin binding		extracellular exosome;mitochondrion		3	3	3	10.5	10.5	10.5	34.793	0	9.1219	130550000	9	-1.53133	-0.442137	1.14749	Q9HC38	1207
O43172	U4/U6 small nuclear ribonucleoprotein Prp4	PRPF4	-	+	-	0.929475	0.0975273	-0.826638	1.83689	0.00635514	-1.18276	NaN	1	0	21.8323	22.6754	23.0255	22.8287	20.9109	21.542	22.619	21.9834	21.5813	21.5772	21.1715	21.3008	protein binding;U4 snRNA binding;U6 snRNA binding	mRNA processing;mRNA splicing, via spliceosome;RNA processing;RNA splicing;RNA splicing, via transesterification reactions	Cajal body;nuclear speck;nucleoplasm;nucleus;spliceosomal complex;spliceosomal snRNP complex;U2-type precatalytic spliceosome;U4/U6 snRNP;U4/U6 x U5 tri-snRNP complex	Metabolism of RNA;mRNA Splicing;mRNA Splicing - Major Pathway;Processing of Capped Intron-Containing Pre-mRNA	4	4	4	9.4	9.4	9.4	58.449	0	9.9022	77140000	9	-1.51474	-3.09647	NaN	O43172	135
O43707	Alpha-actinin-4	ACTN4	-	-	-	1.51483	0.0979457	-0.315836	0.23014	0.74755	-0.101272	0.588671	0.343294	0.214564	24.6741	24.4046	24.2723	24.3262	24.0675	23.9874	24.0851	24.2738	24.5474	23.9303	24.2285	24.5659	actin binding;actin filament binding;ankyrin binding;calcium ion binding;chromatin DNA binding;integrin binding;ion channel binding;ligand-dependent nuclear receptor transcription coactivator activity;metal ion binding;nuclear hormone receptor binding;nucleoside binding;phosphatase binding;phospholipid binding;protein binding;protein homodimerization activity;Ras guanyl-nucleotide exchange factor…	actin filament bundle assembly;actin filament capping;adult behavior;adult walking behavior;axon guidance;axonogenesis;bicellular tight junction assembly;cardiac conduction;cellular protein localization;central nervous system projection neuron axonogenesis;clustering of voltage-gated sodium channels;cytoskeletal anchoring at plasma membrane;ER to Golgi vesicle-mediated transport;fertilization;MAP…	actin cytoskeleton;adherens junction;axon;axon hillock;axon initial segment;brush border;cell body fiber;cell cortex;cell junction;cell-cell junction;cortical cytoskeleton;cytoplasm;cytoskeleton;cytosol;extracellular exosome;extracellular region;extracellular space;focal adhesion;intercalated disc;intracellular;membrane;neuron projection;neuronal cell body;node of Ranvier;nuclear body;nuclear mat…	Asparagine N-linked glycosylation;Axon guidance;Cell-Cell communication;COPI-mediated anterograde transport;Developmental Biology;ER to Golgi Anterograde Transport;Hemostasis;Interaction between L1 and Ankyrins;L1CAM interactions;MAPK family signaling cascades;MAPK1/MAPK3 signaling;Membrane Trafficking;Metabolism of proteins;NCAM signaling for neurite out-growth;Nephrin family interactions;Platel…	26	26	17	34.1	34.1	23.2	104.85	0	190.8	3330600000	169	-1.51974	-0.36817	0.81769	O43707;Q9H254	149
P16949	Stathmin	STMN1	-	-	-	0.827001	0.0987928	-1.49102	0.025058	0.959733	-0.0313773	0.814588	0.0869825	1.45964	25.5709	24.2646	24.5207	24.0419	24.5056	21.5779	24.3612	21.9895	24.5142	23.9919	24.5097	25.257	protein binding;signal transducer activity;tubulin binding	axonogenesis;brain development;cell differentiation;establishment of skin barrier;hepatocyte growth factor receptor signaling pathway;intracellular signal transduction;microtubule depolymerization;mitotic cytokinesis;mitotic spindle organization;multicellular organism development;negative regulation of guanyl-nucleotide exchange factor activity;negative regulation of microtubule polymerization;ne…	cytoplasm;cytoskeleton;cytosol;extracellular exosome;intracellular;membrane;microtubule;neuron projection		6	6	4	38.3	38.3	27.5	17.302	0	16.442	869000000	27	-1.58435	-0.059563	1.59896	P16949	374
Q9UPQ9	Trinucleotide repeat-containing gene 6B protein	TNRC6B	-	-	-	1.31392	0.0997768	-0.36525	0.498312	0.543109	-0.159769	1.02587	0.23084	0.205482	23.3261	23.8543	23.8113	23.7239	23.2094	23.2778	23.2634	23.504	23.5713	23.7091	23.4596	23.3365	nucleic acid binding;protein binding;RNA binding	gene silencing by RNA;miRNA mediated inhibition of translation;positive regulation of nuclear-transcribed mRNA catabolic process, deadenylation-dependent decay;positive regulation of nuclear-transcribed mRNA poly(A) tail shortening;posttranscriptional gene silencing by RNA;regulation of megakaryocyte differentiation;regulation of translation;Wnt signaling pathway, calcium modulating pathway	cytoplasm;cytosol;P-body	Beta-catenin independent WNT signaling;Ca2+ pathway;Cellular responses to external stimuli;Cellular responses to stress;Cellular Senescence;Competing endogenous RNAs (ceRNAs) regulate PTEN translation;ESR-mediated signaling;Estrogen-dependent gene expression;Gene expression (Transcription);Gene Silencing by RNA;Generic Transcription Pathway;Intracellular signaling by second messengers;MAPK family…	26	26	26	18.6	18.6	18.6	194	0	126.65	1721600000	121	-1.54019	-0.653472	1.0136	Q9UPQ9	1296
P28070	Proteasome subunit beta type-4	PSMB4	-	+	+	1.82649	0.0997848	0.264456	3.46552	0.00157143	0.613555	2.24556	0.0268529	0.349099	24.7884	24.7597	24.9891	24.9402	25.1172	25.06	25.2925	25.0655	25.3764	25.5314	25.6356	25.3881	endopeptidase activity;hydrolase activity;lipopolysaccharide binding;peptidase activity;protein binding;threonine-type endopeptidase activity	anaphase-promoting complex-dependent catabolic process;antigen processing and presentation of exogenous peptide antigen via MHC class I, TAP-dependent;Fc-epsilon receptor signaling pathway;interleukin-1-mediated signaling pathway;MAPK cascade;negative regulation of canonical Wnt signaling pathway;negative regulation of G2/M transition of mitotic cell cycle;negative regulation of inflammatory resp…	cytoplasm;cytosol;extracellular exosome;nucleoplasm;nucleus;proteasome complex;proteasome core complex;proteasome core complex, beta-subunit complex	ABC transporter disorders;ABC-family proteins mediated transport;Activation of APC/C and APC/C:Cdc20 mediated degradation of mitotic proteins;Activation of NF-kappaB in B cells;Adaptive Immune System;Antigen processing: Ubiquitination & Proteasome degradation;Antigen processing-Cross presentation;APC/C:Cdc20 mediated degradation of mitotic proteins;APC/C:Cdc20 mediated degradation of Securin;APC/…	5	5	5	28.8	28.8	28.8	29.204	0	46.389	1203000000	41	1.48338	3.341	1.91329	P28070	459
P61247	40S ribosomal protein S3a	RPS3A	-	-	-	1.08648	0.101689	-0.49973	0.471704	0.485688	-0.248014	0.522869	0.347516	0.251716	26.073	25.2557	25.388	25.5543	25.3075	25.0632	24.6238	25.2776	25.5019	24.9677	25.1588	25.6505	mRNA 5'-UTR binding;protein binding;RNA binding;structural constituent of ribosome	cell differentiation;cytoplasmic translation;negative regulation of apoptotic process;nuclear-transcribed mRNA catabolic process, nonsense-mediated decay;rRNA processing;SRP-dependent cotranslational protein targeting to membrane;translation;translational initiation;viral transcription	cytoplasm;cytosol;cytosolic small ribosomal subunit;endoplasmic reticulum;extracellular exosome;focal adhesion;intracellular;nucleolus;nucleoplasm;nucleus;ribonucleoprotein complex;ribosome	Activation of the mRNA upon binding of the cap-binding complex and eIFs, and subsequent binding to 43S;Axon guidance;Cap-dependent Translation Initiation;Developmental Biology;Disease;Eukaryotic Translation Elongation;Eukaryotic Translation Initiation;Eukaryotic Translation Termination;Formation of a pool of free 40S subunits;Formation of the ternary complex, and subsequently, the 43S complex;GTP…	9	9	9	33.3	33.3	33.3	29.945	0	26.954	2410500000	61	-1.47542	-0.73462	0.781867	P61247	680
P06733	Alpha-enolase	ENO1	-	-	+	0.9653	0.102159	-0.651832	0.221662	0.679874	0.239134	1.2106	0.0323399	0.890966	27.3627	26.0547	26.4403	26.2165	26.1266	25.6678	25.6629	26.0096	27.0809	25.9185	26.6446	27.3868	cadherin binding;DNA binding;GTPase binding;lyase activity;magnesium ion binding;metal ion binding;phosphopyruvate hydratase activity;protein binding;protein homodimerization activity;RNA binding;RNA polymerase II regulatory region sequence-specific DNA binding;transcriptional repressor activity, RNA polymerase II proximal promoter sequence-specific DNA binding;transcriptional repressor activity,…	canonical glycolysis;gluconeogenesis;glycolytic process;negative regulation of cell growth;negative regulation of hypoxia-induced intrinsic apoptotic signaling pathway;negative regulation of transcription by RNA polymerase II;negative regulation of transcription, DNA-templated;positive regulation of ATP biosynthetic process;positive regulation of muscle contraction;positive regulation of plasmino…	cell cortex region;cell surface;cytoplasm;cytosol;extracellular exosome;extracellular space;intracellular;M band;membrane;myelin sheath;neuronal cell body;nucleus;perikaryon;phosphopyruvate hydratase complex;photoreceptor inner segment;plasma membrane	Gluconeogenesis;Glucose metabolism;Glycolysis;Metabolism;Metabolism of carbohydrates	14	14	13	33.2	33.2	29	47.168	0	148.35	7486700000	110	-1.56899	0.449269	2.02541	P06733;P09104	274
P52907	F-actin-capping protein subunit alpha-1	CAPZA1	-	-	-	1.00211	0.104342	-0.580485	0.49545	0.492463	-0.208552	0.663545	0.230745	0.371933	24.1755	24.2921	24.0585	23.52	22.9789	23.2296	23.4262	24.0896	23.9097	23.9132	23.7407	23.6484	actin binding;cadherin binding;protein binding	actin filament capping;antigen processing and presentation of exogenous peptide antigen via MHC class II;barbed-end actin filament capping;blood coagulation;cell junction assembly;ER to Golgi vesicle-mediated transport;innate immune response;interleukin-12-mediated signaling pathway;protein-containing complex assembly	actin cytoskeleton;brush border;cortical cytoskeleton;cytoplasm;cytoskeleton;cytosol;extracellular exosome;extracellular region;F-actin capping protein complex;membrane;WASH complex	Adaptive Immune System;Advanced glycosylation endproduct receptor signaling;Asparagine N-linked glycosylation;Cellular responses to external stimuli;Cellular responses to stress;COPI-independent Golgi-to-ER retrograde traffic;COPI-mediated anterograde transport;Cytokine Signaling in Immune system;ER to Golgi Anterograde Transport;Factors involved in megakaryocyte development and platelet producti…	6	6	6	31.8	31.8	31.8	32.922	0	50.705	435090000	21	-1.47814	-0.7376	1.07294	P52907;P47755	630
Q15057	Arf-GAP with coiled-coil, ANK repeat and PH domain-containing protein 2	ACAP2	-	-	-	1.07612	0.104344	-0.484569	0.716215	0.323848	-0.333309	0.640531	0.390784	0.15126	25.6176	26.5238	26.3231	26.1914	25.5751	25.6333	25.6615	25.8478	25.8883	25.9972	25.8748	25.5625	GTPase activator activity;metal ion binding	cellular response to nerve growth factor stimulus;positive regulation of GTPase activity;protein localization to endosome	endosome;endosome membrane;membrane		24	24	24	36.2	36.2	36.2	88.028	0	323.31	7629500000	207	-1.59794	-1.05537	0.718469	Q15057;Q96P50	913
Q99436	Proteasome subunit beta type-7	PSMB7	-	-	-	0.77604	0.104358	-2.00226	1.33445	0.154635	0.31192	0.895795	0.0566425	2.31418	25.2207	24.932	24.8378	24.7658	24.6677	25.0258	20.9902	21.0634	25.2952	25.1113	25.4153	25.1821	endopeptidase activity;hydrolase activity;peptidase activity;protein binding;threonine-type endopeptidase activity	anaphase-promoting complex-dependent catabolic process;antigen processing and presentation of exogenous peptide antigen via MHC class I, TAP-dependent;Fc-epsilon receptor signaling pathway;interleukin-1-mediated signaling pathway;MAPK cascade;negative regulation of canonical Wnt signaling pathway;negative regulation of G2/M transition of mitotic cell cycle;neutrophil degranulation;NIK/NF-kappaB s…	cytoplasm;cytosol;extracellular region;ficolin-1-rich granule lumen;nucleoplasm;nucleus;proteasome complex;proteasome core complex;proteasome core complex, beta-subunit complex;secretory granule lumen	ABC transporter disorders;ABC-family proteins mediated transport;Activation of APC/C and APC/C:Cdc20 mediated degradation of mitotic proteins;Activation of NF-kappaB in B cells;Adaptive Immune System;Antigen processing: Ubiquitination & Proteasome degradation;Antigen processing-Cross presentation;APC/C:Cdc20 mediated degradation of mitotic proteins;APC/C:Cdc20 mediated degradation of Securin;APC/…	4	4	4	14.4	14.4	14.4	29.965	0	9.7455	1278100000	29	-1.65512	1.41773	1.91692	Q99436	1139
P83881;Q969Q0	60S ribosomal protein L36a;60S ribosomal protein L36a-like	RPL36A;RPL36AL	-	-	-	0.815988	0.105126	-1.28511	0.111384	0.800711	-0.252842	0.645583	0.151406	1.03227	24.0994	22.7242	22.6173	21.1353	21.5005	20.8602	22.6718	20.4032	20.8675	22.2407	22.8193	23.6373	protein binding;RNA binding;structural constituent of ribosome	cytoplasmic translation;nuclear-transcribed mRNA catabolic process, nonsense-mediated decay;rRNA processing;SRP-dependent cotranslational protein targeting to membrane;translation;translational initiation;viral transcription	cytoplasm;cytosol;cytosolic large ribosomal subunit;endoplasmic reticulum;intracellular;nucleus;plasma membrane;polysomal ribosome;ribosome	Axon guidance;Cap-dependent Translation Initiation;Developmental Biology;Disease;Eukaryotic Translation Elongation;Eukaryotic Translation Initiation;Eukaryotic Translation Termination;Formation of a pool of free 40S subunits;GTP hydrolysis and joining of the 60S ribosomal subunit;Infectious disease;Influenza Infection;Influenza Life Cycle;Influenza Viral RNA Transcription and Replication;L13a-med…	3	3	3	23.6	23.6	23.6	12.441	0	3.7547	191360000	4	-1.45977	-0.26877	1.19611	P83881;Q969Q0	771
O60884	DnaJ homolog subfamily A member 2	DNAJA2	-	-	-	1.39443	0.105583	-0.318428	1.4174	0.092756	-0.458484	0.412461	0.496392	-0.140057	24.792	24.9381	25.208	24.809	24.6883	24.6372	24.5828	24.5651	24.6556	24.7642	24.3043	24.189	ATP binding;ATPase activator activity;chaperone binding;heat shock protein binding;metal ion binding;protein binding;unfolded protein binding	positive regulation of ATPase activity;positive regulation of cell proliferation;protein folding;protein refolding;response to heat	cytosol;extracellular exosome;membrane	Cellular responses to external stimuli;Cellular responses to stress;HSP90 chaperone cycle for steroid hormone receptors (SHR)	9	9	9	25	25	25	45.745	0	19.978	1113600000	56	-1.59158	-1.71195	-0.582663	O60884	168
P21281	V-type proton ATPase subunit B, brain isoform	ATP6V1B2	-	-	-	0.845498	0.107362	-1.00311	0.568922	0.327759	-0.58747	0.26201	0.498014	0.415642	22.5554	23.5234	23.5714	23.0665	22.8667	21.9072	20.862	23.0684	23.242	22.7638	21.4053	22.9559	ATP binding;hydrolase activity;protein binding;protein-containing complex binding;proton transmembrane transporter activity;proton-transporting ATPase activity, rotational mechanism	ATP hydrolysis coupled proton transport;ATP metabolic process;calcium ion homeostasis;excretion;inner ear morphogenesis;insulin receptor signaling pathway;ion transmembrane transport;ion transport;ossification;pH reduction;phagosome acidification;proton transmembrane transport;regulation of macroautophagy;regulation of pH;sensory perception of sound;transferrin transport	apical plasma membrane;basolateral plasma membrane;cytoplasm;cytosol;endomembrane system;extracellular exosome;extrinsic component of synaptic vesicle membrane;integral component of membrane;intracellular membrane-bounded organelle;lateral plasma membrane;lysosomal membrane;melanosome;membrane;microvillus;myelin sheath;plasma membrane;proton-transporting V-type ATPase, V1 domain;ruffle;synaptic v…	Immune System;Innate Immune System;Insulin receptor recycling;Ion channel transport;Iron uptake and transport;ROS, RNS production in phagocytes;Signal Transduction;Signaling by Insulin receptor;Signaling by Receptor Tyrosine Kinases;Transferrin endocytosis and recycling;Transport of small molecules	4	4	4	8.4	8.4	8.4	56.5	0	22.202	241960000	20	-1.52273	-1.0281	0.554418	P21281;P15313	403
Q9GZP4	PITH domain-containing protein 1	PITHD1	-	-	+	1.05537	0.108017	-0.4901	1.38283	0.05912	0.694213	2.51879	0.00530233	1.18431	21.4375	22.07	22.2173	22.2566	21.8242	21.1357	21.5189	21.542	23.0809	22.2491	22.5117	22.9165		cellular response to DNA damage stimulus	nucleus		3	3	3	17.1	17.1	17.1	24.178	0	8.0371	123530000	8	-1.45426	1.88432	3.52146	Q9GZP4	1184
Q9P1Y5	Calmodulin-regulated spectrin-associated protein 3	CAMSAP3	-	-	-	1.08275	0.108077	0.456041	1.35718	0.0762667	0.572354	0.395366	0.534245	0.116313	23.5085	24.1848	24.2571	24.2534	24.517	24.4296	24.4319	24.6494	24.7966	24.8418	24.4469	24.4079	actin filament binding;calmodulin binding;microtubule binding;microtubule minus-end binding;protein binding;spectrin binding	cytoskeleton organization;embryo development ending in birth or egg hatching;epithelial cell-cell adhesion;establishment of epithelial cell apical/basal polarity;establishment or maintenance of microtubule cytoskeleton polarity;microtubule anchoring;microtubule cytoskeleton organization;negative regulation of phosphatase activity;neuron projection development;protein transport along microtubule;r…	adherens junction;cell junction;centrosome;cytoplasm;cytoskeleton;microtubule;microtubule minus-end;zonula adherens		30	30	30	28.6	28.6	28.6	134.75	0	156.58	3593000000	164	1.57912	1.82113	0.517089	Q9P1Y5;Q5T5Y3	1249
P46060	Ran GTPase-activating protein 1	RANGAP1	-	-	-	1.11413	0.108256	-0.444382	0.42305	0.543772	-0.203387	0.507757	0.359335	0.240995	23.1831	22.9522	22.6802	22.5345	22.5946	22.6986	22.2067	22.0727	22.8839	22.2091	22.5827	22.8608	cadherin binding;GTPase activator activity;protein binding;Ran GTPase binding;RNA binding	activation of GTPase activity;cellular response to peptide hormone stimulus;cellular response to vasopressin;negative regulation of protein export from nucleus;protein sumoylation;response to axon injury;signal transduction;sister chromatid cohesion	aggresome;axon cytoplasm;chromosome;chromosome, centromeric region;condensed chromosome kinetochore;cytoplasm;cytoplasmic periphery of the nuclear pore complex;cytoskeleton;cytosol;dendrite;intracellular membrane-bounded organelle;kinetochore;mitotic spindle;nuclear envelope;nuclear membrane;nuclear pore;nuclear pore cytoplasmic filaments;nucleoplasm;nucleus;perinuclear region of cytoplasm;spindle	Amplification of signal from unattached kinetochores via a MAD2 inhibitory signal;Amplification of signal from the kinetochores;Cell Cycle;Cell Cycle Checkpoints;Cell Cycle, Mitotic;Disease;HIV Infection;HIV Life Cycle;Host Interactions of HIV factors;Infectious disease;Interactions of Rev with host cellular proteins;Late Phase of HIV Life Cycle;M Phase;Metabolism of proteins;Mitotic Anaphase;Mit…	6	6	6	12.8	12.8	12.8	63.541	0	26.468	316430000	27	-1.44158	-0.649061	0.758727	P46060	564
Q00839	Heterogeneous nuclear ribonucleoprotein U	HNRNPU	-	-	-	1.29071	0.108515	-0.355065	0.0919819	0.871448	0.0500326	1.05395	0.111629	0.405098	26.1725	25.9244	25.6444	25.8543	25.7344	25.3575	25.3979	25.6855	26.151	25.5189	25.8741	26.2516	actin binding;ATP binding;chromatin binding;chromatin DNA binding;core promoter binding;DNA binding;double-stranded DNA binding;double-stranded RNA binding;identical protein binding;mRNA 3'-UTR binding;nucleotide binding;poly(A) binding;poly(C) RNA binding;poly(G) binding;pre-mRNA binding;promoter-specific chromatin binding;protein binding;protein-containing complex binding;ribonucleoprotein comp…	adaptive thermogenesis;cardiac muscle cell development;cell cycle;cell differentiation;cell division;cellular response to glucocorticoid stimulus;cellular response to leukemia inhibitory factor;chromatin organization;circadian regulation of gene expression;CRD-mediated mRNA stabilization;dosage compensation by inactivation of X chromosome;maintenance of protein location in nucleus;mRNA processing…	catalytic step 2 spliceosome;cell surface;centrosome;chromosome;chromosome, centromeric region;condensed chromosome kinetochore;CRD-mediated mRNA stability complex;cytoplasm;cytoplasmic ribonucleoprotein granule;cytoskeleton;inactive sex chromosome;kinetochore;membrane;microtubule organizing center;midbody;mitotic spindle;mitotic spindle microtubule;mitotic spindle midzone;nuclear chromosome;nucl…	Metabolism of RNA;mRNA Splicing;mRNA Splicing - Major Pathway;Processing of Capped Intron-Containing Pre-mRNA	14	14	14	22.7	22.7	22.7	90.583	0	153.68	3526900000	99	-1.44529	0.168521	1.39462	Q00839	788
P05455	Lupus La protein	SSB	-	-	+	0.801857	0.118726	-1.11874	0.0734234	0.866423	0.127597	1.00294	0.0495956	1.24634	25.0666	23.1188	23.4187	22.9763	22.8388	21.7546	21.7134	23.7987	24.0952	22.6707	23.8306	24.4942	mRNA binding;nucleic acid binding;poly(U) RNA binding;protein binding;protein homodimerization activity;RNA binding;sequence-specific mRNA binding;tRNA binding	histone mRNA metabolic process;IRES-dependent viral translational initiation;nuclear histone mRNA catabolic process;protein localization to cytoplasmic stress granule;RNA processing;tRNA 3'-end processing;tRNA 5'-leader removal;tRNA export from nucleus;tRNA modification;tRNA processing	cytoplasm;nuclear chromosome, telomeric region;nucleus;ribonucleoprotein complex	Gene expression (Transcription);RNA Polymerase III Abortive And Retractive Initiation;RNA Polymerase III Transcription;RNA Polymerase III Transcription Termination	9	9	9	23.5	23.5	23.5	46.836	0	30.448	491710000	31	-1.41011	0.176795	1.69927	P05455	266
P27708	CAD protein;Glutamine-dependent carbamoyl-phosphate synthase;Aspartate carbamoyltransferase;Dihydroorotase	CAD	-	-	-	1.5073	0.119689	-0.282307	0.865404	0.398493	-0.177046	0.490441	0.514007	0.10526	23.6579	23.7622	23.9011	23.5518	23.3851	23.2808	23.5959	23.482	23.7001	23.6204	23.4387	23.4056	amino acid binding;aspartate binding;aspartate carbamoyltransferase activity;ATP binding;calcium ion binding;carbamoyl-phosphate synthase (ammonia) activity;carbamoyl-phosphate synthase (glutamine-hydrolyzing) activity;carboxyl- or carbamoyltransferase activity;catalytic activity;dihydroorotase activity;endopeptidase activity;enzyme binding;glutamate binding;hydrolase activity;hydrolase activity,…	animal organ regeneration;anion homeostasis;arginine biosynthetic process;carbamoyl phosphate biosynthetic process;cellular amino acid metabolic process;cellular response to ammonia;cellular response to cAMP;cellular response to drug;cellular response to epidermal growth factor stimulus;cellular response to fibroblast growth factor stimulus;cellular response to glucagon stimulus;cellular response…	cell projection;cytoplasm;cytosol;extracellular exosome;membrane;mitochondrial inner membrane;mitochondrial matrix;mitochondrial nucleoid;mitochondrion;neuronal cell body;nuclear matrix;nucleolus;nucleoplasm;nucleus;protein-containing complex;terminal bouton	Metabolism;Metabolism of amino acids and derivatives;Metabolism of nucleotides;Metabolism of polyamines;Nucleobase biosynthesis;Pyrimidine biosynthesis;Urea cycle	22	22	22	12.1	12.1	12.1	242.98	0	106.05	1466300000	108	-1.40829	-0.872455	0.532159	P27708;P31327	454
P62979;P0CG48;P0CG47;P62987	Ubiquitin-40S ribosomal protein S27a;Ubiquitin;40S ribosomal protein S27a;Polyubiquitin-C;Ubiquitin;Polyubiquitin-B;Ubiquitin;Ubiquitin-60S ribosomal protein L40;Ubiquitin;60S ribosomal protein L40	RPS27A;UBC;UBB;UBA52	-	-	-	1.10293	0.119975	0.412971	0.53179	0.429125	0.285092	0.201603	0.664934	-0.127879	28.3564	28.3255	28.7494	28.1107	28.9925	29.0885	28.6094	28.5035	29.1311	28.1719	28.8324	28.547	metal ion binding;protease binding;protein binding;RNA binding;structural constituent of ribosome	activation of MAPK activity;anaphase-promoting complex-dependent catabolic process;cellular iron ion homeostasis;cellular protein metabolic process;cellular protein modification process;cytokine-mediated signaling pathway;DNA damage response, detection of DNA damage;DNA damage response, signal transduction by p53 class mediator resulting in cell cycle arrest;endoplasmic reticulum mannose trimming…	cytoplasm;cytosol;cytosolic large ribosomal subunit;cytosolic small ribosomal subunit;endocytic vesicle membrane;endoplasmic reticulum;endoplasmic reticulum membrane;endoplasmic reticulum quality control compartment;endosome membrane;extracellular exosome;extracellular space;host cell;lysosomal membrane;membrane;mitochondrial outer membrane;mitochondrion;myelin sheath;neuron projection;neuronal c…	ABC transporter disorders;ABC-family proteins mediated transport;Activated NOTCH1 Transmits Signal to the Nucleus;activated TAK1 mediates p38 MAPK activation;Activation of APC/C and APC/C:Cdc20 mediated degradation of mitotic proteins;Activation of IRF3/IRF7 mediated by TBK1/IKK epsilon;Activation of NF-kappaB in B cells;Activation of the mRNA upon binding of the cap-binding complex and eIFs, and…	6	6	6	43.6	43.6	43.6	17.965	0	71.935	12525000000	103	1.3993	0.828672	-0.365935	P62979;P0CG48;P0CG47;P62987	733
O00410	Importin-5	IPO5	-	-	-	0.854346	0.120477	0.778728	0.553466	0.343788	0.55435	0.319355	0.490031	-0.224378	21.4905	22.3577	23.0582	21.4141	23.1222	22.6522	23.1886	22.4725	22.9895	22.4085	22.0725	23.0674	GTPase inhibitor activity;nuclear localization sequence binding;protein binding;protein transporter activity;Ran GTPase binding;RNA binding	cellular response to amino acid stimulus;intracellular protein transport;negative regulation of cyclin-dependent protein serine/threonine kinase activity;negative regulation of GTPase activity;NLS-bearing protein import into nucleus;positive regulation of protein import into nucleus;protein import into nucleus, translocation;protein transport;ribosomal protein import into nucleus;viral process	cytoplasm;membrane;nuclear membrane;nuclear periphery;nuclear pore;nucleolus;nucleus	Disease;Infectious disease;Influenza Infection;Influenza Life Cycle;Influenza Viral RNA Transcription and Replication;vRNP Assembly	8	8	8	9.8	9.8	9.8	123.63	0	26.087	198450000	27	1.47572	0.995381	-0.566808	O00410	97
P51665	26S proteasome non-ATPase regulatory subunit 7	PSMD7	-	-	-	1.31036	0.12049	-0.321049	1.60763	0.0942844	-0.377252	0.198152	0.752898	-0.0562034	23.9381	24.2919	24.1881	23.8785	23.9664	23.5902	23.6544	23.8013	23.7541	23.5235	23.8692	23.6407	protein binding;protein homodimerization activity	anaphase-promoting complex-dependent catabolic process;antigen processing and presentation of exogenous peptide antigen via MHC class I, TAP-dependent;Fc-epsilon receptor signaling pathway;interleukin-1-mediated signaling pathway;MAPK cascade;negative regulation of canonical Wnt signaling pathway;negative regulation of G2/M transition of mitotic cell cycle;neutrophil degranulation;NIK/NF-kappaB s…	cytosol;extracellular exosome;extracellular region;ficolin-1-rich granule lumen;membrane;nucleoplasm;nucleus;proteasome complex;proteasome regulatory particle;secretory granule lumen	ABC transporter disorders;ABC-family proteins mediated transport;Activation of APC/C and APC/C:Cdc20 mediated degradation of mitotic proteins;Activation of NF-kappaB in B cells;Adaptive Immune System;Antigen processing: Ubiquitination & Proteasome degradation;Antigen processing-Cross presentation;APC/C:Cdc20 mediated degradation of mitotic proteins;APC/C:Cdc20 mediated degradation of Securin;APC/…	5	5	5	21	21	21	37.025	0	23.078	567230000	28	-1.39888	-1.68714	-0.265226	P51665	619
P62424	60S ribosomal protein L7a	RPL7A	-	-	-	0.918214	0.120669	-0.603163	0.082266	0.866537	0.0809155	0.853224	0.11014	0.684078	24.9932	24.1168	24.3514	24.3964	24.3387	23.3115	23.4892	24.3057	24.8048	23.6984	24.5993	25.0789	cadherin binding;protein binding;RNA binding;structural constituent of ribosome	maturation of LSU-rRNA;nuclear-transcribed mRNA catabolic process, nonsense-mediated decay;ribosome biogenesis;rRNA processing;SRP-dependent cotranslational protein targeting to membrane;translation;translational initiation;viral transcription	cytoplasm;cytosol;cytosolic large ribosomal subunit;focal adhesion;membrane;nucleolus;nucleus;polysomal ribosome;ribosome	Axon guidance;Cap-dependent Translation Initiation;Developmental Biology;Disease;Eukaryotic Translation Elongation;Eukaryotic Translation Initiation;Eukaryotic Translation Termination;Formation of a pool of free 40S subunits;GTP hydrolysis and joining of the 60S ribosomal subunit;Infectious disease;Influenza Infection;Influenza Life Cycle;Influenza Viral RNA Transcription and Replication;L13a-med…	7	7	7	29.3	29.3	29.3	29.995	0	30.984	1218200000	36	-1.41218	0.178861	1.36292	P62424	710
P61626	Lysozyme C	LYZ	-	-	+	0.8671	0.120675	0.716597	0.496175	0.372147	-0.61408	1.25422	0.0213171	-1.33068	25.2665	24.2337	23.7858	24.1209	24.4889	25.4618	24.7603	25.5624	22.4286	24.4124	23.7741	24.3355	catalytic activity;hydrolase activity;hydrolase activity, acting on glycosyl bonds;identical protein binding;lysozyme activity	antimicrobial humoral response;cell wall macromolecule catabolic process;cellular protein metabolic process;cytolysis;defense response to bacterium;defense response to Gram-negative bacterium;defense response to Gram-positive bacterium;inflammatory response;metabolic process;neutrophil degranulation;retina homeostasis	azurophil granule lumen;extracellular exosome;extracellular region;extracellular space;specific granule lumen;tertiary granule lumen	Amyloid fiber formation;Antimicrobial peptides;Immune System;Innate Immune System;Metabolism of proteins;Neutrophil degranulation	4	4	4	24.3	24.3	24.3	16.537	0	12.954	788510000	28	1.3949	-0.931609	-2.11577	P61626	685
Q8WX92	Negative elongation factor B	NELFB	-	+	-	1.51495	0.120861	0.269268	2.20848	0.0358301	0.414715	0.99776	0.322762	0.145447	22.9957	23.3414	23.2961	23.2259	23.5039	23.3888	23.5751	23.4685	23.7865	23.6252	23.6195	23.4868	protein binding;RNA binding	negative regulation of transcription elongation from RNA polymerase II promoter;negative regulation of transcription, DNA-templated;positive regulation of viral transcription;regulation of transcription, DNA-templated;transcription by RNA polymerase II;transcription elongation from RNA polymerase II promoter;transcription, DNA-templated	cytoplasm;NELF complex;nucleoplasm;nucleus	Abortive elongation of HIV-1 transcript in the absence of Tat;Disease;Formation of HIV elongation complex in the absence of HIV Tat;Formation of HIV-1 elongation complex containing HIV-1 Tat;Formation of RNA Pol II elongation complex;Formation of the Early Elongation Complex;Formation of the HIV-1 Early Elongation Complex;Gene expression (Transcription);Generic Transcription Pathway;HIV elongatio…	7	7	7	12.2	12.2	12.2	65.697	0	18.585	525480000	44	1.44759	2.09159	0.84303	Q8WX92	1076
Q9BQA1	Methylosome protein 50	WDR77	-	-	-	0.958176	0.121224	-0.52371	0.667216	0.326115	-0.375439	0.514962	0.443737	0.148272	28.5145	29.5298	29.3925	29.4386	28.9151	28.7242	28.4523	28.6889	29.0055	28.8897	28.9003	28.5781	ligand-dependent nuclear receptor transcription coactivator activity;methyl-CpG binding;protein binding;protein-arginine N-methyltransferase activity	negative regulation of cell proliferation;negative regulation of epithelial cell proliferation involved in prostate gland development;peptidyl-arginine N-methylation;positive regulation of cell proliferation;regulation of transcription by RNA polymerase II;secretory columnal luminar epithelial cell differentiation involved in prostate glandular acinus development;spliceosomal snRNP assembly	cytoplasm;cytosol;Golgi apparatus;methylosome;nucleoplasm;nucleus	Chromatin modifying enzymes;Chromatin organization;Metabolism of non-coding RNA;Metabolism of RNA;RMTs methylate histone arginines;snRNP Assembly	10	10	10	52.3	52.3	52.3	36.724	0	323.31	25707000000	152	-1.47577	-1.06098	0.638083	Q9BQA1	1157
Q7KZF4	Staphylococcal nuclease domain-containing protein 1	SND1	-	+	-	1.5371	0.124967	0.264225	2.49428	0.0244384	0.39619	0.817574	0.375536	0.131965	24.1641	23.9722	24.2802	24.137	24.421	24.2364	24.3888	24.5642	24.6188	24.4807	24.4583	24.5805	cadherin binding;nuclease activity;nucleic acid binding;protein binding;RNA binding;transcription cofactor activity	gene silencing by RNA;nucleic acid phosphodiester bond hydrolysis;osteoblast differentiation;regulation of transcription, DNA-templated;RNA catabolic process;transcription, DNA-templated;viral process	cytoplasm;cytosol;dense body;extracellular exosome;melanosome;membrane;nucleus;RISC complex	Disease;Diseases of signal transduction;Oncogenic MAPK signaling;Signaling by BRAF and RAF fusions	16	16	16	20.4	20.4	20.4	102	0	51.48	1284100000	67	1.37263	2.27248	0.74321	Q7KZF4	995
O60256	Phosphoribosyl pyrophosphate synthase-associated protein 2	PRPSAP2	-	-	-	0.992479	0.125758	-0.457768	1.04261	0.144588	-0.483752	0.119929	0.86173	-0.0259833	23.5146	24.3241	23.9898	24.3861	23.4794	23.65	23.504	23.7502	23.6229	23.5335	23.6731	23.4501	enzyme inhibitor activity;magnesium ion binding;protein binding;ribose phosphate diphosphokinase activity	bone development;negative regulation of catalytic activity;nucleobase-containing compound metabolic process;nucleoside metabolic process;nucleotide biosynthetic process			5	5	4	14.9	14.9	11.1	40.925	0	27.42	778660000	38	-1.47866	-1.58273	-0.143893	O60256	158
P61289	Proteasome activator complex subunit 3	PSME3	-	-	+	1.56003	0.126073	-0.258018	1.49251	0.147893	0.289143	2.77632	0.00531343	0.547161	23.7	23.5629	23.3697	23.4731	23.332	23.1665	23.3772	23.198	23.9756	23.611	23.8715	23.8041	endopeptidase activator activity;identical protein binding;MDM2/MDM4 family protein binding;p53 binding;protein binding	anaphase-promoting complex-dependent catabolic process;antigen processing and presentation of exogenous peptide antigen via MHC class I, TAP-dependent;apoptotic process;cell cycle;Fc-epsilon receptor signaling pathway;interleukin-1-mediated signaling pathway;MAPK cascade;negative regulation of canonical Wnt signaling pathway;negative regulation of extrinsic apoptotic signaling pathway;negative re…	cytoplasm;cytosol;membrane;nucleoplasm;nucleus;proteasome activator complex;proteasome complex	ABC transporter disorders;ABC-family proteins mediated transport;Activation of APC/C and APC/C:Cdc20 mediated degradation of mitotic proteins;Activation of NF-kappaB in B cells;Adaptive Immune System;Antigen processing: Ubiquitination & Proteasome degradation;Antigen processing-Cross presentation;APC/C:Cdc20 mediated degradation of mitotic proteins;APC/C:Cdc20 mediated degradation of Securin;APC/…	7	7	7	32.3	32.3	32.3	29.506	0	31.945	531510000	31	-1.3825	1.41797	2.84728	P61289	681
Q04637	Eukaryotic translation initiation factor 4 gamma 1	EIF4G1	-	-	-	2.46825	0.126747	-0.19153	1.85463	0.107108	-0.286692	0.612618	0.502293	-0.0951624	24.857	24.982	24.9423	24.8581	24.711	24.6776	24.6961	24.7887	24.712	24.4308	24.6802	24.6697	ATP binding;cadherin binding;eukaryotic initiation factor 4E binding;identical protein binding;mRNA binding;protein binding;protein-containing complex scaffold activity;RNA binding;RNA cap binding;translation factor activity, RNA binding;translation initiation factor activity;translation initiation factor binding	behavioral fear response;cap-dependent translational initiation;cellular macromolecule biosynthetic process;cellular response to nutrient levels;developmental process;energy homeostasis;mitochondrion organization;negative regulation of autophagy;negative regulation of neuron death;negative regulation of peptidyl-threonine phosphorylation;nuclear-transcribed mRNA catabolic process, nonsense-mediat…	cytoplasm;cytosol;cytosolic small ribosomal subunit;eukaryotic translation initiation factor 4F complex;membrane;nucleus;polysome	Activation of the mRNA upon binding of the cap-binding complex and eIFs, and subsequent binding to 43S;Antiviral mechanism by IFN-stimulated genes;AUF1 (hnRNP D0) binds and destabilizes mRNA;Axon guidance;Cap-dependent Translation Initiation;Cytokine Signaling in Immune system;Deadenylation of mRNA;Deadenylation-dependent mRNA decay;Developmental Biology;Eukaryotic Translation Initiation;GTP hydr…	24	24	24	17	17	17	175.49	0	277.89	4111200000	165	-1.37132	-1.66769	-0.562372	Q04637;O43432	806
P51149	Ras-related protein Rab-7a	RAB7A	-	-	-	0.791044	0.129064	0.912125	0.889995	0.132336	0.895076	0.0127768	0.968524	-0.0170493	20.8881	21.4923	20.6317	22.546	21.2916	22.7001	23.0376	22.1773	22.632	21.5959	22.4424	22.4682	GDP binding;GTP binding;GTPase activity;nucleotide binding;protein binding;retromer complex binding	antigen processing and presentation of exogenous peptide antigen via MHC class II;autophagosome assembly;autophagy;bone resorption;early endosome to late endosome transport;endocytosis;endosome to lysosome transport;epidermal growth factor catabolic process;lipid catabolic process;lipid metabolic process;lipophagy;negative regulation of exosomal secretion;negative regulation of intralumenal vesic…	alveolar lamellar body;autophagosome membrane;cytoplasm;cytoplasmic vesicle;cytosol;endosome;endosome membrane;extracellular exosome;extrinsic component of lysosome membrane;Golgi apparatus;late endosome;late endosome membrane;lipid droplet;lysosomal membrane;lysosome;melanosome membrane;membrane;phagocytic vesicle;phagocytic vesicle membrane;phagophore assembly site membrane;plasma membrane;retr…	Adaptive Immune System;Immune System;Innate Immune System;Membrane Trafficking;Metabolism of proteins;MHC class II antigen presentation;Neutrophil degranulation;Post-translational protein modification;RAB GEFs exchange GTP for GDP on RABs;RAB geranylgeranylation;Rab regulation of trafficking;TBC/RABGAPs;Vesicle-mediated transport	3	3	3	18.4	18.4	18.4	23.489	0	8.1922	109160000	7	1.35972	1.52899	-0.031211	P51149	617
P61313	60S ribosomal protein L15	RPL15	-	-	-	0.759768	0.133028	-1.04408	0.156773	0.781749	-0.124838	0.670805	0.146234	0.91924	25.0356	23.9512	24.0656	24.6784	21.6729	23.982	23.6867	24.2129	24.4263	23.8395	24.3981	24.5676	cadherin binding;protein binding;RNA binding;structural constituent of ribosome	cytoplasmic translation;nuclear-transcribed mRNA catabolic process, nonsense-mediated decay;response to ethanol;rRNA processing;SRP-dependent cotranslational protein targeting to membrane;translation;translational initiation;viral transcription	A band;cytosol;cytosolic large ribosomal subunit;intracellular;membrane;nucleus;ribosome	Axon guidance;Cap-dependent Translation Initiation;Developmental Biology;Disease;Eukaryotic Translation Elongation;Eukaryotic Translation Initiation;Eukaryotic Translation Termination;Formation of a pool of free 40S subunits;GTP hydrolysis and joining of the 60S ribosomal subunit;Infectious disease;Influenza Infection;Influenza Life Cycle;Influenza Viral RNA Transcription and Replication;L13a-med…	2	2	2	11.3	11.3	11.3	24.146	0	8.9548	396790000	14	-1.41853	-0.310018	1.30637	P61313	682
O14654	Insulin receptor substrate 4	IRS4	-	-	-	1.18422	0.133103	0.334921	1.62634	0.0666154	0.45221	0.532181	0.478035	0.117289	24.1462	24.5131	24.6869	24.3106	24.6415	24.8211	24.5786	24.9553	25.0069	24.8462	24.7646	24.8479	insulin receptor binding;phosphatidylinositol 3-kinase binding;protein binding;SH3/SH2 adaptor activity;signal transducer activity	insulin receptor signaling pathway;positive regulation of signal transduction;regulation of lipid metabolic process;signal transduction	cytosol;membrane;plasma membrane	IGF1R signaling cascade;IRS-related events triggered by IGF1R;Signal Transduction;Signaling by Receptor Tyrosine Kinases;Signaling by Type 1 Insulin-like Growth Factor 1 Receptor (IGF1R)	18	18	18	18.4	18.4	18.4	133.77	0	77.457	1934300000	97	1.36255	1.98058	0.587391	O14654	110
Q9HD42	Charged multivesicular body protein 1a	CHMP1A	-	-	+	0.855255	0.133142	-0.635314	0.948184	0.132792	0.691243	2.59862	0.00431579	1.32656	21.1061	21.541	22.5353	22.0988	20.7122	21.3932	21.1622	21.4724	22.6231	22.5112	22.5584	22.3536	identical protein binding;metallopeptidase activity;protein binding;protein domain specific binding;protein homodimerization activity;zinc ion binding	cell cycle;cell division;cell separation after cytokinesis;ESCRT III complex disassembly;gene silencing;mitotic chromosome condensation;mitotic metaphase plate congression;multivesicular body assembly;negative regulation of cell cycle;negative regulation of transcription, DNA-templated;nucleus organization;protein transport;proteolysis;regulation of centrosome duplication;regulation of mitotic sp…	condensed nuclear chromosome;cytoplasm;early endosome;endomembrane system;endosome;endosome membrane;ESCRT III complex;extracellular exosome;membrane;microtubule organizing center;nuclear matrix;nucleus		3	3	3	13.3	13.3	13.3	21.703	0	4.7126	110940000	8	-1.39106	1.65211	4.73455	Q9HD42	1209
P04280;P02812	Basic salivary proline-rich protein 1;Proline-rich peptide II-2;Basic peptide IB-6;Peptide P-H;Basic salivary proline-rich protein 2;Basic proline-rich peptide IB-1;Basic proline-rich peptide P-E;Basic proline-rich peptide IB-7;Basic proline-rich peptide IB-8c;Basic proline-rich peptide IB-4	PRB1;PRB2	-	-	+	0.860163	0.133386	0.636112	1.09929	0.0777563	-1.05207	1.79998	0.00565079	-1.68818	24.6366	23.4017	23.8364	23.554	24.3273	24.9943	23.8715	24.7801	22.2175	23.4251	22.0147	23.5631	molecular_function	biological_process	cellular_component;extracellular region		5	5	4	48.5	48.5	37	38.561	0	15.032	456860000	24	1.34965	-1.79487	-2.95006	P04280;P02812	249
P67936	Tropomyosin alpha-4 chain	TPM4	-	-	+	1.25124	0.134314	-0.303045	0.88536	0.567019	0.0941696	1.59231	0.0445424	0.397215	24.1019	24.033	23.9727	23.9283	23.5717	23.5025	23.7893	23.9602	24.1047	24.0906	24.0154	24.2019	actin binding;actin filament binding;calcium ion binding;identical protein binding;metal ion binding;protein binding;protein heterodimerization activity;protein homodimerization activity;structural constituent of muscle	actin filament organization;muscle contraction;muscle filament sliding;osteoblast differentiation	actin filament;cytoplasm;cytoskeleton;cytosol;extracellular exosome;focal adhesion;membrane;muscle thin filament tropomyosin;stress fiber	Muscle contraction;Smooth Muscle Contraction;Striated Muscle Contraction	11	7	5	35.9	27	19.8	28.521	0	53.725	921370000	36	-1.43579	0.612578	1.88002	P67936;Q2TAC2	748
Q01844	RNA-binding protein EWS	EWSR1	-	-	-	0.987672	0.134523	-0.439939	0.569194	0.414577	-0.272331	0.439364	0.457649	0.167608	23.9979	24.6441	23.7836	24.2685	23.668	23.4203	23.8606	23.9854	24.1893	23.979	23.6445	23.7919	calmodulin binding;identical protein binding;metal ion binding;nucleic acid binding;protein binding;RNA binding	regulation of transcription, DNA-templated;transcription, DNA-templated	cytoplasm;membrane;nucleolus;nucleus;plasma membrane		2	2	2	3.5	3.5	3.5	68.477	0	6.2968	442960000	21	-1.3632	-0.85134	0.619631	Q01844	798
P13693	Translationally-controlled tumor protein	TPT1	-	-	+	0.742935	0.138942	-1.06906	0.434015	0.405385	0.721356	1.89682	0.00407143	1.79042	24.3613	21.3881	22.4927	22.8853	21.351	21.4168	21.8709	22.2124	22.7851	23.866	22.9147	24.4471	calcium ion binding;microtubule binding;protein binding;RNA binding	apoptotic process;calcium ion transport;cell differentiation;cellular calcium ion homeostasis;negative regulation of apoptotic process;negative regulation of intrinsic apoptotic signaling pathway in response to DNA damage;regulation of apoptotic process;response to virus	cytoplasm;cytosol;extracellular exosome;extracellular space;multivesicular body;nucleus;tubulin complex		3	3	3	19.2	19.2	19.2	19.595	0	14.01	204550000	8	-1.43097	0.867833	3.28439	P13693;Q56UQ5;Q9HAU6	348
P04792	Heat shock protein beta-1	HSPB1	-	-	-	0.741655	0.139104	-1.04582	1.01491	0.0817426	-1.42986	NaN	1	0	22.2571	22.3655	21.1642	24.0822	21.595	21.8347	20.9905	21.2656	20.8447	20.4416	22.0043	20.8591	identical protein binding;protein binding;protein binding involved in protein folding;protein homodimerization activity;protein kinase binding;protein kinase C binding;protein kinase C inhibitor activity;RNA binding;ubiquitin binding	anterograde axonal protein transport;cellular response to vascular endothelial growth factor stimulus;chaperone-mediated protein folding;intracellular signal transduction;negative regulation of apoptotic process;negative regulation of apoptotic signaling pathway;negative regulation of oxidative stress-induced intrinsic apoptotic signaling pathway;negative regulation of protein kinase activity;neg…	axon cytoplasm;contractile fiber;cytoplasm;cytoskeleton;cytosol;extracellular exosome;extracellular space;focal adhesion;intracellular;nucleus;plasma membrane;proteasome complex;spindle;Z disc	AUF1 (hnRNP D0) binds and destabilizes mRNA;MAPK family signaling cascades;MAPK6/MAPK4 signaling;Metabolism of RNA;Regulation of mRNA stability by proteins that bind AU-rich elements;Signal Transduction;Signaling by Receptor Tyrosine Kinases;Signaling by VEGF;VEGFA-VEGFR2 Pathway	4	4	4	21	21	21	22.782	0	6.2562	140830000	8	-1.43152	-1.80913	NaN	P04792	253
P31946	14-3-3 protein beta/alpha;14-3-3 protein beta/alpha, N-terminally processed	YWHAB	-	-	-	0.912427	0.139225	-0.499273	0.305822	0.54376	-0.618415	0.0512341	0.870707	-0.119142	25.212	24.084	24.8469	24.637	24.279	23.9376	24.1515	24.4148	24.7296	24.4747	21.7994	25.3026	cadherin binding;enzyme binding;histone deacetylase binding;identical protein binding;phosphoprotein binding;phosphoserine residue binding;protein binding;protein domain specific binding;transcription corepressor activity	cytoplasmic sequestering of protein;hippo signaling;MAPK cascade;membrane organization;negative regulation of G-protein coupled receptor protein signaling pathway;negative regulation of protein dephosphorylation;negative regulation of transcription, DNA-templated;positive regulation of catalytic activity;positive regulation of protein insertion into mitochondrial membrane involved in apoptotic si…	cytoplasm;cytoplasmic vesicle membrane;cytosol;extracellular exosome;focal adhesion;melanosome;membrane;mitochondrion;nucleus;perinuclear region of cytoplasm;protein-containing complex;transcriptional repressor complex	Activation of BAD and translocation to mitochondria;Activation of BH3-only proteins;Adaptive Immune System;Apoptosis;ARMS-mediated activation;Butyrate Response Factor 1 (BRF1) binds and destabilizes mRNA;Cell Cycle;Cell Cycle Checkpoints;Chk1/Chk2(Cds1) mediated inactivation of Cyclin B:Cdk1 complex;Disease;Diseases of signal transduction;Frs2-mediated activation;G2/M Checkpoints;G2/M DNA damage …	7	3	3	28.9	15	15	28.082	0	19.747	735720000	28	-1.39983	-0.676997	-0.134603	P31946	492
P09012	U1 small nuclear ribonucleoprotein A	SNRPA	-	-	-	0.69681	0.139646	-1.593	0.00203098	0.996234	-0.000740528	0.696593	0.11944	1.59226	24.4055	24.673	24.6665	24.6134	24.4823	22.0208	20.7249	24.7584	24.8345	24.4292	24.6824	24.4093	identical protein binding;nucleic acid binding;protein binding;RNA binding;snRNA stem-loop binding;U1 snRNA binding;U1 snRNP binding	mRNA processing;mRNA splicing, via spliceosome;regulation of mRNA polyadenylation;RNA splicing	nucleoplasm;nucleus;spliceosomal complex;U1 snRNP	Metabolism of RNA;mRNA Splicing;mRNA Splicing - Major Pathway;Processing of Capped Intron-Containing Pre-mRNA	7	7	6	25.2	25.2	22.3	31.279	0	10.915	921730000	20	-1.47811	-0.00335898	1.4728	P09012	299
P62829	60S ribosomal protein L23	RPL23	-	-	-	0.688581	0.142038	1.70593	0.0107145	0.980019	0.0478907	0.658115	0.132007	-1.65804	20.6952	25.0239	24.7381	21.9952	24.9568	24.8079	24.2016	25.3098	20.836	21.8506	24.8667	25.0907	large ribosomal subunit rRNA binding;protein binding;RNA binding;structural constituent of ribosome;transcription coactivator binding;ubiquitin ligase inhibitor activity;ubiquitin protein ligase binding	cellular response to actinomycin D;negative regulation of cell cycle arrest;negative regulation of transcription by RNA polymerase II;negative regulation of ubiquitin protein ligase activity;negative regulation of ubiquitin-dependent protein catabolic process;nuclear-transcribed mRNA catabolic process, nonsense-mediated decay;positive regulation of cell cycle arrest;positive regulation of cell pr…	cytoplasm;cytosol;cytosolic large ribosomal subunit;extracellular exosome;focal adhesion;membrane;nucleolus;nucleoplasm;protein-containing complex;ribosome	Axon guidance;Cap-dependent Translation Initiation;Developmental Biology;Disease;Eukaryotic Translation Elongation;Eukaryotic Translation Initiation;Eukaryotic Translation Termination;Formation of a pool of free 40S subunits;GTP hydrolysis and joining of the 60S ribosomal subunit;Infectious disease;Influenza Infection;Influenza Life Cycle;Influenza Viral RNA Transcription and Replication;L13a-med…	2	2	2	17.9	17.9	17.9	14.865	0	12.329	553700000	19	1.44417	0.0298572	-1.38709	P62829	720
Q12906	Interleukin enhancer-binding factor 3	ILF3	-	-	-	1.02691	0.143145	-0.376542	0.019718	0.973064	-0.0150728	0.756231	0.199511	0.361469	24.4735	23.8325	23.8259	23.862	23.6971	23.6816	23.4871	23.6219	24.2323	23.4335	23.9168	24.351	DNA binding;double-stranded RNA binding;protein binding;RNA binding;single-stranded RNA binding	cell differentiation;defense response to virus;mechanosensory behavior;multicellular organism development;negative regulation of transcription, DNA-templated;negative regulation of translation;negative regulation of viral genome replication;positive regulation of transcription, DNA-templated;protein phosphorylation;regulation of transcription, DNA-templated;spermatid development;spermatogenesis;t…	cytoplasm;extracellular region;membrane;microtubule cytoskeleton;mitochondrion;nucleolus;nucleoplasm;nucleus;ribonucleoprotein complex		11	11	11	14.4	14.4	14.4	95.337	0	45.528	976570000	68	-1.41781	-0.0419752	1.16447	Q12906;Q96SI9	837
O95456	Proteasome assembly chaperone 1	PSMG1	-	-	-	0.734784	0.145262	0.976902	0.684426	0.213967	0.919369	0.0885725	0.837789	-0.0575333	23.1414	20.8022	23.1215	22.954	23.7388	23.5989	23.1194	23.4696	23.9629	23.0769	23.2276	23.4292	proteasome binding;protein binding	cerebellar granule cell precursor proliferation;proteasome assembly;proteasome core complex assembly	cytoplasm;cytosol;endoplasmic reticulum;Golgi apparatus;nucleoplasm;nucleus		4	4	4	15.3	15.3	15.3	32.854	0	10.649	347250000	25	1.42753	1.31137	-0.171921	O95456	211
P12268	Inosine-5-monophosphate dehydrogenase 2	IMPDH2	-	-	+	1.22167	0.146674	-0.292936	0.724991	0.466362	0.157513	1.76042	0.0287	0.450449	24.5044	24.5088	24.6516	24.406	24.1455	24.042	24.1879	24.5237	24.85	24.4625	24.5966	24.7918	catalytic activity;DNA binding;IMP dehydrogenase activity;metal ion binding;nucleotide binding;oxidoreductase activity;protein binding;RNA binding	cellular response to interleukin-4;circadian rhythm;GMP biosynthetic process;GTP biosynthetic process;lymphocyte proliferation;neutrophil degranulation;oxidation-reduction process;protein homotetramerization;purine nucleotide biosynthetic process;purine ribonucleoside monophosphate biosynthetic process;retina development in camera-type eye	cytoplasm;cytosol;extracellular exosome;extracellular region;ficolin-1-rich granule lumen;membrane;nucleus;peroxisomal membrane;secretory granule lumen	Immune System;Innate Immune System;Metabolism;Metabolism of nucleotides;Neutrophil degranulation;Nucleobase biosynthesis;Purine ribonucleoside monophosphate biosynthesis	9	9	8	21.6	21.6	20	55.804	0	46.994	1256700000	62	-1.35704	0.777505	1.89863	P12268	333
Q9Y2A7	Nck-associated protein 1	NCKAP1	-	-	+	0.801218	0.146835	-0.656054	1.3178	0.136381	0.351572	1.22876	0.0278116	1.00763	21.7136	22.1152	21.8482	21.978	21.7904	21.0768	20.3373	21.8263	22.177	22.1889	22.5915	22.1039	protein binding;protein-containing complex binding;Rac GTPase binding	apoptotic process;central nervous system development;Fc-gamma receptor signaling pathway involved in phagocytosis;positive regulation of actin filament polymerization;positive regulation of Arp2/3 complex-mediated actin nucleation;positive regulation of lamellipodium assembly;Rac protein signal transduction;vascular endothelial growth factor receptor signaling pathway;viral process	cell projection;cytosol;extracellular exosome;filamentous actin;focal adhesion;integral component of membrane;lamellipodium;lamellipodium membrane;membrane;plasma membrane;ruffle;SCAR complex	Fcgamma receptor (FCGR) dependent phagocytosis;Immune System;Innate Immune System;Regulation of actin dynamics for phagocytic cup formation;RHO GTPase Effectors;RHO GTPases Activate WASPs and WAVEs;Signal Transduction;Signaling by Receptor Tyrosine Kinases;Signaling by Rho GTPases;Signaling by VEGF;VEGFA-VEGFR2 Pathway	5	5	5	5.3	5.3	5.3	128.79	0	12.844	117830000	11	-1.41883	1.46505	2.14895	Q9Y2A7	1309
Q9BUA3	Uncharacterized protein C11orf84	C11orf84	-	-	-	1.07698	0.146974	-0.340308	0.0291763	0.963771	-0.0143147	1.39683	0.0869224	0.325994	25.0655	25.6092	25.5601	25.6414	25.0688	25.1182	25.2177	25.1101	25.4143	25.7362	25.3944	25.2739	protein binding	negative regulation of transcription, DNA-templated;regulation of transcription, DNA-templated;transcription, DNA-templated			17	17	17	65.9	65.9	65.9	41.036	0	101.64	3740000000	144	-1.42279	-0.0534618	1.6	Q9BUA3	1167
P25205	DNA replication licensing factor MCM3	MCM3	-	-	-	1.20549	0.148719	-0.291054	0.238604	0.777839	-0.0689201	1.76999	0.115721	0.222134	25.0333	25.4693	25.4636	25.3024	24.9846	25.084	25.0037	25.032	25.3938	25.181	25.2528	25.1653	ATP binding;DNA binding;helicase activity;hydrolase activity;nucleotide binding;protein binding	cell cycle;DNA replication;DNA replication initiation;G1/S transition of mitotic cell cycle	alpha DNA polymerase:primase complex;centrosome;cytoplasm;MCM complex;membrane;nuclear chromosome, telomeric region;nucleolus;nucleoplasm;nucleus;perinuclear region of cytoplasm	Activation of ATR in response to replication stress;Activation of the pre-replicative complex;Assembly of the pre-replicative complex;Cell Cycle;Cell Cycle Checkpoints;Cell Cycle, Mitotic;DNA Replication;DNA Replication Pre-Initiation;DNA strand elongation;G1/S Transition;G2/M Checkpoints;M/G1 Transition;Mitotic G1-G1/S phases;Orc1 removal from chromatin;S Phase;Switching of origins to a post-rep…	30	30	30	41.2	41.2	41.2	90.98	0	218.79	6867600000	213	-1.4233	-0.320932	1.42	P25205	430
Q16543	Hsp90 co-chaperone Cdc37;Hsp90 co-chaperone Cdc37, N-terminally processed	CDC37	-	-	-	0.705967	0.149277	-1.1065	0.21702	0.680829	-0.273458	0.452492	0.290342	0.833045	23.8684	24.0159	23.8725	23.6021	21.1824	23.5116	22.1021	24.1368	23.8524	22.2259	23.743	24.4437	chaperone binding;heat shock protein binding;Hsp90 protein binding;kinase binding;protein binding;protein kinase binding;protein kinase regulator activity;protein tyrosine kinase activity;scaffold protein binding;unfolded protein binding	ERBB2 signaling pathway;peptidyl-tyrosine phosphorylation;positive regulation of mitophagy in response to mitochondrial depolarization;posttranscriptional regulation of gene expression;protein folding;protein stabilization;protein targeting;regulation of cyclin-dependent protein serine/threonine kinase activity;regulation of interferon-gamma-mediated signaling pathway;regulation of protein kinase…	chaperone complex;cytoplasm;cytosol;extracellular exosome;HSP90-CDC37 chaperone complex	Constitutive Signaling by EGFRvIII;Constitutive Signaling by Ligand-Responsive EGFR Cancer Variants;Disease;Diseases of signal transduction;Downregulation of ERBB2 signaling;Signal Transduction;Signaling by EGFR in Cancer;Signaling by EGFRvIII in Cancer;Signaling by ERBB2;Signaling by Ligand-Responsive EGFR Variants in Cancer;Signaling by Receptor Tyrosine Kinases	5	5	5	15.9	15.9	15.9	44.468	0	15.947	384480000	21	-1.42761	-0.471168	0.905969	Q16543	942
P06454	Prothymosin alpha;Prothymosin alpha, N-terminally processed;Thymosin alpha-1	PTMA	-	-	-	0.682059	0.149824	-1.45301	0.101933	0.809969	0.223082	0.829412	0.0789954	1.67609	26.4056	23.7102	24.3657	24.1966	20.8853	23.3468	23.9292	24.7046	25.0938	23.6116	24.6448	26.2202	activating transcription factor binding;histone binding;protein binding	histone exchange;transcription, DNA-templated	cytosol;nucleoplasm;nucleus		5	5	5	35.1	35.1	35.1	12.203	0	125.82	995170000	28	-1.30022	0.246791	1.54259	P06454	269
O00233	26S proteasome non-ATPase regulatory subunit 9	PSMD9	-	-	-	0.736949	0.14994	-0.923858	1.1279	0.0634972	-1.25043	NaN	1	0	23.0019	23.1191	23.0123	21.1238	22.5593	21.3809	21.8365	20.7849	20.8751	20.9818	21.9096	21.4888	bHLH transcription factor binding;protein binding;transcription coactivator activity	anaphase-promoting complex-dependent catabolic process;antigen processing and presentation of exogenous peptide antigen via MHC class I, TAP-dependent;Fc-epsilon receptor signaling pathway;interleukin-1-mediated signaling pathway;MAPK cascade;negative regulation of canonical Wnt signaling pathway;negative regulation of G2/M transition of mitotic cell cycle;negative regulation of insulin secretion…	cytoplasm;cytosol;nucleoplasm;nucleus;proteasome regulatory particle;proteasome regulatory particle, base subcomplex	ABC transporter disorders;ABC-family proteins mediated transport;Activation of APC/C and APC/C:Cdc20 mediated degradation of mitotic proteins;Activation of NF-kappaB in B cells;Adaptive Immune System;Antigen processing: Ubiquitination & Proteasome degradation;Antigen processing-Cross presentation;APC/C:Cdc20 mediated degradation of mitotic proteins;APC/C:Cdc20 mediated degradation of Securin;APC/…	2	2	2	9	9	9	24.682	0	4.8952	74419000	7	-1.30222	-1.9623	NaN	O00233	93
P42677	40S ribosomal protein S27	RPS27	-	-	-	0.690101	0.150147	1.33094	0.798849	0.135136	1.53228	0.79708	0.292591	0.201342	25.1928	25.0879	21.7937	24.9564	25.6016	25.4551	25.6764	25.6215	25.76	25.972	25.4982	25.9298	DNA binding;metal ion binding;protein binding;RNA binding;structural constituent of ribosome;zinc ion binding	cell proliferation;nuclear-transcribed mRNA catabolic process, nonsense-mediated decay;ribosomal small subunit assembly;rRNA processing;sister chromatid cohesion;SRP-dependent cotranslational protein targeting to membrane;translation;translational initiation;viral transcription	cytosol;cytosolic small ribosomal subunit;intracellular;nucleoplasm;nucleus;ribosome	Activation of the mRNA upon binding of the cap-binding complex and eIFs, and subsequent binding to 43S;Amplification of signal from unattached kinetochores via a MAD2 inhibitory signal;Amplification of signal from the kinetochores;Axon guidance;Cap-dependent Translation Initiation;Cell Cycle;Cell Cycle Checkpoints;Cell Cycle, Mitotic;Developmental Biology;Disease;Eukaryotic Translation Elongation…	2	2	1	28.6	28.6	13.1	9.461	0	11.095	1059200000	22	1.44025	1.64807	0.925979	P42677	556
P23381	Tryptophan--tRNA ligase, cytoplasmic;T1-TrpRS;T2-TrpRS	WARS	-	-	-	0.928337	0.15026	0.437329	0.42789	0.529854	0.219633	0.950554	0.231674	-0.217696	26.6783	27.5611	27.4815	27.4013	27.784	27.9227	27.5444	27.6204	27.6473	27.5076	27.572	27.2737	aminoacyl-tRNA ligase activity;ATP binding;kinase inhibitor activity;ligase activity;nucleotide binding;protein binding;protein domain specific binding;protein homodimerization activity;protein kinase binding;tryptophan-tRNA ligase activity	angiogenesis;negative regulation of cell proliferation;negative regulation of protein kinase activity;negative regulation of protein phosphorylation;positive regulation of gene expression;positive regulation of protein complex assembly;regulation of angiogenesis;regulation of protein ADP-ribosylation;translation;tRNA aminoacylation for protein translation;tryptophanyl-tRNA aminoacylation	cytoplasm;cytosol;extracellular exosome;nucleus;protein-containing complex	Cytosolic tRNA aminoacylation;Metabolism of proteins;Translation;tRNA Aminoacylation	17	17	17	50.3	50.3	50.3	53.165	0	233.65	13248000000	148	1.36543	0.688911	-1.00353	P23381	420
Q99733	Nucleosome assembly protein 1-like 4	NAP1L4	-	-	-	0.925276	0.15028	-0.436428	0.878809	0.210642	-0.426902	NaN	1	0	22.3	22.1009	21.8547	21.3553	21.3418	21.4089	21.6434	21.4711	21.5741	21.1556	21.4625	21.7111	nucleosome binding;protein binding;RNA binding;unfolded protein binding	nucleosome assembly	cytoplasm;nucleus		3	2	2	8.3	5.6	5.6	42.823	0	4.5032	48734000	5	-1.39012	-1.27158	NaN	Q99733	1148
P62195	26S protease regulatory subunit 8	PSMC5	-	+	-	1.35159	0.150296	-0.257802	2.34028	0.0149265	-0.467915	1.74002	0.129707	-0.210113	24.5225	24.7613	24.7773	24.4573	24.3859	24.3999	24.2844	24.4171	24.2636	24.0178	24.1925	24.1728	ATP binding;ATPase activity;hydrolase activity;nucleotide binding;proteasome-activating ATPase activity;protein binding;signaling receptor binding;TBP-class protein binding;thyrotropin-releasing hormone receptor binding;transcription factor binding	anaphase-promoting complex-dependent catabolic process;antigen processing and presentation of exogenous peptide antigen via MHC class I, TAP-dependent;brain development;cell differentiation;Fc-epsilon receptor signaling pathway;interleukin-1-mediated signaling pathway;MAPK cascade;modulation of chemical synaptic transmission;multicellular organism development;negative regulation of canonical Wnt …	blood microparticle;cytoplasm;cytoplasmic vesicle;cytosol;cytosolic proteasome complex;extracellular exosome;inclusion body;membrane;mitochondrion;nuclear proteasome complex;nucleoplasm;nucleus;postsynapse;proteasome accessory complex;proteasome complex;proteasome regulatory particle;proteasome regulatory particle, base subcomplex	ABC transporter disorders;ABC-family proteins mediated transport;Activation of APC/C and APC/C:Cdc20 mediated degradation of mitotic proteins;Activation of NF-kappaB in B cells;Adaptive Immune System;Antigen processing: Ubiquitination & Proteasome degradation;Antigen processing-Cross presentation;APC/C:Cdc20 mediated degradation of mitotic proteins;APC/C:Cdc20 mediated degradation of Securin;APC/…	15	15	15	46.8	46.8	46.8	45.626	0	162.81	2084500000	107	-1.37811	-2.37756	-1.31532	P62195;Q8NB90	694
P35580	Myosin-10	MYH10	-	-	-	1.17379	0.150356	-0.296066	0.399052	0.62904	-0.118668	1.10421	0.247022	0.177399	24.2488	24.7406	24.6671	24.4859	24.1485	24.2356	24.2097	24.3644	24.5556	24.2379	24.474	24.4003	actin binding;actin filament binding;actin-dependent ATPase activity;ADP binding;ATP binding;ATPase activity;calmodulin binding;microfilament motor activity;microtubule binding;microtubule motor activity;motor activity;mRNA 5'-UTR binding;nucleotide binding;protein binding;RNA stem-loop binding	actin cytoskeleton organization;actin filament-based movement;actomyosin structure organization;adult heart development;aorta development;axon guidance;axonogenesis;brain development;cardiac myofibril assembly;cardiac septum development;cell adhesion;cell proliferation;cerebellar Purkinje cell layer development;coronary vasculature development;exocytosis;fourth ventricle development;heart develop…	actomyosin;axon;brush border;cell cortex;cell projection;cleavage furrow;cytoplasm;cytosol;dendritic spine;extracellular exosome;growth cone;lamellipodium;midbody;myosin complex;myosin II complex;myosin II filament;neuromuscular junction;neuron projection;neuronal cell body;nucleus;plasma membrane;polysome;spindle;stress fiber	Axon guidance;Developmental Biology;EPHA-mediated growth cone collapse;EPH-Ephrin signaling;RHO GTPase Effectors;RHO GTPases activate CIT;RHO GTPases activate PAKs;RHO GTPases activate PKNs;RHO GTPases Activate ROCKs;Sema4D in semaphorin signaling;Sema4D induced cell migration and growth-cone collapse;Semaphorin interactions;Signal Transduction;Signaling by Rho GTPases	65	54	49	37.4	31.7	29.4	229	0	323.31	6672400000	336	-1.35424	-0.518802	0.977733	P35580;REV__Q8IYT3	515
Q5W0B1	RING finger protein 219	RNF219	-	-	-	1.02843	0.150975	-0.357689	1.21421	0.08054	-0.697625	NaN	1	0	21.6517	22.0672	21.9761	22.2229	22.019	21.5204	21.4732	21.4745	20.6813	21.7583	21.067	21.6209	metal ion binding;protein binding				3	3	3	5	5	5	81.116	0	5.8973	79926000	10	-1.28023	-1.84866	NaN	Q5W0B1	975
Q9Y4Z0	U6 snRNA-associated Sm-like protein LSm4	LSM4	-	-	-	0.743787	0.15113	-0.810503	1.24919	0.0900777	-0.580693	0.171346	0.66287	0.229809	24.0754	23.8553	24.0627	24.2026	23.9962	23.6369	23.4389	21.882	23.6163	23.0083	23.3079	23.9407	PH domain binding;protein binding;RNA binding;U6 snRNA binding	cytoplasmic mRNA processing body assembly;exonucleolytic nuclear-transcribed mRNA catabolic process involved in deadenylation-dependent decay;mRNA processing;mRNA splicing, via spliceosome;nuclear-transcribed mRNA catabolic process;RNA processing;RNA splicing;spliceosomal complex assembly;spliceosomal snRNP assembly	cytosol;membrane;neuron projection;nucleoplasm;nucleus;P-body;protein-containing complex;spliceosomal complex;spliceosomal tri-snRNP complex;U6 snRNP	Deadenylation-dependent mRNA decay;Metabolism of RNA;mRNA decay by 5' to 3' exoribonuclease;mRNA Splicing;mRNA Splicing - Major Pathway;Processing of Capped Intron-Containing Pre-mRNA	3	3	3	20.9	20.9	20.9	15.35	0	5.5882	330860000	21	-1.4166	-1.85523	0.378042	Q9Y4Z0	1331
P04181	Ornithine aminotransferase, mitochondrial;Ornithine aminotransferase, hepatic form;Ornithine aminotransferase, renal form	OAT	-	-	-	1.04118	0.151935	0.343841	0.281061	0.66356	0.159283	0.393886	0.466354	-0.184557	24.2907	24.9526	24.6639	24.4502	24.8566	24.9987	24.801	25.0764	25.2459	24.3498	24.673	24.7258	catalytic activity;identical protein binding;ornithine-oxo-acid transaminase activity;pyridoxal phosphate binding;transaminase activity;transferase activity	cellular amino acid biosynthetic process;L-proline biosynthetic process;protein hexamerization;visual perception	cytoplasm;mitochondrial matrix;mitochondrion;nucleoplasm	Amino acid synthesis and interconversion (transamination);Metabolism;Metabolism of amino acids and derivatives	11	11	11	34.6	34.6	34.6	48.534	0	108.94	1548500000	65	1.34	0.476463	-0.623591	P04181	245
P62277	40S ribosomal protein S13	RPS13	-	-	-	0.693404	0.152443	-1.14499	0.213759	0.761306	-0.100132	0.627364	0.158054	1.04485	24.436	24.0753	24.3876	24.1318	24.2056	21.6679	24.4323	22.1449	24.2755	23.7714	24.0568	24.5264	mRNA 5'-UTR binding;mRNA binding;protein binding;RNA binding;small ribosomal subunit rRNA binding;structural constituent of ribosome	negative regulation of RNA splicing;nuclear-transcribed mRNA catabolic process, nonsense-mediated decay;rRNA processing;SRP-dependent cotranslational protein targeting to membrane;translation;translational initiation;viral transcription	cytosol;cytosolic small ribosomal subunit;extracellular exosome;focal adhesion;intracellular;membrane;nucleolus;nucleoplasm;nucleus;ribosome	Activation of the mRNA upon binding of the cap-binding complex and eIFs, and subsequent binding to 43S;Axon guidance;Cap-dependent Translation Initiation;Developmental Biology;Disease;Eukaryotic Translation Elongation;Eukaryotic Translation Initiation;Eukaryotic Translation Termination;Formation of a pool of free 40S subunits;Formation of the ternary complex, and subsequently, the 43S complex;GTP…	4	4	4	27.2	27.2	27.2	17.222	0	10.262	585440000	19	-1.4127	-0.352383	1.26989	P62277	702
Q8N8S7	Protein enabled homolog	ENAH	-	-	-	0.758428	0.152989	-0.72438	0.871026	0.340812	-0.221551	0.51042	0.283587	0.502828	23.6396	23.8423	23.665	23.3512	23.0346	23.3885	23.4725	21.7051	23.4941	23.1811	23.438	23.4989	actin binding;protein binding;SH3 domain binding;WW domain binding	axon guidance	cell junction;cell projection;cytoplasm;cytoskeleton;cytosol;filopodium;focal adhesion;lamellipodium;plasma membrane;synapse	Adaptive Immune System;Axon guidance;Developmental Biology;Generation of second messenger molecules;Immune System;Signaling by ROBO receptors;TCR signaling	7	7	7	9.6	9.6	9.6	66.509	0	14.551	510410000	29	-1.38791	-0.978257	0.973808	Q8N8S7	1044
P53396	ATP-citrate synthase	ACLY	-	-	-	1.42045	0.153553	0.242264	0.818995	0.425624	0.166612	0.363599	0.640281	-0.0756521	24.9778	25.28	25.1248	24.9816	25.1954	25.34	25.3417	25.4561	25.4346	25.2075	25.2944	25.0941	ATP binding;ATP citrate synthase activity;catalytic activity;cofactor binding;metal ion binding;nucleotide binding;protein binding;transferase activity;transferase activity, transferring acyl groups, acyl groups converted into alkyl on transfer	acetyl-CoA biosynthetic process;cholesterol biosynthetic process;citrate metabolic process;coenzyme A metabolic process;fatty acid biosynthetic process;fatty-acyl-CoA biosynthetic process;lipid biosynthetic process;lipid metabolic process;metabolic process;neutrophil degranulation;oxaloacetate metabolic process;positive regulation of cellular metabolic process	azurophil granule lumen;citrate lyase complex;cytoplasm;cytosol;extracellular exosome;extracellular region;ficolin-1-rich granule lumen;membrane;nucleoplasm;plasma membrane	ChREBP activates metabolic gene expression;Fatty acid metabolism;Fatty acyl-CoA biosynthesis;Immune System;Innate Immune System;Integration of energy metabolism;Metabolism;Metabolism of lipids;Neutrophil degranulation	37	37	37	38.3	38.3	38.3	120.84	0	245.04	7525800000	263	1.27926	0.826975	-0.399231	P53396	632
Q9UN86	Ras GTPase-activating protein-binding protein 2	G3BP2	-	-	-	1.98338	0.1541	-0.191524	1.93533	0.0756562	-0.347244	0.891319	0.324289	-0.15572	23.2764	23.4187	23.2478	23.2497	23.0653	23.1752	23.1003	23.0856	23.0222	23.1198	22.8848	22.7767	mRNA binding;nucleic acid binding;protein binding;receptor signaling complex scaffold activity;RNA binding	cytoplasmic sequestering of NF-kappaB;mRNA transport;Ras protein signal transduction;stress granule assembly	cytoplasm;cytosol		6	5	5	16.4	14.7	14.7	54.12	0	15.767	317030000	22	-1.30081	-1.86959	-0.869151	Q9UN86	1289
P06576	ATP synthase subunit beta, mitochondrial	ATP5B	-	-	-	0.969025	0.155152	-0.375517	0.156677	0.779991	-0.128314	0.376525	0.444149	0.247204	23.8822	23.1747	23.2049	23.2659	22.9124	23.0191	23.1693	22.9248	23.7737	22.6543	22.9821	23.6043	angiostatin binding;ATP binding;ATPase activity;hydrolase activity;MHC class I protein binding;nucleotide binding;protein binding;proton-transporting ATP synthase activity, rotational mechanism;proton-transporting ATPase activity, rotational mechanism;transmembrane transporter activity;transporter activity	angiogenesis;ATP biosynthetic process;ATP hydrolysis coupled cation transmembrane transport;ATP metabolic process;ATP synthesis coupled proton transport;cristae formation;generation of precursor metabolites and energy;ion transport;lipid metabolic process;mitochondrial ATP synthesis coupled proton transport;mitochondrion organization;negative regulation of cell adhesion involved in substrate-boun…	cell surface;extracellular exosome;membrane;mitochondrial inner membrane;mitochondrial matrix;mitochondrial membrane;mitochondrial nucleoid;mitochondrial proton-transporting ATP synthase complex;mitochondrial proton-transporting ATP synthase, catalytic core;mitochondrion;myelin sheath;nucleus;plasma membrane;proton-transporting ATP synthase complex;proton-transporting ATP synthase complex, cataly…	Cristae formation;Formation of ATP by chemiosmotic coupling;Metabolism;Metabolism of proteins;Mitochondrial biogenesis;Mitochondrial protein import;Organelle biogenesis and maintenance;Respiratory electron transport, ATP synthesis by chemiosmotic coupling, and heat production by uncoupling proteins.;The citric acid (TCA) cycle and respiratory electron transport;Transcriptional activation of mitoc…	8	8	8	18.7	18.7	18.7	56.559	0	24.219	504770000	31	-1.35077	-0.311808	0.669842	P06576	271
Q2NKX8	DNA excision repair protein ERCC-6-like	ERCC6L	-	-	-	0.787933	0.15521	-0.599432	0.00230053	0.996173	-0.00109959	0.795804	0.131329	0.598333	21.6428	22.3604	21.8912	21.9862	20.9611	20.8281	21.4392	22.2544	21.9567	21.9086	22.0909	21.9201	ATP binding;DNA binding;DNA translocase activity;helicase activity;hydrolase activity;nucleotide binding;protein binding	cell cycle;cell division;sister chromatid cohesion	chromosome;chromosome, centromeric region;condensed chromosome kinetochore;cytosol;kinetochore;membrane	Amplification of signal from unattached kinetochores via a MAD2 inhibitory signal;Amplification of signal from the kinetochores;Cell Cycle;Cell Cycle Checkpoints;Cell Cycle, Mitotic;M Phase;Mitotic Anaphase;Mitotic Metaphase and Anaphase;Mitotic Prometaphase;Mitotic Spindle Checkpoint;Resolution of Sister Chromatid Cohesion;RHO GTPase Effectors;RHO GTPases Activate Formins;Separation of Sister Ch…	5	5	5	4.3	4.3	4.3	141.1	0	7.976	121680000	8	-1.3169	-0.00431775	1.40724	Q2NKX8	957
P32969	60S ribosomal protein L9	RPL9	-	-	+	0.70632	0.155432	-0.947871	0.185759	0.698723	0.336472	1.22369	0.0232121	1.28434	20.9564	23.2153	23.2399	22.9952	22.3389	20.8999	21.8835	21.493	23.3541	21.6413	23.1334	23.6239	protein binding;RNA binding;rRNA binding;structural constituent of ribosome	cytoplasmic translation;nuclear-transcribed mRNA catabolic process, nonsense-mediated decay;rRNA processing;SRP-dependent cotranslational protein targeting to membrane;translation;translational initiation;viral transcription	cytosol;cytosolic large ribosomal subunit;focal adhesion;intracellular;membrane;nucleus;ribosome	Axon guidance;Cap-dependent Translation Initiation;Developmental Biology;Disease;Eukaryotic Translation Elongation;Eukaryotic Translation Initiation;Eukaryotic Translation Termination;Formation of a pool of free 40S subunits;GTP hydrolysis and joining of the 60S ribosomal subunit;Infectious disease;Influenza Infection;Influenza Life Cycle;Influenza Viral RNA Transcription and Replication;L13a-med…	3	3	3	18.8	18.8	18.8	21.863	0	5.4431	196350000	8	-1.29855	0.41662	2.01157	P32969	498
P09936	Ubiquitin carboxyl-terminal hydrolase isozyme L1	UCHL1	-	-	-	0.805324	0.155979	-0.564119	0.0246218	0.96282	-0.025064	1.26603	0.0559474	0.539055	25.3909	24.0178	24.3363	24.3934	24.1785	24.1763	23.9432	23.5839	24.5562	24.1014	24.4364	24.9441	alpha-2A adrenergic receptor binding;cysteine-type endopeptidase activity;cysteine-type peptidase activity;hydrolase activity;ligase activity;omega peptidase activity;peptidase activity;protein binding;thiol-dependent ubiquitin-specific protease activity;thiol-dependent ubiquitinyl hydrolase activity;ubiquitin binding;ubiquitin protein ligase binding	adult walking behavior;axon target recognition;axonal transport of mitochondrion;axonogenesis;cell proliferation;eating behavior;muscle fiber development;negative regulation of MAP kinase activity;neuromuscular process;proteasome-mediated ubiquitin-dependent protein catabolic process;protein deubiquitination;proteolysis;regulation of macroautophagy;response to ischemia;sensory perception of pain;…	axon;axon cytoplasm;cytoplasm;cytosol;endoplasmic reticulum;endoplasmic reticulum membrane;intracellular;membrane;myelin sheath;neuron projection terminus;neuronal cell body;nucleoplasm;plasma membrane	Deubiquitination;Metabolism of proteins;Post-translational protein modification;UCH proteinases	5	5	5	28.7	28.7	28.7	24.824	0	78.164	844160000	35	-1.31628	-0.0564098	1.66695	P09936	309
Q9P2R3	Rabankyrin-5	ANKFY1	-	-	-	0.982886	0.162467	-0.352387	0.102299	0.868592	-0.0469093	1.80777	0.0631034	0.305478	25.5038	26.2325	26.047	25.8888	25.4284	25.4826	25.6041	25.7474	25.9339	25.9056	25.9345	25.7103	metal ion binding;phosphatidylinositol phosphate binding;protein binding;Rab GTPase binding	endocytosis;endosomal transport;endosomal vesicle fusion;Golgi to lysosome transport;positive regulation of pinocytosis;retrograde transport, endosome to Golgi	cytoplasm;cytosol;early endosome;endosome;endosome membrane;extracellular exosome;intracellular membrane-bounded organelle;lysosomal membrane;macropinosome;membrane;retromer complex		23	23	23	22.2	22.2	22.2	128.4	0	162.46	5080500000	127	-1.3035	-0.177652	1.6155	Q9P2R3	1254
Q15645	Pachytene checkpoint protein 2 homolog	TRIP13	-	-	-	1.02906	0.164221	0.32583	0.0950572	0.835959	-0.13156	0.378468	0.376943	-0.457391	22.6228	22.3584	22.4161	22.2654	23.0539	22.8148	22.4014	22.696	22.8758	20.8488	22.7131	22.6988	ATP binding;identical protein binding;nucleotide binding;protein binding;transcription cofactor activity	cell differentiation;double-strand break repair;female meiosis I;male meiosis I;meiotic cell cycle;mitotic spindle assembly checkpoint;oocyte maturation;oogenesis;reciprocal meiotic recombination;regulation of nucleic acid-templated transcription;spermatid development;spermatogenesis;synaptonemal complex assembly;transcription by RNA polymerase II	male germ cell nucleus;nucleus		4	4	4	9.3	9.3	9.3	48.55	0	9.0417	206360000	15	1.27613	-0.224488	-0.76371	Q15645	929
Q5H9R7	Serine/threonine-protein phosphatase 6 regulatory subunit 3	PPP6R3	-	-	-	1.02669	0.164408	0.329602	0.447322	0.578737	0.14123	0.793524	0.306032	-0.188372	21.5354	20.9172	21.2743	21.334	21.4434	21.6322	21.4351	21.8685	21.4617	21.3292	21.3842	21.4507	protein binding;protein phosphatase binding	COPII vesicle coating;regulation of phosphoprotein phosphatase activity	cytoplasm;cytosol;Golgi membrane;nucleoplasm;nucleus;plasma membrane	Asparagine N-linked glycosylation;COPII-mediated vesicle transport;ER to Golgi Anterograde Transport;Membrane Trafficking;Metabolism of proteins;Post-translational protein modification;Transport to the Golgi and subsequent modification;Vesicle-mediated transport	3	3	3	3.6	3.6	3.6	97.668	0	7.3368	64098000	7	1.2474	0.607678	-0.912031	Q5H9R7	965
Q9NPH2	Inositol-3-phosphate synthase 1	ISYNA1	-	-	-	0.723991	0.164785	-0.752988	0.756794	0.352751	0.251233	0.976216	0.06324	1.00422	23.3661	23.2538	23.3016	22.973	23.0741	23.3229	22.0782	21.4073	23.8176	23.1914	23.3545	23.5359	inositol-3-phosphate synthase activity;isomerase activity;protein binding	inositol biosynthetic process;inositol phosphate metabolic process;lipid metabolic process;phospholipid biosynthetic process	cytoplasm;cytosol	Inositol phosphate metabolism;Metabolism;Synthesis of IP2, IP, and Ins in the cytosol	6	6	6	13.3	13.3	13.3	61.067	0	18.793	475490000	24	-1.36099	0.967284	1.77834	Q9NPH2	1214
P00505	Aspartate aminotransferase, mitochondrial	GOT2	-	-	-	0.757274	0.165533	-0.627515	0.310655	0.567346	-0.353874	0.268067	0.518128	0.273641	23.0039	21.5429	22.2537	21.7013	20.8529	21.5182	21.886	21.7348	22.3059	21.028	21.3288	22.4237	4-hydroxyglutamate transaminase activity;amino acid binding;carboxylic acid binding;catalytic activity;enzyme binding;kynurenine-oxoglutarate transaminase activity;L-aspartate:2-oxoglutarate aminotransferase activity;phospholipid binding;protein homodimerization activity;pyridoxal phosphate binding;RNA binding;transaminase activity;transferase activity	2-oxoglutarate metabolic process;4-hydroxyproline catabolic process;aspartate biosynthetic process;aspartate catabolic process;aspartate metabolic process;biosynthetic process;cellular amino acid biosynthetic process;cellular amino acid metabolic process;dicarboxylic acid metabolic process;fatty acid transport;female pregnancy;gluconeogenesis;glutamate catabolic process to 2-oxoglutarate;glutamat…	cell surface;extracellular exosome;membrane;mitochondrial inner membrane;mitochondrial matrix;mitochondrion;myelin sheath;perikaryon;plasma membrane;protein-containing complex;sarcolemma;T-tubule	Amino acid synthesis and interconversion (transamination);Degradation of cysteine and homocysteine;Gluconeogenesis;Glucose metabolism;Glyoxylate metabolism and glycine degradation;Metabolism;Metabolism of amino acids and derivatives;Metabolism of carbohydrates;Sulfur amino acid metabolism	5	5	5	12.6	12.6	12.6	47.517	0	11.798	98154000	7	-1.25227	-0.609926	0.529676	P00505	226
P52209	6-phosphogluconate dehydrogenase, decarboxylating	PGD	-	-	+	0.72911	0.166829	-0.705116	0.184046	0.709978	0.268697	1.06825	0.0459558	0.973813	23.3909	22.0341	21.7898	21.5415	21.5988	21.533	21.6794	21.1246	22.4961	21.5125	22.3828	23.4396	oxidoreductase activity;phosphogluconate dehydrogenase (decarboxylating) activity	D-gluconate metabolic process;oxidation-reduction process;pentose biosynthetic process;pentose-phosphate shunt;pentose-phosphate shunt, oxidative branch	cytoplasm;cytosol;extracellular exosome;nucleus	Metabolism;Metabolism of carbohydrates;Pentose phosphate pathway (hexose monophosphate shunt)	5	5	5	15.5	15.5	15.5	53.139	0	14.422	182330000	13	-1.32768	0.400479	1.89799	P52209	624
P48729;Q8N752	Casein kinase I isoform alpha;Casein kinase I isoform alpha-like	CSNK1A1;CSNK1A1L	-	-	-	0.759176	0.167242	0.609491	0.488736	0.361919	0.787155	0.0936312	0.789938	0.177664	21.32	20.3937	21.8312	20.7379	21.415	21.6433	21.3334	22.3291	22.7201	22.4897	19.9737	22.248	ATP binding;kinase activity;nucleotide binding;protein binding;protein kinase activity;protein serine/threonine kinase activity;transferase activity	beta-catenin destruction complex assembly;beta-catenin destruction complex disassembly;cell cycle;cell division;cell morphogenesis;cell surface receptor signaling pathway;Golgi organization;intermediate filament cytoskeleton organization;negative regulation of canonical Wnt signaling pathway;peptidyl-serine phosphorylation;phagocytosis;phosphorylation;positive regulation of proteasomal ubiquitin-…	beta-catenin destruction complex;cell projection;centrosome;chromosome;chromosome, centromeric region;ciliary basal body;cilium;condensed chromosome kinetochore;cytoplasm;cytoskeleton;cytosol;keratin filament;kinetochore;membrane;microtubule organizing center;mRNA cleavage and polyadenylation specificity factor complex;nuclear speck;nucleus	Activation of SMO;AMER1 mutants destabilize the destruction complex;APC truncation mutants have impaired AXIN binding;AXIN missense mutants destabilize the destruction complex;AXIN mutants destabilize the destruction complex, activating WNT signaling;Beta-catenin phosphorylation cascade;Degradation of beta-catenin by the destruction complex;Degradation of GLI2 by the proteasome;Disassembly of the…	3	3	3	9.5	9.5	9.5	38.914	0	7.389	101480000	9	1.24456	0.97141	0.229415	P48729;Q8N752	588
P29401	Transketolase	TKT	-	-	+	0.704844	0.168685	-0.79484	0.381277	0.4691	0.569703	1.25865	0.02045	1.36454	25.3747	23.504	23.4933	23.7051	22.7316	22.9892	23.1452	24.0317	24.6396	23.4492	24.5322	25.7349	catalytic activity;cofactor binding;metal ion binding;protein binding;protein homodimerization activity;transferase activity;transketolase activity	glyceraldehyde-3-phosphate biosynthetic process;metabolic process;pentose-phosphate shunt;pentose-phosphate shunt, non-oxidative branch;regulation of growth;xylulose biosynthetic process	cytosol;extracellular exosome;myelin sheath;nuclear body;nuclear speck;nucleoplasm;peroxisome;vesicle	Insulin effects increased synthesis of Xylulose-5-Phosphate;Integration of energy metabolism;Metabolism;Metabolism of carbohydrates;Pentose phosphate pathway (hexose monophosphate shunt)	13	13	13	25	25	25	67.877	0	53.83	949750000	44	-1.25176	0.757907	2.11309	P29401	466
Q13151	Heterogeneous nuclear ribonucleoprotein A0	HNRNPA0	-	-	-	0.651404	0.168707	-1.2618	0.119078	0.835215	0.0639844	0.687199	0.127685	1.32578	24.5649	25.2362	25.133	25.2235	21.3096	24.6662	24.5612	24.5733	25.3131	25.3074	24.8899	24.9031	AU-rich element binding;nucleic acid binding;protein kinase binding;RNA binding	3'-UTR-mediated mRNA stabilization;inflammatory response;mRNA processing;mRNA splicing, via spliceosome;response to lipopolysaccharide;RNA metabolic process	nucleoplasm;nucleus	Metabolism of RNA;mRNA Splicing;mRNA Splicing - Major Pathway;Processing of Capped Intron-Containing Pre-mRNA	5	5	5	23	23	23	30.84	0	19.208	1010700000	17	-1.34468	0.213606	1.4231	Q13151	845
P40429	60S ribosomal protein L13a	RPL13A	-	-	-	0.663484	0.170764	-1.04438	0.00180873	0.996657	0.00508118	0.685161	0.136176	1.04946	24.4583	22.6095	21.2778	23.3987	22.1508	21.8043	21.924	21.6877	23.417	21.0355	23.3087	24.0034	mRNA binding;RNA binding;structural constituent of ribosome	cellular response to interferon-gamma;negative regulation of formation of translation preinitiation complex;negative regulation of translation;nuclear-transcribed mRNA catabolic process, nonsense-mediated decay;regulation of translation;rRNA processing;SRP-dependent cotranslational protein targeting to membrane;translation;translational initiation;viral transcription	cytoplasm;cytosol;cytosolic large ribosomal subunit;focal adhesion;GAIT complex;large ribosomal subunit;membrane;nucleolus;nucleus;ribonucleoprotein complex;ribosome	Axon guidance;Cap-dependent Translation Initiation;Developmental Biology;Disease;Eukaryotic Translation Elongation;Eukaryotic Translation Initiation;Eukaryotic Translation Termination;Formation of a pool of free 40S subunits;GTP hydrolysis and joining of the 60S ribosomal subunit;Infectious disease;Influenza Infection;Influenza Life Cycle;Influenza Viral RNA Transcription and Replication;L13a-med…	3	3	3	14.8	14.8	14.8	23.577	0	7.1947	256260000	8	-1.34356	0.00490548	1.37955	P40429;Q6NVV1	539
P09234	U1 small nuclear ribonucleoprotein C	SNRPC	-	-	-	1.07878	0.173596	-0.290295	0.0764653	0.911964	-0.0284519	1.44804	0.117587	0.261843	25.5097	25.994	25.8746	25.9924	25.7355	25.5869	25.4703	25.4167	25.8379	25.9857	25.7605	25.6727	metal ion binding;nucleic acid binding;pre-mRNA 5'-splice site binding;protein binding;protein homodimerization activity;RNA binding;single-stranded RNA binding;U1 snRNA binding;U1 snRNP binding;zinc ion binding	mRNA 5'-splice site recognition;mRNA splicing, via spliceosome;spliceosomal snRNP assembly	Cajal body;commitment complex;nucleoplasm;nucleus;prespliceosome;U1 snRNP	Metabolism of RNA;mRNA Splicing;mRNA Splicing - Major Pathway;Processing of Capped Intron-Containing Pre-mRNA	3	3	3	24.5	24.5	24.5	17.394	0	40.585	1729300000	36	-1.23795	-0.122469	1.32965	P09234	300
P40616	ADP-ribosylation factor-like protein 1	ARL1	-	-	-	0.694757	0.174421	-0.765491	0.735701	0.194389	-0.837533	NaN	1	0	21.4087	21.4161	23.1674	22.8424	21.5193	21.2525	21.0703	21.9305	20.8264	21.1541	22.1385	21.3654	enzyme activator activity;GTP binding;GTPase activity;metal ion binding;nucleotide binding;protein domain specific binding	activation of phospholipase D activity;Golgi organization;Golgi vesicle transport;protein localization to Golgi apparatus;retrograde transport, endosome to Golgi;toxin metabolic process	cytoplasm;cytosol;Golgi apparatus;Golgi membrane;intracellular;membrane;trans-Golgi network;trans-Golgi network membrane	Intra-Golgi and retrograde Golgi-to-ER traffic;Membrane Trafficking;Retrograde transport at the Trans-Golgi-Network;Vesicle-mediated transport	2	2	2	13.8	13.8	13.8	20.417	0	4.7114	133090000	12	-1.27447	-1.30512	NaN	P40616	540
P17980	26S protease regulatory subunit 6A	PSMC3	-	-	-	1.02269	0.174436	-0.310859	1.04211	0.269031	-0.25105	0.176242	0.762688	0.0598087	23.5979	23.964	24.0154	23.6747	23.6277	23.1624	23.6822	23.5362	23.6143	23.412	23.5563	23.6652	ATP binding;ATPase activity;hydrolase activity;identical protein binding;nucleotide binding;proteasome-activating ATPase activity;protein binding;TBP-class protein binding	anaphase-promoting complex-dependent catabolic process;antigen processing and presentation of exogenous peptide antigen via MHC class I, TAP-dependent;blastocyst development;Fc-epsilon receptor signaling pathway;interleukin-1-mediated signaling pathway;MAPK cascade;modulation by host of viral transcription;negative regulation of canonical Wnt signaling pathway;negative regulation of G2/M transiti…	cytoplasm;cytosol;cytosolic proteasome complex;extracellular region;ficolin-1-rich granule lumen;membrane;nuclear proteasome complex;nucleoplasm;nucleus;P-body;proteasome accessory complex;proteasome complex;proteasome regulatory particle, base subcomplex;secretory granule lumen	ABC transporter disorders;ABC-family proteins mediated transport;Activation of APC/C and APC/C:Cdc20 mediated degradation of mitotic proteins;Activation of NF-kappaB in B cells;Adaptive Immune System;Antigen processing: Ubiquitination & Proteasome degradation;Antigen processing-Cross presentation;APC/C:Cdc20 mediated degradation of mitotic proteins;APC/C:Cdc20 mediated degradation of Securin;APC/…	11	11	11	31.9	31.9	31.9	49.203	0	57.348	831850000	55	-1.21188	-1.1553	0.260806	P17980	382
P07384	Calpain-1 catalytic subunit	CAPN1	-	+	-	0.768701	0.175083	-0.522601	2.25197	0.00307692	-1.25731	NaN	1	0	22.4294	22.7299	22.5759	22.5988	21.187	22.393	22.341	22.3225	20.9324	21.2715	21.2162	21.8847	calcium ion binding;calcium-dependent cysteine-type endopeptidase activity;cysteine-type peptidase activity;endopeptidase activity;hydrolase activity;metal ion binding;peptidase activity;protein binding	cornification;extracellular matrix disassembly;mammary gland involution;neutrophil degranulation;positive regulation of cell proliferation;proteolysis;receptor catabolic process;regulation of catalytic activity;regulation of macroautophagy;regulation of NMDA receptor activity;self proteolysis	cytoplasm;cytosol;extracellular exosome;extracellular region;ficolin-1-rich granule lumen;focal adhesion;intracellular;lysosome;membrane;mitochondrion;plasma membrane	Degradation of the extracellular matrix;Deregulated CDK5 triggers multiple neurodegenerative pathways in Alzheimer's disease models;Developmental Biology;Disease;Extracellular matrix organization;Formation of the cornified envelope;Immune System;Innate Immune System;Keratinization;Neurodegenerative Diseases;Neutrophil degranulation	4	4	4	5.3	5.3	5.3	81.889	0	8.1438	80555000	9	-1.31273	-4.06023	NaN	P07384	283
O95619	YEATS domain-containing protein 4	YEATS4	-	-	-	0.761105	0.175667	-0.540766	0.50397	0.572298	0.134164	0.954744	0.0871092	0.67493	21.7935	22.1325	21.7533	22.1296	20.6864	22.055	21.1655	21.739	22.2347	22.0286	22.1179	21.9643	DNA binding;DNA binding transcription factor activity;protein binding;protein C-terminus binding;structural constituent of cytoskeleton	chromatin organization;cytoskeleton organization;histone H2A acetylation;histone H4 acetylation;mitotic cell cycle;positive regulation of transcription by RNA polymerase II;positive regulation of transcription, DNA-templated;regulation of growth;regulation of transcription, DNA-templated;transcription, DNA-templated	NuA4 histone acetyltransferase complex;nuclear matrix;nuclear membrane;nucleoplasm;nucleus;Swr1 complex	Activation of the TFAP2 (AP-2) family of transcription factors;Chromatin modifying enzymes;Chromatin organization;Gene expression (Transcription);Generic Transcription Pathway;HATs acetylate histones;RNA Polymerase II Transcription;Transcriptional regulation by the AP-2 (TFAP2) family of transcription factors	2	2	2	9.3	9.3	9.3	26.499	0	4.0574	93474000	8	-1.28453	0.61262	1.64852	O95619	212
P22102	Trifunctional purine biosynthetic protein adenosine-3;Phosphoribosylamine--glycine ligase;Phosphoribosylformylglycinamidine cyclo-ligase;Phosphoribosylglycinamide formyltransferase	GART	-	-	-	1.10646	0.176325	0.272278	0.94479	0.304456	0.243104	0.133847	0.846996	-0.0291743	24.2092	24.5321	24.6853	24.3176	24.6862	24.6894	24.6333	24.8244	24.8513	24.736	24.5742	24.5551	ATP binding;catalytic activity;hydroxymethyl-, formyl- and related transferase activity;ligase activity;metal ion binding;nucleotide binding;phosphoribosylamine-glycine ligase activity;phosphoribosylformylglycinamidine cyclo-ligase activity;phosphoribosylglycinamide formyltransferase activity;transferase activity	biosynthetic process;brainstem development;cerebellum development;cerebral cortex development;'de novo' IMP biosynthetic process;glycine metabolic process;metabolic process;purine nucleobase biosynthetic process;purine nucleotide biosynthetic process;purine ribonucleoside monophosphate biosynthetic process;response to inorganic substance;response to organic substance;ribonucleoside monophosphate …	cytoplasm;cytosol;extracellular exosome	Metabolism;Metabolism of nucleotides;Nucleobase biosynthesis;Purine ribonucleoside monophosphate biosynthesis	20	20	20	24.3	24.3	24.3	107.77	0	91.037	2818500000	137	1.27041	1.06692	-0.160956	P22102	409
P61026	Ras-related protein Rab-10	RAB10	-	-	-	0.700439	0.178396	0.695883	1.40351	0.0564706	0.696421	0.000401888	0.998931	0.000537395	21.6547	21.1886	22.1653	21.3681	21.4787	22.2894	23.4165	21.9755	22.059	22.2215	22.1921	22.6897	cadherin binding involved in cell-cell adhesion;GDP binding;GTP binding;GTPase activity;myosin V binding;nucleotide binding;protein binding;protein kinase A catalytic subunit binding;Rab GTPase binding;signaling receptor binding	adherens junction organization;antigen processing and presentation;autophagy;axonogenesis;bicellular tight junction assembly;cell projection organization;cell-cell adhesion;cellular response to insulin stimulus;ciliary basal body-plasma membrane docking;cilium assembly;cortical actin cytoskeleton organization;endocytic recycling;endoplasmic reticulum tubular network organization;endosomal transpo…	bicellular tight junction;cell junction;cell projection;cell tip;cell-cell adherens junction;cell-cell junction;centriole;centrosome;ciliary basal body;ciliary base;cilium;cytoplasm;cytoplasmic vesicle;cytoplasmic vesicle membrane;cytoskeleton;cytosol;dendrite;dendritic spine;endocytic vesicle;endoplasmic reticulum;endoplasmic reticulum membrane;endoplasmic reticulum tubular network;endosome;endo…	Anchoring of the basal body to the plasma membrane;Cargo trafficking to the periciliary membrane;Cell Cycle;Cell Cycle, Mitotic;Cilium Assembly;G2/M Transition;Immune System;Innate Immune System;Membrane Trafficking;Metabolism of proteins;Mitotic G2-G2/M phases;Neutrophil degranulation;Organelle biogenesis and maintenance;Post-translational protein modification;RAB GEFs exchange GTP for GDP on RA…	3	2	2	17	11.5	11.5	22.541	0	5.5693	59021000	10	1.23622	1.9685	0.0010076	P61026;Q92930;P61006;P51153;P59190	672
O43242	26S proteasome non-ATPase regulatory subunit 3	PSMD3	-	-	-	1.08769	0.178507	-0.278079	1.22259	0.161568	-0.333685	0.181497	0.764809	-0.0556059	23.9537	24.3488	24.3412	23.9932	23.8916	24.0077	23.6785	23.9467	23.9728	23.55	23.8504	23.9289	enzyme regulator activity;protein binding	anaphase-promoting complex-dependent catabolic process;antigen processing and presentation of exogenous peptide antigen via MHC class I, TAP-dependent;Fc-epsilon receptor signaling pathway;interleukin-1-mediated signaling pathway;MAPK cascade;negative regulation of canonical Wnt signaling pathway;negative regulation of G2/M transition of mitotic cell cycle;neutrophil degranulation;NIK/NF-kappaB s…	cytosol;extracellular exosome;extracellular region;ficolin-1-rich granule lumen;membrane;nucleoplasm;nucleus;proteasome accessory complex;proteasome complex;proteasome regulatory particle;proteasome regulatory particle, lid subcomplex;secretory granule lumen	ABC transporter disorders;ABC-family proteins mediated transport;Activation of APC/C and APC/C:Cdc20 mediated degradation of mitotic proteins;Activation of NF-kappaB in B cells;Adaptive Immune System;Antigen processing: Ubiquitination & Proteasome degradation;Antigen processing-Cross presentation;APC/C:Cdc20 mediated degradation of mitotic proteins;APC/C:Cdc20 mediated degradation of Securin;APC/…	11	11	11	23.4	23.4	23.4	60.977	0	78.599	1237400000	70	-1.21315	-1.36927	-0.253733	O43242	137
P63151	Serine/threonine-protein phosphatase 2A 55 kDa regulatory subunit B alpha isoform	PPP2R2A	-	-	-	1.13165	0.179508	0.260104	1.43776	0.271712	0.187297	0.259225	0.685614	-0.0728064	23.7737	23.7956	23.7044	23.6947	24.1568	24.1541	23.7428	23.9551	23.9607	23.9087	23.7892	24.0591	protein binding;protein phosphatase regulator activity;protein serine/threonine phosphatase activity	apoptotic process;cell cycle;cell division;developmental process;exit from mitosis;G2/M transition of mitotic cell cycle;mitotic cell cycle;mitotic nuclear envelope reassembly;nuclear-transcribed mRNA catabolic process, nonsense-mediated decay;peptidyl-serine dephosphorylation;protein dephosphorylation;regulation of phosphoprotein phosphatase activity;response to morphine	cytoplasm;cytoskeleton;cytosol;membrane;mitochondrial outer membrane;mitochondrion;nucleoplasm;protein phosphatase type 2A complex	Cell Cycle;Cell Cycle, Mitotic;Cyclin A/B1/B2 associated events during G2/M transition;Cyclin D associated events in G1;G1 Phase;G2/M Transition;Initiation of Nuclear Envelope Reformation;M Phase;MASTL Facilitates Mitotic Progression;Metabolism of RNA;Mitotic Anaphase;Mitotic G1-G1/S phases;Mitotic G2-G2/M phases;Mitotic Metaphase and Anaphase;Mitotic Prophase;Nonsense Mediated Decay (NMD) enhanc…	7	7	7	15.9	15.9	15.9	51.691	0	28.347	667070000	35	1.28985	1.15948	-0.34114	P63151;Q66LE6;Q9Y2T4;Q00005	736
P11586	C-1-tetrahydrofolate synthase, cytoplasmic;Methylenetetrahydrofolate dehydrogenase;Methenyltetrahydrofolate cyclohydrolase;Formyltetrahydrofolate synthetase;C-1-tetrahydrofolate synthase, cytoplasmic, N-terminally processed	MTHFD1	-	-	-	1.31385	0.181425	0.229283	1.80662	0.0553133	0.45353	0.879905	0.23894	0.224247	24.5154	24.2909	24.3935	24.1924	24.4702	24.6293	24.4835	24.7264	24.8861	24.5181	24.7775	25.0246	ATP binding;catalytic activity;formate-tetrahydrofolate ligase activity;hydrolase activity;ligase activity;methenyltetrahydrofolate cyclohydrolase activity;methylenetetrahydrofolate dehydrogenase (NAD+) activity;methylenetetrahydrofolate dehydrogenase (NADP+) activity;methylenetetrahydrofolate dehydrogenase [NAD(P)+] activity;nucleotide binding;oxidoreductase activity;protein binding	10-formyltetrahydrofolate biosynthetic process;cellular amino acid biosynthetic process;embryonic neurocranium morphogenesis;embryonic viscerocranium morphogenesis;folic acid metabolic process;heart development;histidine biosynthetic process;metabolic process;methionine biosynthetic process;methionine metabolic process;neural tube closure;neutrophil homeostasis;one-carbon metabolic process;oxidat…	cytoplasm;cytosol;extracellular exosome;membrane;mitochondrion	Metabolism;Metabolism of folate and pterines;Metabolism of vitamins and cofactors;Metabolism of water-soluble vitamins and cofactors	19	19	18	22.2	22.2	21.5	101.56	0	71.42	1970600000	87	1.19079	1.99256	1.00331	P11586	326
Q9H910	Hematological and neurological expressed 1-like protein	HN1L	-	-	-	1.06224	0.18342	-0.279037	1.20625	0.174655	-0.314075	0.163872	0.811295	-0.0350389	24.3408	24.758	24.766	24.4043	24.3369	24.4346	24.1652	24.2162	24.3485	24.0955	24.2569	24.3119			cytoplasm;cytosol;nucleus;plasma membrane		7	7	7	48.9	48.9	48.9	20.063	0	57.802	1239400000	53	-1.22179	-1.38851	-0.192071	Q9H910	1199
Q9H0D6	5-3 exoribonuclease 2	XRN2	-	-	+	0.806257	0.18356	-0.436516	0.497315	0.485819	0.223692	1.38961	0.0318732	0.660208	22.5119	22.991	22.847	22.2285	22.4508	21.591	22.4146	22.3759	23.1835	22.762	22.8167	22.711	3'-5'-exoribonuclease activity;5'-3' exonuclease activity;5'-3' exoribonuclease activity;DNA binding;exonuclease activity;hydrolase activity;metal ion binding;nuclease activity;nucleic acid binding;protein binding;RNA binding;transcription termination site sequence-specific DNA binding	DNA catabolic process, exonucleolytic;DNA-templated transcription, termination;hippocampus development;mRNA processing;neuron differentiation;nucleobase-containing compound metabolic process;regulation of transcription, DNA-templated;retina development in camera-type eye;RNA catabolic process;RNA metabolic process;RNA phosphodiester bond hydrolysis, exonucleolytic;RNA processing;rRNA processing;s…	aggresome;membrane;nucleolus;nucleoplasm;nucleus	Association of TriC/CCT with target proteins during biosynthesis;Chaperonin-mediated protein folding;Major pathway of rRNA processing in the nucleolus and cytosol;Metabolism of proteins;Metabolism of RNA;Protein folding;rRNA processing;rRNA processing in the nucleus and cytosol	8	8	8	10.5	10.5	10.5	108.58	0	21.833	267080000	19	-1.18602	0.740658	1.98568	Q9H0D6	1188
P19784	Casein kinase II subunit alpha	CSNK2A2	-	+	-	0.744765	0.183703	-0.527489	1.54459	0.0139552	-1.14462	NaN	1	0	21.7992	21.7546	22.904	22.6868	21.6568	21.4497	22.1288	21.7994	20.5716	21.269	21.8074	20.9182	ATP binding;kinase activity;nucleotide binding;protein binding;protein kinase activity;protein N-terminus binding;protein serine/threonine kinase activity;transferase activity	apoptotic process;cell cycle;cerebral cortex development;liver regeneration;macroautophagy;phosphatidylcholine biosynthetic process;phosphorylation;positive regulation of protein targeting to mitochondrion;protein folding;protein phosphorylation;regulation of autophagy of mitochondrion;regulation of cell cycle;regulation of chromosome separation;regulation of signal transduction by p53 class medi…	acrosomal vesicle;chromatin;cytoplasm;cytosol;nucleoplasm;nucleus;PcG protein complex;plasma membrane	Axon guidance;Cell Cycle;Cell Cycle, Mitotic;Chaperonin-mediated protein folding;Condensation of Prometaphase Chromosomes;Cooperation of PDCL (PhLP1) and TRiC/CCT in G-protein beta folding;Developmental Biology;Gene expression (Transcription);Generic Transcription Pathway;Glycerophospholipid biosynthesis;Intracellular signaling by second messengers;L1CAM interactions;M Phase;Metabolism;Metabolism…	6	6	6	20	20	20	41.213	0	18.742	168950000	19	-1.22688	-2.30064	NaN	P19784	394
P50502;Q8IZP2;Q8NFI4	Hsc70-interacting protein;Putative protein FAM10A4;Putative protein FAM10A5	ST13;ST13P4;ST13P5	-	-	-	0.670919	0.183818	-0.782098	0.130759	0.785022	0.230147	0.985093	0.0622143	1.01224	24.1068	22.0161	22.3391	22.1378	21.571	21.7435	21.7242	22.4328	23.5615	21.7907	22.5188	23.6493	dATP binding;Hsp70 protein binding;identical protein binding;protein binding;protein binding, bridging;protein dimerization activity;protein domain specific binding;protein-containing complex binding;unfolded protein binding	chaperone cofactor-dependent protein refolding;negative regulation of protein refolding;protein folding;protein homooligomerization;protein homotetramerization	cytoplasm;cytosol;extracellular exosome;protein-containing complex	Cellular response to heat stress;Cellular responses to external stimuli;Cellular responses to stress;Regulation of HSF1-mediated heat shock response	4	4	4	13.3	13.3	13.3	41.331	0	19.652	304510000	15	-1.24838	0.302098	1.73189	P50502;Q8IZP2;Q8NFI4	609
P06744	Glucose-6-phosphate isomerase	GPI	-	-	-	0.672721	0.191621	-0.716324	0.0625325	0.883698	0.120192	0.659222	0.155366	0.836516	25.5847	23.7959	24.017	23.7915	23.6192	22.9449	23.6092	24.1505	25.0388	22.9831	24.3015	25.3465	cytokine activity;DNA binding;glucose-6-phosphate isomerase activity;growth factor activity;isomerase activity;protein binding;RNA polymerase II proximal promoter sequence-specific DNA binding;RNA polymerase II transcription factor activity, sequence-specific DNA binding;sequence-specific DNA binding;ubiquitin protein ligase binding	angiogenesis;canonical glycolysis;carbohydrate metabolic process;gluconeogenesis;glycolytic process;hemostasis;humoral immune response;lens development in camera-type eye;multicellular organism development;negative regulation of cell proliferation;negative regulation of skeletal muscle satellite cell proliferation;negative regulation of transcription, DNA-templated;neutrophil degranulation;positi…	cytoplasm;cytosol;extracellular exosome;extracellular region;extracellular space;ficolin-1-rich granule lumen;membrane;nucleoplasm;nucleus;plasma membrane;secretory granule lumen	Gene expression (Transcription);Generic Transcription Pathway;Gluconeogenesis;Glucose metabolism;Glycolysis;Immune System;Innate Immune System;Metabolism;Metabolism of carbohydrates;Neutrophil degranulation;RNA Polymerase II Transcription;TP53 Regulates Metabolic Genes;Transcriptional Regulation by TP53	10	10	10	18.6	18.6	18.6	63.146	0	50.723	1312700000	45	-1.19816	0.15392	1.22831	P06744;CON__Q3ZBD7;Q8N196	275
Q14697	Neutral alpha-glucosidase AB	GANAB	-	-	+	1.07857	0.191643	-0.263796	0.693354	0.429476	0.192349	1.61048	0.0368846	0.456145	23.5097	23.2062	23.264	23.2733	22.7614	23.1423	23.0543	23.2399	23.5956	23.1747	23.5778	23.6744	carbohydrate binding;catalytic activity;glucan 1,3-alpha-glucosidase activity;hydrolase activity;hydrolase activity, acting on glycosyl bonds;hydrolase activity, hydrolyzing O-glycosyl compounds;RNA binding	carbohydrate metabolic process;metabolic process;protein folding	endoplasmic reticulum;endoplasmic reticulum lumen;extracellular exosome;glucosidase II complex;Golgi apparatus;melanosome;membrane	Asparagine N-linked glycosylation;Calnexin/calreticulin cycle;Metabolism of proteins;N-glycan trimming in the ER and Calnexin/Calreticulin cycle;Post-translational protein modification	13	13	13	15.3	15.3	15.3	106.87	0	85.747	674650000	43	-1.18222	0.8333	1.80621	Q14697	898
P13674	Prolyl 4-hydroxylase subunit alpha-1	P4HA1	-	+	-	0.849894	0.191738	-0.36976	1.61009	0.0283333	-0.732946	NaN	1	0	21.7883	21.8175	22.0498	22.1211	21.4519	21.7228	21.9965	21.1265	21.4843	21.0658	20.7325	21.5624	dioxygenase activity;identical protein binding;iron ion binding;L-ascorbic acid binding;metal ion binding;oxidoreductase activity;oxidoreductase activity, acting on paired donors, with incorporation or reduction of molecular oxygen;oxidoreductase activity, acting on single donors with incorporation of molecular oxygen, incorporation of two atoms of oxygen;procollagen-proline 4-dioxygenase activit…	collagen fibril organization;oxidation-reduction process;peptidyl-proline hydroxylation to 4-hydroxy-L-proline	endoplasmic reticulum;endoplasmic reticulum lumen;intracellular membrane-bounded organelle;membrane;mitochondrion;procollagen-proline 4-dioxygenase complex	Collagen biosynthesis and modifying enzymes;Collagen formation;Extracellular matrix organization	3	3	3	6.4	6.4	6.4	61.049	0	10.025	62282000	6	-1.21698	-2.36152	NaN	P13674	347
Q7L014	Probable ATP-dependent RNA helicase DDX46	DDX46	-	-	-	0.716878	0.19214	-0.554818	1.07461	0.0979266	-0.791326	NaN	1	0	22.894	22.1869	21.7198	21.7418	21.2186	21.2364	21.5453	22.3228	21.7317	20.7058	21.1073	21.8323	ATP binding;ATP-dependent RNA helicase activity;helicase activity;hydrolase activity;nucleic acid binding;nucleotide binding;RNA binding	mRNA processing;mRNA splicing, via spliceosome;regulation of gene expression;RNA secondary structure unwinding;RNA splicing	Cajal body;cytoplasm;fibrillar center;membrane;nuclear speck;nucleolus;nucleoplasm;nucleus	Metabolism of RNA;mRNA Splicing;mRNA Splicing - Major Pathway;Processing of Capped Intron-Containing Pre-mRNA	4	4	4	3.8	3.8	3.8	117.36	0	4.5263	78428000	6	-1.16262	-1.63925	NaN	Q7L014	996
O75369	Filamin-B	FLNB	-	-	-	0.985169	0.192212	-0.29687	0.0181067	0.979104	-0.00829792	1.12385	0.140849	0.288572	22.5548	23.1252	22.9784	22.925	22.4319	22.59	22.513	22.8609	23.0469	22.6199	23.01	22.8734	actin binding;cadherin binding;identical protein binding;protein binding;RNA binding	actin cytoskeleton organization;cell differentiation;cellular response to interferon-gamma;cytoskeletal anchoring at plasma membrane;epithelial cell morphogenesis;keratinocyte development;multicellular organism development;muscle organ development;signal transduction;skeletal muscle tissue development	actin cytoskeleton;brush border;cell cortex;cytoplasm;cytoskeleton;cytosol;extracellular exosome;focal adhesion;integral component of membrane;phagocytic vesicle;plasma membrane;stress fiber;Z disc	Antiviral mechanism by IFN-stimulated genes;Cytokine Signaling in Immune system;Immune System;Interferon Signaling;ISG15 antiviral mechanism	29	21	21	12.3	9.8	9.8	278.16	0	52.026	692590000	49	-1.1738	-0.0325227	1.23201	O75369	182
A6NHL2	Tubulin alpha chain-like 3	TUBAL3	-	+	+	0.632433	0.192431	0.910556	1.22628	0.038641	1.69249	1.16841	0.042924	0.781929	21.2656	23.1177	24.0455	23.3259	24.5561	23.3169	23.4638	24.0602	24.9035	24.8219	24.6999	24.0994	GTP binding;GTPase activity;nucleotide binding;structural constituent of cytoskeleton	cytoskeleton organization;microtubule-based process	cytoplasm;cytoskeleton;microtubule	Adaptive Immune System;Asparagine N-linked glycosylation;Axon guidance;Carboxyterminal post-translational modifications of tubulin;Cell Cycle;Cell Cycle, Mitotic;Cellular responses to external stimuli;Cellular responses to stress;Chaperonin-mediated protein folding;Cilium Assembly;Cooperation of Prefoldin and TriC/CCT in actin and tubulin folding;COPI-dependent Golgi-to-ER retrograde traffic;COPI…	3	1	1	7.4	3.8	3.8	49.908	0	35.68	328280000	18	1.20257	2.35253	1.78357	A6NHL2	7
Q99497	Protein deglycase DJ-1	PARK7	-	-	-	0.670024	0.192478	-0.69058	0.212505	0.680414	-0.291542	0.512145	0.302894	0.399038	24.1718	22.337	22.2849	22.9328	22.4617	22.3042	22.0895	22.1088	22.339	22.1132	22.5382	23.5699	androgen receptor binding;cadherin binding;copper ion binding;core promoter binding;cupric ion binding;cuprous ion binding;cytokine binding;double-stranded DNA binding;enzyme binding;hydrolase activity;identical protein binding;kinase binding;L-dopa decarboxylase activator activity;mercury ion binding;mRNA binding;oxidoreductase activity, acting on peroxide as acceptor;peptidase activity;peroxire…	activation of protein kinase B activity;adult locomotory behavior;autophagy;cellular oxidant detoxification;cellular response to DNA damage stimulus;cellular response to glyoxal;cellular response to hydrogen peroxide;cellular response to oxidative stress;cellular response to reactive oxygen species;detoxification of copper ion;detoxification of mercury ion;DNA repair;dopamine uptake involved in s…	axon;cell body;cell-cell adherens junction;chromatin;cytoplasm;cytosol;endoplasmic reticulum;extracellular exosome;membrane;membrane raft;mitochondrial intermembrane space;mitochondrial matrix;mitochondrial respiratory chain complex I;mitochondrion;neuron projection;nucleus;perinuclear region of cytoplasm;plasma membrane;PML body;presynapse		4	4	4	24.3	24.3	24.3	19.891	0	19.289	298980000	16	-1.26133	-0.452608	0.92007	Q99497	1142
Q96I24	Far upstream element-binding protein 3	FUBP3	-	-	-	0.910319	0.192677	0.323256	0.0264512	0.969372	0.0128121	1.96809	0.0518486	-0.310443	22.21	22.7662	22.5558	22.1053	22.645	22.6008	22.81	22.8746	22.4366	22.2714	22.4872	22.4933	DNA binding;nucleic acid binding;protein binding;RNA binding;RNA polymerase II proximal promoter sequence-specific DNA binding;transcriptional activator activity, RNA polymerase II proximal promoter sequence-specific DNA binding	positive regulation of gene expression;positive regulation of transcription by RNA polymerase II;positive regulation of transcription, DNA-templated;regulation of transcription, DNA-templated;transcription by RNA polymerase II;transcription, DNA-templated	cytoplasm;membrane;nucleus		6	5	5	11.9	10.5	10.5	61.64	0	16.955	260020000	24	1.21353	0.0489854	-1.69283	Q96I24	1122
P68363	Tubulin alpha-1B chain	TUBA1B	-	-	-	0.911242	0.19277	0.322938	0.982443	0.207367	0.348693	0.163643	0.847005	0.0257549	28.6835	29.0974	29.398	28.8808	29.4179	29.3773	29.2066	29.3497	29.4261	29.4361	29.2806	29.3117	double-stranded RNA binding;GTP binding;GTPase activity;molecular_function;nucleotide binding;protein binding;structural constituent of cytoskeleton;structural molecule activity;ubiquitin protein ligase binding	biological_process;cell division;cellular response to interleukin-4;cytoskeleton organization;cytoskeleton-dependent intracellular transport;microtubule cytoskeleton organization;microtubule-based process	cellular_component;cytoplasm;cytoplasmic microtubule;cytoskeleton;membrane raft;microtubule;microtubule cytoskeleton;myelin sheath	Adaptive Immune System;Asparagine N-linked glycosylation;Axon guidance;Carboxyterminal post-translational modifications of tubulin;Cell Cycle;Cell Cycle, Mitotic;Cellular responses to external stimuli;Cellular responses to stress;Chaperonin-mediated protein folding;Cilium Assembly;Cooperation of Prefoldin and TriC/CCT in actin and tubulin folding;COPI-dependent Golgi-to-ER retrograde traffic;COPI…	18	18	0	51	51	0	50.151	0	310.97	63907000000	217	1.24271	1.35079	0.160351	P68363;Q9H853	752
P60891	Ribose-phosphate pyrophosphokinase 1	PRPS1	-	-	-	0.928333	0.193184	-0.315538	0.975039	0.219013	-0.330722	0.0708671	0.916039	-0.0151839	24.8855	25.3551	25.1491	25.5728	24.7528	24.9402	24.9496	25.0578	24.8919	24.971	24.9791	24.7977	ADP binding;AMP binding;ATP binding;carbohydrate binding;GDP binding;identical protein binding;kinase activity;magnesium ion binding;metal ion binding;nucleotide binding;protein binding;protein homodimerization activity;ribose phosphate diphosphokinase activity;transferase activity	5-phosphoribose 1-diphosphate biosynthetic process;AMP biosynthetic process;animal organ regeneration;cellular biosynthetic process;hypoxanthine biosynthetic process;nervous system development;nucleoside metabolic process;nucleotide biosynthetic process;phosphorylation;purine nucleobase metabolic process;purine nucleotide biosynthetic process;pyrimidine nucleotide biosynthetic process;ribonucleos…	cellular_component;cytosol;protein-containing complex;ribose phosphate diphosphokinase complex	5-Phosphoribose 1-diphosphate biosynthesis;Metabolism;Metabolism of carbohydrates;Pentose phosphate pathway (hexose monophosphate shunt)	8	8	5	24.5	24.5	17.6	34.834	0	30.483	1460300000	35	-1.21504	-1.30942	-0.0862077	P60891;P21108	667
O43143	Pre-mRNA-splicing factor ATP-dependent RNA helicase DHX15	DHX15	-	-	-	0.857466	0.193626	-0.355932	0.507224	0.48193	-0.226833	0.471529	0.48	0.129099	23.5893	23.9145	24.3975	24.2125	23.7288	23.8883	23.5316	23.5414	23.9653	23.5961	23.7054	23.9398	ATP binding;ATPase activity;ATP-dependent RNA helicase activity;double-stranded RNA binding;helicase activity;hydrolase activity;identical protein binding;nucleic acid binding;nucleotide binding;protein binding;RNA binding;RNA helicase activity	mRNA processing;mRNA splicing, via spliceosome;response to alkaloid;response to toxic substance;RNA processing;RNA splicing	catalytic step 2 spliceosome;cytoplasm;nuclear body;nuclear speck;nucleolus;nucleoplasm;nucleus;spliceosomal complex;U12-type spliceosomal complex;U2-type catalytic step 2 spliceosome;U2-type post-mRNA release spliceosomal complex	Metabolism of RNA;mRNA Splicing;mRNA Splicing - Major Pathway;Processing of Capped Intron-Containing Pre-mRNA	15	15	15	18.5	18.5	18.5	90.932	0	47.245	1323600000	84	-1.20104	-0.759651	0.576633	O43143;Q14562;O60231	134
Q9NUQ3	Gamma-taxilin	TXLNG	-	-	+	0.879738	0.195112	-0.339504	0.762645	0.398347	0.19813	1.44571	0.0367484	0.537634	22.1747	22.6248	22.5282	22.4185	21.7811	21.8736	22.2757	22.4579	22.7215	22.4407	22.8146	22.562	protein heterodimerization activity;syntaxin binding	cell cycle;regulation of bone mineralization;regulation of cell cycle;regulation of cell cycle process;regulation of transcription, DNA-templated;transcription, DNA-templated	cytoplasm;cytosol;membrane;nuclear membrane;nucleus		6	6	6	12.3	12.3	12.3	60.585	0	13.612	223450000	20	-1.17842	0.870378	1.91088	Q9NUQ3	1229
P33993	DNA replication licensing factor MCM7	MCM7	-	-	+	0.90779	0.196378	-0.315655	0.0764861	0.906591	0.0349488	2.49361	0.020281	0.350604	25.216	25.8246	25.8734	25.6845	25.4034	25.3777	25.2367	25.318	25.7509	25.7642	25.7041	25.519	ATP binding;ATP-dependent DNA helicase activity;DNA binding;DNA helicase activity;helicase activity;hydrolase activity;nucleotide binding;protein binding;single-stranded DNA binding	cell cycle;cell proliferation;cellular response to DNA damage stimulus;cellular response to epidermal growth factor stimulus;cellular response to organic substance;cellular response to xenobiotic stimulus;DNA replication;DNA replication initiation;DNA unwinding involved in DNA replication;G1/S transition of mitotic cell cycle;regulation of phosphorylation;response to drug	chromatin;cytosol;MCM complex;membrane;nuclear chromosome, telomeric region;nucleolus;nucleoplasm;nucleus	Activation of ATR in response to replication stress;Activation of the pre-replicative complex;Assembly of the pre-replicative complex;Cell Cycle;Cell Cycle Checkpoints;Cell Cycle, Mitotic;DNA Replication;DNA Replication Pre-Initiation;DNA strand elongation;G1/S Transition;G2/M Checkpoints;M/G1 Transition;Mitotic G1-G1/S phases;Orc1 removal from chromatin;S Phase;Switching of origins to a post-rep…	25	25	25	39.1	39.1	39.1	81.307	0	151.43	5225700000	172	-1.24046	0.134255	2.09062	P33993	503
P82979	SAP domain-containing ribonucleoprotein	SARNP	-	-	-	0.99323	0.197864	0.280601	0.285816	0.696938	0.103553	0.742827	0.328694	-0.177048	24.0405	24.2425	24.1553	23.6976	24.3924	24.4735	24.1534	24.239	24.3861	24.055	24.1458	23.9633	DNA binding;protein binding;RNA binding	mRNA 3'-end processing;mRNA export from nucleus;mRNA transport;regulation of transcription, DNA-templated;regulation of translation;RNA export from nucleus;termination of RNA polymerase II transcription;transcription, DNA-templated	cytoplasmic ribonucleoprotein granule;nuclear speck;nucleoplasm;nucleus;transcription export complex	Cleavage of Growing Transcript in the Termination Region;Gene expression (Transcription);Metabolism of RNA;mRNA 3'-end processing;Processing of Capped Intron-Containing Pre-mRNA;RNA Polymerase II Transcription;RNA Polymerase II Transcription Termination;Transport of Mature mRNA derived from an Intron-Containing Transcript;Transport of Mature Transcript to Cytoplasm	7	7	7	33.8	33.8	33.8	23.671	0	33.947	885330000	52	1.17041	0.41404	-0.818967	P82979	769
Q9BZZ5	Apoptosis inhibitor 5	API5	-	-	-	0.959054	0.202936	0.285776	0.45587	0.579506	0.137747	0.457342	0.466584	-0.148029	22.525	22.5856	22.9674	22.5892	23.2847	22.9093	22.8233	22.7929	22.9346	22.5447	22.9213	22.8175	fibroblast growth factor binding;protein binding;RNA binding	apoptotic process;negative regulation of apoptotic process;negative regulation of fibroblast apoptotic process	cytoplasm;membrane;nuclear speck;nucleus;spliceosomal complex		5	5	5	11.5	11.5	11.5	59.004	0	17.737	287350000	20	1.13373	0.584158	-0.603943	Q9BZZ5	1182
Q9Y6Y0	Influenza virus NS1A-binding protein	IVNS1ABP	-	-	-	0.868153	0.203558	0.329441	0.0541711	0.930556	-0.0283623	1.31826	0.0882661	-0.357803	27.5702	28.308	28.0826	28.0082	28.2135	28.4153	28.0902	28.5679	28.1198	28.1079	27.9259	27.702		negative regulation of intrinsic apoptotic signaling pathway;response to virus;RNA splicing;transcription by RNA polymerase III;viral process	actin cytoskeleton;cytoplasm;cytoskeleton;cytosol;nucleoplasm;nucleus;spliceosomal complex;transcription factor complex		18	18	18	37.2	37.2	37.2	71.729	0	295.71	18910000000	181	1.14669	-0.100262	-1.46472	Q9Y6Y0	1346
Q86TG7	Retrotransposon-derived protein PEG10	PEG10	-	-	-	1.43219	0.204	-0.196857	0.663537	0.220077	-0.985314	0.521327	0.235691	-0.788456	23.2332	23.1096	23.3584	23.135	22.9968	23.0861	22.8877	23.0781	23.5274	20.8145	21.533	23.02	DNA binding;metal ion binding;nucleic acid binding;protein binding;RNA binding;zinc ion binding	apoptotic process;cell differentiation;negative regulation of transforming growth factor beta receptor signaling pathway	cytoplasm;cytosol;nucleus		2	2	2	2.4	2.4	2.4	80.172	0	6.3699	184180000	15	-1.13855	-1.34101	-1.07431	Q86TG7	1010
P22087	rRNA 2-O-methyltransferase fibrillarin	FBL	-	-	-	0.592438	0.220305	-0.920501	0.448085	0.395618	-0.736716	NaN	1	0	22.6814	23.7349	20.6095	22.1874	21.8821	21.5055	21.1884	20.9553	22.107	21.7548	20.7705	21.6341	ATPase binding;histone-glutamine methyltransferase activity;methyltransferase activity;protein binding;RNA binding;rRNA methyltransferase activity;TFIID-class transcription factor binding;transferase activity	box C/D snoRNA 3'-end processing;histone glutamine methylation;methylation;osteoblast differentiation;rRNA methylation;rRNA processing;snoRNA localization;snoRNA metabolic process	box C/D snoRNP complex;Cajal body;chromosome;dense fibrillar component;extracellular exosome;fibrillar center;granular component;membrane;nucleolus;nucleoplasm;nucleus;small-subunit processome	Major pathway of rRNA processing in the nucleolus and cytosol;Metabolism of RNA;rRNA modification in the nucleus and cytosol;rRNA processing;rRNA processing in the nucleus and cytosol	3	3	3	10	10	10	33.784	0	6.775	93857000	5	-1.17912	-0.910104	NaN	P22087;A6NHQ2	408
Q15185	Prostaglandin E synthase 3	PTGES3	-	-	-	0.571146	0.221442	-1.15136	0.29809	0.595953	0.270602	0.735912	0.110568	1.42196	25.6667	24.5885	24.3962	24.0249	23.3303	21.2547	24.6012	24.8846	24.8586	24.8369	24.8946	25.1686	DNA polymerase binding;Hsp90 protein binding;isomerase activity;prostaglandin-E synthase activity;protein binding;telomerase activity;unfolded protein binding	chaperone cofactor-dependent protein refolding;chaperone-mediated protein complex assembly;cyclooxygenase pathway;fatty acid biosynthetic process;fatty acid metabolic process;lipid metabolic process;positive regulation of phosphorylation;positive regulation of telomerase activity;prostaglandin biosynthetic process;prostaglandin metabolic process;protein stabilization;regulation of cellular respon…	chaperone complex;chromosome, telomeric region;cytoplasm;cytosol;nucleoplasm;nucleus;protein-containing complex;telomerase holoenzyme complex	Arachidonic acid metabolism;Aryl hydrocarbon receptor signalling;Attenuation phase;Biological oxidations;Cellular response to heat stress;Cellular responses to external stimuli;Cellular responses to stress;ESR-mediated signaling;Estrogen-dependent gene expression;Fatty acid metabolism;HSF1 activation;HSF1-dependent transactivation;HSP90 chaperone cycle for steroid hormone receptors (SHR);Metaboli…	3	3	3	21.2	21.2	21.2	18.697	0	15.519	866330000	22	-1.15296	0.587156	1.52869	Q15185	916
P17655	Calpain-2 catalytic subunit	CAPN2	-	-	-	0.712913	0.221726	-0.447837	1.06615	0.104	-0.713462	NaN	1	0	21.5869	22.1361	22.2412	22.2461	20.8521	21.9298	21.8841	21.753	20.8351	21.4659	20.9561	22.0995	calcium ion binding;calcium-dependent cysteine-type endopeptidase activity;cysteine-type peptidase activity;cytoskeletal protein binding;hydrolase activity;metal ion binding;peptidase activity;protein binding	blastocyst development;cellular response to amino acid stimulus;extracellular matrix disassembly;myoblast fusion;protein autoprocessing;proteolysis;proteolysis involved in cellular protein catabolic process;regulation of cytoskeleton organization;response to hypoxia	chromatin;cortical actin cytoskeleton;cytoplasm;cytosol;dendrite;endoplasmic reticulum;extracellular exosome;focal adhesion;Golgi apparatus;intracellular;lysosome;membrane;membrane raft;nucleus;perinuclear endoplasmic reticulum;plasma membrane;pseudopodium	Degradation of the extracellular matrix;Deregulated CDK5 triggers multiple neurodegenerative pathways in Alzheimer's disease models;Disease;Extracellular matrix organization;Neurodegenerative Diseases	2	2	2	2.3	2.3	2.3	79.994	0.0040486	2.3838	61205000	4	-1.1239	-1.66653	NaN	P17655	377
Q13148	TAR DNA-binding protein 43	TARDBP	-	-	-	0.819197	0.227124	0.327848	1.1521	0.154662	0.373607	0.107306	0.830877	0.0457592	24.5308	24.1432	24.0607	23.8578	24.2191	24.2463	24.6827	24.7558	24.6112	24.4294	24.4027	24.6436	DNA binding;DNA binding transcription factor activity;double-stranded DNA binding;identical protein binding;mRNA 3'-UTR binding;nucleic acid binding;protein binding;RNA binding;transcriptional activator activity, RNA polymerase II distal enhancer sequence-specific DNA binding	3'-UTR-mediated mRNA stabilization;mRNA processing;negative regulation by host of viral transcription;negative regulation of gene expression;negative regulation of protein phosphorylation;nuclear inner membrane organization;positive regulation of insulin secretion;positive regulation of transcription by RNA polymerase II;regulation of apoptotic process;regulation of cell cycle;regulation of trans…	cytoplasm;interchromatin granule;nuclear speck;nucleoplasm;nucleus;perichromatin fibrils		7	7	7	20.5	20.5	20.5	44.739	0	37.566	873490000	33	1.09418	1.47185	0.180017	Q13148	844
P07339	Cathepsin D;Cathepsin D light chain;Cathepsin D heavy chain	CTSD	-	-	-	0.565184	0.231381	-1.05421	0.427367	0.396678	-1.01271	0.0117128	0.968068	0.0414996	24.8878	24.7521	23.1204	24.0266	22.8269	21.2442	24.7346	23.7643	20.3951	24.2534	24.0336	24.0539	aspartic-type endopeptidase activity;cysteine-type endopeptidase activity;hydrolase activity;peptidase activity;protein binding;serine-type endopeptidase activity	antigen processing and presentation of exogenous peptide antigen via MHC class II;autophagy;collagen catabolic process;neutrophil degranulation;protein catabolic process;proteolysis	extracellular exosome;extracellular matrix;extracellular region;extracellular space;ficolin-1-rich granule lumen;lysosomal lumen;lysosome;melanosome;membrane raft;specific granule lumen;tertiary granule lumen	Adaptive Immune System;Collagen degradation;Degradation of the extracellular matrix;ESR-mediated signaling;Estrogen-dependent gene expression;Extracellular matrix organization;Immune System;Innate Immune System;Metabolism of Angiotensinogen to Angiotensins;Metabolism of proteins;MHC class II antigen presentation;Neutrophil degranulation;Peptide hormone metabolism;Signal Transduction;Signaling by …	4	4	4	11.7	11.7	11.7	44.552	0	10.186	383500000	16	-1.11382	-0.907889	0.0321424	P07339	281
Q9Y3I0	tRNA-splicing ligase RtcB homolog	RTCB	-	-	+	0.726137	0.231443	-0.400361	0.575372	0.39758	0.304526	1.39819	0.0270803	0.704887	21.611	21.7226	22.3816	22.0857	21.8722	21.079	21.9059	21.3423	22.5297	21.8055	22.1475	22.5362	ATP binding;ligase activity;metal ion binding;nucleotide binding;protein binding;RNA binding;RNA ligase (ATP) activity;RNA ligase activity;vinculin binding	in utero embryonic development;placenta development;RNA processing;tRNA processing;tRNA splicing, via endonucleolytic cleavage and ligation	cytoplasm;cytosol;endoplasmic reticulum membrane;intracellular membrane-bounded organelle;nuclear envelope;nucleoplasm;nucleus;tRNA-splicing ligase complex	Metabolism of RNA;tRNA processing;tRNA processing in the nucleus	4	4	4	8.3	8.3	8.3	55.21	0	6.9415	113560000	10	-1.08573	0.874511	1.91416	Q9Y3I0	1323
O14617	AP-3 complex subunit delta-1	AP3D1	-	-	-	0.576017	0.231934	-0.926079	0.179105	0.835598	-0.0400934	0.548838	0.212914	0.885986	22.6298	22.8314	22.7523	22.5525	22.961	20.683	22.9142	20.5035	22.8275	22.636	22.5507	22.5915	transporter activity	anterograde axonal transport;anterograde synaptic vesicle transport;endosome to melanosome transport;eye pigment biosynthetic process;intracellular protein transport;melanosome organization;protein localization to membrane;protein transport;regulation of sequestering of zinc ion;vesicle-mediated transport	AP-3 adaptor complex;axon cytoplasm;cytoplasm;endosome membrane;Golgi apparatus;Golgi membrane;lysosomal membrane;membrane;membrane coat		6	6	6	6.6	6.6	6.6	130.16	0	21.017	231100000	21	-1.1863	-0.214112	1.13507	O14617	108
O75821	Eukaryotic translation initiation factor 3 subunit G	EIF3G	-	-	-	1.16774	0.240203	-0.205708	0.775931	0.486633	-0.138891	0.383687	0.654312	0.0668168	25.2699	25.3845	25.3483	25.065	24.9991	25.0599	24.9632	25.2227	25.2659	25.0291	25.1014	25.1157	nucleic acid binding;protein binding;RNA binding;translation initiation factor activity	translation;translational initiation;viral translational termination-reinitiation	cytoplasm;cytosol;eukaryotic translation initiation factor 3 complex;nucleus;perinuclear region of cytoplasm	Activation of the mRNA upon binding of the cap-binding complex and eIFs, and subsequent binding to 43S;Cap-dependent Translation Initiation;Eukaryotic Translation Initiation;Formation of a pool of free 40S subunits;Formation of the ternary complex, and subsequently, the 43S complex;GTP hydrolysis and joining of the 60S ribosomal subunit;L13a-mediated translational silencing of Ceruloplasmin expre…	11	11	11	40.6	40.6	40.6	35.611	0	166	1920700000	57	-1.07341	-0.742647	0.379808	O75821	191
P39023	60S ribosomal protein L3	RPL3	-	-	-	0.597013	0.240673	-0.683171	0.0149029	0.979442	0.0186315	0.642191	0.17782	0.701802	25.1316	24.0867	23.7994	23.7866	24.0125	23.7507	22.2423	24.066	24.4159	23.5559	24.0413	24.8656	5S rRNA binding;protein binding;RNA binding;structural constituent of ribosome	cellular response to interleukin-4;nuclear-transcribed mRNA catabolic process, nonsense-mediated decay;ribosomal large subunit assembly;rRNA processing;SRP-dependent cotranslational protein targeting to membrane;translation;translational initiation;viral transcription	cytoplasm;cytosol;cytosolic large ribosomal subunit;extracellular exosome;focal adhesion;intracellular;membrane;nucleolus;nucleus;protein-containing complex;ribosome	Axon guidance;Cap-dependent Translation Initiation;Developmental Biology;Disease;Eukaryotic Translation Elongation;Eukaryotic Translation Initiation;Eukaryotic Translation Termination;Formation of a pool of free 40S subunits;GTP hydrolysis and joining of the 60S ribosomal subunit;Infectious disease;Influenza Infection;Influenza Life Cycle;Influenza Viral RNA Transcription and Replication;L13a-med…	7	7	7	15.6	15.6	15.6	46.108	0	15.11	842150000	26	-1.07538	0.0356708	1.14543	P39023;Q92901	534
P40222	Alpha-taxilin	TXLNA	-	-	+	0.61338	0.245276	-0.585114	1.92171	0.0521341	0.427955	1.07651	0.0429486	1.01307	22.958	23.1733	23.0436	23.3077	21.337	22.8082	23.0809	22.916	23.7595	23.3156	23.5432	23.576	cytokine activity;high molecular weight B cell growth factor receptor binding;protein binding;syntaxin binding	B cell activation;cell proliferation;cytokine-mediated signaling pathway;exocytosis;regulation of signaling receptor activity	cytoplasm;cytosol;extracellular region;membrane	Cytokine Signaling in Immune system;Immune System;Other interleukin signaling;Signaling by Interleukins	7	7	7	11.9	11.9	11.9	61.89	0	15.478	543700000	35	-1.14593	1.95482	1.9726	P40222	537
P62333	26S protease regulatory subunit 10B	PSMC6	-	-	-	0.852915	0.246314	-0.280056	0.471843	0.556832	-0.158325	0.410125	0.517613	0.121731	23.0789	23.012	23.5464	23.0355	22.8688	22.9049	22.6358	23.1431	23.1166	23.0231	22.7828	23.1169	ATP binding;ATPase activity;hydrolase activity;identical protein binding;nucleotide binding;proteasome-activating ATPase activity;protein binding;protein binding, bridging;TBP-class protein binding	anaphase-promoting complex-dependent catabolic process;antigen processing and presentation of exogenous peptide antigen via MHC class I, TAP-dependent;Fc-epsilon receptor signaling pathway;interleukin-1-mediated signaling pathway;MAPK cascade;negative regulation of canonical Wnt signaling pathway;negative regulation of G2/M transition of mitotic cell cycle;NIK/NF-kappaB signaling;positive regulat…	cytoplasm;cytosol;cytosolic proteasome complex;extracellular exosome;membrane;nuclear proteasome complex;nucleoplasm;nucleus;proteasome accessory complex;proteasome complex;proteasome regulatory particle, base subcomplex	ABC transporter disorders;ABC-family proteins mediated transport;Activation of APC/C and APC/C:Cdc20 mediated degradation of mitotic proteins;Activation of NF-kappaB in B cells;Adaptive Immune System;Antigen processing: Ubiquitination & Proteasome degradation;Antigen processing-Cross presentation;APC/C:Cdc20 mediated degradation of mitotic proteins;APC/C:Cdc20 mediated degradation of Securin;APC/…	7	7	7	21.1	21.1	21.1	44.172	0	18.789	385840000	24	-1.0612	-0.634981	0.528428	P62333	709
P30041	Peroxiredoxin-6	PRDX6	-	+	-	0.818327	0.253399	0.285969	1.69529	0.0383117	0.593095	1.09405	0.136013	0.307126	25.5948	25.133	25.3801	24.9268	25.6173	25.7109	25.3153	25.5351	26.133	25.6408	25.95	25.6833	antioxidant activity;cadherin binding;calcium-independent phospholipase A2 activity;catalytic activity;glutathione peroxidase activity;hydrolase activity;oxidoreductase activity;peroxidase activity;peroxiredoxin activity;phospholipase A2 activity;phospholipase A2 activity (consuming 1,2-dipalmitoylphosphatidylcholine);phospholipase A2 activity consuming 1,2-dioleoylphosphatidylethanolamine);prote…	cell redox homeostasis;cellular oxidant detoxification;cellular response to oxidative stress;glycerophospholipid catabolic process;hydrogen peroxide catabolic process;lipid catabolic process;lipid metabolic process;metabolic process;neutrophil degranulation;oxidation-reduction process;positive regulation of mRNA splicing, via spliceosome;response to oxidative stress	azurophil granule lumen;cytoplasm;cytosol;extracellular exosome;extracellular region;extracellular space;lysosome;membrane;nucleus;perinuclear region of cytoplasm	Cellular responses to external stimuli;Cellular responses to stress;Detoxification of Reactive Oxygen Species;Immune System;Innate Immune System;Neutrophil degranulation	11	11	11	57.1	57.1	57.1	25.035	0	123.24	3150500000	76	1.06648	2.0735	1.26106	P30041	470
P40926	Malate dehydrogenase, mitochondrial	MDH2	-	-	+	0.622331	0.253982	-0.522173	0.189972	0.719529	0.209423	1.29317	0.0327682	0.731596	24.9722	23.335	23.6869	24.1341	23.8107	23.3408	23.4259	23.4621	24.3284	23.6645	24.1254	24.8476	catalytic activity;L-malate dehydrogenase activity;malate dehydrogenase (NADP+) activity;malate dehydrogenase activity;oxidoreductase activity;oxidoreductase activity, acting on the CH-OH group of donors, NAD or NADP as acceptor;protein self-association;RNA binding	aerobic respiration;carbohydrate metabolic process;carboxylic acid metabolic process;gluconeogenesis;internal protein amino acid acetylation;malate metabolic process;NADH metabolic process;oxaloacetate metabolic process;oxidation-reduction process;tricarboxylic acid cycle	extracellular exosome;membrane;mitochondrial matrix;mitochondrion;myelin sheath;nucleus	Citric acid cycle (TCA cycle);Gluconeogenesis;Glucose metabolism;Metabolism;Metabolism of carbohydrates;Pyruvate metabolism and Citric Acid (TCA) cycle;The citric acid (TCA) cycle and respiratory electron transport	6	6	6	19.8	19.8	19.8	35.503	0	14.519	485880000	27	-1.11503	0.395004	1.99837	P40926	542
Q58FF6	Putative heat shock protein HSP 90-beta 4	HSP90AB4P	-	+	+	0.563977	0.25414	-0.774305	1.21866	0.042481	1.59414	3.02152	0.00426087	2.36844	21.2816	22.9318	20.879	23.0316	20.7757	20.8821	21.4312	21.9378	23.8804	23.8198	23.3547	23.4456	ATP binding;nucleotide binding;unfolded protein binding	protein folding;response to stress	cytoplasm		6	2	2	12.7	6.1	6.1	58.264	0	9.0353	206130000	14	-1.08001	2.37646	5.93243	Q58FF6	963
Q96AV8	Transcription factor E2F7	E2F7	-	-	-	0.680959	0.254431	-0.406751	0.201521	0.74322	-0.138653	1.14269	0.14706	0.268098	23.4063	24.3588	24.4969	24.3602	23.8574	23.7438	23.4798	23.9142	23.9929	24.171	24.0777	23.826	core promoter binding;DNA binding;DNA binding transcription factor activity;identical protein binding;protein binding;RNA polymerase II regulatory region sequence-specific DNA binding;RNA polymerase II transcription factor activity, sequence-specific DNA binding;transcription corepressor activity;transcriptional repressor activity, RNA polymerase II transcription regulatory region sequence-specif…	cell cycle;cellular response to DNA damage stimulus;chorionic trophoblast cell differentiation;DNA damage response, signal transduction by p53 class mediator;DNA damage response, signal transduction by p53 class mediator resulting in cell cycle arrest;hepatocyte differentiation;negative regulation of cell proliferation;negative regulation of cytokinesis;negative regulation of G1/S transition of m…	nuclear speck;nucleoplasm;nucleus;transcription factor complex	Gene expression (Transcription);Generic Transcription Pathway;RNA Polymerase II Transcription;TP53 Regulates Transcription of Cell Cycle Genes;TP53 Regulates Transcription of Genes Involved in G1 Cell Cycle Arrest;Transcriptional Regulation by TP53	10	10	10	12.3	12.3	12.3	99.887	0	42.29	896760000	42	-1.10029	-0.382709	1.2125	Q96AV8	1109
P0DMV8;P0DMV9	Heat shock 70 kDa protein 1A;Heat shock 70 kDa protein 1B	HSPA1A;HSPA1B	-	-	+	1.17742	0.254563	-0.195549	0.984717	0.431724	0.141784	2.04533	0.0379379	0.337334	28.8715	28.8636	29.0868	28.9608	28.8867	28.6299	28.6345	28.8493	29.2435	29.0133	29.0481	29.045	ATP binding;ATPase activity;ATPase activity, coupled;C3HC4-type RING finger domain binding;cadherin binding;denatured protein binding;disordered domain specific binding;enzyme binding;G-protein coupled receptor binding;heat shock protein binding;histone deacetylase binding;nucleotide binding;protein binding;protein binding involved in protein folding;protein N-terminus binding;RNA binding;RNA pol…	ATP metabolic process;cellular heat acclimation;cellular response to heat;cellular response to oxidative stress;chaperone-mediated protein complex assembly;mRNA catabolic process;negative regulation of apoptotic process;negative regulation of cell death;negative regulation of cell growth;negative regulation of cell proliferation;negative regulation of endoplasmic reticulum stress-induced intrinsi…	aggresome;blood microparticle;centriole;centrosome;COP9 signalosome;cytoplasm;cytoskeleton;cytosol;endoplasmic reticulum;extracellular exosome;extracellular region;ficolin-1-rich granule lumen;focal adhesion;inclusion body;microtubule organizing center;mitochondrion;nuclear speck;nucleoplasm;nucleus;perinuclear region of cytoplasm;protein-containing complex;ribonucleoprotein complex;ubiquitin lig…	Attenuation phase;AUF1 (hnRNP D0) binds and destabilizes mRNA;Cellular response to heat stress;Cellular responses to external stimuli;Cellular responses to stress;Disease;Export of Viral Ribonucleoproteins from Nucleus;HSF1-dependent transactivation;HSP90 chaperone cycle for steroid hormone receptors (SHR);Immune System;Infectious disease;Influenza Infection;Influenza Life Cycle;Innate Immune Sys…	27	23	12	52.9	47.6	25.6	70.051	0	323.31	50138000000	298	-1.05146	0.815186	1.80997	P0DMV8;P0DMV9	313
Q00403	Transcription initiation factor IIB	GTF2B	-	-	+	0.604793	0.257855	0.549937	NaN	1	0	1.34282	0.0205246	-1.00944	21.3211	21.9211	20.2638	21.7755	22.0882	22.0628	21.3825	21.9478	20.8817	19.9977	20.9823	21.5818	acetyltransferase activity;core promoter binding;DNA binding;metal ion binding;promoter-specific chromatin binding;protein binding;RNA polymerase II core binding;RNA polymerase II core promoter sequence-specific DNA binding;TBP-class protein binding;thyroid hormone receptor binding;transcription factor binding;zinc ion binding	DNA-templated transcriptional preinitiation complex assembly;positive regulation by host of viral transcription;positive regulation of core promoter binding;positive regulation of transcription initiation from RNA polymerase II promoter;positive regulation of viral transcription;protein acetylation;regulation of transcription, DNA-templated;RNA polymerase II core complex assembly;RNA polymerase I…	chromosome;nuclear body;nucleoplasm;nucleus;protein-DNA complex;RNA polymerase II transcription factor complex;transcription factor TFIID complex;transcriptional preinitiation complex	Disease;Gene expression (Transcription);HIV Infection;HIV Life Cycle;HIV Transcription Initiation;Infectious disease;Late Phase of HIV Life Cycle;RNA Polymerase II HIV Promoter Escape;RNA Polymerase II Pre-transcription Events;RNA Polymerase II Promoter Escape;RNA polymerase II transcribes snRNA genes;RNA Polymerase II Transcription;RNA Polymerase II Transcription Initiation;RNA Polymerase II Tra…	3	3	3	11.4	11.4	11.4	34.833	0	4.0096	39693000	3	1.07928	NaN	-2.16565	Q00403	783
P60842;Q14240	Eukaryotic initiation factor 4A-I;Eukaryotic initiation factor 4A-II;Eukaryotic initiation factor 4A-II, N-terminally processed	EIF4A1;EIF4A2	-	-	-	0.745888	0.258052	-0.327791	0.379925	0.557416	0.220861	1.28294	0.0508587	0.548652	25.8902	25.1234	25.2614	25.2097	25.2167	24.8422	24.8346	25.28	25.7925	25.1279	25.4882	25.9596	ATP binding;ATPase activity;ATP-dependent RNA helicase activity;double-stranded RNA binding;helicase activity;hydrolase activity;mRNA binding;nucleic acid binding;nucleotide binding;protein binding;RNA binding;RNA cap binding;translation factor activity, RNA binding;translation initiation factor activity	negative regulation of RNA-directed 5'-3' RNA polymerase activity;nuclear-transcribed mRNA poly(A) tail shortening;regulation of gene expression;regulation of translational initiation;RNA secondary structure unwinding;translation;translational initiation;viral process	cytoplasm;cytosol;eukaryotic translation initiation factor 4F complex;extracellular exosome;membrane;nucleolus;nucleus;perinuclear region of cytoplasm	Activation of the mRNA upon binding of the cap-binding complex and eIFs, and subsequent binding to 43S;Antiviral mechanism by IFN-stimulated genes;Cap-dependent Translation Initiation;Cytokine Signaling in Immune system;Deadenylation of mRNA;Deadenylation-dependent mRNA decay;Eukaryotic Translation Initiation;GTP hydrolysis and joining of the 60S ribosomal subunit;Immune System;Interferon Signali…	16	16	13	37.4	37.4	31.8	46.153	0	117.74	3978100000	130	-1.05085	0.625017	1.72397	P60842;Q14240	665
P09661	U2 small nuclear ribonucleoprotein A	SNRPA1	-	-	-	0.933998	0.260738	-0.234235	0.702468	0.185469	-1.26403	0.564134	0.199266	-1.0298	24.2066	24.5993	24.6427	24.6632	24.3102	24.4276	24.2068	24.2303	23.9892	20.9627	23.9428	24.161	protein binding;RNA binding;U2 snRNA binding	interleukin-12-mediated signaling pathway;mRNA processing;mRNA splicing, via spliceosome;RNA splicing;spermatogenesis	catalytic step 2 spliceosome;nuclear body;nuclear speck;nucleoplasm;nucleus;small nuclear ribonucleoprotein complex;spliceosomal complex;U2 snRNP;U2-type catalytic step 2 spliceosome;U2-type precatalytic spliceosome	Cytokine Signaling in Immune system;Gene and protein expression by JAK-STAT signaling after Interleukin-12 stimulation;Immune System;Interleukin-12 family signaling;Interleukin-12 signaling;Metabolism of RNA;mRNA Splicing;mRNA Splicing - Major Pathway;Processing of Capped Intron-Containing Pre-mRNA;Signaling by Interleukins	5	5	5	21.2	21.2	21.2	28.415	0	18.299	621090000	32	-1.07011	-1.44288	-1.18352	P09661	306
P62269	40S ribosomal protein S18	RPS18	-	-	-	1.19949	0.261341	-0.188895	0.1687	0.836329	-0.0425858	0.772259	0.361706	0.146309	27.1149	27.1975	27.3849	27.1253	27.084	26.9185	26.9313	27.1332	27.2893	27.2777	27.1103	26.975	nucleic acid binding;protein binding;RNA binding;rRNA binding;structural constituent of ribosome	nuclear-transcribed mRNA catabolic process, nonsense-mediated decay;ribosome biogenesis;rRNA processing;SRP-dependent cotranslational protein targeting to membrane;translation;translational initiation;viral transcription	cytoplasm;cytosol;cytosolic small ribosomal subunit;extracellular exosome;focal adhesion;intracellular;membrane;nucleoplasm;nucleus;ribosome;small ribosomal subunit	Activation of the mRNA upon binding of the cap-binding complex and eIFs, and subsequent binding to 43S;Axon guidance;Cap-dependent Translation Initiation;Developmental Biology;Disease;Eukaryotic Translation Elongation;Eukaryotic Translation Initiation;Eukaryotic Translation Termination;Formation of a pool of free 40S subunits;Formation of the ternary complex, and subsequently, the 43S complex;GTP…	10	10	10	52.6	52.6	52.6	17.718	0	66.848	9863000000	95	-1.03436	-0.215593	0.760789	P62269	701
P00558	Phosphoglycerate kinase 1	PGK1	-	-	-	0.63024	0.263092	-0.460812	0.0390863	0.938183	0.0512948	0.653829	0.200073	0.512107	25.5566	24.1496	24.379	24.5611	24.3478	24.1852	24.0824	24.1876	24.9356	23.8458	24.6337	25.4363	ATP binding;kinase activity;nucleotide binding;phosphoglycerate kinase activity;protein binding;protein-disulfide reductase activity;transferase activity	canonical glycolysis;cellular response to hypoxia;epithelial cell differentiation;flagellated sperm motility;gluconeogenesis;glycolytic process;negative regulation of angiogenesis;phosphorylation;plasminogen activation	cilium;cytoplasm;cytosol;extracellular exosome;extracellular space;membrane;membrane raft;nucleus;sperm fibrous sheath	Gluconeogenesis;Glucose metabolism;Glycolysis;Metabolism;Metabolism of carbohydrates	12	12	12	33.6	33.6	33.6	44.614	0	56.7	1311500000	55	-1.11092	0.0924265	1.17049	P00558;P07205	227
P04075	Fructose-bisphosphate aldolase A	ALDOA	-	-	-	0.660375	0.263221	-0.404975	0.0348066	0.946706	-0.0355382	0.648432	0.23542	0.369437	26.8275	25.6668	25.8263	26.2333	25.9072	25.6777	25.5088	25.8403	26.3348	25.5071	25.9595	26.6103	actin binding;cadherin binding;catalytic activity;cytoskeletal protein binding;fructose binding;fructose-bisphosphate aldolase activity;identical protein binding;lyase activity;protein binding;RNA binding;tubulin binding	actin filament organization;ATP biosynthetic process;binding of sperm to zona pellucida;canonical glycolysis;fructose 1,6-bisphosphate metabolic process;fructose metabolic process;gluconeogenesis;glycolytic process;muscle cell cellular homeostasis;neutrophil degranulation;platelet degranulation;protein homotetramerization;regulation of cell shape;striated muscle contraction	actin cytoskeleton;cytoplasm;cytosol;extracellular exosome;extracellular region;extracellular space;ficolin-1-rich granule lumen;I band;M band;membrane;nucleus;platelet alpha granule lumen;secretory granule lumen;sperm head;tertiary granule lumen	Gluconeogenesis;Glucose metabolism;Glycolysis;Hemostasis;Immune System;Innate Immune System;Metabolism;Metabolism of carbohydrates;Neutrophil degranulation;Platelet activation, signaling and aggregation;Platelet degranulation;Response to elevated platelet cytosolic Ca2+	12	12	10	35.4	35.4	31.6	39.42	0	104.65	4957900000	99	-1.08377	-0.0785509	1.03988	P04075	241
Q9BZE9	Tether containing UBX domain for GLUT4	ASPSCR1	-	-	-	0.66081	0.267874	-0.394196	0.109589	0.837914	0.0717864	0.674283	0.2011	0.465982	21.7963	22.2502	22.0475	22.0399	21.1733	22.2389	21.2802	21.8647	22.5458	21.5047	22.1426	22.228	protein binding	glucose homeostasis;intracellular protein transport;positive regulation of protein modification process;regulation of glucose import	cytoplasm;cytoplasmic side of plasma membrane;cytosol;endomembrane system;endoplasmic reticulum-Golgi intermediate compartment membrane;extrinsic component of membrane;intracellular membrane-bounded organelle;membrane;nucleoplasm;nucleus;perinuclear region of cytoplasm;plasma membrane;vesicle membrane	Membrane Trafficking;Translocation of GLUT4 to the plasma membrane;Vesicle-mediated transport	4	4	4	8.1	8.1	8.1	60.182	0	6.95	105270000	10	-1.07207	0.212946	1.07711	Q9BZE9	1179
Q8WXF1	Paraspeckle component 1	PSPC1	-	-	-	0.806614	0.269994	0.269972	1.17373	0.136498	0.413968	0.526678	0.444566	0.143996	23.341	23.7247	24.0331	23.6051	23.9132	23.926	23.9776	23.9669	24.1499	24.3649	23.8192	24.0258	core promoter binding;nucleic acid binding;protein binding;RNA binding;RNA polymerase II transcription factor activity, sequence-specific DNA binding;transcription regulatory region sequence-specific DNA binding	activation of innate immune response;immune system process;innate immune response;mRNA splicing, via spliceosome;negative regulation of transcription, DNA-templated;regulation of circadian rhythm;regulation of transcription by RNA polymerase II;regulation of transcription, DNA-templated;rhythmic process;transcription, DNA-templated	cytoplasm;fibrillar center;nuclear matrix;nuclear speck;nucleolus;nucleoplasm;nucleus;paraspeckles		7	6	6	16.1	14.7	14.7	58.743	0	36.689	615600000	32	1.10485	1.4606	0.668842	Q8WXF1	1077
P46779	60S ribosomal protein L28	RPL28	-	-	-	0.527455	0.270489	-0.920132	0.0186848	0.97001	-0.0285878	0.498131	0.244629	0.891544	25.4224	24.0595	24.0928	23.9853	24.4111	21.4043	23.8824	24.1817	24.6942	23.2577	24.4473	25.0465	protein binding;RNA binding;structural constituent of ribosome	nuclear-transcribed mRNA catabolic process, nonsense-mediated decay;rRNA processing;SRP-dependent cotranslational protein targeting to membrane;translation;translational initiation;viral transcription	cell body;cytoplasmic ribonucleoprotein granule;cytosol;cytosolic large ribosomal subunit;dendrite;extracellular exosome;intracellular;membrane;ribosome	Axon guidance;Cap-dependent Translation Initiation;Developmental Biology;Disease;Eukaryotic Translation Elongation;Eukaryotic Translation Initiation;Eukaryotic Translation Termination;Formation of a pool of free 40S subunits;GTP hydrolysis and joining of the 60S ribosomal subunit;Infectious disease;Influenza Infection;Influenza Life Cycle;Influenza Viral RNA Transcription and Replication;L13a-med…	2	2	2	16.1	16.1	16.1	15.747	0	19.641	474540000	17	-1.04842	-0.0461801	0.993187	P46779	570
P19105;O14950;P24844	Myosin regulatory light chain 12A;Myosin regulatory light chain 12B;Myosin regulatory light polypeptide 9	MYL12A;MYL12B;MYL9	-	-	-	0.745211	0.274051	-0.298997	1.60566	0.147738	-0.268177	0.060444	0.894941	0.0308204	25.2571	25.5698	25.2905	25.3058	24.8116	24.7177	25.3294	25.3684	25.0916	25.0609	25.1944	25.0035	calcium ion binding;metal ion binding;myosin heavy chain binding;protein binding;structural constituent of muscle	ephrin receptor signaling pathway;muscle contraction;platelet aggregation;regulation of cell shape;regulation of megakaryocyte differentiation;regulation of muscle contraction	apical part of cell;brush border;cell cortex region;cytosol;extracellular exosome;muscle myosin complex;myosin complex;myosin II complex;stress fiber;Z disc	Axon guidance;Developmental Biology;EPHA-mediated growth cone collapse;EPH-Ephrin signaling;Ephrin signaling;Gene expression (Transcription);Generic Transcription Pathway;Muscle contraction;RHO GTPase Effectors;RHO GTPases activate CIT;RHO GTPases activate PAKs;RHO GTPases activate PKNs;RHO GTPases Activate ROCKs;RNA Polymerase II Transcription;RUNX1 regulates genes involved in megakaryocyte diff…	7	7	7	47.4	47.4	47.4	19.794	0	94.775	1952100000	53	-1.05064	-1.4702	0.112241	P19105;O14950;P24844	116
P48556	26S proteasome non-ATPase regulatory subunit 8	PSMD8	-	-	-	0.518587	0.274827	0.965703	0.232159	0.62363	0.573421	0.241141	0.527353	-0.392281	21.3436	20.6626	23.5953	23.7062	23.4251	23.3483	23.391	23.0061	23.2811	21.0599	23.6842	23.5761		anaphase-promoting complex-dependent catabolic process;antigen processing and presentation of exogenous peptide antigen via MHC class I, TAP-dependent;Fc-epsilon receptor signaling pathway;interleukin-1-mediated signaling pathway;MAPK cascade;negative regulation of canonical Wnt signaling pathway;negative regulation of G2/M transition of mitotic cell cycle;NIK/NF-kappaB signaling;positive regulat…	cytosol;nucleoplasm;nucleus;proteasome accessory complex;proteasome complex;proteasome regulatory particle;proteasome regulatory particle, lid subcomplex	ABC transporter disorders;ABC-family proteins mediated transport;Activation of APC/C and APC/C:Cdc20 mediated degradation of mitotic proteins;Activation of NF-kappaB in B cells;Adaptive Immune System;Antigen processing: Ubiquitination & Proteasome degradation;Antigen processing-Cross presentation;APC/C:Cdc20 mediated degradation of mitotic proteins;APC/C:Cdc20 mediated degradation of Securin;APC/…	3	3	3	8.9	8.9	8.9	39.611	0	8.5896	220620000	14	1.09344	0.524255	-0.53968	P48556	586
Q8N5C8	TGF-beta-activated kinase 1 and MAP3K7-binding protein 3	TAB3	-	-	-	0.637559	0.277848	-0.403251	0.476217	0.43133	-0.361709	0.0412377	0.910504	0.0415416	22.1757	23.1138	22.9359	22.5735	22.2625	21.6988	22.5151	22.7096	22.5488	22.6718	22.6063	21.5253	metal ion binding;protein binding	activation of MAPK activity;Fc-epsilon receptor signaling pathway;I-kappaB kinase/NF-kappaB signaling;interleukin-1-mediated signaling pathway;JNK cascade;MyD88-dependent toll-like receptor signaling pathway;negative regulation of autophagy;nucleotide-binding oligomerization domain containing signaling pathway;positive regulation of NF-kappaB transcription factor activity;stimulatory C-type lecti…	cytosol;endosome membrane;extracellular exosome;plasma membrane	activated TAK1 mediates p38 MAPK activation;CLEC7A (Dectin-1) signaling;C-type lectin receptors (CLRs);Cytokine Signaling in Immune system;Death Receptor Signalling;Fc epsilon receptor (FCERI) signaling;FCERI mediated NF-kB activation;Immune System;Innate Immune System;Interleukin-1 family signaling;Interleukin-1 signaling;Interleukin-17 signaling;IRAK2 mediated activation of TAK1 complex;IRAK2 m…	6	5	5	11	9.8	9.8	78.652	0	22.611	178810000	21	-1.00306	-0.817765	0.0924336	Q8N5C8	1041
O43768	Alpha-endosulfine	ENSA	-	-	-	0.541212	0.279461	0.694452	0.449033	0.407096	0.587384	0.447936	0.525309	-0.107068	23.5653	23.4078	23.6309	21.3932	23.6808	23.9138	23.5938	23.5867	23.7771	23.5391	23.4174	23.6132	ion channel inhibitor activity;phosphatase inhibitor activity;potassium channel inhibitor activity;protein binding;protein phosphatase 2A binding;protein phosphatase inhibitor activity;protein phosphatase regulator activity;signaling receptor binding	cell cycle;cell division;G2/M transition of mitotic cell cycle;mitotic cell cycle;negative regulation of catalytic activity;negative regulation of phosphoprotein phosphatase activity;negative regulation of protein dephosphorylation;regulation of insulin secretion;regulation of phosphoprotein phosphatase activity;response to glucose;response to nutrient	cytoplasm;nucleoplasm	Cell Cycle;Cell Cycle, Mitotic;M Phase;MASTL Facilitates Mitotic Progression;Mitotic Prophase	6	6	6	52.1	52.1	52.1	13.389	0	17.018	524270000	30	1.08031	0.913986	-0.516721	O43768	152
A2NJV5;A0A0A0MRZ7;A0A075B6S2		IGKV A18;IGKV2D-26;IGKV2D-29	-	-	-	0.488503	0.280639	-1.40181	0.50402	0.325913	-1.32574	0.0359275	0.910939	0.0760698	31.6396	32.3737	29.5227	27.5459	27.7267	27.9075	29.1866	30.6538	28.5957	28.5455	29.3914	29.2463	antigen binding;serine-type endopeptidase activity	adaptive immune response;complement activation;complement activation, classical pathway;Fc-epsilon receptor signaling pathway;Fc-gamma receptor signaling pathway involved in phagocytosis;immune response;immune system process;immunoglobulin production;leukocyte migration;proteolysis;receptor-mediated endocytosis;regulation of complement activation;regulation of immune response	blood microparticle;extracellular exosome;extracellular region;extracellular space;membrane;plasma membrane	Adaptive Immune System;Antigen activates B Cell Receptor (BCR) leading to generation of second messengers;Binding and Uptake of Ligands by Scavenger Receptors;CD22 mediated BCR regulation;Cell surface interactions at the vascular wall;Classical antibody-mediated complement activation;Complement cascade;Creation of C4 and C2 activators;Fc epsilon receptor (FCERI) signaling;FCERI mediated Ca+2 mobi…	3	3	3	16.7	16.7	16.7	13.085	0	21.525	29248000000	26	-1.01258	-1.09339	0.0936556	A2NJV5;A0A0A0MRZ7;A0A075B6S2;P01614;A0A075B6S6;A0A075B6P5;A0A0C4DH68;A0A087WW87;P06310;P01615	1
P42357	Histidine ammonia-lyase	HAL	-	-	-	0.56449	0.280827	0.566634	0.190214	0.707214	0.242596	0.360717	0.422735	-0.324038	22.4156	22.18	21.1859	23.0879	22.4144	22.888	23.4055	22.4279	21.5548	22.8005	22.8755	22.6088	ammonia-lyase activity;catalytic activity;histidine ammonia-lyase activity;lyase activity	histidine catabolic process;histidine catabolic process to glutamate and formamide;histidine catabolic process to glutamate and formate;histidine metabolic process	cytoplasm;cytosol	Histidine catabolism;Histidine, lysine, phenylalanine, tyrosine, proline and tryptophan catabolism;Metabolism;Metabolism of amino acids and derivatives	6	6	6	8.8	8.8	8.8	72.697	0	12.948	211010000	14	1.01452	0.404749	-0.666365	P42357	555
[truncated: 508 more rows]
