# Supplementary material for: SMG5-SMG7 authorize nonsense-mediated mRNA decay by enabling SMG6 endonucleolytic activity
Source: Nat Commun. 2021 Jun 25;12:3965. doi: 10.1038/s41467-021-24046-3 (PMC8233366; doi:10.1038/s41467-021-24046-3)
Supplement: Supplementary file 7 — Supplementary Data 5 [file 41467_2021_24046_MOESM7_ESM.xlsx]

## Sheet: Description
Boehm Kueckelmann et al. 2021 - Supplementary Data 5
Label-free mass spectrometry analysis after streptavidin-enrichment of biotinylated proteins in TurboID-control or -UPF1 expressing cell lines
MS sample conditions
Name	Cell line	Knockdown	Experiment
WT-TID	Flp-In-T-REx-293 FLAG-TurboID	Luciferase	FLAG_WT
WT-UPF1	Flp-In-T-REx-293 FLAG-TurboID-UPF1	Luciferase	UPF1_W
7KO-TID	Flp-In-T-REx-293 SMG7 KO-2 FLAG-TurboID	Luciferase	FLAG_KO
7KO-UPF1	Flp-In-T-REx-293 SMG7 KO-2 FLAG-TurboID-UPF1	Luciferase	UPF1_KO
7KO-5KD-TID	Flp-In-T-REx-293 SMG7 KO-2 FLAG-TurboID	SMG5	FLAG_KO_SMG5
7KO-5KD-UPF1	Flp-In-T-REx-293 SMG7 KO-2 FLAG-TurboID-UPF1	SMG5	UPF1_KO_SMG5

## Sheet: Summary
Raw file	Experiment	Fraction	Enzyme	Variable modifications	Fixed modifications	Max. missed cleavages	MS	MS/MS	MS/MS Identified	MS/MS Identified [%]	Peptide Sequences Identified	Protein Groups Identified
20210308_Q2_ColID_177_Gehring_34C_01	FLAG_WT_01	51	Trypsin/P	Oxidation (M);Acetyl (Protein N-term)	Carbamidomethyl (C)	2	2610	18717	10098	48	8235	952
20210308_Q2_ColID_177_Gehring_34C_02	UPF1_WT_01	41	Trypsin/P	Oxidation (M);Acetyl (Protein N-term)	Carbamidomethyl (C)	2	2633	18917	9533	45	7493	937
20210308_Q2_ColID_177_Gehring_34C_03	FLAG_KO_01	31	Trypsin/P	Oxidation (M);Acetyl (Protein N-term)	Carbamidomethyl (C)	2	2746	18469	9539	46	8040	984
20210308_Q2_ColID_177_Gehring_34C_04	UPF1_KO_01	21	Trypsin/P	Oxidation (M);Acetyl (Protein N-term)	Carbamidomethyl (C)	2	2723	18716	9150	44	7486	918
20210308_Q2_ColID_177_Gehring_34C_05	FLAG_KO_SMG5_01	11	Trypsin/P	Oxidation (M);Acetyl (Protein N-term)	Carbamidomethyl (C)	2	2713	18485	8999	43	7569	1001
20210308_Q2_ColID_177_Gehring_34C_06	UPF1_KO_SMG5_01	1	Trypsin/P	Oxidation (M);Acetyl (Protein N-term)	Carbamidomethyl (C)	2	2638	18907	8413	40	6548	909
20210308_Q2_ColID_177_Gehring_34C_07	FLAG_WT_02	51	Trypsin/P	Oxidation (M);Acetyl (Protein N-term)	Carbamidomethyl (C)	2	2750	18448	9531	46	7735	984
20210308_Q2_ColID_177_Gehring_34C_08	UPF1_WT_02	41	Trypsin/P	Oxidation (M);Acetyl (Protein N-term)	Carbamidomethyl (C)	2	2632	18838	9626	45	7645	939
20210308_Q2_ColID_177_Gehring_34C_09	FLAG_KO_02	31	Trypsin/P	Oxidation (M);Acetyl (Protein N-term)	Carbamidomethyl (C)	2	2754	18450	9053	43	7505	977
20210308_Q2_ColID_177_Gehring_34C_10	UPF1_KO_02	21	Trypsin/P	Oxidation (M);Acetyl (Protein N-term)	Carbamidomethyl (C)	2	2693	18652	8780	42	7092	916
20210308_Q2_ColID_177_Gehring_34C_11	FLAG_KO_SMG5_02	11	Trypsin/P	Oxidation (M);Acetyl (Protein N-term)	Carbamidomethyl (C)	2	2699	18659	8926	43	7400	985
20210308_Q2_ColID_177_Gehring_34C_12	UPF1_KO_SMG5_02	1	Trypsin/P	Oxidation (M);Acetyl (Protein N-term)	Carbamidomethyl (C)	2	2613	18836	8600	41	6648	908
20210308_Q2_ColID_177_Gehring_34C_13	FLAG_WT_03	51	Trypsin/P	Oxidation (M);Acetyl (Protein N-term)	Carbamidomethyl (C)	2	2905	17693	7440	37	2975	539
20210308_Q2_ColID_177_Gehring_34C_14	UPF1_WT_03	41	Trypsin/P	Oxidation (M);Acetyl (Protein N-term)	Carbamidomethyl (C)	2	2758	18114	8330	42	3627	638
20210308_Q2_ColID_177_Gehring_34C_15	FLAG_KO_03	31	Trypsin/P	Oxidation (M);Acetyl (Protein N-term)	Carbamidomethyl (C)	2	2773	18156	7602	37	4215	764
20210308_Q2_ColID_177_Gehring_34C_16	UPF1_KO_03	21	Trypsin/P	Oxidation (M);Acetyl (Protein N-term)	Carbamidomethyl (C)	2	2656	18642	8564	40	6863	905
20210308_Q2_ColID_177_Gehring_34C_17	FLAG_KO_SMG5_03	11	Trypsin/P	Oxidation (M);Acetyl (Protein N-term)	Carbamidomethyl (C)	2	2693	18558	8516	40	7098	999
20210308_Q2_ColID_177_Gehring_34C_18	UPF1_KO_SMG5_03	1	Trypsin/P	Oxidation (M);Acetyl (Protein N-term)	Carbamidomethyl (C)	2	2577	18824	8076	38	6447	908
											Total	1367

## Sheet: MS_results_Welch-t
Majority protein IDs	Protein names	Gene names	Sign. [FDR < 0.05] & [log2FC >1] WT-UPF1 / WT-TID	Sign. [FDR < 0.05] & [log2FC >1] 7KO-UPF1 / 7KO-TID	Sign. [FDR < 0.05] & [log2FC >1] 7KO-5KD-UPF1 / 7KO-5KD-TID	Sign. [FDR < 0.05] & [|log2FC| >1] 7KO-UPF1 / WT-UPF1	Sign. [FDR < 0.05] & [|log2FC| >1] 7KO-5KD-UPF1 / WT-UPF1	Sign. [FDR < 0.05] & [|log2FC| >1] 7KO-5KD-UPF1 / 7KO-UPF1	ANOVA Significant	-log10 ANOVA p-value	ANOVA q-value	-log10 p-value WT-UPF1 / WT-TID	q-value WT-UPF1 / WT-TID	log2 Fold Change WT-UPF1 / WT-TID	-log10 p-value 7KO-UPF1 / 7KO-TID	q-value 7KO-UPF1 / 7KO-TID	log2 Fold Change 7KO-UPF1 / 7KO-TID	-log10 p-value 7KO-5KD-UPF1 / 7KO-5KD-TID	q-value 7KO-5KD-UPF1 / 7KO-5KD-TID	log2 Fold Change 7KO-5KD-UPF1 / 7KO-5KD-TID	-log10 p-value 7KO-UPF1 / WT-UPF1	q-value 7KO-UPF1 / WT-UPF1	log2 Fold Change 7KO-UPF1 / WT-UPF1	-log10 p-value 7KO-5KD-UPF1 / WT-UPF1	q-value 7KO-5KD-UPF1 / WT-UPF1	log2 Fold Change 7KO-5KD-UPF1 / WT-UPF1	-log10 p-value 7KO-5KD-UPF1 / 7KO-UPF1	q-value 7KO-5KD-UPF1 / 7KO-UPF1	log2 Fold Change 7KO-5KD-UPF1 / 7KO-UPF1	log2 LFQ WT-UPF1_01	log2 LFQ WT-UPF1_02	log2 LFQ WT-UPF1_03	log2 LFQ WT-TID_01	log2 LFQ WT-TID_02	log2 LFQ WT-TID_03	log2 LFQ 7KO-UPF1_01	log2 LFQ 7KO-UPF1_02	log2 LFQ 7KO-UPF1_03	log2 LFQ 7KO-TID_01	log2 LFQ 7KO-TID_02	log2 LFQ 7KO-TID_03	log2 LFQ 7KO-5-KD-UPF1_01	log2 LFQ 7KO-5-KD-UPF1_02	log2 LFQ 7KO-5-KD-UPF1_03	log2 LFQ 7KO-5-KD-TID_01	log2 LFQ 7KO-5-KD-TID_02	log2 LFQ 7KO-5-KD-TID_03	GOBP name	GOMF name
Q92900	Regulator of nonsense transcripts 1	UPF1	+	+	+	-	-	-	-	0.382728	0.323788	1.94655	0.0354545	6.07174	2.43027	0	5.83578	3.70291	0	5.90109	0.325457	0.659025	0.830381	0.417241	0.40177	1.04993	1.36883	0.141663	0.219552	33.8922	33.8988	31.0575	27.4478	27.2251	25.9604	33.7431	33.7907	33.8058	28.4424	28.1458	27.2441	33.909	33.9943	34.095	28.4026	27.9967	27.8957	biological regulation;biosynthetic process;catabolic process;cellular biosynthetic process;cellular catabolic process;cellular macromolecule biosynthetic process;cellular macromolecule catabolic process;cellular macromolecule metabolic process;cellular metabolic process;cellular nitrogen compound metabolic process;cellular process;cellular response to stimulus;cellular response to stress;DNA meta…	adenyl nucleotide binding;adenyl ribonucleotide binding;ATP binding;ATPase activity;ATPase activity, coupled;ATP-dependent helicase activity;ATP-dependent RNA helicase activity;binding;catalytic activity;cation binding;chromatin binding;DNA binding;helicase activity;hydrolase activity;hydrolase activity, acting on acid anhydrides;hydrolase activity, acting on acid anhydrides, in phosphorus-contai…
Q9HAU5	Regulator of nonsense transcripts 2	UPF2	-	+	+	-	+	-	+	1.80642	0.00970256	1.5861	0.0606939	2.70391	2.92763	0	4.56261	2.93605	0	4.4315	1.00899	0.0597233	1.62489	1.04185	0.0369828	1.69881	0.664497	0.650872	0.0739168	27.8207	27.9387	26.2268	24.1793	24.9288	24.7663	28.9894	28.9931	28.8784	24.123	24.2967	24.7534	29.0518	29.0691	28.9616	24.2792	24.6159	24.8929	anatomical structure development;anatomical structure morphogenesis;catabolic process;cellular catabolic process;cellular macromolecule catabolic process;cellular macromolecule metabolic process;cellular metabolic process;cellular nitrogen compound metabolic process;cellular process;developmental process;establishment of localization;establishment of localization in cell;establishment of RNA loca…	binding;nucleic acid binding;RNA binding
Q9BZI7	Regulator of nonsense transcripts 3B	UPF3B	+	+	+	-	+	-	+	1.68487	0.016	2.17225	0.0293684	2.55993	2.51282	0	4.04975	4.86517	0	3.84814	0.924615	0.0859113	0.975989	1.05876	0.0434878	1.14834	1.00638	0.279472	0.172351	27.5416	27.5256	26.4137	24.0689	24.7695	24.9626	28.2093	28.0789	28.1206	24.0943	24.5096	23.6556	28.3309	28.4076	28.1874	24.4712	24.6167	24.2935	biological regulation;biosynthetic process;catabolic process;cellular biosynthetic process;cellular catabolic process;cellular macromolecule biosynthetic process;cellular macromolecule catabolic process;cellular macromolecule metabolic process;cellular metabolic process;cellular nitrogen compound metabolic process;cellular process;establishment of localization;establishment of localization in cel…	binding;mRNA binding;nucleic acid binding;nucleocytoplasmic transporter activity;nucleotide binding;RNA binding;transporter activity
Q9H0W8	Protein SMG9	SMG9	-	+	+	+	+	-	+	3.18203	0.000468085	1.69026	0.0563556	1.98645	2.4132	0	3.85931	4.38226	0	2.87074	1.71595	0.0146207	2.32115	1.69263	0.0087957	2.29822	0.0511647	0.949821	-0.0229321	26.5866	26.6736	25.4876	24.982	24.0714	23.7351	28.7491	28.5987	28.3635	25.0882	24.9993	24.0459	28.7287	28.5504	28.3634	25.8602	25.6678	25.5022	catabolic process;cellular catabolic process;cellular macromolecule catabolic process;cellular macromolecule metabolic process;cellular metabolic process;cellular nitrogen compound metabolic process;cellular process;gene expression;macromolecule catabolic process;macromolecule metabolic process;metabolic process;mRNA catabolic process;mRNA metabolic process;nitrogen compound metabolic process;nuc…	binding;identical protein binding;protein binding
Q8ND04	Protein SMG8	SMG8	-	+	+	+	+	-	+	5.62179	0	NaN	1	0	2.16932	0.00132558	2.37725	2.30911	0.00102703	1.95559	3.63055	0	2.78255	3.41405	0	2.93709	0.374753	0.58464	0.154539	23.8018	24.178	23.982	24.1537	24.962	24.7657	26.9816	26.8561	26.4717	24.1379	24.032	25.0079	26.8837	26.883	27.0065	24.705	24.9267	25.2747	biological regulation;catabolic process;cellular catabolic process;cellular macromolecule catabolic process;cellular macromolecule metabolic process;cellular metabolic process;cellular nitrogen compound metabolic process;cellular process;gene expression;macromolecule catabolic process;macromolecule metabolic process;metabolic process;mRNA catabolic process;mRNA metabolic process;nitrogen compound…
Q86US8	Telomerase-binding protein EST1A	SMG6	-	-	+	-	-	-	+	1.16702	0.0366667	NaN	1	0	0.863973	0.0902381	0.831659	3.97805	0	1.478	0.650252	0.193282	0.867137	0.858819	0.0775873	1.19918	1.26326	0.0853213	0.332044	23.4075	24.3953	25.1434	24.9088	24.4879	24.9456	25.2811	25.2765	24.9901	24.3881	23.7159	24.9487	25.5816	25.4146	25.5476	24.1077	23.9015	24.1006	anatomical structure homeostasis;biological regulation;catabolic process;cellular catabolic process;cellular component organization;cellular component organization at cellular level;cellular component organization or biogenesis;cellular component organization or biogenesis at cellular level;cellular macromolecule catabolic process;cellular macromolecule metabolic process;cellular metabolic proces…	binding;catalytic activity;cation binding;DNA binding;endonuclease activity;endoribonuclease activity;hydrolase activity;hydrolase activity, acting on ester bonds;ion binding;metal ion binding;nuclease activity;nucleic acid binding;ribonuclease activity;sequence-specific DNA binding;telomeric DNA binding
Q96Q15	Serine/threonine-protein kinase SMG1	SMG1	-	-	+	+	+	-	+	2.95923	0.000323529	NaN	1	0	0.902984	0.102423	0.621812	1.30595	0.0127316	1.0249	2.7068	0	2.04865	1.78391	0.00836364	1.1968	1.40568	0.0199728	-0.851842	24.2678	23.9731	23.5407	24.5654	24.0484	24.9085	25.9663	26.287	25.6743	25.2759	24.9551	25.8311	25.5344	24.8111	25.0265	23.8272	24.6687	23.8014	catabolic process;cellular catabolic process;cellular lipid metabolic process;cellular macromolecule catabolic process;cellular macromolecule metabolic process;cellular metabolic process;cellular nitrogen compound metabolic process;cellular process;cellular protein metabolic process;cellular response to stimulus;cellular response to stress;DNA metabolic process;DNA recombination;DNA repair;double…	adenyl nucleotide binding;adenyl ribonucleotide binding;ATP binding;binding;catalytic activity;cation binding;ion binding;kinase activity;metal ion binding;nucleotide binding;phosphotransferase activity, alcohol group as acceptor;protein binding;protein dimerization activity;protein kinase activity;protein serine/threonine kinase activity;purine nucleotide binding;purine ribonucleoside triphospha…
Q92540	Protein SMG7	SMG7	-	-	-	+	+	-	+	4.14725	0	1.6825	0.0531429	2.49651	NaN	1	0	NaN	1	0	1.81979	0.0126667	-2.80118	3.61311	0	-3.25927	NaN	1	0	27.075	27.1765	27.1126	25.0689	23.8889	24.9169	24.8231	23.6356	24.5019	23.9103	24.0098	24.021	23.9265	23.6855	23.9743	24.5213	23.8428	24.4982	biological regulation;catabolic process;cellular catabolic process;cellular macromolecule catabolic process;cellular macromolecule metabolic process;cellular metabolic process;cellular nitrogen compound metabolic process;cellular process;establishment of localization;establishment of localization in cell;establishment of RNA localization;gene expression;intracellular transport;macromolecule catab…	binding;enzyme binding;phosphatase binding;protein binding;protein phosphatase 2A binding;protein phosphatase binding
Q9NUL3	Double-stranded RNA-binding protein Staufen homolog 2	STAU2	+	+	+	-	-	-	-	0.189732	0.621878	1.95847	0.0325	4.64759	5.4674	0	4.83554	3.01685	0	4.56345	0.28868	0.756941	0.463488	0.200357	0.825416	0.332617	0.410219	0.590679	-0.130871	28.9896	29.0202	27.2407	23.5093	23.7228	24.0756	29.0246	28.9109	28.7054	23.8609	24.1745	24.0989	28.9094	28.7679	28.571	24.595	24.2284	23.7346	establishment of localization;transport	binding;double-stranded RNA binding;nucleic acid binding;RNA binding
O95793	Double-stranded RNA-binding protein Staufen homolog 1	STAU1	-	+	+	-	-	-	-	0.292868	0.468476	1.41872	0.0618689	3.9216	4.29784	0	3.56365	4.31026	0	3.63419	0.315011	0.704918	0.558846	0.342251	0.621886	0.60111	0.103612	0.900404	0.0422637	30.3564	30.3687	28.403	26.7176	26.8606	23.785	30.4535	30.3402	30.0109	26.8162	26.7907	26.5068	30.4031	30.2887	30.2396	26.821	26.7033	26.5044	biological regulation;cellular localization;cellular macromolecule localization;cellular process;chemical homeostasis;homeostatic process;interaction with host;interspecies interaction between organisms;intracellular mRNA localization;localization;macromolecule localization;multi-organism process;positive regulation of biological process;positive regulation of reproductive process;positive regula…	binding;double-stranded RNA binding;nucleic acid binding;RNA binding
Q9NZB2	Constitutive coactivator of PPAR-gamma-like protein 1	FAM120A	+	+	+	+	+	-	+	2.69785	0.00152083	2.22773	0.03	3.48109	2.94264	0	4.54114	2.20099	0.00129545	4.9004	1.67446	0.0218095	1.06746	1.74971	0.00786538	1.46879	0.824826	0.148409	0.401323	28.0724	28.2803	27.5439	24.7039	25.1032	23.6462	29.1431	29.2768	28.6791	24.2942	24.0344	25.147	29.4195	29.524	29.3595	25.1576	24.6787	23.7655
P48634	Protein PRRC2A	PRRC2A	-	+	+	-	-	-	-	0.659466	0.15258	1.24373	0.0894684	3.55053	3.09099	0	2.94264	2.55207	0	4.04127	0.747484	0.18367	0.564884	0.467512	0.502924	0.339128	0.410715	0.491981	-0.225756	28.3529	28.3197	27.5161	25.5167	25.4342	22.5862	28.9699	28.6483	28.2651	25.7496	25.4586	25.8473	28.4949	28.4678	28.2434	24.8169	24.4182	23.8472
Q9UL18	Protein argonaute-1	AGO1	-	+	+	-	-	-	+	1.17045	0.0358208	0.706646	0.516922	1.10228	2.16947	0.00134118	2.57334	3.66508	0	3.17911	0.739562	0.137681	1.17683	0.880011	0.0656382	1.39979	0.461422	0.466033	0.222965	26.1828	26.1932	24.4156	24.7339	24.5957	24.1552	26.8136	26.6044	26.904	24.3683	23.6614	24.5723	26.8449	27.3519	26.7941	23.5895	24.0612	23.8029	biological regulation;biosynthetic process;catabolic process;cell surface receptor linked signaling pathway;cellular biosynthetic process;cellular catabolic process;cellular component assembly;cellular component assembly at cellular level;cellular component organization;cellular component organization at cellular level;cellular component organization or biogenesis;cellular component organization …	basal RNA polymerase II transcription machinery binding;basal transcription machinery binding;binding;core promoter binding;core promoter proximal region DNA binding;core promoter proximal region sequence-specific DNA binding;DNA binding;double-stranded RNA binding;enzyme binding;miRNA binding;nucleic acid binding;pre-miRNA binding;protein binding;regulatory region DNA binding;regulatory region n…
O43432	Eukaryotic translation initiation factor 4 gamma 3	EIF4G3	-	+	+	+	-	-	+	2.317	0.00664865	1.01186	0.285246	0.674759	3.09849	0	2.79047	3.67577	0	2.67707	2.09289	0.0151429	1.01178	1.63874	0.0179157	0.708282	0.639683	0.275149	-0.303495	26.374	26.4378	26.1273	26.0501	25.6674	25.1973	27.5831	27.0573	27.334	24.5673	24.1437	24.892	27.2915	27.0027	26.7698	24.5671	24.3115	24.1541	biological regulation;cell surface receptor linked signaling pathway;cellular process;cellular response to chemical stimulus;cellular response to cytokine stimulus;cellular response to organic substance;cellular response to stimulus;cytokine-mediated signaling pathway;posttranscriptional regulation of gene expression;regulation of biological process;regulation of biosynthetic process;regulation o…	binding;nucleic acid binding;RNA binding;RNA cap binding;translation factor activity, nucleic acid binding;translation initiation factor activity
Q13442	28 kDa heat- and acid-stable phosphoprotein	PDAP1	-	-	+	-	-	-	-	0.176742	0.612667	0.261199	0.899375	0.8889	0.814773	0.0891403	1.14685	2.94018	0	2.63152	0.262964	0.761273	0.849761	0.220499	0.778214	0.726067	0.178378	0.778002	-0.123694	26.8679	27.1417	23.4855	24.3296	26.1125	24.3863	26.9825	26.5026	26.5592	26.3376	25.7235	24.5427	26.5247	26.9421	26.2065	24.2701	24.0222	23.4864	biological regulation;cell proliferation;cellular process;cellular response to stimulus;regulation of biological process;regulation of cellular process;response to stimulus;signal transduction
Q9NNZ3	DnaJ homolog subfamily C member 4	DNAJC4	-	-	+	-	+	+	+	4.94198	0	NaN	1	0	NaN	1	0	2.98748	0	2.47906	NaN	1	0	4.34605	0	2.35586	2.83836	0	2.82095	24.291	24.4628	24.5384	24.8349	24.6358	24.6193	24.3504	23.6883	23.8582	23.9521	24.4297	24.8181	26.6839	26.7117	26.9641	24.098	24.1758	24.6488	cellular macromolecule metabolic process;cellular metabolic process;cellular process;cellular protein metabolic process;macromolecule metabolic process;metabolic process;primary metabolic process;protein folding;protein metabolic process;response to chemical stimulus;response to organic substance;response to stimulus;response to stress;response to topologically incorrect protein;response to unfol…	binding;protein binding;unfolded protein binding
Q13283	Ras GTPase-activating protein-binding protein 1	G3BP1	-	+	+	-	-	-	-	0.325038	0.493451	1.36203	0.0739143	2.4932	2.85507	0	2.03656	2.89459	0	2.42338	0.265778	0.830194	0.17406	0.547528	0.376982	0.349185	0.268996	0.655942	0.175126	27.9779	28.1496	28.6455	26.2447	26.4912	24.5575	28.7561	28.3414	28.1978	26.5378	26.6298	26.018	29.0037	28.388	28.4289	25.7924	26.5537	26.2044	biological regulation;cellular macromolecule metabolic process;cellular metabolic process;cellular nitrogen compound metabolic process;cellular process;cellular response to stimulus;DNA conformation change;DNA duplex unwinding;DNA geometric change;DNA metabolic process;establishment of localization;intracellular signal transduction;macromolecule metabolic process;metabolic process;negative regula…	adenyl nucleotide binding;adenyl ribonucleotide binding;ATP binding;ATPase activity;ATPase activity, coupled;ATP-dependent DNA helicase activity;ATP-dependent helicase activity;ATP-dependent RNA helicase activity;binding;catalytic activity;DNA binding;DNA helicase activity;DNA-dependent ATPase activity;endonuclease activity;helicase activity;hydrolase activity;hydrolase activity, acting on acid a…
P35080	Profilin-2	PFN2	-	-	+	-	-	-	-	0.383105	0.476217	0.733234	0.411667	1.90292	0.191792	0.869053	-0.108904	0.876278	0.0249735	2.41934	0.0252867	0.985937	0.0185738	0.402328	0.672391	0.247967	1.79597	0.0953781	0.229394	27.2452	27.2716	26.5653	24.3205	27.0639	23.9889	27.0372	27.0914	27.0092	26.9058	27.0064	27.5524	27.3039	27.192	27.3301	23.8945	23.8492	26.8243	actin cytoskeleton organization;actin filament-based process;biological regulation;cellular component organization;cellular component organization at cellular level;cellular component organization or biogenesis;cellular component organization or biogenesis at cellular level;cellular process;cytoskeleton organization;negative regulation of actin filament polymerization;negative regulation of biolo…	actin binding;actin monomer binding;adenyl nucleotide binding;adenyl-nucleotide exchange factor activity;ATPase regulator activity;binding;cytoskeletal protein binding;enzyme regulator activity;lipid binding;nucleoside-triphosphatase regulator activity;nucleotide binding;phosphatidylinositol binding;phosphatidylinositol-4,5-bisphosphate binding;phospholipid binding;protein binding;purine nucleoti…
Q99439	Calponin-2	CNN2	-	-	+	-	+	+	+	3.42018	0.000578947	NaN	1	0	NaN	1	0	2.94593	0	2.3549	NaN	1	0	2.59256	0	2.20824	2.82676	0	2.34335	23.9931	24.8239	24.437	24.1515	24.3937	23.9219	23.86	24.6129	24.3758	24.2547	23.9755	25.0715	26.9289	26.6006	26.3493	24.0999	24.3728	24.3413	actin cytoskeleton organization;actin filament-based process;actomyosin structure organization;anatomical structure development;biological regulation;cellular component organization;cellular component organization at cellular level;cellular component organization or biogenesis;cellular component organization or biogenesis at cellular level;cellular process;cellular response to abiotic stimulus;ce…	actin binding;binding;cytoskeletal protein binding;protein binding
A6NHL2	Tubulin alpha chain-like 3	TUBAL3	-	+	-	+	-	-	+	1.14113	0.0301515	0.519976	0.741129	-1.40063	2.09567	0.00144304	3.93103	0.598335	0.0927569	2.23155	2.5177	0	3.54751	0.487574	0.266578	1.8119	0.465589	0.243663	-1.73562	24.0123	25.0712	24.7994	28.0007	24.5875	25.4967	27.895	27.6435	28.9869	24.2873	24.3888	24.0563	23.631	27.9453	27.7423	23.8683	24.3109	24.4448	cellular component assembly;cellular component assembly at cellular level;cellular component organization;cellular component organization at cellular level;cellular component organization or biogenesis;cellular component organization or biogenesis at cellular level;cellular macromolecular complex assembly;cellular macromolecular complex subunit organization;cellular process;cellular protein compl…	binding;catalytic activity;GTP binding;GTPase activity;guanyl nucleotide binding;guanyl ribonucleotide binding;hydrolase activity;hydrolase activity, acting on acid anhydrides;hydrolase activity, acting on acid anhydrides, in phosphorus-containing anhydrides;nucleoside-triphosphatase activity;nucleotide binding;purine nucleotide binding;purine ribonucleoside triphosphate binding;purine ribonucleo…
Q7Z422	SUZ domain-containing protein 1	SZRD1	+	+	+	-	-	-	-	0.737936	0.122357	2.04192	0.0317143	2.77386	2.34322	0.00146154	1.87326	1.33903	0.00682143	2.22333	0.682735	0.209698	-0.57908	0.25577	0.791848	-0.225983	1.23238	0.0815455	0.353097	26.6417	26.7124	27.6394	24.1811	24.3959	24.095	26.581	26.4101	26.2651	24.6706	24.1512	24.8147	26.748	26.7827	26.7848	25.3953	24.5639	23.6863
Q9NUD5	Zinc finger CCHC domain-containing protein 3	ZCCHC3	-	+	+	-	-	-	-	1.14121	0.05111	1.7908	0.054093	1.53451	2.47237	0.00167647	2.26902	2.7286	0	2.18797	0.630177	0.267212	0.49039	0.837657	0.116403	0.675219	1.93851	0.129784	0.184829	29.8474	29.7664	28.9339	28.2306	28.1922	27.5214	29.9993	30.0548	29.9649	27.9684	27.7818	27.4617	30.2521	30.1739	30.1473	28.2437	27.9202	27.8456		binding;cation binding;ion binding;metal ion binding;transition metal ion binding;zinc ion binding
P46736	Lys-63-specific deubiquitinase BRCC36	BRCC3	-	+	+	-	-	-	-	0.139681	0.690155	0.138095	0.968242	0.46347	3.3347	0	2.28798	0.863774	0.0279953	2.1852	0.145898	0.881369	0.382479	0.242714	0.756099	0.607718	0.905454	0.228977	0.225239	27.3458	27.7101	24.8274	27.1459	26.8675	24.4795	26.8906	27.1916	26.9485	24.7343	24.7767	24.6558	27.1245	27.3487	27.2332	26.7827	24.6487	23.7195	biological regulation;cell cycle checkpoint;cellular component organization;cellular component organization at cellular level;cellular component organization or biogenesis;cellular component organization or biogenesis at cellular level;cellular macromolecule metabolic process;cellular metabolic process;cellular nitrogen compound metabolic process;cellular process;cellular protein metabolic proces…	binding;catalytic activity;cation binding;cysteine-type peptidase activity;enzyme regulator activity;hydrolase activity;ion binding;metal ion binding;metallopeptidase activity;peptidase activity;peptidase activity, acting on L-amino acid peptides;polyubiquitin binding;protein binding;small conjugating protein binding;small conjugating protein-specific protease activity;ubiquitin binding;ubiquitin…
Q02413	Desmoglein-1	DSG1	-	-	+	-	-	-	-	0.386787	0.341371	0.336449	0.874265	0.930965	0.15911	0.849977	0.334723	3.79548	0	2.17025	0.449162	0.421973	-0.679648	0.024419	0.985234	-0.0316143	0.48412	0.285381	0.648034	26.6769	26.035	27.4307	26.8724	26.6996	23.7777	26.052	26.902	25.1497	25.7528	26.7174	24.6294	26.771	26.514	26.7628	24.4964	24.4427	24.598	apoptosis;biological adhesion;biological regulation;calcium-dependent cell-cell adhesion;cell adhesion;cell death;cell junction assembly;cell junction organization;cell-cell adhesion;cell-cell junction assembly;cell-cell junction organization;cellular component assembly;cellular component assembly at cellular level;cellular component disassembly;cellular component disassembly at cellular level;ce…	binding;calcium ion binding;cation binding;gamma-catenin binding;ion binding;metal ion binding;protein binding;toxin binding
Q92572	AP-3 complex subunit sigma-1	AP3S1	-	-	+	-	-	+	+	1.18504	0.0292523	0.530175	0.719517	1.35397	NaN	1	0	1.39958	0.00634586	2.16626	0.612498	0.186226	-1.56252	0.30585	0.669232	0.799758	3.07162	0	2.36228	26.6839	26.8526	23.8806	24.4655	24.5596	24.3301	24.3115	23.9068	24.5112	25.2853	24.7546	24.775	26.8299	26.468	26.5185	24.9956	24.841	23.481	anterograde axon cargo transport;anterograde synaptic vesicle transport;axon cargo transport;biological regulation;cell surface receptor linked signaling pathway;cellular component movement;cellular process;cellular response to chemical stimulus;cellular response to endogenous stimulus;cellular response to hormone stimulus;cellular response to insulin stimulus;cellular response to organic substan…	protein transporter activity;substrate-specific transporter activity;transporter activity
Q8IZH2	5-3 exoribonuclease 1	XRN1	-	-	+	-	+	-	+	1.50849	0.0167132	NaN	1	0	0.734739	0.125746	1.13794	3.2474	0	2.14897	0.471778	0.374317	0.735809	1.51818	0.00747967	2.01348	0.906361	0.0606636	1.27767	23.8162	25.1143	23.8615	24.4836	25.2471	23.512	23.9668	25.4045	25.6283	22.9022	24.2771	24.4064	26.2773	26.0116	26.5436	24.1646	24.3697	23.8513	catabolic process;cellular catabolic process;cellular macromolecule catabolic process;cellular macromolecule metabolic process;cellular metabolic process;cellular nitrogen compound metabolic process;cellular process;exonucleolytic nuclear-transcribed mRNA catabolic process involved in deadenylation-dependent decay;gene expression;histone mRNA catabolic process;histone mRNA metabolic process;macro…	5'-3' exonuclease activity;binding;catalytic activity;DNA binding;exonuclease activity;hydrolase activity;hydrolase activity, acting on ester bonds;nuclease activity;nucleic acid binding
Q8N6T3	ADP-ribosylation factor GTPase-activating protein 1	ARFGAP1	-	-	+	+	-	-	+	1.11244	0.0369171	0.86174	0.265684	1.73267	0.472525	0.345762	-0.6261	2.38225	0.00126667	2.09833	1.15393	0.0357692	-1.75299	0.619055	0.190671	-0.84653	0.700332	0.12705	0.906455	26.6518	26.9796	28.3424	26.4958	26.1666	24.1134	26.161	24.5957	25.9581	26.0713	25.8721	26.6497	26.8664	26.545	26.0227	23.9013	24.7806	24.4573	biological regulation;cellular component organization;cellular component organization at cellular level;cellular component organization or biogenesis;cellular component organization or biogenesis at cellular level;cellular macromolecule metabolic process;cellular metabolic process;cellular process;cellular protein metabolic process;cellular response to chemical stimulus;cellular response to organ…	binding;cation binding;enzyme activator activity;enzyme regulator activity;GTPase activator activity;GTPase regulator activity;ion binding;metal ion binding;nucleoside-triphosphatase regulator activity;transition metal ion binding;zinc ion binding
Q15018	BRISC complex subunit Abro1	FAM175B	-	-	+	-	-	-	+	1.37434	0.0269032	0.965167	0.209006	1.29456	0.990085	0.0671171	0.812017	4.16932	0	2.08394	1.05253	0.0635976	-1.09104	0.828079	0.105151	-0.867441	0.524807	0.414032	0.223601	27.0799	26.9783	28.1769	25.5298	25.7408	27.0807	26.5295	26.4276	26.0049	25.7907	25.8452	24.8899	26.6518	26.5582	26.4227	24.6122	24.4535	24.3152	cellular process;cellular response to cold;cellular response to freezing;cellular response to stimulus;cellular response to stress;response to abiotic stimulus;response to cold;response to freezing;response to stimulus;response to stress;response to temperature stimulus	binding;polyubiquitin binding;protein binding;small conjugating protein binding;ubiquitin binding
O00303	Eukaryotic translation initiation factor 3 subunit F	EIF3F	-	-	+	+	-	+	+	2.1488	0.00422556	1.07796	0.160571	1.42639	NaN	1	0	2.61411	0	2.06457	1.15367	0.0373835	-1.64965	0.255993	0.768127	0.346914	2.77194	0	1.99656	26.3447	26.3387	24.8985	24.7805	24.3129	24.2093	24.1864	24.0564	24.3902	24.7189	25.5777	24.3024	25.8659	26.4242	26.3325	24.5281	23.7479	24.1529	biological regulation;biosynthetic process;cellular biosynthetic process;cellular component assembly;cellular component assembly at cellular level;cellular component organization;cellular component organization at cellular level;cellular component organization or biogenesis;cellular component organization or biogenesis at cellular level;cellular macromolecular complex assembly;cellular macromolec…	binding;catalytic activity;cysteine-type peptidase activity;hydrolase activity;nucleic acid binding;peptidase activity;peptidase activity, acting on L-amino acid peptides;RNA binding;small conjugating protein-specific protease activity;translation factor activity, nucleic acid binding;translation initiation factor activity;ubiquitin-specific protease activity
Q86UE4	Protein LYRIC	MTDH	-	-	+	-	-	+	-	0.824671	0.0652959	0.142434	0.966289	0.417966	NaN	1	0	1.62603	0.00434862	2.03162	0.366696	0.565322	-0.921743	0.406405	0.432704	0.978341	1.31253	0.0170244	1.90008	26.1038	26.1595	23.4201	23.9811	25.9306	24.5178	24.1765	25.1388	23.6029	24.4185	24.1942	24.7007	26.3078	26.2266	26.084	23.4958	24.458	24.5698	biological regulation;cell junction assembly;cell junction organization;cell surface receptor linked signaling pathway;cell-cell junction assembly;cell-cell junction organization;cellular component assembly;cellular component assembly at cellular level;cellular component organization;cellular component organization at cellular level;cellular component organization or biogenesis;cellular component…	binding;double-stranded RNA binding;NF-kappaB binding;nucleic acid binding;protein binding;protein binding transcription factor activity;RNA binding;RNA polymerase II transcription factor binding;transcription coactivator activity;transcription cofactor activity;transcription factor binding;transcription factor binding transcription factor activity
Q9UM82	Spermatogenesis-associated protein 2	SPATA2	-	-	+	-	-	-	-	0.115874	0.78162	0.489303	0.81863	0.448205	0.322241	0.599452	0.554815	2.2269	0.000974359	2.02745	0.161012	0.901938	-0.113649	0.210591	0.85187	-0.144248	0.24893	0.882697	-0.0305983	26.1152	26.2799	26.9183	25.9399	26.5516	25.4774	26.3007	26.4087	26.2631	24.6152	25.8765	26.8164	26.269	26.2911	26.3206	24.1043	24.1052	24.5888	cell differentiation;cellular developmental process;cellular process;developmental process;gamete generation;male gamete generation;multicellular organismal development;multicellular organismal process;multicellular organismal reproductive process;reproductive process;spermatogenesis
Q8N4C8	Misshapen-like kinase 1	MINK1	+	-	+	+	-	+	+	4.44121	0	2.24559	0.0296	1.38518	NaN	1	0	2.07451	0.000890625	1.96322	3.48246	0	-1.72981	0.459146	0.681983	0.18034	3.37654	0	1.91015	25.6981	26.0274	26.0324	24.8718	24.4904	24.2403	24.2706	24.3022	23.9958	24.8815	24.3544	25.0325	26.3551	25.9841	25.9598	23.7323	24.6504	24.0267	actin cytoskeleton organization;actin cytoskeleton reorganization;actin filament-based process;activation of protein kinase activity;anatomical structure morphogenesis;biological regulation;cell communication;cell part morphogenesis;cell projection morphogenesis;cell projection organization;cell-cell signaling;cellular component morphogenesis;cellular component organization;cellular component org…	adenyl nucleotide binding;adenyl ribonucleotide binding;ATP binding;binding;catalytic activity;kinase activity;nucleotide binding;phosphotransferase activity, alcohol group as acceptor;protein kinase activity;protein serine/threonine kinase activity;purine nucleotide binding;purine ribonucleoside triphosphate binding;purine ribonucleotide binding;ribonucleotide binding;transferase activity;transf…
Q96HC4	PDZ and LIM domain protein 5	PDLIM5	+	+	+	-	-	-	-	1.11831	0.0677778	3.3656	0.0216	1.61577	2.07065	0.00105556	1.64984	3.20316	0	1.92278	0.211105	0.885806	-0.0925204	1.0795	0.123872	0.357495	1.20587	0.0659746	0.450015	26.0147	25.9967	26.3239	24.4492	24.7005	24.3383	26.2331	25.7787	26.046	24.395	23.9388	24.7743	26.6963	26.3531	26.3584	24.8356	24.4121	24.3918	biological regulation;regulation of anatomical structure morphogenesis;regulation of biological process;regulation of cell development;regulation of cell differentiation;regulation of cell morphogenesis;regulation of cell morphogenesis involved in differentiation;regulation of cell projection organization;regulation of cellular component biogenesis;regulation of cellular component organization;re…	actin binding;actinin binding;binding;cation binding;cytoskeletal protein binding;enzyme binding;ion binding;kinase binding;metal ion binding;protein binding;protein kinase binding;protein kinase C binding;transition metal ion binding;zinc ion binding
P61960	Ubiquitin-fold modifier 1	UFM1	-	-	+	-	+	-	-	0.939068	0.0513619	NaN	1	0	0.0087821	0.991135	0.025589	2.53302	0.00137349	1.91989	0.213634	0.82485	0.536285	2.47553	0	1.82302	0.543583	0.196589	1.28674	24.0665	24.602	24.5346	24.9779	24.4835	25.0179	26.655	23.6535	24.5034	24.5539	25.1557	25.0255	26.3125	26.0831	26.2766	24.5864	24.3228	24.0033	biological regulation;cellular macromolecule metabolic process;cellular metabolic process;cellular process;cellular protein metabolic process;cellular response to stimulus;cellular response to stress;macromolecule metabolic process;macromolecule modification;metabolic process;primary metabolic process;protein metabolic process;protein modification by small protein conjugation;protein modification…
Q16658	Fascin	FSCN1	-	-	+	-	-	-	-	0.819633	0.0735529	0.280625	0.896004	0.686198	0.471784	0.349777	0.612087	1.93649	0.00233557	1.90754	0.800627	0.129238	-0.974297	0.796509	0.111856	-0.965495	0.00750888	0.99276	0.00880114	27.7331	27.5492	26.2763	27.3606	27.3216	24.8179	26.642	26.303	25.6909	26.2111	25.9097	24.6787	25.9445	26.7526	25.9651	24.4461	24.1309	24.3625	actin cytoskeleton organization;actin filament bundle assembly;actin filament organization;actin filament-based process;cell migration;cell motility;cell proliferation;cellular component assembly;cellular component assembly at cellular level;cellular component movement;cellular component organization;cellular component organization at cellular level;cellular component organization or biogenesis;c…	actin binding;actin filament binding;binding;cytoskeletal protein binding;drug binding;protein binding
Q9UKV8	Protein argonaute-2	AGO2	+	+	+	-	-	-	+	1.47799	0.0274403	2.85875	0.024	1.7727	1.55289	0.00602649	1.87141	2.35221	0.00109615	1.85873	1.37177	0.0444583	0.668864	1.23841	0.0393333	0.745504	0.116356	0.867729	0.0766398	29.0534	29.6123	29.2153	27.5079	27.2975	27.7574	30.0793	29.9492	29.859	27.4127	28.3855	28.475	30.0449	30.416	29.6565	28.5794	28.1915	27.7704	biological regulation;biosynthetic process;cell surface receptor linked signaling pathway;cellular biosynthetic process;cellular component assembly;cellular component assembly at cellular level;cellular component organization;cellular component organization at cellular level;cellular component organization or biogenesis;cellular component organization or biogenesis at cellular level;cellular macr…	basal RNA polymerase II transcription machinery binding;basal transcription machinery binding;binding;catalytic activity;cation binding;core promoter binding;DNA binding;double-stranded RNA binding;endonuclease activity;endonuclease activity, active with either ribo- or deoxyribonucleic acids and producing 5'-phosphomonoesters;endoribonuclease activity;endoribonuclease activity, cleaving siRNA-pa…
Q8ND24	RING finger protein 214	RNF214	-	-	+	-	+	+	+	2.85964	0.001825	NaN	1	0	NaN	1	0	1.64299	0.00430909	1.85551	NaN	1	0	1.92056	0.00951163	1.49139	1.59039	0.00837255	1.4635	24.0075	24.5783	24.4693	23.8603	24.0431	24.3542	24.8617	24.0652	24.2119	24.3755	24.2649	24.5408	25.8707	25.7896	25.8689	24.2063	24.343	23.4134		binding;cation binding;ion binding;metal ion binding;transition metal ion binding;zinc ion binding
Q8NDV7	Trinucleotide repeat-containing gene 6A protein	TNRC6A	-	+	+	-	-	-	-	0.821039	0.139984	1.42207	0.0750278	1.68338	2.33011	0.00129545	1.55922	2.47807	0.00117526	1.84784	0.889806	0.183089	0.373784	0.413742	0.718104	0.167233	0.648691	0.35066	-0.206551	26.7796	27.2566	27.2028	24.6183	25.9162	25.6542	27.6952	27.3487	27.3165	25.5672	25.8706	26.2449	27.1695	27.2312	27.3399	25.1001	25.5494	25.5476	biological regulation;cell communication;cell surface receptor linked signaling pathway;cellular process;cellular response to chemical stimulus;cellular response to external stimulus;cellular response to extracellular stimulus;cellular response to fibroblast growth factor stimulus;cellular response to growth factor stimulus;cellular response to nutrient levels;cellular response to organic substan…	binding;nucleotide binding
Q9UPQ9	Trinucleotide repeat-containing gene 6B protein	TNRC6B	-	+	+	-	-	-	+	1.61828	0.0185348	1.49973	0.06884	4.13735	4.14994	0	4.34425	2.31936	0.00104587	1.77587	0.0809657	0.941613	0.0548318	1.45188	0.0226557	-0.824443	1.47214	0.0183182	-0.879275	26.7949	26.8392	27.2646	21.7034	24.3735	22.4098	27.3082	27.0813	26.6737	22.603	22.4203	23.0071	25.8677	26.017	26.5407	24.7796	24.3425	23.9756	biological regulation;cell surface receptor linked signaling pathway;cellular process;cellular response to chemical stimulus;cellular response to fibroblast growth factor stimulus;cellular response to growth factor stimulus;cellular response to organic substance;cellular response to stimulus;defense response;enzyme linked receptor protein signaling pathway;epidermal growth factor receptor signali…	binding;nucleotide binding
Q7Z2W9	39S ribosomal protein L21, mitochondrial	MRPL21	-	-	+	-	-	+	+	1.15639	0.0346334	0.37131	0.874707	0.542397	NaN	1	0	1.68228	0.0044507	1.71727	0.502097	0.318847	-0.843225	0.643505	0.164097	0.930213	1.21311	0.0206761	1.77344	24.1207	25.9577	25.4307	24.6068	24.6241	24.651	24.7976	23.3494	24.8324	23.9893	24.1577	24.1542	26.2193	26.2136	25.8669	23.8832	24.9545	24.3101	biosynthetic process;cellular biosynthetic process;cellular component disassembly;cellular component disassembly at cellular level;cellular component organization;cellular component organization at cellular level;cellular component organization or biogenesis;cellular component organization or biogenesis at cellular level;cellular macromolecular complex disassembly;cellular macromolecular complex …	structural constituent of ribosome;structural molecule activity
Q9BQ39	ATP-dependent RNA helicase DDX50	DDX50	-	-	+	-	+	+	+	2.43741	0.00247273	0.614433	0.723712	-0.57704	NaN	1	0	1.55675	0.00475207	1.65176	NaN	1	0	1.58061	0.0087218	1.31154	1.98583	0.00531148	1.76361	24.9185	24.462	25.0236	26.0878	25.0469	25.0006	24.3127	24.0297	24.7055	24.6882	24.5886	24.9236	26.6064	26.1332	25.5992	24.3818	24.4913	24.5103	cellular macromolecule metabolic process;cellular metabolic process;cellular nitrogen compound metabolic process;cellular process;macromolecule metabolic process;metabolic process;nitrogen compound metabolic process;nucleic acid metabolic process;nucleobase-containing compound metabolic process;primary metabolic process;RNA metabolic process;RNA secondary structure unwinding	adenyl nucleotide binding;adenyl ribonucleotide binding;ATP binding;ATPase activity;ATPase activity, coupled;ATP-dependent helicase activity;ATP-dependent RNA helicase activity;binding;catalytic activity;helicase activity;hydrolase activity;hydrolase activity, acting on acid anhydrides;hydrolase activity, acting on acid anhydrides, in phosphorus-containing anhydrides;nucleoside-triphosphatase act…
Q7Z417	Nuclear fragile X mental retardation-interacting protein 2	NUFIP2	-	+	+	-	-	-	+	1.13091	0.0485207	0.703615	0.455322	1.90674	4.1439	0	1.69185	2.83202	0	1.64556	0.798786	0.148707	0.639446	0.884304	0.102105	0.69837	0.154515	0.854342	0.0589244	27.7718	27.7512	26.8675	26.8003	26.349	23.5211	28.247	28.0285	28.0334	26.549	26.3468	26.3376	28.399	28.0069	28.0798	26.6295	26.4634	26.4561		binding;nucleic acid binding;RNA binding
Q8WWM7	Ataxin-2-like protein	ATXN2L	+	+	+	-	-	-	+	2.7996	0.0081227	2.4419	0.03	1.4902	2.8965	0	1.47241	4.10852	0	1.64303	1.10866	0.156951	0.308265	2.17945	0.0105106	0.573794	1.08388	0.148262	0.265529	28.2748	28.2654	28.2861	26.9661	26.7169	26.6728	28.7524	28.5624	28.4363	27.2032	26.8533	27.2774	28.9067	28.8896	28.7515	27.3405	27.1536	27.1245	biological regulation;cellular component assembly;cellular component assembly at cellular level;cellular component organization;cellular component organization at cellular level;cellular component organization or biogenesis;cellular component organization or biogenesis at cellular level;cellular macromolecular complex assembly;cellular macromolecular complex subunit organization;cellular process;…
Q9Y520	Protein PRRC2C	PRRC2C	-	+	+	-	-	-	-	1.22482	0.062533	1.20187	0.114176	1.43271	2.08232	0.000982759	1.19006	2.69872	0.00122581	1.63236	0.829234	0.240525	0.314216	1.12659	0.0911212	0.423672	0.325978	0.691752	0.109456	27.7615	27.7079	27.3656	26.6748	26.4983	25.3638	28.1661	27.8621	27.7495	26.6136	26.4977	27.0963	28.0428	28.012	28.0513	26.5377	26.26	26.4113	cell differentiation;cellular developmental process;cellular process;developmental process;hemopoietic progenitor cell differentiation	binding;protein binding;protein C-terminus binding
P31944	Caspase-14;Caspase-14 subunit p17, mature form;Caspase-14 subunit p10, mature form;Caspase-14 subunit p20, intermediate form;Caspase-14 subunit p8, intermediate form	CASP14	-	-	-	-	-	-	-	0.655366	0.100396	0.212222	0.947748	-0.471461	1.3997	0.00666272	-2.56331	0.733459	0.0507705	1.63168	0.809036	0.0941495	-1.72103	0.0683665	0.945317	-0.224789	0.669983	0.120605	1.49624	27.1458	25.7196	24.4324	25.8634	26.2524	26.5963	23.8769	24.3333	23.9246	25.6884	26.4714	27.6648	23.8904	26.1063	26.6267	23.7043	23.6551	24.369	activation of caspase activity;anatomical structure development;biological regulation;cell death;cellular process;cellular response to stimulus;cellular response to stress;cornification;death;developmental process;DNA damage response, signal transduction resulting in induction of apoptosis;epidermis development;induction of apoptosis;induction of apoptosis by intracellular signals;induction of pr…	catalytic activity;cysteine-type endopeptidase activity;cysteine-type peptidase activity;endopeptidase activity;hydrolase activity;peptidase activity;peptidase activity, acting on L-amino acid peptides
Q86V48	Leucine zipper protein 1	LUZP1	-	+	+	-	-	-	-	1.02672	0.0577483	0.722916	0.612455	0.623434	2.02463	0.00268217	1.13919	3.74996	0	1.60977	0.557962	0.33249	0.460246	0.887295	0.0958258	0.751923	0.887441	0.184603	0.291677	25.3787	25.6531	26.4231	25.4128	24.7375	25.4344	26.4764	26.3025	26.0567	25.0609	24.87	25.4872	26.6885	26.6181	26.4042	24.8457	25.0723	24.9634	anatomical structure development;anatomical structure morphogenesis;artery development;blood vessel development;cardiac septum development;developmental process;embryonic morphogenesis;morphogenesis of an epithelial fold;morphogenesis of an epithelium;neural fold bending;tissue morphogenesis;ventricular septum development
Q5T6F2	Ubiquitin-associated protein 2	UBAP2	+	+	+	-	-	-	+	1.48221	0.0265781	1.76044	0.0426154	2.41482	2.44552	0.001425	1.46281	3.70643	0	1.58897	0.160025	0.89651	-0.13035	1.02977	0.0634533	0.715961	1.67027	0.0107931	0.846311	26.6835	26.7667	27.4781	23.8369	24.4439	25.4031	27.169	26.7561	26.6122	25.5492	25.3962	25.2034	27.8356	27.6852	27.5555	26.1675	26.1476	25.9942
P55196	Afadin	MLLT4	-	-	+	-	-	-	-	0.532643	0.19502	0.795292	0.394242	1.09844	0.662267	0.160298	1.14583	1.44913	0.00652899	1.52133	0.530808	0.292475	-0.804628	2.05323	0.0552688	-0.277974	0.34238	0.469104	0.526655	25.8999	25.8449	25.9866	25.3262	25.3056	23.8044	25.692	25.6637	23.9618	25.0286	23.3787	23.4727	25.557	25.6418	25.6988	23.5209	24.2824	24.5303	adherens junction organization;biological adhesion;biological regulation;cell adhesion;cell communication;cell junction assembly;cell junction organization;cell-cell junction organization;cell-cell signaling;cellular component assembly;cellular component assembly at cellular level;cellular component organization;cellular component organization at cellular level;cellular component organization or …	binding;enzyme binding;GTPase binding;protein binding;protein C-terminus binding;Ras GTPase binding;small GTPase binding
Q6Y7W6	PERQ amino acid-rich with GYF domain-containing protein 2	GIGYF2	+	+	+	-	-	-	-	0.0724229	0.828064	1.92657	0.0330811	1.77216	1.88303	0.00102703	2.36904	3.59698	0	1.50698	0.0838491	0.944541	-0.0758686	0.202962	0.892387	0.0750548	0.186602	0.759629	0.150923	27.5769	27.4402	27.1468	25.8854	25.8959	25.066	27.8764	27.0904	26.9694	25.5596	25.1329	24.1366	27.5594	27.4475	27.3821	25.9621	26.0914	25.8146	adult behavior;adult locomotory behavior;anatomical structure homeostasis;behavior;biological regulation;cell cycle checkpoint;cell differentiation;cell differentiation in spinal cord;cell surface receptor linked signaling pathway;cellular developmental process;cellular macromolecule metabolic process;cellular metabolic process;cellular process;cellular protein metabolic process;cellular response…
Q86UK7	Zinc finger protein 598	ZNF598	+	-	+	-	-	-	+	1.71194	0.0268896	2.35103	0.033913	1.37536	0.057956	0.949674	-0.0445913	1.07522	0.0171599	1.50147	0.618175	0.469061	0.235317	1.53433	0.0281782	0.570801	0.955546	0.139032	0.335485	25.4199	25.3832	25.7407	23.8758	24.0756	24.4664	25.897	25.8566	25.4962	25.8375	25.379	26.1671	26.0409	26.151	26.0644	23.7924	25.4112	24.5482		binding;cation binding;ion binding;metal ion binding;transition metal ion binding;zinc ion binding
Q15650	Activating signal cointegrator 1	TRIP4	-	+	+	-	-	-	+	1.82319	0.0172471	0.684468	0.610178	0.766391	1.46387	0.00697175	1.39477	1.90771	0.00252459	1.49561	1.6486	0.0471644	0.464416	1.47212	0.0220532	0.755481	0.609607	0.303984	0.291065	25.2775	25.2933	24.9893	23.7367	25.1919	24.3323	25.778	25.6363	25.539	23.6786	24.5648	24.5256	26.2607	25.6318	25.934	24.4751	24.4829	24.3817	biological regulation;biosynthetic process;cellular biosynthetic process;cellular macromolecule biosynthetic process;cellular macromolecule metabolic process;cellular metabolic process;cellular nitrogen compound metabolic process;cellular process;cellular response to stimulus;estrogen receptor signaling pathway;intracellular receptor mediated signaling pathway;macromolecule biosynthetic process;m…	binding;cation binding;enzyme binding;estrogen receptor binding;histone acetyltransferase binding;hormone receptor binding;ion binding;ligand-dependent nuclear receptor binding;metal ion binding;nuclear hormone receptor binding;protease binding;protein binding;protein binding transcription factor activity;receptor binding;steroid hormone receptor binding;transcription coactivator activity;transcr…
Q99700	Ataxin-2	ATXN2	-	+	+	-	-	-	+	1.89313	0.0157541	1.18215	0.105341	2.23196	1.48676	0.00620732	1.76307	3.39312	0	1.49049	0.326678	0.797272	0.185855	2.03108	0.00773109	0.781225	1.01155	0.0696096	0.595371	26.612	26.35	26.3197	24.1489	25.2877	23.1494	27.0177	26.4529	26.3688	24.4629	24.4145	25.6727	27.1567	27.2211	27.2476	25.732	25.8195	25.6025	anatomical structure morphogenesis;biological regulation;cell differentiation;cell differentiation in hindbrain;cell part morphogenesis;cell projection morphogenesis;cell projection organization;cellular component assembly;cellular component assembly at cellular level;cellular component morphogenesis;cellular component organization;cellular component organization at cellular level;cellular compon…	binding;epidermal growth factor receptor binding;growth factor receptor binding;nucleic acid binding;protein binding;protein C-terminus binding;receptor binding;RNA binding
P27824	Calnexin	CANX	-	-	+	-	+	+	+	1.89556	0.00990164	NaN	1	0	NaN	1	0	1.92466	0.0028	1.47634	NaN	1	0	1.63077	0.00766667	1.49967	1.63663	0.00829126	1.19958	23.4841	23.9096	24.5836	24.3023	23.847	23.8715	24.0555	24.5855	24.2365	24.8421	24.0379	24.926	25.2349	25.239	26.0023	24.2259	23.6071	24.2142	aging;antigen processing and presentation;antigen processing and presentation of exogenous antigen;antigen processing and presentation of exogenous peptide antigen;antigen processing and presentation of exogenous peptide antigen via MHC class II;antigen processing and presentation of peptide antigen;antigen processing and presentation of peptide antigen via MHC class I;antigen processing and pres…	binding;calcium ion binding;carbohydrate binding;cation binding;ion binding;metal ion binding
O95985	DNA topoisomerase 3-beta-1	TOP3B	-	-	+	+	+	-	+	3.22841	0.000385965	NaN	1	0	1.68984	0.00681768	0.805323	1.79655	0.00419704	1.4741	1.86759	0.0136774	1.36086	2.03529	0.0073125	1.7342	1.13448	0.0948322	0.373333	23.726	24.1494	24.5258	25.4659	23.5529	24.2131	25.4973	25.7009	25.2856	24.9949	24.4242	24.6488	25.9681	25.683	25.9528	24.3107	24.8472	24.0236	cellular macromolecule metabolic process;cellular metabolic process;cellular nitrogen compound metabolic process;cellular process;chromosome segregation;DNA conformation change;DNA metabolic process;DNA topological change;macromolecule metabolic process;metabolic process;nitrogen compound metabolic process;nucleic acid metabolic process;nucleobase-containing compound metabolic process;primary met…	binding;catalytic activity;DNA binding;DNA topoisomerase activity;DNA topoisomerase type I activity;isomerase activity;nucleic acid binding
Q7Z2W4	Zinc finger CCCH-type antiviral protein 1	ZC3HAV1	-	+	+	-	-	-	-	1.14122	0.0986922	1.8959	0.0598333	1.15202	1.10991	0.0222656	1.56792	3.53619	0	1.43308	0.731443	0.377004	0.228348	2.16555	0.0447087	0.29277	0.187595	0.826285	0.064422	26.8329	26.8377	26.9366	25.9942	25.6681	25.4889	27.3332	26.9753	26.9838	26.0793	25.9548	24.5544	27.1731	27.23	27.0824	25.8586	25.6052	25.7225	biological regulation;defense response;defense response to virus;immune effector process;immune response;immune system process;innate immune response;multi-organism process;negative regulation of biological process;negative regulation of reproductive process;negative regulation of viral genome replication;negative regulation of viral reproduction;positive regulation of biological process;positive…	binding;catalytic activity;cation binding;ion binding;metal ion binding;NAD+ ADP-ribosyltransferase activity;transferase activity;transferase activity, transferring glycosyl groups;transferase activity, transferring pentosyl groups
Q9BUF5	Tubulin beta-6 chain	TUBB6	-	-	+	-	-	-	-	0.157083	0.724134	0.219314	0.950491	0.311731	0.564528	0.246366	0.694494	0.749727	0.0495844	1.4239	0.131703	0.921081	-0.0942122	0.125909	0.918265	0.0935256	0.773519	0.324651	0.187738	26.1947	26.1029	25.4167	26.1025	26.0416	24.635	25.8461	25.7808	25.8047	25.5409	25.617	24.1903	26.0685	25.819	26.1073	24.3016	25.9041	23.5175	cellular component assembly;cellular component assembly at cellular level;cellular component organization;cellular component organization at cellular level;cellular component organization or biogenesis;cellular component organization or biogenesis at cellular level;cellular macromolecular complex assembly;cellular macromolecular complex subunit organization;cellular macromolecule metabolic proces…	binding;catalytic activity;GTP binding;GTPase activity;guanyl nucleotide binding;guanyl ribonucleotide binding;hydrolase activity;hydrolase activity, acting on acid anhydrides;hydrolase activity, acting on acid anhydrides, in phosphorus-containing anhydrides;nucleoside-triphosphatase activity;nucleotide binding;purine nucleotide binding;purine ribonucleoside triphosphate binding;purine ribonucleo…
Q92615	La-related protein 4B	LARP4B	-	+	+	-	-	-	+	1.42568	0.0449273	1.6393	0.0617231	1.23168	3.07925	0	1.34272	2.87458	0	1.42158	0.844467	0.321009	0.225809	1.4147	0.0445333	0.474768	0.725183	0.274366	0.248959	25.9967	26.0779	26.2132	24.4437	25.1771	24.972	26.5224	26.2302	26.2125	24.8647	24.9866	25.0856	26.8066	26.4869	26.4186	24.9536	25.3955	25.0982	biological regulation;positive regulation of biological process;positive regulation of biosynthetic process;positive regulation of cellular biosynthetic process;positive regulation of cellular metabolic process;positive regulation of cellular process;positive regulation of cellular protein metabolic process;positive regulation of macromolecule biosynthetic process;positive regulation of macromole…
Q96D71	RalBP1-associated Eps domain-containing protein 1	REPS1	-	-	+	+	-	+	+	2.49916	0.0031453	0.569541	0.736939	0.674978	NaN	1	0	1.69356	0.00425112	1.42071	1.34672	0.0309421	-1.0623	0.065512	0.958694	0.0504169	3.84352	0	1.11272	25.2597	25.0448	25.8746	25.1178	25.1963	23.8401	24.4341	24.3109	24.2472	24.1101	24.2356	24.5767	25.5535	25.3706	25.4063	24.2775	23.5643	24.2264	cellular component organization;cellular component organization or biogenesis;cellular membrane organization;cellular process;endocytosis;establishment of localization;membrane invagination;membrane organization;receptor-mediated endocytosis;transport;vesicle-mediated transport	binding;calcium ion binding;cation binding;ion binding;metal ion binding;protein binding;protein domain specific binding;SH3 domain binding
O15234	Protein CASC3	CASC3	-	-	+	-	+	-	+	2.67171	0.00167816	NaN	1	0	1.91772	0.00590909	0.821456	1.60748	0.00479167	1.41889	1.03494	0.0629884	1.08575	1.72077	0.0088913	2.02837	1.83017	0.00802151	0.942625	24.6429	23.7405	23.4457	23.7381	24.9675	24.796	25.0358	25.106	24.9445	24.0678	24.4472	24.1069	25.7391	26.2299	25.9452	25.1306	24.1584	24.3685	biological regulation;catabolic process;cellular catabolic process;cellular localization;cellular macromolecule catabolic process;cellular macromolecule localization;cellular macromolecule metabolic process;cellular metabolic process;cellular nitrogen compound metabolic process;cellular process;establishment of localization;establishment of RNA localization;gene expression;intracellular mRNA loca…	binding;enzyme binding;identical protein binding;protein binding;ubiquitin protein ligase binding
Q14157	Ubiquitin-associated protein 2-like	UBAP2L	-	+	+	-	-	-	+	1.46943	0.0367395	1.08021	0.145157	1.61737	2.62566	0.00158333	1.42406	2.79382	0	1.41583	0.398116	0.78234	0.154482	1.60125	0.0230452	0.558016	1.01424	0.104248	0.403534	28.175	28.2998	28.0484	27.1229	27.0041	25.5441	28.5686	28.3348	28.0832	27.0351	26.9244	26.7549	28.9648	28.5531	28.6793	27.5808	27.2491	27.1199	binding of sperm to zona pellucida;cell recognition;cell-cell recognition;cellular process;cellular process involved in reproduction;reproductive process;sperm-egg recognition
P55795	Heterogeneous nuclear ribonucleoprotein H2	HNRNPH2	-	-	+	-	+	+	+	2.97665	0.000318841	NaN	1	0	NaN	1	0	0.824262	0.0373377	1.40764	NaN	1	0	1.95035	0.00997561	1.39878	2.2826	0.00308108	1.9049	24.298	25.0506	24.7593	24.365	25.0367	24.5186	24.4275	24.414	23.748	24.404	24.0395	24.952	26.1816	26.2384	25.8842	24.6297	23.6425	25.8091	cellular macromolecule metabolic process;cellular metabolic process;cellular nitrogen compound metabolic process;cellular process;gene expression;macromolecule metabolic process;metabolic process;mRNA metabolic process;mRNA processing;nitrogen compound metabolic process;nuclear mRNA splicing, via spliceosome;nucleic acid metabolic process;nucleobase-containing compound metabolic process;primary m…	binding;nucleic acid binding;nucleotide binding;RNA binding
P23588	Eukaryotic translation initiation factor 4B	EIF4B	-	-	+	-	-	-	-	0.282846	0.550484	1.54276	0.0786842	1.06329	1.983	0.00338235	0.967026	2.52958	0.00108571	1.39034	0.429581	0.627566	-0.300311	0.113604	0.921161	-0.0868181	0.463012	0.469666	0.213493	29.3896	29.3987	28.6592	28.0667	27.8271	28.3639	29.1252	28.8535	28.5679	27.8174	27.7214	28.1067	29.2499	29.0752	28.8619	27.9678	27.6217	27.4265	biological regulation;biosynthetic process;catabolic process;cell surface receptor linked signaling pathway;cellular biosynthetic process;cellular catabolic process;cellular macromolecule biosynthetic process;cellular macromolecule catabolic process;cellular macromolecule metabolic process;cellular metabolic process;cellular nitrogen compound metabolic process;cellular process;cellular protein me…	binding;nucleic acid binding;nucleotide binding;RNA binding;translation factor activity, nucleic acid binding;translation initiation factor activity
O00401	Neural Wiskott-Aldrich syndrome protein	WASL	-	+	+	-	-	-	-	0.262593	0.525439	0.500944	0.773219	0.799543	2.6936	0	1.56506	1.3263	0.00924272	1.38877	0.312615	0.729058	0.440825	0.301111	0.711499	0.426177	0.0507542	0.961146	-0.0146478	25.6812	26.0832	24.3599	23.8567	25.4378	24.4311	25.931	25.7106	25.8052	24.0229	24.2513	24.4775	25.9195	25.8231	25.6603	23.7724	24.8973	24.5668	actin cytoskeleton organization;actin filament organization;actin filament-based movement;actin filament-based process;actin polymerization or depolymerization;axon guidance;biological regulation;biosynthetic process;cell cycle phase;cell cycle process;cell division;cell surface receptor linked signaling pathway;cellular biosynthetic process;cellular component assembly;cellular component movement…	enzyme regulator activity;GTPase regulator activity;nucleoside-triphosphatase regulator activity
Q9Y450	HBS1-like protein	HBS1L	-	-	+	-	-	+	-	0.932853	0.0577677	0.0944192	0.986522	0.147984	NaN	1	0	1.3649	0.0079527	1.37223	0.320271	0.719095	-0.445322	0.546657	0.262222	0.740921	1.68002	0.00769072	1.18624	23.7456	25.4988	24.7669	24.2244	24.8336	24.5094	24.0241	24.1167	24.5346	24.2035	24.572	24.9124	25.4796	25.7977	24.9569	23.4544	23.9477	24.7154	biological regulation;biosynthetic process;cellular biosynthetic process;cellular macromolecule biosynthetic process;cellular macromolecule metabolic process;cellular metabolic process;cellular process;cellular protein metabolic process;cellular response to stimulus;macromolecule biosynthetic process;macromolecule metabolic process;metabolic process;primary metabolic process;protein metabolic pro…	binding;catalytic activity;GTP binding;GTPase activity;guanyl nucleotide binding;guanyl ribonucleotide binding;hydrolase activity;hydrolase activity, acting on acid anhydrides;hydrolase activity, acting on acid anhydrides, in phosphorus-containing anhydrides;nucleic acid binding;nucleoside-triphosphatase activity;nucleotide binding;purine nucleotide binding;purine ribonucleoside triphosphate bind…
P19971	Thymidine phosphorylase	TYMP	-	+	+	+	-	-	+	1.86813	0.00833939	0.420252	0.869026	-0.361183	2.0365	0.00112871	2.07047	0.8562	0.0336429	1.35568	2.43055	0.01625	2.63765	0.915189	0.0590601	1.4425	0.759922	0.0948581	-1.19515	23.5499	24.5541	23.7347	24.1517	24.6565	24.1141	26.1998	27.1873	26.3646	24.1105	24.2957	25.1341	25.1651	24.4832	26.5179	24.3141	24.4612	23.3239	anatomical structure formation involved in morphogenesis;angiogenesis;biosynthetic process;catabolic process;cell differentiation;cellular aromatic compound metabolic process;cellular biosynthetic process;cellular catabolic process;cellular component organization;cellular component organization at cellular level;cellular component organization or biogenesis;cellular component organization or biog…	binding;catalytic activity;growth factor receptor binding;phosphorylase activity;platelet-derived growth factor receptor binding;protein binding;pyrimidine-nucleoside phosphorylase activity;receptor binding;thymidine phosphorylase activity;transferase activity;transferase activity, transferring glycosyl groups;transferase activity, transferring hexosyl groups;transferase activity, transferring pe…
Q3MHD2	Protein LSM12 homolog	LSM12	-	+	+	-	-	-	-	0.236075	0.516077	0.298271	0.885482	1.06573	2.8379	0	3.05653	2.6365	0.0012	1.323	0.293749	0.705197	1.01428	0.276867	0.704099	0.960552	0.115498	0.882307	-0.0537281	27.7621	27.789	23.9677	26.0699	25.937	24.3147	27.7349	27.3156	27.5111	24.0774	24.4211	24.8934	27.6505	27.5029	27.247	26.2556	26.3152	25.8606
P24539	ATP synthase F(0) complex subunit B1, mitochondrial	ATP5F1	-	-	+	-	-	-	-	0.475738	0.23262	0.275252	0.89863	0.715172	0.915457	0.166637	-0.361275	0.793354	0.0431392	1.29853	0.599354	0.289762	-0.4873	0.556309	0.235917	-0.902518	0.24802	0.600655	-0.415218	26.3565	26.2725	27.2289	26.7627	26.9111	24.0385	26.1566	26.1542	26.0852	26.668	26.5985	26.2133	26.3662	24.5028	26.2812	24.2781	24.6793	24.2974	anatomical structure development;ATP biosynthetic process;ATP metabolic process;ATP synthesis coupled proton transport;biosynthetic process;cation transport;cellular biosynthetic process;cellular metabolic process;cellular nitrogen compound biosynthetic process;cellular nitrogen compound metabolic process;cellular process;developmental process;electron transport chain;energy coupled proton transp…	cation transmembrane transporter activity;hydrogen ion transmembrane transporter activity;inorganic cation transmembrane transporter activity;ion transmembrane transporter activity;monovalent inorganic cation transmembrane transporter activity;substrate-specific transmembrane transporter activity;substrate-specific transporter activity;transmembrane transporter activity;transporter activity
Q9UDY2	Tight junction protein ZO-2	TJP2	+	-	+	+	-	+	+	4.67339	0	2.40341	0.0279	1.55861	NaN	1	0	0.81221	0.040129	1.29756	2.79382	0	-2.20966	0.403072	0.709266	-0.189558	4.15648	0	2.0201	26.0445	25.6676	26.261	24.6134	24.3127	24.3713	23.6881	23.7026	23.9534	24.2276	24.1765	24.3378	25.9444	25.7107	25.7494	23.5047	24.4826	25.5244	apoptosis;biological regulation;cell death;cellular component disassembly;cellular component disassembly at cellular level;cellular component disassembly involved in apoptosis;cellular component organization;cellular component organization at cellular level;cellular component organization or biogenesis;cellular component organization or biogenesis at cellular level;cellular metabolic process;cell…	binding;binding, bridging;catalytic activity;guanylate kinase activity;kinase activity;nucleobase-containing compound kinase activity;nucleotide kinase activity;phosphotransferase activity, phosphate group as acceptor;protein binding;protein binding, bridging;protein domain specific binding;transferase activity;transferase activity, transferring phosphorus-containing groups
Q9H000	Probable E3 ubiquitin-protein ligase makorin-2	MKRN2	-	-	+	-	-	+	+	1.23069	0.0324881	NaN	1	0	NaN	1	0	2.74562	0.00135714	1.29579	NaN	1	0	0.775459	0.111536	1.10546	2.34048	0.00232653	1.26248	23.1449	24.6232	24.8378	24.0265	24.7769	23.8848	24.123	24.0553	23.9564	23.9716	24.2804	24.8079	25.5185	25.3184	25.0852	23.7666	24.1525	24.1157	cellular macromolecule metabolic process;cellular metabolic process;cellular process;cellular protein metabolic process;macromolecule metabolic process;macromolecule modification;metabolic process;primary metabolic process;protein metabolic process;protein modification by small protein conjugation;protein modification by small protein conjugation or removal;protein modification process;protein ub…	binding;catalytic activity;cation binding;ion binding;ligase activity;metal ion binding;transition metal ion binding;zinc ion binding
Q9BQ67	Glutamate-rich WD repeat-containing protein 1	GRWD1	-	-	+	-	+	+	+	2.6727	0.00165909	NaN	1	0	NaN	1	0	2.12236	0.00238356	1.28476	NaN	1	0	1.946	0.00985542	1.34786	1.98959	0.00558621	1.87683	23.9746	23.5553	24.3155	25.0789	24.7796	24.5374	23.2219	23.9595	23.0771	24.3114	24.7785	24.467	25.2047	25.5403	25.1439	23.8279	24.3924	23.8145
O14641	Segment polarity protein dishevelled homolog DVL-2	DVL2	-	-	+	-	-	-	-	0.553015	0.219093	0.940567	0.208348	1.71734	0.162165	0.898939	-0.0757453	1.12828	0.0160722	1.28433	0.610404	0.266905	-0.548707	0.357974	0.677154	-0.329932	0.57073	0.384398	0.218775	26.1836	26.6614	25.4847	23.8155	25.7691	23.593	25.8395	25.4116	25.4325	25.8114	25.6518	25.4476	25.8547	25.885	25.6002	24.396	23.8749	25.216	anatomical structure development;anatomical structure formation involved in morphogenesis;anatomical structure morphogenesis;biological regulation;biosynthetic process;canonical Wnt receptor signaling pathway;canonical Wnt receptor signaling pathway involved in regulation of cell proliferation;cell surface receptor linked signaling pathway;cellular biosynthetic process;cellular localization;cellu…	binding;frizzled binding;G-protein-coupled receptor binding;identical protein binding;protein binding;receptor binding
Q71RC2	La-related protein 4	LARP4	-	-	+	+	+	-	+	2.2582	0.00317241	NaN	1	0	0.432416	0.398781	0.601412	1.67145	0.00403404	1.27539	1.53219	0.0208434	1.6567	1.85639	0.00786842	2.13587	0.498222	0.308685	0.479166	23.2133	24.0016	24.3764	24.1205	24.7414	24.7249	24.8359	26.0648	25.6607	25.5157	25.2431	23.9984	26.0574	25.7227	26.2189	24.2414	25.1332	24.7981	biological regulation;cellular component organization;cellular component organization at cellular level;cellular component organization or biogenesis;cellular component organization or biogenesis at cellular level;cellular process;cytoskeleton organization;organelle organization;regulation of anatomical structure morphogenesis;regulation of biological process;regulation of cell morphogenesis;regu…
O14974	Protein phosphatase 1 regulatory subunit 12A	PPP1R12A	-	-	+	-	+	-	+	2.54562	0.00373228	0.652948	0.649039	0.751004	0.397674	0.503831	0.440428	0.887715	0.0322511	1.26634	1.88566	0.0228172	-0.701973	2.25454	0.00842254	-1.01361	0.830831	0.192542	-0.311636	25.9282	25.8876	26.2794	24.8048	24.8847	26.1526	25.4843	25.3656	25.1393	24.7794	24.233	25.6555	25.1246	25.1837	24.746	24.201	22.7055	24.3488	biological regulation;cell cycle;cell cycle phase;cell cycle process;cellular component organization;cellular component organization at cellular level;cellular component organization or biogenesis;cellular component organization or biogenesis at cellular level;cellular macromolecule metabolic process;cellular metabolic process;cellular process;cellular protein metabolic process;cellular response …	14-3-3 protein binding;binding;enzyme binding;enzyme inhibitor activity;enzyme regulator activity;kinase binding;molecular transducer activity;phosphatase regulator activity;protein binding;protein kinase binding;signal transducer activity
Q9Y5L0	Transportin-3	TNPO3	-	-	+	-	-	-	+	1.02638	0.0488301	0.612784	0.682676	-0.855068	0.294824	0.714488	0.262285	2.65428	0.00112871	1.24961	0.778784	0.128895	1.08448	0.678212	0.152218	0.920212	0.462422	0.511217	-0.164268	23.9595	23.4281	25.1622	25.2393	25.4721	24.4037	25.1592	25.4062	25.2378	25.0407	25.5504	24.4253	25.0998	24.8819	25.3288	23.6961	23.8674	23.9981	establishment of localization;establishment of localization in cell;establishment of protein localization;intracellular protein transport;intracellular transport;nuclear import;nuclear transport;nucleocytoplasmic transport;protein import;protein import into nucleus;protein targeting;protein transport;splicing factor protein import into nucleus;transport	receptor activity
Q9Y5K6	CD2-associated protein	CD2AP	-	-	+	-	-	-	-	1.01824	0.0687417	1.14712	0.113228	2.03395	0.8924	0.0597569	1.71142	1.93681	0.00316578	1.24777	0.759958	0.203437	-0.448105	1.26964	0.047387	-0.552041	0.143985	0.820029	-0.103935	28.2922	28.1272	28.2192	26.8179	26.6947	25.0242	28.1424	27.7717	27.3802	26.8847	26.6388	24.6366	27.9567	27.5263	27.4995	26.8282	26.2958	26.1152	biological regulation;cell cycle phase;cell cycle process;cell division;cell projection assembly;cell projection organization;cellular component assembly;cellular component assembly at cellular level;cellular component organization;cellular component organization at cellular level;cellular component organization or biogenesis;cellular component organization or biogenesis at cellular level;cellula…	binding;protein binding;protein domain specific binding;SH3 domain binding;structural constituent of cytoskeleton;structural molecule activity
O75152	Zinc finger CCCH domain-containing protein 11A	ZC3H11A	-	-	+	-	+	+	+	3.60907	0.000647059	1.2318	0.118327	-1.19554	3.01696	0	-2.45492	1.38511	0.00815232	1.23459	NaN	1	0	1.69734	0.00828829	1.49813	2.33739	0	2.27464	24.2817	24.4943	23.7188	25.8159	25.6143	24.6512	23.0597	23.4084	23.6971	25.6387	25.8763	26.0149	25.5768	25.7141	25.6982	23.898	24.7683	24.6191	establishment of localization;establishment of localization in cell;establishment of RNA localization;intracellular transport;mRNA export from nucleus;mRNA transport;nuclear export;nuclear transport;nucleic acid transport;nucleobase-containing compound transport;nucleocytoplasmic transport;poly(A)+ mRNA export from nucleus;RNA export from nucleus;RNA transport;transport	binding;cation binding;ion binding;metal ion binding
Q9Y496	Kinesin-like protein KIF3A	KIF3A	+	-	+	-	-	-	-	0.9756	0.0519479	2.80267	0.0216	1.90484	0.487892	0.302168	0.784197	1.53084	0.00629851	1.23202	0.807337	0.107364	-1.32677	1.52988	0.0297005	-0.566942	0.472936	0.282327	0.759827	26.0854	26.1449	26.475	23.9747	24.4907	24.5253	25.4009	25.6229	23.7012	24.2484	24.0376	24.0864	25.891	25.637	25.4764	24.6873	23.8962	24.7249	anatomical structure formation involved in morphogenesis;anatomical structure morphogenesis;antigen processing and presentation;antigen processing and presentation of exogenous antigen;antigen processing and presentation of exogenous peptide antigen;antigen processing and presentation of exogenous peptide antigen via MHC class II;antigen processing and presentation of peptide antigen;antigen proc…	adenyl nucleotide binding;adenyl ribonucleotide binding;ATP binding;ATPase activity;binding;catalytic activity;cytoskeletal protein binding;hydrolase activity;hydrolase activity, acting on acid anhydrides;hydrolase activity, acting on acid anhydrides, in phosphorus-containing anhydrides;microtubule motor activity;motor activity;nucleoside-triphosphatase activity;nucleotide binding;plus-end-direct…
O43823	A-kinase anchor protein 8	AKAP8	-	-	+	-	-	-	+	1.97472	0.0267308	0.664937	0.626139	0.797189	0.923145	0.0570638	1.47869	1.5673	0.00636981	1.21359	1.29435	0.082203	0.415859	1.05406	0.143175	0.322892	1.01703	0.506608	-0.0929674	25.5366	25.873	25.5642	24.9768	25.5812	24.0243	26.1255	26.0839	26.0121	24.7079	23.5669	25.5106	25.9317	26.0211	25.9898	24.3543	24.9082	25.0393	biological regulation;cell cycle phase;cell cycle process;cellular component organization;cellular component organization at cellular level;cellular component organization or biogenesis;cellular component organization or biogenesis at cellular level;cellular macromolecule metabolic process;cellular metabolic process;cellular nitrogen compound metabolic process;cellular process;cellular response t…	binding;cation binding;DNA binding;double-stranded DNA binding;ion binding;metal ion binding;nucleic acid binding;structure-specific DNA binding;transition metal ion binding;zinc ion binding
O15066	Kinesin-like protein KIF3B;Kinesin-like protein KIF3B, N-terminally processed	KIF3B	-	+	+	-	+	-	+	1.317	0.0270658	1.53083	0.0650714	2.47808	1.57092	0.00705143	1.07611	1.99988	0.00264	1.19825	0.955139	0.0725889	-1.27682	1.00813	0.0443594	-1.37011	0.117853	0.854341	-0.0932922	26.3014	27.7391	26.1708	24.5586	24.0137	24.2048	25.4546	25.8367	25.0896	24.5076	24.2402	24.4048	25.7483	25.1781	25.1747	24.1622	23.8683	24.4758	anterograde axon cargo transport;antigen processing and presentation;antigen processing and presentation of exogenous antigen;antigen processing and presentation of exogenous peptide antigen;antigen processing and presentation of exogenous peptide antigen via MHC class II;antigen processing and presentation of peptide antigen;antigen processing and presentation of peptide antigen via MHC class II…	adenyl nucleotide binding;adenyl ribonucleotide binding;ATP binding;ATPase activity;binding;catalytic activity;enzyme binding;GTPase binding;hydrolase activity;hydrolase activity, acting on acid anhydrides;hydrolase activity, acting on acid anhydrides, in phosphorus-containing anhydrides;microtubule motor activity;motor activity;nucleoside-triphosphatase activity;nucleotide binding;plus-end-direc…
P11908	Ribose-phosphate pyrophosphokinase 2	PRPS2	-	-	+	-	+	+	+	3.27332	0.000423077	NaN	1	0	NaN	1	0	2.19808	0.000797203	1.19442	NaN	1	0	2.47486	0	1.6029	1.95802	0.0050625	1.69664	24.0845	23.709	24.2354	24.1277	25.1501	25.2357	23.5533	23.8675	24.3269	24.463	24.0392	24.5395	25.5296	25.7576	25.5505	24.5627	24.118	24.5737	5-phosphoribose 1-diphosphate biosynthetic process;5-phosphoribose 1-diphosphate metabolic process;alcohol biosynthetic process;alcohol metabolic process;AMP biosynthetic process;AMP metabolic process;anatomical structure morphogenesis;biosynthetic process;carbohydrate biosynthetic process;carbohydrate metabolic process;cellular biosynthetic process;cellular carbohydrate biosynthetic process;cell…	adenyl nucleotide binding;adenyl ribonucleotide binding;ADP binding;AMP binding;ATP binding;binding;carbohydrate binding;catalytic activity;cation binding;diphosphotransferase activity;GDP binding;guanyl nucleotide binding;guanyl ribonucleotide binding;identical protein binding;ion binding;kinase activity;magnesium ion binding;metal ion binding;nucleotide binding;protein binding;protein dimerizat…
Q15019	Septin-2	SEPTIN2	-	-	+	-	-	-	-	0.356334	0.388241	1.22883	0.109093	1.80552	0.471593	0.341014	0.661732	1.58567	0.00559542	1.19326	0.41719	0.518911	-0.565877	0.458001	0.385901	-0.620862	0.0523645	0.932285	-0.054985	26.6792	26.2558	25.0283	23.9687	24.1507	24.4275	25.8952	25.2908	25.0798	25.0627	25.4721	23.7458	25.8228	25.3764	24.9016	24.5096	23.8318	24.1797	anatomical structure formation involved in morphogenesis;biological regulation;cell cycle phase;cell cycle process;cell division;cell projection assembly;cell projection organization;cell surface receptor linked signaling pathway;cellular component assembly;cellular component assembly at cellular level;cellular component assembly involved in morphogenesis;cellular component organization;cellular …	binding;enzyme regulator activity;GTP binding;guanyl nucleotide binding;guanyl ribonucleotide binding;nucleotide binding;purine nucleotide binding;purine ribonucleoside triphosphate binding;purine ribonucleotide binding;ribonucleotide binding
Q14160	Protein scribble homolog	SCRIB	-	-	+	-	-	-	-	0.816842	0.0754776	1.34538	0.293043	0.37049	0.0444472	0.96152	-0.0264359	0.851598	0.0362271	1.18658	1.06554	0.107828	-0.472277	0.717333	0.133073	-1.01442	0.386347	0.407299	-0.542138	26.2673	26.2577	26.2279	26.0017	25.9202	25.7195	26.0202	25.8094	25.5064	25.6448	25.6913	26.0793	25.7345	25.7834	24.1917	23.8451	24.7026	23.6021	anatomical structure development;anatomical structure formation involved in morphogenesis;anatomical structure morphogenesis;apoptosis;apoptosis involved in morphogenesis;astrocyte cell migration;asymmetric protein localization;auditory receptor cell stereocilium organization;biological adhesion;biological regulation;cell adhesion;cell death;cell migration;cell motility;cell projection organizati…
P41250	Glycine--tRNA ligase	GARS	-	-	+	-	+	+	+	5.15552	0	NaN	1	0	NaN	1	0	4.60615	0	1.18632	NaN	1	0	2.53864	0.00494118	1.4216	4.70775	0	1.27858	24.1788	24.5134	24.414	24.7919	24.7337	24.4827	24.4429	24.5685	24.5239	24.0678	23.0532	24.1865	25.8004	25.7387	25.832	24.6663	24.6061	24.5398	amine metabolic process;amino acid activation;biosynthetic process;bis(5'-nucleosidyl) oligophosphate biosynthetic process;bis(5'-nucleosidyl) oligophosphate metabolic process;carboxylic acid metabolic process;cellular amine metabolic process;cellular amino acid metabolic process;cellular biosynthetic process;cellular ketone metabolic process;cellular macromolecule metabolic process;cellular meta…	adenyl nucleotide binding;adenyl ribonucleotide binding;aminoacyl-tRNA ligase activity;ATP binding;binding;catalytic activity;glycine-tRNA ligase activity;ligase activity;ligase activity, forming aminoacyl-tRNA and related compounds;ligase activity, forming carbon-oxygen bonds;nucleotide binding;protein binding;protein dimerization activity;purine nucleotide binding;purine ribonucleoside triphosp…
Q16881	Thioredoxin reductase 1, cytoplasmic	TXNRD1	-	-	+	-	-	+	+	1.93662	0.00968984	NaN	1	0	NaN	1	0	1.58387	0.00639394	1.177	NaN	1	0	1.1144	0.0430083	0.952211	1.50216	0.0112793	1.34315	24.2204	24.293	25.0977	25.1777	24.485	24.1063	24.1725	24.5576	23.7083	25.3067	23.8711	25.3397	25.5036	25.4611	25.5031	24.6287	23.9542	24.354	anatomical structure formation involved in morphogenesis;biological regulation;biosynthetic process;cell proliferation;cell redox homeostasis;cellular biosynthetic process;cellular homeostasis;cellular lipid metabolic process;cellular macromolecule metabolic process;cellular metabolic process;cellular nitrogen compound metabolic process;cellular process;cellular response to stimulus;developmental…	antioxidant activity;binding;catalytic activity;coenzyme binding;cofactor binding;disulfide oxidoreductase activity;electron carrier activity;flavin adenine dinucleotide binding;oxidoreductase activity;oxidoreductase activity, acting on a sulfur group of donors;oxidoreductase activity, acting on a sulfur group of donors, NAD or NADP as acceptor;oxidoreductase activity, acting on NADH or NADPH;pro…
P42224	Signal transducer and activator of transcription 1-alpha/beta	STAT1	-	-	+	-	-	-	+	2.08543	0.00947486	NaN	1	0	0.71608	0.208946	0.455531	2.24665	0.000808511	1.16895	1.50568	0.0276757	0.871733	1.49854	0.0176894	0.974195	0.219419	0.760368	0.102461	24.7321	24.0679	24.6167	25.0815	24.456	24.3861	25.6661	25.2036	25.1621	25.3538	24.6827	24.6288	25.5148	25.3143	25.5101	24.4364	24.3966	23.9994	anatomical structure development;apoptosis;biological regulation;biosynthetic process;blood circulation;cell death;cell differentiation;cell differentiation involved in kidney development;cell differentiation involved in metanephros development;cell proliferation;cell proliferation involved in kidney development;cell proliferation involved in metanephros development;cell surface receptor linked s…	binding;core promoter binding;core promoter proximal region DNA binding;core promoter proximal region sequence-specific DNA binding;core promoter sequence-specific DNA binding;cytokine receptor binding;DNA binding;double-stranded DNA binding;enzyme binding;identical protein binding;molecular transducer activity;nucleic acid binding;nucleic acid binding transcription factor activity;protein bindin…
Q15061	WD repeat-containing protein 43	WDR43	-	-	-	-	-	-	-	0.354604	0.340725	0.267384	0.900022	-0.824807	2.06895	0.00115152	-2.10925	0.605053	0.10572	1.16265	0.422454	0.410731	-1.24686	0.0198699	0.986113	0.0800273	0.678755	0.120234	1.32689	25.7679	23.5821	27.4151	25.8	26.5263	26.9132	24.4597	24.3569	24.2079	26.3241	26.1066	26.9216	24.2189	26.5368	26.2495	24.8758	24.7513	23.8901
Q8NCA5	Protein FAM98A	FAM98A	-	-	+	-	-	-	+	1.35457	0.0280125	0.222984	0.95154	-0.268952	0.626935	0.285161	0.354099	2.74659	0.00105556	1.13756	0.822181	0.123079	0.891385	0.954074	0.0608632	1.06911	0.598931	0.428908	0.177725	24.1105	23.7758	25.1151	24.7985	24.8521	24.1576	25.0856	25.4161	25.1738	24.5377	25.2708	24.8048	25.4763	25.5054	25.2271	24.254	24.3411	24.2009
O60333	Kinesin-like protein KIF1B	KIF1B	-	-	+	-	-	+	+	1.67564	0.0137118	NaN	1	0	NaN	1	0	1.09749	0.0177842	1.1362	NaN	1	0	0.885262	0.0749646	1.08009	1.57452	0.00785263	1.71405	23.8062	24.0328	25.2181	23.7611	24.412	25.0728	23.2478	24.2853	23.6221	24.7853	23.6907	24.3339	25.4905	25.4862	25.3207	23.7063	24.2636	24.9189	anterograde axon cargo transport;apoptosis;axon cargo transport;cell communication;cell death;cell-cell signaling;cellular component movement;cellular process;cytoskeleton-dependent intracellular transport;death;establishment of localization;establishment of localization in cell;establishment of mitochondrion localization;establishment of mitochondrion localization, microtubule-mediated;establish…	adenyl nucleotide binding;adenyl ribonucleotide binding;ATP binding;ATPase activity;binding;catalytic activity;cytoskeletal protein binding;hydrolase activity;hydrolase activity, acting on acid anhydrides;hydrolase activity, acting on acid anhydrides, in phosphorus-containing anhydrides;kinesin binding;microtubule motor activity;motor activity;nucleoside-triphosphatase activity;nucleotide binding…
Q9H6S0	Probable ATP-dependent RNA helicase YTHDC2	YTHDC2	-	+	+	-	-	-	-	0.723457	0.139455	1.34528	0.0930843	1.44682	2.14772	0.0012	1.97875	0.966057	0.0250338	1.13457	0.189976	0.875933	-0.14268	0.512704	0.431506	0.344381	1.54286	0.0333913	0.487061	26.2099	25.8249	26.7029	24.7858	25.4873	24.1242	26.2554	26.1685	25.8857	23.626	24.4061	24.3414	26.7056	26.4217	26.6436	26.0407	24.6435	25.683	cellular macromolecule metabolic process;cellular metabolic process;cellular nitrogen compound metabolic process;cellular process;macromolecule metabolic process;metabolic process;nitrogen compound metabolic process;nucleic acid metabolic process;nucleobase-containing compound metabolic process;primary metabolic process;response to chemical stimulus;response to cytokine stimulus;response to inter…	adenyl nucleotide binding;adenyl ribonucleotide binding;ATP binding;ATPase activity;ATPase activity, coupled;ATP-dependent helicase activity;ATP-dependent RNA helicase activity;binding;catalytic activity;enzyme binding;helicase activity;hydrolase activity;hydrolase activity, acting on acid anhydrides;hydrolase activity, acting on acid anhydrides, in phosphorus-containing anhydrides;nucleoside-tri…
P19623	Spermidine synthase	SRM	-	-	-	-	-	-	-	0.148513	0.710442	0.335988	0.869515	0.632368	0.137534	0.900776	0.105201	0.656169	0.086538	1.12747	0.023878	0.986957	-0.0264308	0.266298	0.781728	-0.240399	0.452814	0.474715	-0.213968	26.1796	26.1605	25.2027	25.8305	25.9435	23.8716	25.9521	25.4917	26.0197	25.9704	25.9135	25.2641	25.6717	25.7597	25.3902	25.7662	23.9471	23.7259	amine biosynthetic process;amine metabolic process;biosynthetic process;cellular amine metabolic process;cellular biogenic amine biosynthetic process;cellular biogenic amine metabolic process;cellular biosynthetic process;cellular metabolic process;cellular nitrogen compound biosynthetic process;cellular nitrogen compound metabolic process;cellular process;metabolic process;nitrogen compound meta…	binding;catalytic activity;identical protein binding;protein binding;protein dimerization activity;protein homodimerization activity;spermidine synthase activity;transferase activity;transferase activity, transferring alkyl or aryl (other than methyl) groups
Q6PKG0	La-related protein 1	LARP1	-	+	+	-	-	-	-	0.0603845	0.842925	1.02546	0.214354	0.900006	2.44025	0.0011875	1.15221	1.88331	0.0044717	1.12666	0.128853	0.920387	0.128412	0.143673	0.894778	0.13789	0.0245364	0.981407	0.00947762	27.2696	27.333	28.2925	26.7581	26.4054	27.0316	27.9598	27.7669	27.5538	26.8628	26.5838	26.3772	27.8043	27.6847	27.8199	26.9499	26.4788	26.5001	biological regulation;cell proliferation;cellular process;cellular response to stimulus;intracellular signal transduction;positive regulation of autophagy;positive regulation of biological process;positive regulation of biosynthetic process;positive regulation of catabolic process;positive regulation of cell communication;positive regulation of cellular biosynthetic process;positive regulation of…	binding;eukaryotic initiation factor 4E binding;mRNA 3'-UTR binding;mRNA 5'-UTR binding;mRNA binding;nucleic acid binding;protein binding;RNA binding;RNA cap binding;translation activator activity;translation initiation factor binding;translation regulator activity;translation regulator activity, nucleic acid binding
Q8NC51	Plasminogen activator inhibitor 1 RNA-binding protein	SERBP1	-	-	+	-	-	-	-	1.03112	0.0848377	1.75368	0.0627059	0.868752	1.3014	0.0299606	0.679583	1.88067	0.00436866	1.11502	0.517803	0.596929	-0.228776	0.434753	0.696111	0.185617	1.335	0.0604444	0.414393	29.0007	29.1241	29.5328	28.2158	28.1772	28.6584	29.1211	29.0501	28.8001	28.1447	28.099	28.6888	29.4204	29.366	29.428	28.5424	28.2507	28.0763	biological regulation;cellular macromolecule metabolic process;cellular metabolic process;cellular nitrogen compound metabolic process;cellular process;macromolecule metabolic process;metabolic process;mRNA metabolic process;nitrogen compound metabolic process;nucleic acid metabolic process;nucleobase-containing compound metabolic process;posttranscriptional regulation of gene expression;primary …	binding;mRNA 3'-UTR binding;mRNA binding;nucleic acid binding;RNA binding
Q9H074	Polyadenylate-binding protein-interacting protein 1	PAIP1	-	-	+	-	-	-	-	0.130128	0.748928	1.16259	0.169158	0.892001	1.1372	0.0557082	0.626474	1.71898	0.00483193	1.09817	0.27802	0.830946	-0.159164	0.259228	0.80348	-0.18189	0.0315068	0.966522	-0.0227267	25.6757	25.6026	25.0742	25.0692	24.5241	24.0832	25.5395	25.1435	25.192	24.8101	24.2589	24.9265	25.6204	24.9101	25.2763	24.4175	24.3278	23.7669	biological regulation;catabolic process;cellular catabolic process;cellular macromolecule catabolic process;cellular macromolecule metabolic process;cellular metabolic process;cellular nitrogen compound metabolic process;cellular process;gene expression;macromolecule catabolic process;macromolecule metabolic process;metabolic process;mRNA 3'-end processing;mRNA catabolic process;mRNA metabolic pr…	binding;nucleic acid binding;RNA binding;translation activator activity;translation regulator activity;translation regulator activity, nucleic acid binding
Q13868	Exosome complex component RRP4	EXOSC2	-	-	+	-	-	-	-	0.459534	0.306595	NaN	1	0	NaN	1	0	1.34169	0.0113106	1.09651	NaN	1	0	0.534206	0.328351	0.477495	0.87139	0.127754	0.432714	24.0412	23.8028	24.9158	24.3506	24.3333	24.6065	24.4032	23.9387	24.5523	24.2279	24.3069	24.7982	24.8959	24.8126	24.4838	23.8297	24.0042	23.0689	biological regulation;catabolic process;cellular catabolic process;cellular localization;cellular macromolecule catabolic process;cellular macromolecule localization;cellular macromolecule metabolic process;cellular metabolic process;cellular nitrogen compound metabolic process;cellular process;cleavage involved in rRNA processing;CUT catabolic process;CUT metabolic process;exonucleolytic nuclear…	3'-5' exonuclease activity;3'-5'-exoribonuclease activity;7S RNA binding;binding;catalytic activity;exonuclease activity;exonuclease activity, active with either ribo- or deoxyribonucleic acids and producing 5'-phosphomonoesters;exoribonuclease activity;exoribonuclease activity, producing 5'-phosphomonoesters;hydrolase activity;hydrolase activity, acting on ester bonds;nuclease activity;nucleic a…
Q13625	Apoptosis-stimulating of p53 protein 2	TP53BP2	-	-	+	-	-	-	-	0.297124	0.484	0.631078	0.737116	0.491819	1.18207	0.0559071	0.567462	0.955085	0.0272512	1.09432	0.697296	0.213809	0.528884	0.188414	0.843988	0.25572	0.229488	0.661801	-0.273165	25.0591	25.1437	24.2396	24.48	23.9669	24.5201	25.4338	25.4456	25.1497	24.4319	24.8661	25.0288	25.6391	24.2386	25.332	24.2158	23.6975	24.0133	anatomical structure development;biological regulation;cell cycle;cellular process;cellular response to stimulus;central nervous system development;developmental process;embryo development;embryo development ending in birth or egg hatching;heart development;induction of apoptosis;induction of apoptosis by intracellular signals;induction of programmed cell death;intracellular signal transduction;n…	binding;binding, bridging;identical protein binding;NF-kappaB binding;p53 binding;protein binding;protein binding, bridging;SH3/SH2 adaptor activity;signaling adaptor activity;transcription factor binding
Q14103	Heterogeneous nuclear ribonucleoprotein D0	HNRNPD	-	-	-	-	-	-	-	0.491393	0.191332	0.015512	0.998524	0.071778	0.364968	0.453402	1.20973	0.285453	0.459908	1.09117	0.446267	0.358055	1.28849	0.441904	0.342872	1.27654	0.0348513	0.972832	-0.0119457	27.3576	27.3327	24.0809	27.139	27.3882	24.0287	27.6368	27.6558	27.3441	27.5842	27.5627	23.8605	27.519	27.4514	27.6305	23.6363	27.8895	27.8015	biological regulation;biosynthetic process;catabolic process;cellular biosynthetic process;cellular catabolic process;cellular macromolecule biosynthetic process;cellular macromolecule catabolic process;cellular macromolecule metabolic process;cellular metabolic process;cellular nitrogen compound metabolic process;cellular process;gene expression;macromolecule biosynthetic process;macromolecule c…	binding;DNA binding;nucleic acid binding;nucleotide binding;RNA binding;sequence-specific DNA binding;telomeric DNA binding
Q14258	E3 ubiquitin/ISG15 ligase TRIM25	TRIM25	-	-	+	-	-	-	-	0.743476	0.1307	0.879372	0.230655	2.07695	1.5548	0.00909845	0.841197	2.28307	0.000814286	1.0893	0.798274	0.18773	-0.454465	0.879808	0.141746	-0.456985	0.00352637	0.9979	-0.00252024	27.4921	27.412	28.0147	26.6531	26.1759	23.8589	27.5432	27.0709	26.9412	26.512	26.2967	26.2231	27.4662	27.0867	26.9949	26.2711	26.1736	25.8352	biological regulation;biosynthetic process;cell surface receptor linked signaling pathway;cellular biosynthetic process;cellular macromolecule biosynthetic process;cellular macromolecule metabolic process;cellular metabolic process;cellular nitrogen compound metabolic process;cellular process;cellular protein metabolic process;cellular response to chemical stimulus;cellular response to cytokine s…	acid-amino acid ligase activity;binding;catalytic activity;cation binding;ion binding;ligase activity;ligase activity, forming carbon-nitrogen bonds;metal ion binding;nucleic acid binding transcription factor activity;sequence-specific DNA binding transcription factor activity;transition metal ion binding;zinc ion binding
P11940;Q9H361	Polyadenylate-binding protein 1;Polyadenylate-binding protein 3	PABPC1;PABPC3	-	+	+	-	-	-	+	2.52201	0.00775796	1.50784	0.0884198	0.989261	2.879	0.00156164	1.12361	3.12109	0.001425	1.08543	1.60187	0.0312	0.642717	1.69464	0.0201279	0.623444	0.0805693	0.943834	-0.0192731	29.1426	29.0429	28.7285	28.2084	28.2164	27.5214	29.6965	29.6037	29.5419	28.5608	28.32	28.5905	29.7254	29.5749	29.484	28.5553	28.5391	28.4337	biological regulation;biosynthetic process;catabolic process;cellular biosynthetic process;cellular catabolic process;cellular macromolecule biosynthetic process;cellular macromolecule catabolic process;cellular macromolecule metabolic process;cellular metabolic process;cellular nitrogen compound metabolic process;cellular process;cellular protein metabolic process;gene expression;gene silencing;…	binding;mRNA binding;nucleic acid binding;nucleotide binding;poly(A) RNA binding;poly(U) RNA binding;poly-purine tract binding;poly-pyrimidine tract binding;protein binding;protein C-terminus binding;RNA binding;single-stranded RNA binding;translation activator activity;translation regulator activity;translation regulator activity, nucleic acid binding
Q7Z739	YTH domain-containing family protein 3	YTHDF3	-	-	+	-	+	+	+	2.21745	0.00370312	NaN	1	0	NaN	1	0	2.01662	0.00311579	1.08198	NaN	1	0	1.53602	0.00899225	1.69408	2.2098	0.00271429	1.74297	23.2228	24.3702	24.2732	24.5111	24.3062	24.9237	24.3477	23.8636	23.5082	24.0796	24.4603	24.2954	25.7696	25.3332	25.8456	24.4629	24.7227	24.5168
O00571;O15523	ATP-dependent RNA helicase DDX3X;ATP-dependent RNA helicase DDX3Y	DDX3X;DDX3Y	-	-	+	-	-	-	-	0.172235	0.734904	2.31907	0.0320571	0.986329	2.02939	0.00482857	0.829894	3.45049	0	1.05005	0.136213	0.924668	-0.0662861	0.193678	0.895156	0.0735493	0.421247	0.571389	0.139835	28.7907	28.8092	29.1914	27.7597	27.9734	28.0992	29.1012	28.8042	28.6871	28.0308	27.9254	28.1466	29.0952	28.9285	28.9883	27.9987	27.9472	27.9159	biological regulation;biosynthetic process;cellular biosynthetic process;cellular component assembly;cellular component assembly at cellular level;cellular component organization;cellular component organization at cellular level;cellular component organization or biogenesis;cellular component organization or biogenesis at cellular level;cellular macromolecular complex assembly;cellular macromolec…	adenyl nucleotide binding;adenyl ribonucleotide binding;ATP binding;ATPase activity;ATPase activity, coupled;ATP-dependent DNA helicase activity;ATP-dependent helicase activity;ATP-dependent RNA helicase activity;binding;catalytic activity;CTPase activity;DNA binding;DNA helicase activity;DNA-dependent ATPase activity;eukaryotic initiation factor 4E binding;GTPase activity;helicase activity;hydro…
Q00341	Vigilin	HDLBP	-	-	+	-	-	-	-	1.08439	0.0690807	0.892805	0.3276	0.887102	2.11265	0.00594771	0.667051	2.51733	0.000934426	1.04602	0.784061	0.242383	0.338202	1.11192	0.0803386	0.481573	0.423074	0.564069	0.143372	27.8491	27.738	27.3177	27.1239	27.1234	25.9962	28.1372	27.9917	27.7904	27.3102	27.1558	27.4522	28.3242	28.0148	28.0104	27.1752	27.03	27.0061	alcohol metabolic process;cholesterol metabolic process;establishment of localization;lipid metabolic process;lipid transport;metabolic process;organic substance transport;primary metabolic process;small molecule metabolic process;steroid metabolic process;sterol metabolic process;transport	binding;lipid binding
P23258;Q9NRH3	Tubulin gamma-1 chain;Tubulin gamma-2 chain	TUBG1;TUBG2	-	-	+	-	-	-	-	0.958118	0.0579955	0.00539535	0.99556	0.0129204	2.15977	0.00274603	-0.997419	1.35268	0.0112755	1.04058	0.645449	0.204373	-0.792107	0.119819	0.904724	0.165333	2.38478	0.00549153	0.957439	25.2653	25.3723	23.9262	25.3802	25.5534	23.5914	24.2525	23.8368	24.0982	25.1094	24.9579	25.1125	25.2169	24.8925	24.9503	24.4904	23.83	23.6176	cell cycle;cell cycle process;cellular component organization;cellular component organization at cellular level;cellular component organization or biogenesis;cellular component organization or biogenesis at cellular level;cellular process;cytoplasmic microtubule organization;cytoskeleton organization;G2/M transition of mitotic cell cycle;meiotic spindle organization;microtubule cytoskeleton organ…	binding;catalytic activity;GTP binding;GTPase activity;guanyl nucleotide binding;guanyl ribonucleotide binding;hydrolase activity;hydrolase activity, acting on acid anhydrides;hydrolase activity, acting on acid anhydrides, in phosphorus-containing anhydrides;nucleoside-triphosphatase activity;nucleotide binding;purine nucleotide binding;purine ribonucleoside triphosphate binding;purine ribonucleo…
O75190;Q8NHS0	DnaJ homolog subfamily B member 6;DnaJ homolog subfamily B member 8	DNAJB6;DNAJB8	-	-	+	-	-	-	+	1.33094	0.0265605	0.264462	0.92214	0.355881	1.88963	0.00533333	0.938343	2.09371	0.00251087	1.04021	0.720903	0.155569	0.935522	0.942562	0.0548754	1.30756	1.14385	0.0908817	0.372042	25.3068	25.738	24.1058	24.8441	24.7143	24.5247	26.0255	26.1692	25.7625	25.0924	25.0069	25.0429	26.4596	26.2871	26.3267	25.386	25.5024	25.0643	actin cytoskeleton organization;actin filament-based process;anatomical structure development;biological adhesion;biological regulation;cell adhesion;cell differentiation;cell differentiation involved in embryonic placenta development;cell-cell adhesion;cellular component organization;cellular component organization at cellular level;cellular component organization or biogenesis;cellular componen…	ATPase activator activity;ATPase regulator activity;binding;chaperone binding;DNA binding;enzyme activator activity;enzyme regulator activity;heat shock protein binding;nucleic acid binding;nucleoside-triphosphatase regulator activity;protein binding;protein binding involved in protein folding;unfolded protein binding
P04844	Dolichyl-diphosphooligosaccharide--protein glycosyltransferase subunit 2	RPN2	-	-	+	-	-	-	+	1.50152	0.0219291	1.17354	0.206725	0.631031	NaN	1	0	1.25531	0.0130841	1.03853	1.14919	0.0547368	-0.976133	0.00846339	0.992014	0.0056324	1.14332	0.0363195	0.981766	25.0553	25.1212	24.5974	24.1732	24.6651	24.0425	23.3229	24.3357	24.1869	24.7808	24.5414	23.9364	25.2157	24.8169	24.7583	24.0712	24.2979	23.3062	aging;biosynthetic process;carbohydrate metabolic process;cellular biosynthetic process;cellular carbohydrate metabolic process;cellular macromolecule biosynthetic process;cellular macromolecule metabolic process;cellular metabolic process;cellular process;cellular protein metabolic process;cotranslational protein targeting to membrane;developmental process;establishment of localization;establish…	binding;catalytic activity;ribonucleoprotein binding;ribosome binding;transferase activity;transferase activity, transferring glycosyl groups
Q13257	Mitotic spindle assembly checkpoint protein MAD2A	MAD2L1	-	-	-	-	+	-	+	2.45919	0.00416296	0.377533	0.856948	0.844263	0.846742	0.082422	1.09162	0.643245	0.0951018	1.01567	1.12323	0.0744262	-0.641833	1.88317	0.00779048	-1.06083	1.1246	0.0798	-0.419002	26.3527	26.4634	26.9643	26.5384	26.6276	24.0817	25.9575	25.9225	25.9749	25.7861	24.3936	24.4003	25.7091	25.5946	25.2942	25.6446	24.2894	23.6169	anaphase-promoting complex-dependent proteasomal ubiquitin-dependent protein catabolic process;biological regulation;catabolic process;cell cycle;cell cycle checkpoint;cell cycle process;cell division;cellular catabolic process;cellular component organization;cellular component organization at cellular level;cellular component organization or biogenesis;cellular component organization or biogenes…	binding;identical protein binding;protein binding;protein dimerization activity;protein homodimerization activity
P67809	Nuclease-sensitive element-binding protein 1	YBX1	-	-	-	+	-	-	+	1.49484	0.0217746	0.09598	0.982301	0.202084	0.19256	0.824029	0.290256	0.564841	0.1241	1.01016	1.61218	0.0214	1.13603	0.822743	0.116661	0.72194	0.47419	0.339399	-0.414092	25.057	24.9812	25.6294	23.8522	26.2408	24.9683	26.3395	26.2734	26.4627	25.0842	26.2013	26.9193	25.4712	25.783	26.5792	26.2489	24.5159	24.0381	biological regulation;biosynthetic process;cellular biosynthetic process;cellular macromolecule biosynthetic process;cellular macromolecule metabolic process;cellular metabolic process;cellular nitrogen compound metabolic process;cellular process;chordate embryonic development;CRD-mediated mRNA stabilization;developmental process;embryo development;embryo development ending in birth or egg hatchi…	binding;core promoter proximal region DNA binding;core promoter proximal region sequence-specific DNA binding;DNA binding;double-stranded DNA binding;enzyme binding;GTPase binding;nucleic acid binding;nucleic acid binding transcription factor activity;protein binding;regulatory region DNA binding;regulatory region nucleic acid binding;RNA binding;RNA polymerase II core promoter proximal region se…
Q9H9J2	39S ribosomal protein L44, mitochondrial	MRPL44	-	+	+	-	-	-	+	1.33657	0.0360852	0.242662	0.948133	0.248248	1.64002	0.00628395	1.15595	1.01262	0.0219216	1.00614	0.950247	0.0948186	0.712881	0.867124	0.114475	0.623807	0.333582	0.711354	-0.0890738	25.2635	25.0195	24.3611	24.0768	24.716	25.1065	25.6674	25.479	25.6364	24.14	24.8293	24.3456	25.3445	25.6598	25.5113	25.2047	24.2149	24.0775	biosynthetic process;cellular biosynthetic process;cellular component disassembly;cellular component disassembly at cellular level;cellular component organization;cellular component organization at cellular level;cellular component organization or biogenesis;cellular component organization or biogenesis at cellular level;cellular macromolecular complex disassembly;cellular macromolecular complex …	catalytic activity;endonuclease activity;endonuclease activity, active with either ribo- or deoxyribonucleic acids and producing 5'-phosphomonoesters;endoribonuclease activity;endoribonuclease activity, producing 5'-phosphomonoesters;hydrolase activity;hydrolase activity, acting on ester bonds;nuclease activity;ribonuclease activity;ribonuclease III activity
Q15046	Lysine--tRNA ligase	KARS	-	-	-	-	-	-	-	0.0266454	0.917029	0.0256588	0.996627	0.0731824	0.27214	0.740713	0.272549	1.54013	0.00715603	0.992771	0.0811154	0.946168	0.0873756	0.0158304	0.991332	-0.0164509	0.169178	0.80332	-0.103827	25.5549	25.8317	24.7746	23.6295	25.8029	26.5093	25.8404	25.4463	25.1367	25.8047	25.161	24.64	25.5371	25.3683	25.2065	24.045	24.3074	24.7812	amine metabolic process;amino acid activation;biosynthetic process;bis(5'-nucleosidyl) oligophosphate biosynthetic process;bis(5'-nucleosidyl) oligophosphate metabolic process;carboxylic acid metabolic process;cellular amine metabolic process;cellular amino acid metabolic process;cellular biosynthetic process;cellular ketone metabolic process;cellular macromolecule metabolic process;cellular meta…	adenyl nucleotide binding;adenyl ribonucleotide binding;amine binding;amino acid binding;aminoacyl-tRNA ligase activity;ATP binding;binding;carboxylic acid binding;catalytic activity;cation binding;ion binding;ligase activity;ligase activity, forming aminoacyl-tRNA and related compounds;ligase activity, forming carbon-oxygen bonds;lysine-tRNA ligase activity;metal ion binding;nucleic acid binding…
Q96KR1	Zinc finger RNA-binding protein	ZFR	-	-	-	-	-	+	-	0.9314	0.0572736	NaN	1	0	NaN	1	0	1.49167	0.00763946	0.986539	NaN	1	0	0.711849	0.134773	1.02947	1.22757	0.0240927	1.15904	25.1818	23.3858	24.7059	23.9537	23.89	24.6986	24.9079	23.9478	24.029	24.2415	23.7546	24.8781	25.5682	25.4049	25.3887	24.1484	24.4078	24.8459	developmental process;multicellular organismal development;multicellular organismal process	binding;cation binding;DNA binding;ion binding;metal ion binding;nucleic acid binding;transition metal ion binding;zinc ion binding
O75175	CCR4-NOT transcription complex subunit 3	CNOT3	-	-	-	-	-	+	+	3.13553	0.0018481	1.39104	0.128172	0.664828	NaN	1	0	0.754569	0.0593843	0.984219	1.65332	0.0252264	-0.785531	1.63949	0.0531408	0.348028	2.0048	0.00597143	1.13356	24.8986	25.0221	24.771	24.5571	24.1288	24.0113	24.2816	24.2525	23.8009	24.0199	23.3812	23.8391	25.3698	25.1954	25.1706	24.6204	23.3067	24.856	biological regulation;biosynthetic process;catabolic process;cell differentiation;cellular biosynthetic process;cellular catabolic process;cellular developmental process;cellular macromolecule biosynthetic process;cellular macromolecule catabolic process;cellular macromolecule metabolic process;cellular metabolic process;cellular nitrogen compound metabolic process;cellular process;developmental …
Q86TG7	Retrotransposon-derived protein PEG10	PEG10	-	-	-	-	-	-	+	1.41737	0.0372446	1.9276	0.0551304	1.08536	1.01164	0.0709216	0.690854	2.18137	0.00278313	0.977834	1.40228	0.049034	-0.598438	0.689158	0.291023	-0.304136	0.846367	0.195436	0.294302	27.7307	27.7859	27.3089	26.6495	26.7648	26.155	27.0792	27.088	26.8629	25.9213	26.2644	26.7718	27.4296	27.4427	27.0407	26.4544	26.3234	26.2017	apoptosis;biological regulation;cell death;cell differentiation;cellular developmental process;cellular process;death;developmental process;negative regulation of biological process;negative regulation of cell communication;negative regulation of cellular process;negative regulation of response to stimulus;negative regulation of signal transduction;negative regulation of signaling;negative regula…	binding;cation binding;DNA binding;ion binding;metal ion binding;nucleic acid binding;transition metal ion binding;zinc ion binding
O15056	Synaptojanin-2	SYNJ2	-	-	-	-	-	+	+	1.81605	0.0115853	NaN	1	0	NaN	1	0	1.61877	0.00657664	0.966694	NaN	1	0	0.981436	0.0614056	0.907529	2.33397	0.00265116	1.39273	23.8853	24.1314	25.034	24.2817	24.1547	25.0009	23.9374	24.0094	23.6483	24.478	23.6504	24.3404	25.5893	25.192	24.992	24.5889	23.8981	24.3862	biosynthetic process;cellular biosynthetic process;cellular lipid metabolic process;cellular metabolic process;cellular process;dephosphorylation;glycerolipid biosynthetic process;glycerolipid metabolic process;glycerophospholipid biosynthetic process;glycerophospholipid metabolic process;lipid biosynthetic process;lipid metabolic process;lipid modification;metabolic process;organophosphate metab…	binding;catalytic activity;hydrolase activity;hydrolase activity, acting on ester bonds;inositol or phosphatidylinositol phosphatase activity;nucleic acid binding;nucleotide binding;phosphatase activity;phosphatidylinositol bisphosphate phosphatase activity;phosphatidylinositol phosphate 5-phosphatase activity;phosphatidylinositol-4,5-bisphosphate 5-phosphatase activity;phosphoric ester hydrolase…
Q9UNQ2	Probable dimethyladenosine transferase	DIMT1	-	-	-	-	-	-	-	0.120721	0.76276	0.675104	0.726032	0.43015	1.53498	0.0377259	0.424476	1.27706	0.0133237	0.95732	0.0382386	0.974163	0.0302734	0.190628	0.861459	-0.140696	0.438182	0.518006	-0.17097	25.0035	25.3583	24.5238	24.4528	24.4671	24.6752	24.999	25.155	24.8224	24.4256	24.5698	24.7075	24.7651	25.0767	24.6217	23.8498	24.3414	23.4002		catalytic activity;methyltransferase activity;N-methyltransferase activity;RNA methyltransferase activity;rRNA (adenine) methyltransferase activity;rRNA (adenine-N6,N6-)-dimethyltransferase activity;rRNA methyltransferase activity;S-adenosylmethionine-dependent methyltransferase activity;transferase activity;transferase activity, transferring one-carbon groups
Q8ND56	Protein LSM14 homolog A	LSM14A	-	+	-	-	-	-	+	1.80209	0.021	0.555496	0.702441	1.50408	2.51684	0	3.00557	2.27007	0.00221656	0.953904	1.04422	0.128159	0.416897	1.5603	0.0225052	0.627054	0.625934	0.358316	0.210157	26.7551	27.2174	26.9269	25.8942	26.9784	23.5146	27.3926	27.3694	27.3881	24.0477	24.5906	24.4952	27.7349	27.7033	27.3425	26.7638	26.4931	26.6619	biological regulation;cellular component assembly;cellular component assembly at cellular level;cellular component organization;cellular component organization at cellular level;cellular component organization or biogenesis;cellular component organization or biogenesis at cellular level;cellular macromolecular complex assembly;cellular macromolecular complex subunit organization;cellular process;…	binding;DNA binding;double-stranded DNA binding;double-stranded RNA binding;nucleic acid binding;RNA binding;single-stranded RNA binding;structure-specific DNA binding
Q9Y5A9	YTH domain-containing family protein 2	YTHDF2	+	+	-	-	-	-	-	0.264718	0.547343	2.23256	0.031	2.87502	2.29256	0.00165217	3.26673	2.21845	0.00286957	0.951691	0.228665	0.838303	0.223702	0.529773	0.376757	0.38339	0.197067	0.742357	0.159688	27.2522	26.8865	27.8158	24.4678	24.3079	24.5538	27.9956	27.0565	27.5735	24.1568	24.3344	24.3342	27.9162	27.7318	27.4567	26.5696	26.8051	26.8749	biological regulation;cellular macromolecule metabolic process;cellular metabolic process;cellular nitrogen compound metabolic process;cellular process;humoral immune response;immune response;immune system process;macromolecule metabolic process;metabolic process;mRNA metabolic process;nitrogen compound metabolic process;nucleic acid metabolic process;nucleobase-containing compound metabolic proc…
O75534	Cold shock domain-containing protein E1	CSDE1	-	-	-	-	-	-	-	0.782215	0.139421	0.0994754	0.984365	0.0611604	0.840281	0.183948	0.379736	2.20806	0.00276647	0.944597	0.151189	0.92014	0.0808659	0.834736	0.164009	0.394184	0.951722	0.149666	0.313318	27.6268	27.6651	28.1684	27.7457	27.535	27.996	27.992	27.9803	27.7305	27.5198	27.2242	27.8196	28.4582	28.0763	28.1083	27.3451	27.3227	27.1412	anatomical structure development;biological regulation;catabolic process;cellular catabolic process;cellular macromolecule catabolic process;cellular macromolecule metabolic process;cellular metabolic process;cellular nitrogen compound metabolic process;cellular process;developmental process;developmental process involved in reproduction;gonad development;macromolecule catabolic process;macromole…	binding;DNA binding;nucleic acid binding
P26196	Probable ATP-dependent RNA helicase DDX6	DDX6	-	+	-	-	-	-	-	0.0659132	0.819167	0.299781	0.894264	0.50319	2.21911	0.00103636	1.19869	2.36168	0.00236735	0.943024	0.161517	0.877016	0.287921	0.0974479	0.921315	0.181091	0.267051	0.720831	-0.10683	28.0974	27.9053	26.153	26.8726	26.9147	26.8589	27.8789	27.6434	27.4971	26.645	26.6375	26.1408	27.7849	27.5184	27.3957	26.7622	26.548	26.5597	biological regulation;catabolic process;cellular catabolic process;cellular component assembly;cellular component assembly at cellular level;cellular component organization;cellular component organization at cellular level;cellular component organization or biogenesis;cellular component organization or biogenesis at cellular level;cellular macromolecular complex assembly;cellular macromolecular c…	adenyl nucleotide binding;adenyl ribonucleotide binding;ATP binding;ATPase activity;ATPase activity, coupled;ATP-dependent helicase activity;ATP-dependent RNA helicase activity;binding;catalytic activity;helicase activity;hydrolase activity;hydrolase activity, acting on acid anhydrides;hydrolase activity, acting on acid anhydrides, in phosphorus-containing anhydrides;nucleoside-triphosphatase act…
Q9Y3F4	Serine-threonine kinase receptor-associated protein	STRAP	-	-	-	-	-	-	-	0.374558	0.410788	0.58274	0.740642	0.578742	2.62331	0.00116327	0.915656	2.35589	0.00223077	0.929022	0.303005	0.772973	0.309053	0.447303	0.473319	0.444283	0.462746	0.554316	0.13523	28.5434	28.4697	27.3862	27.6065	27.496	27.5605	28.5881	28.4255	28.3127	27.7218	27.4625	27.3951	28.7306	28.6037	28.3977	27.7077	27.671	27.5662	anatomical structure homeostasis;biological regulation;cell surface receptor linked signaling pathway;cellular component assembly;cellular component assembly at cellular level;cellular component organization;cellular component organization at cellular level;cellular component organization or biogenesis;cellular component organization or biogenesis at cellular level;cellular macromolecular complex…
P37108	Signal recognition particle 14 kDa protein	SRP14	-	-	-	-	-	-	-	0.292745	0.430253	0.0905783	0.984062	0.23428	0.142892	0.857346	-0.533444	0.363734	0.334605	0.907649	0.0841904	0.930375	-0.344182	0.491775	0.286872	1.04565	0.44054	0.281162	1.38983	26.5731	26.4082	24.0829	26.2196	25.2983	24.8435	26.4536	26.6096	22.9684	26.453	26.6078	24.5712	26.8884	26.8641	26.4486	26.7669	23.965	26.7464	biosynthetic process;cellular biosynthetic process;cellular macromolecule biosynthetic process;cellular macromolecule metabolic process;cellular metabolic process;cellular process;cellular protein metabolic process;cotranslational protein targeting to membrane;establishment of localization;establishment of localization in cell;establishment of protein localization;establishment of protein localiz…	7S RNA binding;binding;endoplasmic reticulum signal peptide binding;nucleic acid binding;peptide binding;RNA binding;signal sequence binding
P63165	Small ubiquitin-related modifier 1	SUMO1	-	-	-	-	-	-	-	0.923314	0.0577878	NaN	1	0	NaN	1	0	1.48128	0.0086732	0.903207	NaN	1	0	1.58516	0.0124082	0.973155	0.795297	0.0848339	1.15851	23.9708	24.3889	23.9171	24.6935	24.5352	24.5414	22.9556	24.8716	23.8935	24.6285	24.7031	24.6947	25.3599	25.1954	24.641	24.3549	24.2095	23.9223	anatomical structure development;biological regulation;cell surface receptor linked signaling pathway;cellular component organization;cellular component organization at cellular level;cellular component organization or biogenesis;cellular component organization or biogenesis at cellular level;cellular localization;cellular macromolecule localization;cellular macromolecule metabolic process;cellul…	acid-amino acid ligase activity;binding;catalytic activity;enzyme binding;ligase activity;ligase activity, forming carbon-nitrogen bonds;protein binding;small conjugating protein ligase activity;SUMO ligase activity;transcription factor binding;ubiquitin protein ligase binding
Q9H7S9;Q96F45	Zinc finger protein 703;Zinc finger protein 503	ZNF703;ZNF503	-	-	-	-	-	-	-	0.220665	0.584736	NaN	1	0	NaN	1	0	2.23981	0.00314894	0.898937	NaN	1	0	NaN	1	0	NaN	1	0	24.0435	24.526	25.2644	24.5777	24.3934	24.5294	24.4936	24.7155	23.473	24.8159	24.5806	25.1126	24.7602	24.4767	24.6506	23.6965	23.7686	23.7257	adherens junction assembly;adherens junction organization;biological regulation;biosynthetic process;cell cycle arrest;cell cycle process;cell differentiation;cell junction assembly;cell junction organization;cell proliferation;cell-cell junction organization;cellular biosynthetic process;cellular component assembly;cellular component assembly at cellular level;cellular component organization;cel…	binding;cation binding;ion binding;metal ion binding;nucleic acid binding
Q13310	Polyadenylate-binding protein 4	PABPC4	-	+	-	-	-	-	-	0.847251	0.0793538	0.692664	0.535736	1.11931	2.59216	0.00148052	1.25572	2.65617	0.000926829	0.890762	0.761211	0.154342	0.744165	0.564407	0.277094	0.553305	0.506072	0.464882	-0.19086	28.3314	28.0696	27.1096	27.366	27.2727	25.514	28.857	28.4667	28.4194	27.5639	27.2207	27.1914	28.3585	28.5362	28.2759	27.6604	27.3319	27.5059	biological regulation;biosynthetic process;blood coagulation;catabolic process;cellular biosynthetic process;cellular catabolic process;cellular macromolecule biosynthetic process;cellular macromolecule catabolic process;cellular macromolecule metabolic process;cellular metabolic process;cellular nitrogen compound metabolic process;cellular process;cellular protein metabolic process;coagulation;h…	binding;mRNA binding;nucleic acid binding;nucleotide binding;poly(A) RNA binding;poly(U) RNA binding;poly-purine tract binding;poly-pyrimidine tract binding;RNA binding;single-stranded RNA binding
O43768	Alpha-endosulfine	ENSA	-	-	-	+	-	+	+	1.99525	0.00698667	1.23744	0.105489	1.47075	NaN	1	0	0.522527	0.157868	0.883494	1.58133	0.0162564	-1.87493	0.0155852	0.991566	-0.0212275	1.6824	0.00542857	1.8537	25.5617	25.8934	26.9084	24.8946	24.519	24.5377	23.5373	24.6825	24.5188	24.2513	24.3314	25.1794	25.7916	26.1456	26.3625	23.9546	25.6522	26.0425	biological regulation;cell cycle;cell cycle phase;cell cycle process;cell division;cellular component organization;cellular component organization at cellular level;cellular component organization or biogenesis;cellular component organization or biogenesis at cellular level;cellular process;establishment of localization;G2/M transition of mitotic cell cycle;mitosis;mitotic cell cycle;negative reg…	binding;channel inhibitor activity;channel regulator activity;enzyme binding;enzyme inhibitor activity;enzyme regulator activity;ion channel inhibitor activity;phosphatase binding;phosphatase inhibitor activity;phosphatase regulator activity;potassium channel inhibitor activity;potassium channel regulator activity;protein binding;protein phosphatase 2A binding;protein phosphatase binding;protein …
Q5JSZ5	Protein PRRC2B	PRRC2B	-	+	-	-	-	-	+	1.2357	0.035983	0.042984	0.989457	0.0695947	1.24086	0.0150708	1.19238	0.92478	0.0335679	0.883196	0.868754	0.110549	0.821916	1.04533	0.0496105	0.975651	0.265052	0.682664	0.153735	23.8416	24.1834	25.0244	24.4587	24.9093	23.4726	25.088	25.3758	25.0514	24.4809	24.0967	23.3605	25.4973	25.5522	24.9269	24.1474	24.0172	25.1622
Q14671	Pumilio homolog 1	PUM1	-	+	-	-	-	-	-	0.558213	0.232974	0.454357	0.795275	0.79374	1.67604	0.0061697	1.03249	2.76661	0.000883721	0.875788	0.569567	0.340576	0.414425	0.61359	0.279984	0.410833	0.00553424	0.997852	-0.00359217	26.0712	26.4479	25.5717	26.2087	25.5063	23.9945	26.75	26.5029	26.0812	25.4879	25.5022	25.2466	26.5178	26.4828	26.3227	25.532	25.6113	25.5527	biological regulation;cellular component organization;cellular component organization or biogenesis;cellular process;establishment of localization;establishment of localization in cell;Golgi vesicle transport;intracellular transport;membrane organization;post-Golgi vesicle-mediated transport;posttranscriptional regulation of gene expression;regulation of biological process;regulation of biosynthe…
Q9UBU9	Nuclear RNA export factor 1	NXF1	-	-	-	-	-	-	-	0.634772	0.149929	0.518282	0.796297	-0.47352	0.363468	0.592869	0.338654	1.03296	0.0238155	0.872313	0.579882	0.287579	0.557981	0.650342	0.20102	0.599607	0.0561927	0.93363	0.041626	23.9768	23.6167	24.7867	24.5297	24.45	24.8211	24.7941	25.032	24.2282	24.4392	24.8203	23.7787	24.809	24.7172	24.6529	24.4213	23.4517	23.6891	establishment of localization;establishment of localization in cell;establishment of RNA localization;gene expression;intracellular transport;macromolecule metabolic process;metabolic process;mRNA export from nucleus;mRNA transport;nuclear export;nuclear transport;nucleic acid transport;nucleobase-containing compound transport;nucleocytoplasmic transport;poly(A)+ mRNA export from nucleus;RNA expo…	binding;mRNA binding;nucleic acid binding;nucleocytoplasmic transporter activity;nucleotide binding;RNA binding;transporter activity
Q8N3C0	Activating signal cointegrator 1 complex subunit 3	ASCC3	-	-	-	-	-	-	+	2.1508	0.0113396	0.450611	0.776632	1.4738	1.55971	0.00729032	0.936313	2.12184	0.00407656	0.868752	1.24177	0.063362	0.621226	2.45184	0.00898901	0.704477	0.166139	0.820632	0.0832513	26.6911	26.8082	26.5888	26.5546	26.3524	22.7598	27.6149	27.3273	27.0096	26.7057	26.4453	25.9919	27.3719	27.4496	27.38	26.7127	26.468	26.4146	biological regulation;biosynthetic process;cell proliferation;cellular biosynthetic process;cellular macromolecule biosynthetic process;cellular macromolecule metabolic process;cellular metabolic process;cellular nitrogen compound metabolic process;cellular process;cellular response to stimulus;cellular response to stress;DNA conformation change;DNA dealkylation;DNA dealkylation involved in DNA r…	3'-5' DNA helicase activity;adenyl nucleotide binding;adenyl ribonucleotide binding;ATP binding;ATPase activity;ATPase activity, coupled;ATP-dependent 3'-5' DNA helicase activity;ATP-dependent DNA helicase activity;ATP-dependent helicase activity;binding;catalytic activity;DNA helicase activity;DNA-dependent ATPase activity;helicase activity;hydrolase activity;hydrolase activity, acting on acid a…
Q6P2H3	Centrosomal protein of 85 kDa	CEP85	-	+	-	-	-	-	-	0.394851	0.311228	0.18976	0.954892	0.479108	2.34306	0.00131034	1.53757	0.785136	0.0583692	0.84117	0.342018	0.631846	0.803428	0.430083	0.378227	0.996778	0.500522	0.465477	0.19335	26.0604	25.8025	23.3238	24.2964	24.2842	25.1688	26.0937	25.8576	25.6457	24.2307	24.0487	24.7049	26.273	25.9601	25.9439	24.418	25.562	25.6736
P16402	Histone H1.3	HIST1H1D	-	-	-	-	+	-	+	1.69097	0.0094375	NaN	1	0	0.166843	0.825008	-0.695398	0.250104	0.542273	0.837323	0.664939	0.148036	2.13911	3.21249	0	4.21327	0.645216	0.122262	2.07417	23.4382	24.2635	24.4367	24.5013	24.1836	24.2324	23.7506	27.4324	27.3727	25.0968	27.0449	28.5003	27.7616	28.2155	28.8011	25.076	28.1356	29.0547	cellular component assembly;cellular component assembly at cellular level;cellular component organization;cellular component organization at cellular level;cellular component organization or biogenesis;cellular component organization or biogenesis at cellular level;cellular macromolecular complex assembly;cellular macromolecular complex subunit organization;cellular process;chromatin assembly;chr…	binding;chromatin binding;chromatin DNA binding;DNA binding;nucleic acid binding;structure-specific DNA binding
Q04637	Eukaryotic translation initiation factor 4 gamma 1	EIF4G1	-	-	-	-	-	-	-	0.683734	0.138356	0.434708	0.83843	0.613162	2.23572	0.00335766	0.70491	3.34911	0.0011068	0.829941	0.496225	0.412274	0.464556	0.603324	0.239786	0.568806	0.475488	0.612989	0.104251	28.832	28.8445	27.7754	28.3216	28.3817	26.9091	29.1049	28.9175	28.8231	28.2907	28.0551	28.385	29.0948	29.0466	29.0168	28.3009	28.1499	28.2176	biological regulation;biosynthetic process;catabolic process;cell surface receptor linked signaling pathway;cellular biosynthetic process;cellular catabolic process;cellular macromolecule biosynthetic process;cellular macromolecule catabolic process;cellular macromolecule metabolic process;cellular metabolic process;cellular nitrogen compound metabolic process;cellular process;cellular protein me…	binding;nucleic acid binding;RNA binding;translation factor activity, nucleic acid binding;translation initiation factor activity
Q92600	Cell differentiation protein RCD1 homolog	RQCD1	-	-	-	+	-	-	-	0.854352	0.0637249	NaN	1	0	0.741404	0.113392	1.2868	0.388376	0.299471	0.819571	1.80059	0.0126567	1.56927	0.405123	0.452269	0.853743	0.337213	0.458827	-0.715525	23.8159	24.2369	24.5348	25.3104	24.0089	23.8424	25.7171	25.8151	25.7632	23.669	24.0265	25.7394	23.4734	25.7893	25.8861	24.5756	24.1502	23.9643	biological regulation;biosynthetic process;catabolic process;cell surface receptor linked signaling pathway;cellular biosynthetic process;cellular catabolic process;cellular macromolecule biosynthetic process;cellular macromolecule catabolic process;cellular macromolecule metabolic process;cellular metabolic process;cellular nitrogen compound metabolic process;cellular process;cellular response t…	binding;identical protein binding;protein binding;protein dimerization activity;protein domain specific binding;protein homodimerization activity
Q8WU90	Zinc finger CCCH domain-containing protein 15	ZC3H15	-	-	-	-	+	+	+	1.85734	0.0105446	NaN	1	0	NaN	1	0	0.964442	0.0325351	0.812356	NaN	1	0	1.69144	0.008	1.37049	1.32237	0.0206892	1.0122	23.5777	24.2531	24.2055	23.9018	24.1849	24.5737	24.0189	24.455	24.6372	24.6113	24.1046	24.7813	25.9442	25.1069	25.0968	25.1217	24.248	24.341	biological regulation;cell surface receptor linked signaling pathway;cellular process;cellular response to chemical stimulus;cellular response to cytokine stimulus;cellular response to organic substance;cellular response to stimulus;cytokine-mediated signaling pathway;regulation of biological process;regulation of cellular process;response to chemical stimulus;response to cytokine stimulus;respon…	binding;cation binding;ion binding;metal ion binding
Q9UNY4	Transcription termination factor 2	TTF2	-	-	-	-	-	+	+	2.29566	0.00425758	NaN	1	0	NaN	1	0	2.62706	0.000820144	0.811701	NaN	1	0	1.68243	0.0100444	0.939206	1.60119	0.00845545	1.40789	24.2726	24.0033	24.6194	24.01	24.3719	23.7204	23.3455	23.8988	24.2449	25.108	23.6714	25.3202	25.3881	25.2007	25.1241	24.4423	24.3426	24.4929	biological regulation;biosynthetic process;cellular biosynthetic process;cellular macromolecule metabolic process;cellular metabolic process;cellular nitrogen compound metabolic process;cellular process;macromolecule metabolic process;metabolic process;mRNA metabolic process;mRNA processing;nitrogen compound metabolic process;nucleic acid metabolic process;nucleobase-containing compound metabolic…	adenyl nucleotide binding;adenyl ribonucleotide binding;ATP binding;ATPase activity;ATPase activity, coupled;ATP-dependent helicase activity;binding;catalytic activity;cation binding;DNA binding;DNA-dependent ATPase activity;helicase activity;hydrolase activity;hydrolase activity, acting on acid anhydrides;hydrolase activity, acting on acid anhydrides, in phosphorus-containing anhydrides;ion bind…
Q6BDS2	UHRF1-binding protein 1	UHRF1BP1	-	+	-	-	-	-	-	0.529025	0.198439	0.285707	0.900635	0.497018	3.22584	0	1.56331	0.695735	0.0870111	0.790265	0.543377	0.27895	0.797981	0.184721	0.843092	0.291079	1.46263	0.0365357	-0.506902	25.7641	25.5739	24.0078	23.8566	24.6935	25.3046	26.068	25.6846	25.987	24.1454	24.4606	24.4437	25.3758	25.3422	25.501	24.914	25.1532	23.7809		binding;enzyme binding;histone deacetylase binding;identical protein binding;protein binding
O95817	BAG family molecular chaperone regulator 3	BAG3	-	-	-	-	+	-	+	2.11532	0.00584507	NaN	1	0	0.59503	0.340791	0.314334	2.47545	0.00218868	0.783667	0.997505	0.0636571	1.22978	1.29473	0.0178084	1.74389	1.94164	0.0180787	0.514112	24.7159	23.556	24.9471	24.223	23.4777	25.0338	25.6676	25.7299	25.5109	25.1822	25.0653	25.7179	26.3236	26.0914	26.0357	25.375	25.2694	25.4554	anatomical structure development;biological regulation;brain development;cellular macromolecule metabolic process;cellular metabolic process;cellular process;cellular protein metabolic process;cellular response to abiotic stimulus;cellular response to external stimulus;cellular response to heat;cellular response to mechanical stimulus;cellular response to stimulus;cellular response to stress;deve…
P14635	G2/mitotic-specific cyclin-B1	CCNB1	-	-	-	-	-	-	-	0.130934	0.723891	0.880506	0.283187	1.26443	0.0959324	0.929233	0.0947571	0.896321	0.041467	0.777485	0.33188	0.747369	-0.285592	0.0493934	0.965789	-0.0532792	0.212044	0.699081	0.232313	27.3607	26.6962	26.9411	25.8741	26.5909	24.7397	27.2538	26.2583	26.6291	26.9744	26.3009	26.5816	27.4465	26.3787	27.013	26.6501	26.0648	25.7908	anaphase-promoting complex-dependent proteasomal ubiquitin-dependent protein catabolic process;anatomical structure development;anatomical structure morphogenesis;biological regulation;cardiac cell development;cardiac muscle cell development;catabolic process;cell cycle;cell cycle process;cell development;cell division;cell maturation;cellular catabolic process;cellular component assembly;cellula…	binding;catalytic activity;enzyme binding;histone kinase activity;kinase activity;kinase binding;patched binding;phosphotransferase activity, alcohol group as acceptor;protein binding;protein kinase activity;protein kinase binding;receptor binding;transferase activity;transferase activity, transferring phosphorus-containing groups
P25311	Zinc-alpha-2-glycoprotein	AZGP1	-	-	-	-	-	-	-	0.167018	0.630307	0.142062	0.969014	0.33758	0.406829	0.393064	-0.992278	0.598107	0.120168	0.774961	0.321943	0.661013	-0.855904	0.237956	0.764887	-0.55331	0.124237	0.805854	0.302594	27.6919	26.3156	24.9838	25.9648	26.5952	25.4186	26.5437	25.8768	24.0032	25.1141	26.827	27.4594	24.9861	25.8657	26.4797	24.8056	25.7414	24.4596	anatomical structure homeostasis;antigen processing and presentation;antigen processing and presentation of peptide antigen;antigen processing and presentation of peptide antigen via MHC class I;biological adhesion;biological regulation;cell adhesion;cellular process;detection of chemical stimulus;detection of chemical stimulus involved in sensory perception;detection of chemical stimulus involve…	antigen binding;binding;catalytic activity;glycoprotein binding;hydrolase activity;hydrolase activity, acting on ester bonds;macromolecule transmembrane transporter activity;nuclease activity;peptide antigen binding;peptide binding;protein binding;protein transmembrane transporter activity;protein transporter activity;ribonuclease activity;substrate-specific transmembrane transporter activity;sub…
P01040	Cystatin-A;Cystatin-A, N-terminally processed	CSTA	-	-	-	-	-	-	-	0.0760166	0.785588	0.0249137	0.997333	-0.0998478	0.0810053	0.932369	0.27316	0.467714	0.210434	0.76505	0.164325	0.859827	0.60021	0.194406	0.810857	0.621394	0.00727988	0.992378	0.0211849	27.1363	23.6652	26.6947	25.7567	27.3351	24.704	25.8139	25.4176	28.0653	24.8619	25.8316	27.7839	26.2931	25.768	27.2993	24.6422	26.4628	25.9603	biological adhesion;biological regulation;cell adhesion;cell differentiation;cell-cell adhesion;cellular developmental process;cellular macromolecule metabolic process;cellular metabolic process;cellular process;cellular protein metabolic process;developmental process;epidermal cell differentiation;epithelial cell differentiation;keratinocyte differentiation;macromolecule metabolic process;macrom…	binding;binding, bridging;cysteine-type endopeptidase inhibitor activity;endopeptidase inhibitor activity;endopeptidase regulator activity;enzyme binding;enzyme inhibitor activity;enzyme regulator activity;peptidase inhibitor activity;peptidase regulator activity;protease binding;protein binding;protein binding, bridging;structural molecule activity
Q9BSD7	Cancer-related nucleoside-triphosphatase	NTPCR	-	-	-	-	-	-	-	0.699177	0.134476	0.149604	0.967828	-0.237962	0.656313	0.164677	1.13413	0.715685	0.0834045	0.746794	0.565175	0.307556	0.519001	0.561491	0.286829	0.515217	0.01748	0.993003	-0.00378354	25.6152	25.6844	24.6108	25.8157	26.1933	24.6153	25.8723	25.7265	25.8685	23.6923	25.8986	24.4741	25.8652	25.712	25.8788	24.6095	24.7625	25.8437		adenyl nucleotide binding;adenyl ribonucleotide binding;ATP binding;binding;catalytic activity;hydrolase activity;hydrolase activity, acting on acid anhydrides;hydrolase activity, acting on acid anhydrides, in phosphorus-containing anhydrides;nucleoside-triphosphatase activity;nucleotide binding;purine nucleotide binding;purine ribonucleoside triphosphate binding;purine ribonucleotide binding;pyr…
Q9UFF9	CCR4-NOT transcription complex subunit 8	CNOT8	-	+	-	-	-	-	-	0.650605	0.119176	0.607689	0.665502	1.00849	1.3808	0.00900513	1.25856	1.53094	0.0111293	0.741708	0.489312	0.332458	0.816874	0.590784	0.198862	0.990395	0.371886	0.565845	0.173521	26.1931	26.2862	24.3475	24.3489	25.0727	24.3797	26.7326	26.4077	26.1371	25.5139	25.4739	24.5139	26.7138	26.5067	26.5774	26.157	25.7912	25.6247	biological regulation;biosynthetic process;catabolic process;cellular biosynthetic process;cellular catabolic process;cellular macromolecule biosynthetic process;cellular macromolecule catabolic process;cellular macromolecule metabolic process;cellular metabolic process;cellular nitrogen compound metabolic process;cellular process;exonucleolytic nuclear-transcribed mRNA catabolic process involved…	3'-5' exonuclease activity;3'-5'-exoribonuclease activity;binding;catalytic activity;cation binding;exonuclease activity;exonuclease activity, active with either ribo- or deoxyribonucleic acids and producing 5'-phosphomonoesters;exoribonuclease activity;exoribonuclease activity, producing 5'-phosphomonoesters;hydrolase activity;hydrolase activity, acting on ester bonds;ion binding;metal ion bindi…
Q07157	Tight junction protein ZO-1	TJP1	-	-	-	-	-	-	+	2.20358	0.0151833	1.22625	0.106543	1.59645	1.96238	0.0062454	0.69198	2.43505	0.00265517	0.73926	2.17133	0.0215529	-0.582523	1.31846	0.10421	-0.315011	1.03789	0.15942	0.267512	26.1234	26.3441	26.3004	24.9791	25.1726	23.8269	25.8294	25.6547	25.5362	24.9595	25.1941	24.7909	26.088	25.7901	25.9448	25.2752	25.2315	25.0985	anatomical structure formation involved in morphogenesis;apoptosis;biological regulation;blastocyst formation;carbohydrate homeostasis;cell death;cell junction assembly;cell junction organization;cell-cell junction assembly;cell-cell junction organization;cellular chemical homeostasis;cellular component assembly;cellular component assembly at cellular level;cellular component disassembly;cellular…
P16403	Histone H1.2	HIST1H1C	-	-	-	+	+	-	+	2.37769	0.00155319	0.218722	0.956368	-0.223669	0.0784506	0.933352	0.435721	0.348611	0.373173	0.73226	1.02903	0.0441517	3.109	3.93263	0	4.90159	0.63703	0.127835	1.79259	27.8	28.5023	28.3277	27.7843	28.8691	28.6475	29.2041	32.3856	32.3672	27.6785	32.0408	32.9305	32.8444	33.1745	33.3158	30.828	33.0059	33.304	cellular component assembly;cellular component assembly at cellular level;cellular component organization;cellular component organization at cellular level;cellular component organization or biogenesis;cellular component organization or biogenesis at cellular level;cellular macromolecular complex assembly;cellular macromolecular complex subunit organization;cellular process;chromatin assembly;chr…	binding;chromatin binding;chromatin DNA binding;DNA binding;nucleic acid binding;structure-specific DNA binding
Q9UJU6	Drebrin-like protein	DBNL	+	-	-	-	-	-	+	1.79564	0.017594	2.66377	0.0321429	1.36906	0.245729	0.844554	0.102039	1.4073	0.0132853	0.705086	1.76343	0.02452	-0.749693	0.73481	0.297141	-0.266146	1.19242	0.0635	0.483547	26.841	26.4903	26.8315	25.5117	25.4817	25.0623	26.2097	25.996	25.708	25.9797	25.7741	25.8537	26.6572	26.4632	26.244	26.0539	25.4247	25.7704	activation of JUN kinase activity;activation of MAPK activity;anatomical structure morphogenesis;apoptosis;biological regulation;cell death;cell part morphogenesis;cell projection morphogenesis;cell projection organization;cellular component assembly;cellular component assembly at cellular level;cellular component disassembly;cellular component disassembly at cellular level;cellular component dis…	actin binding;actin filament binding;binding;cytoskeletal protein binding;enzyme activator activity;enzyme regulator activity;protein binding
P78344	Eukaryotic translation initiation factor 4 gamma 2	EIF4G2	-	-	-	-	-	-	+	2.82873	0.00266071	0.638931	0.5656	1.59977	0.591397	0.36987	0.286776	2.46302	0.00313228	0.684207	0.644199	0.431783	0.241832	3.18164	0	0.917175	1.57361	0.019854	0.675343	27.4441	27.369	27.2069	26.652	26.7038	23.8649	27.847	27.5379	27.3606	27.2577	27.0338	27.5936	28.3634	28.2632	28.1449	27.7261	27.5491	27.4437	biological regulation;cell cycle arrest;cell cycle process;cell death;cell surface receptor linked signaling pathway;cellular process;cellular response to chemical stimulus;cellular response to cytokine stimulus;cellular response to organic substance;cellular response to stimulus;cytokine-mediated signaling pathway;death;negative regulation of biological process;negative regulation of cell cycle;…	binding;nucleic acid binding;RNA binding;translation factor activity, nucleic acid binding;translation initiation factor activity
Q9UHD8	Septin-9	SEPTIN9	-	-	-	-	-	-	-	0.136291	0.806486	0.472454	0.796089	0.67293	2.18394	0.0101275	0.427424	2.40791	0.00426	0.68033	0.244858	0.883754	-0.0800648	0.0170758	0.992062	-0.00660133	0.453385	0.704371	0.0734634	26.6512	26.7279	26.3535	26.5891	26.2816	24.8432	26.5931	26.4583	26.441	25.9956	26.0214	26.1931	26.6505	26.4769	26.5853	26.0297	25.7489	25.8932	cell cycle;cell division;cellular component assembly;cellular component organization;cellular component organization or biogenesis;cellular process;macromolecular complex assembly;macromolecular complex subunit organization;metabolic process;protein complex assembly;protein complex subunit organization;protein heterooligomerization;protein oligomerization	binding;catalytic activity;GTP binding;GTPase activity;guanyl nucleotide binding;guanyl ribonucleotide binding;hydrolase activity;hydrolase activity, acting on acid anhydrides;hydrolase activity, acting on acid anhydrides, in phosphorus-containing anhydrides;nucleoside-triphosphatase activity;nucleotide binding;purine nucleotide binding;purine ribonucleoside triphosphate binding;purine ribonucleo…
P06702	Protein S100-A9	S100A9	-	-	-	-	-	-	-	0.17911	0.600475	0.189106	0.955424	0.718629	0.0843388	0.922584	-0.421261	0.558199	0.150406	0.677268	0.245981	0.783103	-0.978924	0.0496421	0.95865	0.178645	0.388117	0.34809	1.15757	28.6084	27.3031	24.7867	26.6776	27.4631	24.4017	27.0019	27.0462	23.7134	26.0014	28.8767	24.1471	26.3515	27.1546	27.7281	25.7084	26.9134	26.5806	actin cytoskeleton organization;actin cytoskeleton reorganization;actin filament-based process;activation of caspase activity;autophagy;biological adhesion;biological regulation;catabolic process;cell adhesion;cell chemotaxis;cell communication;cell migration;cell motility;cell-cell adhesion;cell-cell signaling;cellular catabolic process;cellular component movement;cellular component organization…	antioxidant activity;arachidonic acid binding;binding;calcium ion binding;carboxylic acid binding;cation binding;cytoskeletal protein binding;fatty acid binding;icosanoid binding;icosatetraenoic acid binding;ion binding;lipid binding;metal ion binding;microtubule binding;molecular transducer activity;monocarboxylic acid binding;protein binding;RAGE receptor binding;receptor binding;signal transdu…
O14818;Q8TAA3	Proteasome subunit alpha type-7;Proteasome subunit alpha type-7-like	PSMA7;PSMA8	-	-	-	+	-	+	+	2.65212	0.00164045	0.47475	0.797066	-0.659409	3.20224	0	-1.77873	1.68355	0.00873026	0.663002	1.41723	0.0240392	-1.64436	0.177324	0.861422	0.186387	3.53772	0	1.83075	25.5971	25.4807	24.457	26.3943	26.2247	24.8941	23.3709	23.6912	23.5397	25.1544	25.5702	25.2133	25.3902	25.1576	25.5462	24.5784	24.5555	24.9711	activation of immune response;activation of innate immune response;anaphase-promoting complex-dependent proteasomal ubiquitin-dependent protein catabolic process;antigen processing and presentation;antigen processing and presentation of exogenous antigen;antigen processing and presentation of exogenous peptide antigen;antigen processing and presentation of exogenous peptide antigen via MHC class …	binding;catalytic activity;endopeptidase activity;hydrolase activity;identical protein binding;peptidase activity;peptidase activity, acting on L-amino acid peptides;protein binding;threonine-type endopeptidase activity;threonine-type peptidase activity
Q96CW1	AP-2 complex subunit mu	AP2M1	-	-	-	-	-	-	-	0.12525	0.760752	0.885123	0.429118	0.621434	0.894778	0.320993	0.190837	2.04111	0.00541036	0.651537	0.0113498	0.992072	-0.00973701	0.198196	0.858176	0.150861	0.673728	0.421134	0.160598	26.7125	26.5785	27.429	26.4788	26.4222	25.9548	26.87	26.9963	26.8246	26.6433	26.6099	26.865	27.032	27.2236	26.917	26.472	26.3369	26.4091	antigen processing and presentation;antigen processing and presentation of exogenous antigen;antigen processing and presentation of exogenous peptide antigen;antigen processing and presentation of exogenous peptide antigen via MHC class II;antigen processing and presentation of peptide antigen;antigen processing and presentation of peptide antigen via MHC class II;antigen processing and presentat…	binding;lipid binding;lipoprotein particle receptor binding;low-density lipoprotein particle receptor binding;peptide binding;protein binding;receptor binding;signal sequence binding;transporter activity
Q14444	Caprin-1	CAPRIN1	-	-	-	-	-	-	-	1.17529	0.0741307	1.26179	0.142891	0.812747	1.03802	0.219897	0.231014	1.65338	0.010109	0.642808	1.33445	0.170734	0.239023	1.05075	0.121062	0.373547	0.369305	0.611585	0.134524	27.3282	27.2503	27.1311	26.0191	26.7489	26.5034	27.5662	27.5009	27.3596	27.283	27.0877	27.3629	27.5662	27.8576	27.4065	27.1762	26.9493	26.7764	biological regulation;negative regulation of biological process;negative regulation of biosynthetic process;negative regulation of cellular biosynthetic process;negative regulation of cellular macromolecule biosynthetic process;negative regulation of cellular metabolic process;negative regulation of cellular process;negative regulation of cellular protein metabolic process;negative regulation of …	binding;nucleic acid binding;RNA binding
Q05682	Caldesmon	CALD1	-	-	-	-	-	-	-	1.07781	0.0670149	0.78557	0.354587	1.60816	0.427108	0.598944	0.223367	1.59347	0.0114329	0.640942	0.982667	0.114738	-0.528163	0.7922	0.312215	-0.230108	0.56281	0.324388	0.298056	26.5056	26.6447	26.4352	25.4744	25.8476	23.4391	26.2777	26.1027	25.6207	25.8077	25.6785	25.8448	26.4894	26.2975	26.1083	25.9121	25.6358	25.4246	cellular component movement;cellular process;multicellular organismal process;muscle contraction;muscle system process;system process	actin binding;binding;calmodulin binding;cytoskeletal protein binding;protein binding;tropomyosin binding
P52907	F-actin-capping protein subunit alpha-1	CAPZA1	-	-	-	-	-	-	-	0.745041	0.0955547	0.0986318	0.983343	-0.149659	NaN	1	0	1.08087	0.0289696	0.640542	0.306996	0.738082	-0.425757	0.378395	0.571954	0.509423	1.64543	0.0111786	0.93518	25.4004	25.1732	23.7887	24.903	25.1439	24.7644	24.5756	24.0328	24.4767	23.7708	24.7048	23.9698	25.2623	25.3973	25.231	24.6242	25.0302	24.3146	actin filament capping;barbed-end actin filament capping;biological regulation;blood coagulation;cellular component assembly;cellular component movement;cellular component organization;cellular component organization or biogenesis;cellular process;coagulation;defense response;hemostasis;immune response;immune system process;innate immune response;macromolecular complex assembly;macromolecular com…	actin binding;binding;cytoskeletal protein binding;protein binding
P78318	Immunoglobulin-binding protein 1	IGBP1	-	-	-	-	-	-	-	0.509999	0.19378	0.163235	0.963675	0.404075	1.07712	0.0568622	0.737599	1.28522	0.018646	0.630265	0.270756	0.770834	0.549773	0.549861	0.229545	1.0642	0.889564	0.108779	0.514425	26.3457	26.5094	24.2386	26.0518	25.6521	24.1775	26.5553	26.3631	25.8246	25.667	25.8161	25.0471	26.8789	26.8297	26.5777	26.4887	25.9378	25.9689	B cell activation;biological regulation;cell activation;cellular process;cellular response to stimulus;immune system process;leukocyte activation;lymphocyte activation;negative regulation of biological process;negative regulation of biosynthetic process;negative regulation of caspase activity;negative regulation of catalytic activity;negative regulation of cell communication;negative regulation o…	binding;enzyme binding;enzyme regulator activity;phosphatase binding;phosphatase regulator activity;protein binding;protein phosphatase 2A binding;protein phosphatase binding;protein phosphatase regulator activity;protein phosphatase type 2A regulator activity
Q86U42	Polyadenylate-binding protein 2	PABPN1	-	-	-	-	-	-	-	0.263136	0.493276	0.121728	0.967791	-0.249554	3.12103	0	-1.99858	0.367588	0.35692	0.628817	0.207838	0.836246	-0.401629	0.19287	0.821412	0.444028	0.579277	0.19478	0.845657	23.5215	25.8404	24.2729	25.2155	24.5734	24.5945	23.8349	24.365	24.2299	26.0414	25.9685	26.4157	23.9036	25.73	25.3332	25.0674	24.4769	23.536	biological regulation;biosynthetic process;cellular biosynthetic process;cellular macromolecule biosynthetic process;cellular macromolecule metabolic process;cellular metabolic process;cellular nitrogen compound metabolic process;cellular process;establishment of localization;establishment of localization in cell;establishment of RNA localization;gene expression;interaction with host;interspecies…	binding;nucleic acid binding;nucleotide binding;RNA binding
P35520;P0DN79	Cystathionine beta-synthase	CBS	+	-	-	-	-	-	-	0.7441	0.189915	2.16632	0.034	1.26512	1.36119	0.0133604	0.885601	1.07413	0.0310938	0.624556	1.1026	0.16825	0.301463	0.681117	0.34177	0.263229	0.0842346	0.917263	-0.0382334	25.2565	25.3221	24.9915	23.5756	24.1251	24.074	25.4431	25.6338	25.3975	24.3013	24.4914	25.0249	25.3767	25.7243	25.2588	24.6565	25.261	24.5685	amine biosynthetic process;amine catabolic process;amine metabolic process;biosynthetic process;carboxylic acid biosynthetic process;carboxylic acid catabolic process;carboxylic acid metabolic process;catabolic process;cell communication;cellular amine metabolic process;cellular amino acid biosynthetic process;cellular amino acid catabolic process;cellular amino acid metabolic process;cellular bi…	amine binding;amino acid binding;binding;carbon monoxide binding;carbon-oxygen lyase activity;carboxylic acid binding;catalytic activity;cation binding;cofactor binding;cystathionine beta-synthase activity;enzyme binding;heme binding;hydro-lyase activity;identical protein binding;ion binding;iron ion binding;lyase activity;metal ion binding;modified amino acid binding;nitric oxide binding;nitrite…
Q01081;P0DN76;Q8WU68	Splicing factor U2AF 35 kDa subunit;Splicing factor U2AF 26 kDa subunit	U2AF1;U2AF1L4	-	-	-	-	-	-	-	0.547124	0.162184	0.510229	0.743736	-1.15225	0.506057	0.257585	1.16973	0.332901	0.415676	0.609989	0.430728	0.420149	0.925081	0.50834	0.269717	1.08922	0.740619	0.379756	0.164137	26.2675	26.3792	23.8999	25.892	26.4282	27.683	26.5764	26.4551	26.2902	26.9649	24.058	24.7897	26.6087	26.6339	26.5716	26.771	24.6386	26.5746	biosynthetic process;cellular biosynthetic process;cellular macromolecule biosynthetic process;cellular macromolecule metabolic process;cellular metabolic process;cellular nitrogen compound metabolic process;cellular process;establishment of localization;establishment of localization in cell;establishment of RNA localization;gene expression;intracellular transport;macromolecule biosynthetic proce…	binding;cation binding;ion binding;metal ion binding;nucleic acid binding;nucleotide binding;RNA binding
Q96M27	Protein PRRC1	PRRC1	-	-	-	-	-	+	-	0.740764	0.0760544	0.655059	0.567295	1.30718	NaN	1	0	0.174527	0.69348	0.599089	0.734997	0.131663	-1.45666	0.158422	0.852839	0.463788	0.908984	0.0485126	1.92045	25.8993	26.7967	24.2198	24.6699	24.2953	24.029	24.6078	24.3998	23.5382	24.1228	23.6702	24.9481	26.9619	26.8334	24.5118	25.636	27.2026	23.6713
Q93052	Lipoma-preferred partner	LPP	-	+	-	-	-	-	+	1.03218	0.0471106	NaN	1	0	2.61197	0.00135714	1.11581	0.631746	0.120268	0.594678	0.695029	0.162007	1.02194	0.761919	0.113493	1.14285	0.345573	0.652031	0.120906	23.364	25.2113	24.7316	24.5977	24.2442	23.9789	25.6994	25.3672	25.3061	24.524	24.3253	24.176	25.5823	25.6994	25.4538	24.3026	25.501	25.1478	biological adhesion;cell adhesion;cellular process	binding;cation binding;ion binding;metal ion binding;transition metal ion binding;zinc ion binding
Q9Y224	UPF0568 protein C14orf166	C14orf166	-	-	-	+	+	-	+	3.37275	0.00044	0.97391	0.213632	-1.1485	0.552353	0.244326	0.814611	0.364686	0.373113	0.55883	1.73276	0.0155467	1.29161	2.08475	0.00742857	1.57028	1.10058	0.140182	0.27867	24.8124	24.1208	24.2711	26.3298	24.7901	25.5301	25.8148	25.602	25.6625	25.9873	24.2336	24.4145	25.9987	25.7966	26.12	26.1033	24.2791	25.8564	biological regulation;biosynthetic process;cellular biosynthetic process;cellular macromolecule biosynthetic process;cellular macromolecule metabolic process;cellular metabolic process;cellular nitrogen compound metabolic process;cellular process;establishment of localization;establishment of RNA localization;macromolecule biosynthetic process;macromolecule metabolic process;metabolic process;ncR…	basal RNA polymerase II transcription machinery binding;basal transcription machinery binding;binding;enzyme binding;identical protein binding;nucleic acid binding;protein binding;RNA binding;RNA polymerase binding;RNA polymerase core enzyme binding;RNA polymerase II core binding
Q8IWZ3	Ankyrin repeat and KH domain-containing protein 1	ANKHD1	-	-	-	-	-	-	-	0.870353	0.151297	1.00993	0.174783	1.67801	0.894167	0.117607	0.556178	1.78633	0.0101415	0.551232	0.566902	0.628824	0.184029	1.09541	0.139094	0.311961	0.330892	0.64993	0.127932	26.5754	26.603	26.5115	24.6562	25.9638	24.036	26.9138	26.8212	26.5071	26.03	25.8873	26.6562	26.7496	27.0729	26.8034	26.4093	26.3317	26.2311
Q14694	Ubiquitin carboxyl-terminal hydrolase 10	USP10	-	-	-	-	-	-	-	0.425468	0.284787	0.0808424	0.985413	0.13562	0.542747	0.321383	0.43605	0.299782	0.472668	0.547061	0.611326	0.265693	0.529084	0.193778	0.826888	-0.382111	0.521719	0.226738	-0.911194	25.5151	25.4051	24.4874	25.7047	25.2334	24.0627	25.6154	25.6365	25.743	25.8309	24.8589	24.997	23.4355	25.4067	25.4191	23.9162	24.6681	24.0358	autophagy;biological regulation;biosynthetic process;catabolic process;cellular biosynthetic process;cellular catabolic process;cellular macromolecule biosynthetic process;cellular macromolecule catabolic process;cellular macromolecule metabolic process;cellular metabolic process;cellular nitrogen compound metabolic process;cellular process;cellular protein metabolic process;cellular response to …	binding;catalytic activity;cysteine-type endopeptidase activity;cysteine-type peptidase activity;endopeptidase activity;hydrolase activity;ion channel binding;p53 binding;peptidase activity;peptidase activity, acting on L-amino acid peptides;protein binding;small conjugating protein-specific protease activity;ubiquitin-specific protease activity
Q06787	Fragile X mental retardation protein 1	FMR1	-	+	-	-	-	-	+	1.35127	0.0397467	0.285944	0.902817	-0.368656	3.71042	0	1.19947	1.08272	0.0339778	0.541966	1.20927	0.0753011	0.524071	0.0129527	0.990894	-0.00846291	1.279	0.0450729	-0.532534	24.8482	24.4149	24.9126	24.2734	25.1264	25.8818	25.3784	25.2155	25.154	24.0046	24.1635	23.9814	24.7653	24.947	24.4379	24.1058	23.9051	24.5135	anatomical structure development;biological regulation;central nervous system development;developmental process;establishment of localization;establishment of RNA localization;mRNA transport;negative regulation of biological process;negative regulation of biosynthetic process;negative regulation of cellular biosynthetic process;negative regulation of cellular macromolecule biosynthetic process;ne…	binding;mRNA binding;nucleic acid binding;RNA binding
P50395	Rab GDP dissociation inhibitor beta	GDI2	-	-	-	+	+	-	+	2.7728	0.00136842	NaN	1	0	0.270393	0.715958	0.349698	0.278971	0.508645	0.539926	1.89883	0.01292	2.0613	1.64898	0.00794175	1.96995	0.137743	0.832618	-0.0913499	24.1104	24.7602	23.5326	24.4509	25.1866	23.714	26.5697	26.1786	25.8387	26.126	26.4504	24.9615	26.3319	25.9988	25.9822	26.3157	24.1518	26.2257	biological regulation;cellular process;cellular response to stimulus;establishment of localization;establishment of protein localization;intracellular signal transduction;protein transport;regulation of biological process;regulation of cellular process;regulation of response to stimulus;regulation of signal transduction;regulation of signaling;regulation of small GTPase mediated signal transducti…	enzyme activator activity;enzyme regulator activity;GDP-dissociation inhibitor activity;GTPase activator activity;GTPase regulator activity;nucleoside-triphosphatase regulator activity;Rab GDP-dissociation inhibitor activity;small GTPase regulator activity
Q14195	Dihydropyrimidinase-related protein 3	DPYSL3	-	-	-	-	-	-	-	0.237678	0.526396	0.0659781	0.98779	0.218285	0.551816	0.2422	0.796422	1.69692	0.0128836	0.537361	0.182402	0.851126	0.479916	0.336583	0.601732	0.838413	0.950827	0.130696	0.358498	26.8614	26.885	24.0982	26.5319	26.2739	24.3839	26.6407	26.4824	26.1612	26.2516	26.1037	24.5397	26.9725	26.6751	26.7123	26.4353	26.2481	26.0643	actin crosslink formation;actin cytoskeleton organization;actin filament bundle assembly;actin filament organization;actin filament-based process;axon guidance;biological regulation;cellular component assembly;cellular component assembly at cellular level;cellular component organization;cellular component organization at cellular level;cellular component organization or biogenesis;cellular compon…	binding;carbohydrate binding;catalytic activity;chondroitin sulfate binding;glycosaminoglycan binding;hydrolase activity;hydrolase activity, acting on carbon-nitrogen (but not peptide) bonds;pattern binding;polysaccharide binding;protein binding;protein domain specific binding;SH3 domain binding
P81605	Dermcidin;Survival-promoting peptide;DCD-1	DCD	-	-	-	-	-	-	-	0.206318	0.575812	0.06428	0.985829	0.196786	0.123892	0.885184	-0.334695	0.3189	0.44466	0.529956	0.285134	0.739576	-0.634931	0.326581	0.63316	-0.717103	0.0525809	0.930015	-0.0821718	29.7434	29.6821	32.0521	28.8946	30.6735	31.3191	29.1033	30.2151	30.2544	29.0307	29.6301	31.916	29.3887	29.3957	30.5419	28.1501	29.6645	29.9218	cell killing;defense response;defense response to bacterium;defense response to fungus;killing of cells of other organism;multi-organism process;response to bacterium;response to biotic stimulus;response to fungus;response to other organism;response to stimulus;response to stress	catalytic activity;hydrolase activity;peptidase activity
P06730	Eukaryotic translation initiation factor 4E	EIF4E	-	-	-	-	-	-	-	0.114995	0.725495	0.246016	0.914347	0.617427	1.26394	0.0319087	0.662623	1.71367	0.0122575	0.529112	0.219922	0.824039	0.511099	0.0788022	0.936874	0.197601	0.720702	0.226223	-0.313499	27.1346	26.9002	24.5404	25.6514	26.4266	24.645	27.0235	26.6143	26.4708	26.2454	26.1958	25.6795	26.5403	26.2767	26.351	25.9866	25.6473	25.9468	anatomical structure development;biological regulation;biosynthetic process;catabolic process;cell cycle process;cell surface receptor linked signaling pathway;cellular biosynthetic process;cellular catabolic process;cellular macromolecule biosynthetic process;cellular macromolecule catabolic process;cellular macromolecule metabolic process;cellular metabolic process;cellular nitrogen compound me…	binding;nucleic acid binding;RNA binding;RNA cap binding;translation factor activity, nucleic acid binding;translation initiation factor activity
P32969	60S ribosomal protein L9	RPL9	-	-	-	-	-	-	-	0.386829	0.299788	0.111492	0.969168	0.64389	0.569136	0.195717	1.89698	1.43375	0.0178783	0.526377	0.413791	0.414814	1.45657	0.352402	0.529736	1.25141	0.389365	0.519094	-0.205164	28.8443	28.7178	24.8143	27.6996	29.0602	23.685	28.6915	28.7923	29.2624	28.3023	28.2523	24.5005	28.4967	28.6812	28.9527	28.0235	28.2756	28.2524	biosynthetic process;catabolic process;cellular biosynthetic process;cellular catabolic process;cellular component disassembly;cellular component disassembly at cellular level;cellular component organization;cellular component organization at cellular level;cellular component organization or biogenesis;cellular component organization or biogenesis at cellular level;cellular macromolecular complex…	binding;nucleic acid binding;RNA binding;rRNA binding;structural constituent of ribosome;structural molecule activity
P38646	Stress-70 protein, mitochondrial	HSPA9	-	-	-	-	-	-	-	1.3813	0.0575195	1.7815	0.0753973	0.740873	1.41174	0.0819448	0.322685	2.91474	0.00423881	0.519032	1.1057	0.127651	-0.378402	0.806509	0.263581	-0.266394	0.77298	0.49226	0.112008	29.5597	29.7729	29.9923	28.9881	28.8226	29.2916	29.3563	29.4953	29.3381	29.0418	28.9494	29.2304	29.4517	29.5959	29.4781	29.0704	28.9847	28.9135	biological regulation;cellular macromolecule metabolic process;cellular metabolic process;cellular process;cellular protein metabolic process;establishment of localization;establishment of localization in cell;establishment of protein localization;establishment of protein localization in mitochondrion;establishment of protein localization to organelle;intracellular protein transport;intracellular…	adenyl nucleotide binding;adenyl ribonucleotide binding;ATP binding;binding;enzyme binding;nucleotide binding;protein binding;purine nucleotide binding;purine ribonucleoside triphosphate binding;purine ribonucleotide binding;ribonucleotide binding;ubiquitin protein ligase binding;unfolded protein binding
Q96I24	Far upstream element-binding protein 3	FUBP3	-	-	-	-	-	-	-	0.505031	0.201496	0.0580644	0.978585	0.162126	1.09391	0.0384689	0.904043	2.55767	0.0041039	0.508802	0.457485	0.378632	0.857412	0.44295	0.375771	0.830667	0.183622	0.899811	-0.0267448	26.4464	26.6881	24.4581	26.2824	26.4354	24.3884	26.752	26.7165	26.6963	26.0758	26.1078	25.2691	26.7948	26.6544	26.6353	26.1928	26.2816	26.0837	biological regulation;biosynthetic process;cellular biosynthetic process;cellular macromolecule biosynthetic process;cellular macromolecule metabolic process;cellular metabolic process;cellular nitrogen compound metabolic process;cellular process;macromolecule biosynthetic process;macromolecule metabolic process;metabolic process;nitrogen compound metabolic process;nucleic acid metabolic process;…	binding;core promoter proximal region DNA binding;core promoter proximal region sequence-specific DNA binding;DNA binding;nucleic acid binding;nucleic acid binding transcription factor activity;regulatory region DNA binding;regulatory region nucleic acid binding;RNA polymerase II core promoter proximal region sequence-specific DNA binding;RNA polymerase II core promoter proximal region sequence-s…
P35658	Nuclear pore complex protein Nup214	NUP214	-	-	-	-	-	-	-	1.07043	0.0577763	0.434258	0.860688	0.396832	0.128422	0.916464	0.0810134	1.84192	0.0113812	0.505721	0.000435264	0.999438	0.000398	0.810052	0.135656	0.587587	2.02916	0.0113818	0.587189	26.9063	27.0607	27.793	26.5194	26.6381	27.4121	27.4054	27.2407	27.1152	27.0717	26.8754	27.5711	28.018	27.7943	27.7105	27.4491	27.2696	27.2869	biological regulation;biosynthetic process;carbohydrate metabolic process;carbohydrate transport;cell cycle;cell cycle process;cell surface receptor linked signaling pathway;cellular biosynthetic process;cellular component disassembly;cellular component disassembly at cellular level;cellular component organization;cellular component organization at cellular level;cellular component organization o…	nucleocytoplasmic transporter activity;transporter activity
Q13557	Calcium/calmodulin-dependent protein kinase type II subunit delta	CAMK2D	-	-	-	-	-	-	+	2.18457	0.00817284	NaN	1	0	0.206379	0.829289	-0.169186	0.680938	0.117009	0.5027	1.69155	0.0233263	0.896812	2.12183	0.0097381	0.986949	0.141022	0.831813	0.0901375	24.4704	24.2513	24.6416	23.9119	24.3892	23.5914	25.2812	25.6971	25.0755	25.3979	25.1518	26.0117	25.4409	25.7003	25.183	25.111	25.3119	24.3931	biological regulation;calcium ion homeostasis;calcium ion transport;calcium-mediated signaling;cation homeostasis;cation transport;cell communication;cell cycle process;cell growth;cell growth involved in cardiac muscle cell development;cell surface receptor linked signaling pathway;cell-cell signaling;cellular calcium ion homeostasis;cellular cation homeostasis;cellular chemical homeostasis;cell…	adenyl nucleotide binding;adenyl ribonucleotide binding;ATP binding;binding;calmodulin binding;calmodulin-dependent protein kinase activity;catalytic activity;channel inhibitor activity;channel regulator activity;cytoskeletal protein binding;identical protein binding;ion channel binding;ion channel inhibitor activity;kinase activity;nucleotide binding;phosphotransferase activity, alcohol group as…
O15260	Surfeit locus protein 4	SURF4	-	-	-	-	-	-	-	0.216262	0.562582	0.0666609	0.986225	-0.246723	0.671482	0.163151	1.00272	0.735801	0.104481	0.499557	0.328165	0.656086	0.798777	0.211814	0.794047	0.525883	0.291835	0.57872	-0.272894	26.4831	26.6393	23.9113	25.5386	27.7102	24.5251	26.4173	25.9325	27.0803	25.6906	26.3134	24.4179	26.3712	26.3177	25.9225	25.1912	25.9829	25.9387	biological regulation;cellular component organization;cellular component organization at cellular level;cellular component organization or biogenesis;cellular component organization or biogenesis at cellular level;cellular process;Golgi organization;organelle organization;positive regulation of biological process;positive regulation of cellular component organization;positive regulation of cellul…
Q99961	Endophilin-A2	SH3GL1	-	-	-	-	-	-	-	0.125972	0.711278	0.249151	0.914356	0.595738	0.565504	0.291248	0.453658	0.802963	0.0850093	0.495421	0.0422233	0.961052	0.101171	0.22077	0.787992	0.469663	1.11558	0.0942062	0.368491	26.5586	26.4658	24.2233	25.6561	25.7414	24.0629	26.0228	25.9164	25.612	25.7981	25.5914	24.8007	26.3268	26.2195	26.1103	26.1771	25.4244	25.5689	anatomical structure development;biological regulation;cellular component organization;cellular component organization or biogenesis;cellular membrane organization;cellular process;cellular response to stimulus;central nervous system development;developmental process;endocytosis;establishment of localization;membrane invagination;membrane organization;regulation of biological process;regulation o…	binding;identical protein binding;lipid binding;protein binding
Q14247	Src substrate cortactin	CTTN	-	-	-	-	-	-	-	0.763395	0.112204	0.710706	0.517407	1.05675	0.382397	0.679088	0.184861	1.12242	0.0341667	0.489547	0.644861	0.26561	-0.455338	0.854373	0.123745	-0.573788	0.202844	0.760183	-0.11845	28.219	28.1761	27.4327	27.5125	27.3898	25.7553	27.8361	27.3931	27.2326	27.3304	27.2212	27.3556	27.6324	27.2198	27.2543	27.1848	26.769	26.684	actin cytoskeleton organization;actin cytoskeleton reorganization;actin filament organization;actin filament polymerization;actin filament-based process;actin polymerization or depolymerization;anatomical structure morphogenesis;biological regulation;cell junction assembly;cell junction organization;cell motility;cell part morphogenesis;cell projection assembly;cell projection morphogenesis;cell …	binding;profilin binding;protein binding
P15170;Q8IYD1	Eukaryotic peptide chain release factor GTP-binding subunit ERF3A;Eukaryotic peptide chain release factor GTP-binding subunit ERF3B	GSPT1;GSPT2	-	-	-	-	-	-	+	1.8988	0.0242517	0.909933	0.348141	0.739742	0.334907	0.810808	0.0988089	1.47477	0.018161	0.48726	0.534985	0.779443	0.114173	1.58423	0.0332477	0.490349	1.29642	0.0688594	0.376176	29.8047	29.7876	29.628	29.3601	29.2218	28.4192	29.9721	29.8732	29.7174	29.7013	29.6238	29.9413	30.3611	30.3105	30.0197	29.9414	29.7272	29.5609	biosynthetic process;catabolic process;cell cycle;cell cycle process;cellular biosynthetic process;cellular catabolic process;cellular component disassembly;cellular component disassembly at cellular level;cellular component organization;cellular component organization at cellular level;cellular component organization or biogenesis;cellular component organization or biogenesis at cellular level;c…	binding;catalytic activity;GTP binding;GTPase activity;guanyl nucleotide binding;guanyl ribonucleotide binding;hydrolase activity;hydrolase activity, acting on acid anhydrides;hydrolase activity, acting on acid anhydrides, in phosphorus-containing anhydrides;nucleic acid binding;nucleoside-triphosphatase activity;nucleotide binding;purine nucleotide binding;purine ribonucleoside triphosphate bind…
P38159;Q96E39	RNA-binding motif protein, X chromosome;RNA-binding motif protein, X chromosome, N-terminally processed;RNA binding motif protein, X-linked-like-1	RBMX;RBMXL1	-	-	-	+	+	-	+	2.27079	0.00249541	1.26178	0.106614	-1.52712	0.0387746	0.951851	-0.143996	0.308879	0.468463	0.487199	1.61329	0.0122899	2.74323	2.16476	0.00282609	3.14876	0.234544	0.624445	0.405526	26.0765	26.4022	24.9447	26.887	27.1444	27.9732	27.3583	29.0587	29.236	26.5464	29.5048	30.0338	28.8012	28.5991	29.4693	27.4828	28.5054	29.4198	biological regulation;biosynthetic process;cell differentiation;cellular biosynthetic process;cellular component assembly;cellular component assembly at cellular level;cellular component organization;cellular component organization at cellular level;cellular component organization or biogenesis;cellular component organization or biogenesis at cellular level;cellular developmental process;cellular…	binding;chromatin binding;core promoter binding;DNA binding;mRNA binding;nucleic acid binding;nucleotide binding;regulatory region DNA binding;regulatory region nucleic acid binding;RNA binding;single-stranded RNA binding;transcription regulatory region DNA binding
Q9Y6A5	Transforming acidic coiled-coil-containing protein 3	TACC3	-	-	-	-	-	-	-	0.321337	0.441894	0.425016	0.866828	0.398098	0.162638	0.858827	0.212678	1.54272	0.0172065	0.486765	0.244555	0.811513	-0.356569	0.262399	0.781853	0.250237	0.50274	0.274573	0.606805	25.4655	24.4228	24.4348	24.6729	24.1576	24.2982	25.0929	24.6122	23.5483	24.1893	24.1346	24.2915	25.1419	24.9025	25.0294	24.32	24.6916	24.6018	anatomical structure development;astral microtubule organization;biological regulation;cell differentiation;cell proliferation;cellular component organization;cellular component organization at cellular level;cellular component organization or biogenesis;cellular component organization or biogenesis at cellular level;cellular developmental process;cellular localization;cellular process;cerebral c…
Q8WWK9	Cytoskeleton-associated protein 2	CKAP2	-	-	-	-	-	-	-	0.23584	0.617998	0.707118	0.526161	1.02618	1.19766	0.103434	0.341912	2.67606	0.00406867	0.483198	0.249431	0.836664	-0.184715	0.0726844	0.957078	0.0578842	0.878183	0.217427	0.242599	26.2307	26.3851	27.0766	25.8839	26.2734	24.4565	26.5876	26.2545	26.2961	26.038	26.1259	25.9486	26.7167	26.5839	26.5654	26.1036	26.1145	26.1984	apoptosis;biological regulation;cell cycle cytokinesis;cell cycle process;cell death;cellular process;cytokinesis;cytokinesis after mitosis;death;negative regulation of biological process;negative regulation of cellular component organization;negative regulation of cellular process;negative regulation of cytoskeleton organization;negative regulation of microtubule depolymerization;negative regula…
O15027	Protein transport protein Sec16A	SEC16A	-	-	-	-	-	-	-	0.769621	0.157571	0.61197	0.774469	0.339904	0.120907	0.928299	0.0584952	2.02589	0.00864495	0.478562	0.702912	0.266791	-0.368195	0.229247	0.850988	-0.127475	1.10272	0.164158	0.240719	26.0345	25.9903	26.5942	25.705	25.7238	26.1705	25.8633	25.8292	25.822	25.5953	25.6351	26.1086	25.9469	26.0867	26.203	25.7285	25.487	25.5854	anatomical structure development;cellular component organization;cellular component organization at cellular level;cellular component organization or biogenesis;cellular component organization or biogenesis at cellular level;cellular process;COPII vesicle coating;developmental process;endoplasmic reticulum organization;establishment of localization;establishment of protein localization;organelle …
P40222	Alpha-taxilin	TXLNA	-	-	-	-	-	-	+	2.59373	0.0104378	0.448489	0.77908	1.63264	0.393723	0.768362	0.111219	1.88597	0.0113982	0.473913	1.09931	0.181529	0.273984	2.54709	0.00786325	0.539105	1.11825	0.143189	0.265121	28.1176	28.1915	28.2088	27.9435	27.8795	23.797	28.525	28.5454	28.2695	28.4384	28.1792	28.3887	28.802	28.6176	28.7157	28.3941	28.1087	28.2107	B cell activation;cell activation;cell proliferation;cellular process;establishment of localization;establishment of localization in cell;exocytosis;immune system process;leukocyte activation;lymphocyte activation;secretion;secretion by cell;transport;vesicle-mediated transport	binding;cytokine activity;growth factor receptor binding;high molecular weight B cell growth factor receptor binding;protein binding;receptor binding
P26373	60S ribosomal protein L13	RPL13	-	-	-	-	-	-	-	0.963058	0.0628835	0.366185	0.856312	1.4615	0.910704	0.221125	0.259318	2.46287	0.00561686	0.473104	0.683233	0.187252	0.731847	0.678388	0.162919	0.723658	0.054257	0.974561	-0.00818952	28.8866	28.7235	27.618	28.4202	28.4392	23.9842	29.103	29.1766	29.1441	28.778	28.7797	29.088	29.2223	29.1076	29.0691	28.7453	28.6828	28.5517	biosynthetic process;catabolic process;cellular biosynthetic process;cellular catabolic process;cellular component disassembly;cellular component disassembly at cellular level;cellular component organization;cellular component organization at cellular level;cellular component organization or biogenesis;cellular component organization or biogenesis at cellular level;cellular macromolecular complex…	binding;nucleic acid binding;RNA binding;structural constituent of ribosome;structural molecule activity
Q15417	Calponin-3	CNN3	-	-	-	-	-	-	-	0.179798	0.640427	0.862393	0.271944	1.61793	0.790483	0.263256	0.263762	1.06683	0.0415556	0.47174	0.205599	0.841492	0.31991	0.281002	0.723301	0.43055	0.237159	0.742298	0.11064	27.6935	27.2452	25.8531	25.2571	26.4912	24.1896	27.3745	27.1539	27.2231	26.8437	26.8767	27.2398	27.6147	27.412	27.0567	26.8115	26.8335	27.0232	actin cytoskeleton organization;actin filament-based process;actomyosin structure organization;cell differentiation;cellular component organization;cellular component organization at cellular level;cellular component organization or biogenesis;cellular component organization or biogenesis at cellular level;cellular developmental process;cellular process;cytoskeleton organization;developmental pro…
P62910	60S ribosomal protein L32	RPL32	-	+	-	-	-	-	-	0.488915	0.201173	0.166586	0.96126	0.523411	2.65768	0	2.52759	0.930639	0.0632885	0.460662	0.506569	0.287022	1.20281	0.35831	0.54651	0.863818	0.729757	0.210794	-0.338989	26.9117	26.841	24.1862	24.8125	26.9909	24.5652	27.3002	27.2554	26.9917	25.0256	24.6401	24.2988	27.118	26.8962	26.5161	26.1834	26.6711	26.2938	biosynthetic process;catabolic process;cellular biosynthetic process;cellular catabolic process;cellular component disassembly;cellular component disassembly at cellular level;cellular component organization;cellular component organization at cellular level;cellular component organization or biogenesis;cellular component organization or biogenesis at cellular level;cellular macromolecular complex…	structural constituent of ribosome;structural molecule activity
P34741	Syndecan-2	SDC2	-	-	-	+	+	-	+	2.94311	0.000392857	NaN	1	0	0.0109111	0.989376	0.0465393	0.400848	0.345906	0.458788	1.38363	0.0219565	2.71274	2.8446	0	3.89556	0.683394	0.122176	1.18282	24.3109	23.5823	24.0008	24.7575	24.9956	24.4225	25.4311	27.5916	27.0095	24.2071	27.6043	28.0812	27.8681	27.9679	27.7446	26.5543	27.7031	27.9469	amine metabolic process;aminoglycan biosynthetic process;aminoglycan catabolic process;aminoglycan metabolic process;anatomical structure morphogenesis;axon guidance;biological regulation;biosynthetic process;carbohydrate biosynthetic process;carbohydrate catabolic process;carbohydrate metabolic process;catabolic process;cell migration;cell motility;cell part morphogenesis;cell projection morphog…	binding;PDZ domain binding;protein binding;protein domain specific binding
O43865	Putative adenosylhomocysteinase 2	AHCYL1	-	-	-	-	-	-	-	0.0511257	0.836369	0.166408	0.960802	0.571891	0.46675	0.30564	1.01399	0.765924	0.105908	0.444331	0.138346	0.884897	0.421309	0.0909431	0.922131	0.286548	0.200063	0.751589	-0.134761	27.6166	27.5751	24.4645	26.7674	26.6942	24.4789	27.1713	27.1201	26.6287	26.7662	26.7932	24.3187	27.1878	26.8065	26.5215	26.7027	26.415	26.0652	amine metabolic process;biological regulation;carboxylic acid metabolic process;cellular amine metabolic process;cellular amino acid metabolic process;cellular ketone metabolic process;cellular macromolecule metabolic process;cellular metabolic process;cellular modified amino acid metabolic process;cellular nitrogen compound metabolic process;cellular process;coenzyme metabolic process;cofactor m…	catalytic activity;hydrolase activity
Q9H910	Hematological and neurological expressed 1-like protein	HN1L	-	-	-	-	-	-	+	1.35998	0.0244848	0.305836	0.893906	-0.474923	1.01734	0.112847	0.427501	1.99928	0.0114679	0.44162	0.724037	0.147533	1.06875	0.939051	0.0522319	1.4722	1.4726	0.0486122	0.403445	27.8045	27.6586	26.0842	27.5477	27.2787	28.1457	28.3289	28.3628	28.0619	27.9623	28.0008	27.5079	28.6173	28.5998	28.7469	28.3429	28.2005	28.0956
P07741	Adenine phosphoribosyltransferase	APRT	-	-	-	-	-	-	+	1.82929	0.016208	1.40684	0.105398	0.880433	0.722577	0.168336	0.639536	1.68215	0.0164725	0.436227	1.2502	0.0582803	0.673133	1.38629	0.023398	0.800587	0.366005	0.625229	0.127453	25.5559	25.1792	24.8678	24.0123	24.2213	24.7279	25.9038	25.6577	26.0607	25.656	25.4779	24.5698	26.1567	25.872	25.976	25.5723	25.4979	25.6257	adenine biosynthetic process;adenine metabolic process;adenine salvage;AMP biosynthetic process;AMP metabolic process;AMP salvage;behavior;biological regulation;biosynthetic process;body fluid secretion;cellular aromatic compound metabolic process;cellular biosynthetic process;cellular metabolic compound salvage;cellular metabolic process;cellular nitrogen compound biosynthetic process;cellular n…	adenine binding;adenine phosphoribosyltransferase activity;adenyl nucleotide binding;adenyl ribonucleotide binding;AMP binding;binding;catalytic activity;nucleobase binding;nucleotide binding;purine base binding;purine nucleotide binding;purine ribonucleotide binding;ribonucleotide binding;transferase activity;transferase activity, transferring glycosyl groups;transferase activity, transferring p…
Q9ULV4	Coronin-1C	CORO1C	-	-	-	-	-	-	-	0.436598	0.380681	0.501425	0.786963	0.557906	0.142276	0.918164	-0.065574	0.639231	0.146599	0.4335	0.402826	0.738328	-0.193439	0.651053	0.276672	-0.368999	0.262875	0.662913	-0.17556	28.6414	28.2093	28.4169	27.761	27.1928	28.6402	28.4705	28.2877	27.9292	28.3074	28.315	28.2617	28.4657	27.9301	27.7649	28.0525	27.325	27.4827	actin cytoskeleton organization;actin filament-based process;ameboidal cell migration;biological regulation;cell migration;cell motility;cellular component movement;cellular component organization;cellular component organization at cellular level;cellular component organization or biogenesis;cellular component organization or biogenesis at cellular level;cellular membrane organization;cellular pr…	actin binding;actin filament binding;binding;cytoskeletal protein binding;protein binding
P53992	Protein transport protein Sec24C	SEC24C	-	-	-	-	+	+	+	2.6093	0.00158696	NaN	1	0	1.39801	0.00732973	-1.53183	1.49063	0.0206448	0.429981	NaN	1	0	1.48063	0.00968571	1.52337	1.74652	0.00588732	2.10651	24.529	24.0838	25.1148	24.5267	24.8654	24.4863	23.455	24.5092	24.014	25.1051	25.1586	26.31	26.1861	26.1058	26.0058	25.8037	25.7322	25.4718	antigen processing and presentation;antigen processing and presentation of exogenous antigen;antigen processing and presentation of exogenous peptide antigen;antigen processing and presentation of exogenous peptide antigen via MHC class II;antigen processing and presentation of peptide antigen;antigen processing and presentation of peptide antigen via MHC class I;antigen processing and presentati…	binding;cation binding;ion binding;metal ion binding;transition metal ion binding;zinc ion binding
Q96F86	Enhancer of mRNA-decapping protein 3	EDC3	-	-	-	-	-	-	-	0.493405	0.345178	0.961756	0.24193	1.01174	0.504261	0.480012	0.256205	0.962506	0.0633281	0.427468	0.543812	0.493837	-0.276606	0.0644139	0.966571	0.0297693	0.565886	0.316492	0.306375	29.0275	28.861	28.762	28.1826	28.309	27.1237	28.9383	28.6104	28.272	28.4229	28.3531	28.276	29.104	28.9902	28.6455	28.7835	28.4101	28.2638	catabolic process;cellular catabolic process;cellular macromolecule catabolic process;cellular macromolecule metabolic process;cellular metabolic process;cellular nitrogen compound metabolic process;cellular process;exonucleolytic nuclear-transcribed mRNA catabolic process involved in deadenylation-dependent decay;gene expression;macromolecule catabolic process;macromolecule metabolic process;met…	binding;identical protein binding;nucleic acid binding;protein binding;RNA binding
Q9UM54	Unconventional myosin-VI	MYO6	-	-	-	-	-	-	+	3.92238	0.0018961	0.801249	0.43783	0.851933	0.298457	0.858421	-0.0703926	3.01909	0.00405128	0.425454	2.2072	0.0225745	-0.538198	1.17419	0.568447	0.110799	2.48084	0.00564865	0.648997	28.6202	28.6352	28.717	28.1795	28.2058	27.0312	28.2379	28.1078	28.012	28.0522	28.2372	28.2795	28.7393	28.7323	28.8331	28.4109	28.2899	28.3276	actin filament-based movement;actin filament-based process;anatomical structure development;anatomical structure morphogenesis;auditory receptor cell differentiation;behavior;biological regulation;cell communication;cell differentiation;cell projection organization;cell-cell signaling;cellular component assembly;cellular component assembly at cellular level;cellular component movement;cellular co…	actin binding;actin filament binding;adenyl nucleotide binding;adenyl ribonucleotide binding;ADP binding;ATP binding;binding;calmodulin binding;catalytic activity;cytoskeletal protein binding;hydrolase activity;hydrolase activity, acting on acid anhydrides;hydrolase activity, acting on acid anhydrides, in phosphorus-containing anhydrides;microfilament motor activity;minus-end directed microfilame…
Q8NE71	ATP-binding cassette sub-family F member 1	ABCF1	-	-	-	-	-	-	+	1.24949	0.0454165	0.514517	0.85146	0.275098	0.427088	0.642304	0.183884	1.06732	0.048395	0.423028	0.0229494	0.984132	0.014829	1.03446	0.0815062	0.56286	1.26469	0.0453089	0.548031	26.3045	26.3648	25.7354	25.9985	25.6909	25.89	26.1219	26.2393	26.088	26.1224	26.1324	25.6428	26.9519	26.6991	26.4423	26.3899	26.1645	26.2699	biological regulation;biosynthetic process;cellular biosynthetic process;cellular macromolecule biosynthetic process;cellular macromolecule metabolic process;cellular metabolic process;cellular process;cellular protein metabolic process;defense response;establishment of localization;inflammatory response;macromolecule biosynthetic process;macromolecule metabolic process;metabolic process;positive…	adenyl nucleotide binding;adenyl ribonucleotide binding;ATP binding;ATPase activity;binding;catalytic activity;hydrolase activity;hydrolase activity, acting on acid anhydrides;hydrolase activity, acting on acid anhydrides, in phosphorus-containing anhydrides;nucleic acid binding;nucleoside-triphosphatase activity;nucleotide binding;purine nucleotide binding;purine ribonucleoside triphosphate bind…
P11021	78 kDa glucose-regulated protein	HSPA5	-	-	-	-	-	-	+	2.62174	0.0136667	0.680593	0.715534	0.451863	1.17106	0.0595502	0.550255	2.03455	0.0122943	0.42206	1.108	0.241191	0.220163	2.18807	0.0174724	0.463631	1.13079	0.154891	0.243467	29.1468	29.1158	28.9826	28.9842	28.7576	28.1477	29.3279	29.4148	29.1629	28.9278	28.9173	28.4098	29.5303	29.5256	29.5801	29.2185	29.038	29.1134	activation of signaling protein activity involved in unfolded protein response;anatomical structure arrangement;anatomical structure development;biological regulation;blood coagulation;catabolic process;cell activation;cell communication;cellular catabolic process;cellular macromolecule catabolic process;cellular macromolecule metabolic process;cellular metabolic process;cellular process;cellular…	adenyl nucleotide binding;adenyl ribonucleotide binding;ATP binding;ATPase activity;binding;calcium ion binding;catalytic activity;cation binding;chaperone binding;enzyme binding;glycoprotein binding;hydrolase activity;hydrolase activity, acting on acid anhydrides;hydrolase activity, acting on acid anhydrides, in phosphorus-containing anhydrides;ion binding;metal ion binding;misfolded protein bin…
P46779	60S ribosomal protein L28	RPL28	-	-	-	-	-	-	-	0.673606	0.428725	0.330142	0.88946	0.448186	1.19251	0.141687	0.283901	2.10201	0.0115385	0.421619	0.919768	0.459471	0.157209	0.611542	0.715267	0.11392	0.213693	0.854745	-0.0432892	29.8835	29.6939	29.8603	29.6635	30.047	28.3825	30.0053	29.8664	30.0375	29.7459	29.5115	29.8001	29.8111	29.9671	30.0012	29.6271	29.4239	29.4635	biosynthetic process;catabolic process;cellular biosynthetic process;cellular catabolic process;cellular component disassembly;cellular component disassembly at cellular level;cellular component organization;cellular component organization at cellular level;cellular component organization or biogenesis;cellular component organization or biogenesis at cellular level;cellular macromolecular complex…	binding;nucleic acid binding;RNA binding;structural constituent of ribosome;structural molecule activity
Q15717	ELAV-like protein 1	ELAVL1	-	-	-	-	-	-	-	0.321148	0.499068	0.311916	0.881102	0.913048	0.949928	0.218579	0.253627	1.74195	0.0163269	0.421285	0.369213	0.701538	0.298756	0.366124	0.679796	0.295057	0.0097471	0.99214	-0.00369898	27.7142	27.896	26.921	27.6468	27.6895	24.4559	27.8988	27.9126	27.6161	27.508	27.5812	27.5774	27.6488	27.8982	27.8694	27.4547	27.3801	27.3178	3'-UTR-mediated mRNA stabilization;biological regulation;cellular macromolecule metabolic process;cellular metabolic process;cellular nitrogen compound metabolic process;cellular process;developmental process;gene expression;macromolecule metabolic process;metabolic process;mRNA metabolic process;mRNA stabilization;multicellular organismal development;multicellular organismal process;nitrogen com…	AU-rich element binding;binding;double-stranded RNA binding;enzyme binding;kinase binding;mRNA 3'-UTR AU-rich region binding;mRNA 3'-UTR binding;mRNA binding;nucleic acid binding;nucleotide binding;protein binding;protein kinase binding;RNA binding
P62820;Q9H0U4;Q92928	Ras-related protein Rab-1A;Ras-related protein Rab-1B;Putative Ras-related protein Rab-1C	RAB1A;RAB1B;RAB1C	-	-	-	-	-	-	+	2.46728	0.00491304	0.136444	0.97017	-0.172304	0.455882	0.396341	0.490648	0.979502	0.0615351	0.421008	1.87471	0.0248544	0.623057	2.00997	0.00861053	0.998316	0.878073	0.143248	0.375259	24.4666	24.7267	24.3476	25.268	24.9383	23.8515	25.0765	25.2925	25.0411	25.0272	25.0765	23.8344	25.3175	25.384	25.8343	25.1307	25.208	24.9341	anatomical structure morphogenesis;autophagic vacuole assembly;autophagy;biological adhesion;biological regulation;cargo loading into COPII-coated vesicle;cargo loading into vesicle;catabolic process;cell adhesion;cell cycle;cell migration;cell morphogenesis;cell morphogenesis involved in differentiation;cell motility;cell-substrate adhesion;cellular catabolic process;cellular component assembly;…	binding;catalytic activity;GTP binding;GTPase activity;guanyl nucleotide binding;guanyl ribonucleotide binding;hydrolase activity;hydrolase activity, acting on acid anhydrides;hydrolase activity, acting on acid anhydrides, in phosphorus-containing anhydrides;nucleoside-triphosphatase activity;nucleotide binding;purine nucleotide binding;purine ribonucleoside triphosphate binding;purine ribonucleo…
Q92783	Signal transducing adapter molecule 1	STAM	-	-	-	-	-	-	+	1.91098	0.0158189	NaN	1	0	NaN	1	0	0.513458	0.235199	0.411573	NaN	1	0	0.0429065	0.980449	0.0221697	1.72277	0.0153388	0.705636	24.6179	24.3863	24.7943	25.0746	24.2363	24.0031	24.0603	24.0341	23.6538	24.5831	24.0817	24.1401	24.3683	24.8027	24.6941	24.8117	23.9334	23.8852	biological regulation;cell surface receptor linked signaling pathway;cellular component organization;cellular component organization or biogenesis;cellular process;cellular response to stimulus;endosome transport;enzyme linked receptor protein signaling pathway;epidermal growth factor receptor signaling pathway;establishment of localization;establishment of localization in cell;establishment of p…	binding;binding, bridging;protein binding;protein binding, bridging;SH3/SH2 adaptor activity;signaling adaptor activity
Q9UHI6	Probable ATP-dependent RNA helicase DDX20	DDX20	-	-	-	-	-	-	+	2.07142	0.01049	0.0968838	0.984928	-0.116256	0.272619	0.794623	0.152422	0.327524	0.459908	0.400119	0.56947	0.693012	-0.147943	1.43794	0.023162	-0.864131	1.24346	0.0378246	-0.716187	25.0721	25.0885	25.3311	25.0217	26.0618	24.7569	24.9342	24.9387	25.1749	24.7791	24.57	25.2414	24.4876	24.5185	23.8933	24.4089	24.2593	23.0307	assembly of spliceosomal tri-snRNP;biological regulation;cellular component assembly;cellular component assembly at cellular level;cellular component organization;cellular component organization at cellular level;cellular component organization or biogenesis;cellular component organization or biogenesis at cellular level;cellular macromolecular complex assembly;cellular macromolecular complex sub…	adenyl nucleotide binding;adenyl ribonucleotide binding;ATP binding;ATPase activity;ATPase activity, coupled;ATP-dependent helicase activity;ATP-dependent RNA helicase activity;binding;catalytic activity;DNA binding;helicase activity;hydrolase activity;hydrolase activity, acting on acid anhydrides;hydrolase activity, acting on acid anhydrides, in phosphorus-containing anhydrides;nucleic acid bind…
P46778	60S ribosomal protein L21	RPL21	-	-	-	-	-	-	-	0.0988887	0.806253	0.381385	0.894144	0.241391	1.21223	0.0613862	0.516843	1.28205	0.0333229	0.397507	0.156957	0.916437	0.0879033	0.0784251	0.957918	-0.043272	0.295707	0.677286	-0.131175	28.7084	28.1772	28.3451	27.8834	28.0404	28.5826	28.7725	28.3217	28.4001	28.0163	28.2115	27.716	28.5859	28.3053	28.2096	28.0163	28.0385	27.8535	biosynthetic process;catabolic process;cellular biosynthetic process;cellular catabolic process;cellular component disassembly;cellular component disassembly at cellular level;cellular component organization;cellular component organization at cellular level;cellular component organization or biogenesis;cellular component organization or biogenesis at cellular level;cellular macromolecular complex…	binding;nucleic acid binding;RNA binding;structural constituent of ribosome;structural molecule activity
P17096	High mobility group protein HMG-I/HMG-Y	HMGA1	-	-	-	-	+	-	+	1.9243	0.00641379	NaN	1	0	0.00963346	0.988782	-0.0656153	0.194896	0.679106	0.39535	0.832618	0.0826224	2.41791	2.94666	0	4.08873	0.598523	0.148005	1.67082	23.8856	24.1728	24.4815	25.25	24.3911	24.5233	24.4771	27.6024	27.7142	22.9405	27.6286	29.4214	27.9558	27.964	28.8863	26.6134	28.0312	28.9754	aging;base-excision repair;biological regulation;biosynthetic process;cell aging;cellular biosynthetic process;cellular component assembly;cellular component assembly at cellular level;cellular component disassembly;cellular component disassembly at cellular level;cellular component organization;cellular component organization at cellular level;cellular component organization or biogenesis;cellul…	5'-deoxyribose-5-phosphate lyase activity;AT DNA binding;binding;carbon-oxygen lyase activity;catalytic activity;DNA binding;DNA-(apurinic or apyrimidinic site) lyase activity;enzyme binding;hormone receptor binding;ligand-dependent nuclear receptor transcription coactivator activity;lyase activity;nuclear hormone receptor binding;nucleic acid binding;peroxisome proliferator activated receptor bi…
Q16555	Dihydropyrimidinase-related protein 2	DPYSL2	-	-	-	-	-	-	+	1.94907	0.0164269	0.840849	0.362647	0.954212	0.0339258	0.97944	-0.0130558	1.91148	0.0154068	0.3953	1.73028	0.0266296	-0.695136	0.968467	0.146412	-0.35575	1.20877	0.0947088	0.339386	27.7891	27.718	27.3416	27.2464	26.9062	25.8335	27.1259	26.8501	26.7873	27.0609	26.7953	26.9464	27.3739	27.135	27.2726	26.9615	26.8417	26.7924	anatomical structure development;axon guidance;biological regulation;cellular component organization;cellular component organization at cellular level;cellular component organization or biogenesis;cellular component organization or biogenesis at cellular level;cellular membrane organization;cellular metabolic process;cellular nitrogen compound metabolic process;cellular process;cellular response …	catalytic activity;dihydropyrimidinase activity;hydrolase activity;hydrolase activity, acting on carbon-nitrogen (but not peptide) bonds;hydrolase activity, acting on carbon-nitrogen (but not peptide) bonds, in cyclic amides
Q96T37	Putative RNA-binding protein 15	RBM15	-	-	-	-	-	-	-	1.4062	0.0635526	0.651363	0.844928	0.212144	0.0942723	0.947938	-0.029115	1.61134	0.0206173	0.393107	0.0313918	0.985604	0.0111256	1.06943	0.146287	0.304877	1.89926	0.0519709	0.293751	24.3305	24.5585	24.689	24.1208	24.475	24.3458	24.5611	24.612	24.4382	24.5107	24.4364	24.7515	24.9113	24.7707	24.8106	24.6005	24.3804	24.3324	anatomical structure development;anatomical structure morphogenesis;biological regulation;blood vessel development;branching morphogenesis of a tube;cardiac septum morphogenesis;developmental process;hemopoietic or lymphoid organ development;morphogenesis of a branching epithelium;morphogenesis of a branching structure;morphogenesis of an epithelium;multicellular organismal process;negative regul…	binding;nucleotide binding
P49207	60S ribosomal protein L34	RPL34	-	-	-	-	-	-	-	0.638653	0.117236	0.0224966	0.995276	-0.0574627	0.830595	0.18255	0.39049	1.15015	0.0435326	0.391553	0.473012	0.336179	0.987046	0.566782	0.206517	1.18042	0.622235	0.386878	0.193371	29.0375	29.1895	26.756	28.222	28.8119	28.1214	29.329	29.3402	29.2749	28.9895	29.1819	28.6012	29.5455	29.6898	29.2889	29.0745	29.0989	29.1762	biosynthetic process;catabolic process;cellular biosynthetic process;cellular catabolic process;cellular component disassembly;cellular component disassembly at cellular level;cellular component organization;cellular component organization at cellular level;cellular component organization or biogenesis;cellular component organization or biogenesis at cellular level;cellular macromolecular complex…	binding;nucleic acid binding;RNA binding;structural constituent of ribosome;structural molecule activity
P43487	Ran-specific GTPase-activating protein	RANBP1	-	-	-	-	-	-	-	0.347571	0.358023	0.00553246	0.997722	-0.0235653	0.584501	0.344868	0.319189	1.20685	0.0417792	0.382078	0.276099	0.739124	0.855706	0.40776	0.407314	1.23177	1.22942	0.0747752	0.376064	27.2819	27.1131	23.7971	26.8434	26.925	24.4943	27.0338	26.8336	26.8917	26.8959	26.7053	26.2004	27.5043	27.118	27.265	27.0881	26.8916	26.7614	biological regulation;cellular process;cellular response to stimulus;establishment of localization;establishment of localization in cell;intracellular transport;regulation of biological process;regulation of catalytic activity;regulation of cellular process;regulation of metabolic process;regulation of molecular function;response to stimulus;signal transduction;transport;viral reproduction	binding;enzyme activator activity;enzyme binding;enzyme regulator activity;GDP-dissociation inhibitor activity;GTPase activator activity;GTPase binding;GTPase regulator activity;nucleoside-triphosphatase regulator activity;protein binding;Ran GTPase binding;Ras GTPase binding;small GTPase binding;small GTPase regulator activity
P08243	Asparagine synthetase [glutamine-hydrolyzing]	ASNS	-	-	-	-	-	-	-	0.405131	0.288462	0.0175634	0.999688	-0.0379925	0.150288	0.859158	-0.363151	1.20129	0.0418681	0.380031	0.011676	0.992763	-0.0363274	0.656722	0.152885	1.05662	0.502549	0.230528	1.09295	25.5817	25.5667	23.7558	25.4162	25.3313	24.2708	25.7013	23.2887	25.8053	25.6146	25.4478	24.8223	26.1304	25.7933	26.1503	25.7518	25.566	25.6162	amine biosynthetic process;amine metabolic process;anatomical structure development;asparagine biosynthetic process;asparagine metabolic process;aspartate family amino acid biosynthetic process;aspartate family amino acid metabolic process;biological regulation;biosynthetic process;carboxylic acid biosynthetic process;carboxylic acid metabolic process;cell communication;cellular amine metabolic p…	adenyl nucleotide binding;adenyl ribonucleotide binding;asparagine synthase (glutamine-hydrolyzing) activity;ATP binding;binding;carbon-nitrogen ligase activity, with glutamine as amido-N-donor;catalytic activity;cofactor binding;ligase activity;ligase activity, forming carbon-nitrogen bonds;nucleotide binding;purine nucleotide binding;purine ribonucleoside triphosphate binding;purine ribonucleot…
Q9Y2T2;P53677	AP-3 complex subunit mu-1;AP-3 complex subunit mu-2	AP3M1;AP3M2	-	+	-	-	-	-	-	0.443242	0.313016	0.00629214	0.99731	-0.00696373	1.21638	0.0202735	1.05551	0.529721	0.239138	0.366678	0.629326	0.248112	0.557712	0.155002	0.874639	0.177879	0.540368	0.306173	-0.379833	25.4006	24.7284	24.2368	24.7506	24.9462	24.6899	25.4199	25.0886	25.5305	24.829	23.7477	24.2957	25.3482	25.0877	24.4636	24.7592	24.5342	24.506	anterograde axon cargo transport;anterograde synaptic vesicle transport;axon cargo transport;cellular component movement;cellular process;cytoskeleton-dependent intracellular transport;establishment of localization;establishment of localization in cell;establishment of protein localization;establishment of protein localization to organelle;establishment of protein localization to vacuole;intracel…	binding;enzyme binding;GTPase binding;protein binding;Rab GTPase binding;Ras GTPase binding;small GTPase binding
Q9UHD1	Cysteine and histidine-rich domain-containing protein 1	CHORDC1	-	-	-	-	-	-	-	0.617588	0.120978	0.334741	0.890938	0.411964	0.380526	0.448073	-0.875846	0.688276	0.147043	0.36138	0.185693	0.848638	-0.45844	1.14832	0.0394322	0.949258	0.629272	0.140559	1.4077	25.6204	25.8242	24.814	25.7892	24.4761	24.7575	25.7667	25.8485	23.2681	25.4464	25.5671	26.4973	26.7539	26.2207	26.1318	25.759	26.1641	26.0992	biological regulation;cellular macromolecule metabolic process;cellular metabolic process;cellular process;cellular protein metabolic process;chaperone-mediated protein folding;macromolecule metabolic process;metabolic process;negative regulation of catalytic activity;negative regulation of kinase activity;negative regulation of molecular function;negative regulation of protein kinase activity;ne…	binding;cation binding;heat shock protein binding;Hsp90 protein binding;ion binding;metal ion binding;protein binding;transition metal ion binding;zinc ion binding
P61313	60S ribosomal protein L15	RPL15	-	-	-	-	-	-	-	0.360436	0.331869	0.0280501	0.991757	0.162444	0.847904	0.190969	0.357932	0.698008	0.1443	0.360457	0.358694	0.556885	1.32359	0.378776	0.465452	1.39434	0.123702	0.866007	0.0707518	28.8168	28.5697	24.5687	28.3598	28.6934	24.4146	28.5511	28.7692	28.6055	28.4492	28.4387	27.9642	28.9842	28.8062	28.3478	28.3677	28.5676	28.1214	biosynthetic process;catabolic process;cellular biosynthetic process;cellular catabolic process;cellular component disassembly;cellular component disassembly at cellular level;cellular component organization;cellular component organization at cellular level;cellular component organization or biogenesis;cellular component organization or biogenesis at cellular level;cellular macromolecular complex…	binding;nucleic acid binding;RNA binding;structural constituent of ribosome;structural molecule activity
Q9UK76	Hematological and neurological expressed 1 protein;Hematological and neurological expressed 1 protein, N-terminally processed	HN1	-	-	-	-	-	-	-	0.263178	0.490211	1.06051	0.214951	0.798449	0.272149	0.6794	0.573334	0.167395	0.71749	0.359655	0.205347	0.834812	-0.443332	0.301186	0.704181	0.474278	0.415853	0.328533	0.91761	25.0412	26.0011	25.4947	24.5203	24.9055	24.7158	23.9553	24.7627	26.489	24.0574	24.3609	25.0687	25.2409	25.6528	27.0661	24.7617	25.3587	26.7604	developmental process
Q9NUQ3	Gamma-taxilin	TXLNG	-	-	-	-	-	-	-	1.11591	0.0648355	0.16016	0.968189	0.229049	0.257264	0.792859	0.177129	1.56449	0.0265416	0.35229	1.01751	0.113759	0.494239	0.727904	0.237988	0.350204	0.52467	0.506366	-0.144035	25.8111	25.6942	25.2127	25.6701	25.9657	24.395	26.0307	25.9208	26.2492	25.8136	25.5123	26.3434	26.057	25.8879	25.8237	25.722	25.4805	25.5091	biological regulation;biosynthetic process;cell cycle;cellular biosynthetic process;cellular macromolecule biosynthetic process;cellular macromolecule metabolic process;cellular metabolic process;cellular nitrogen compound metabolic process;cellular process;macromolecule biosynthetic process;macromolecule metabolic process;metabolic process;nitrogen compound metabolic process;nucleic acid metabol…	binding;protein binding;protein dimerization activity;protein heterodimerization activity
Q96L92	Sorting nexin-27	SNX27	-	-	-	-	+	+	+	5.223	0	NaN	1	0	NaN	1	0	1.38692	0.0340533	0.350557	NaN	1	0	3.86533	0	1.8126	4.01977	0	1.97222	24.2513	24.5	24.2378	24.5369	23.9737	24.2215	24.0553	24.1287	24.3262	23.5732	23.7591	24.2763	26.27	26.1921	25.9647	25.7541	25.8973	25.7238	biological regulation;cellular process;cellular response to stimulus;endosome to lysosome transport;endosome transport;establishment of cell polarity;establishment of localization;establishment of localization in cell;establishment of lymphocyte polarity;establishment of natural killer cell polarity;establishment of protein localization;establishment or maintenance of cell polarity;intracellular …	binding;lipid binding;phosphatidylinositol binding;phosphatidylinositol-3-phosphate binding;phospholipid binding
Q15813	Tubulin-specific chaperone E	TBCE	-	-	-	-	-	-	-	0.406431	0.348084	0.0324608	0.990304	0.0808887	0.319042	0.633568	0.406666	0.551883	0.230772	0.34942	0.357095	0.663321	0.44535	0.436291	0.455587	0.539094	0.350723	0.697805	0.0937443	25.7471	25.7234	24.3398	26.0455	25.7019	23.8204	25.7385	25.7294	25.6785	25.8248	25.7352	24.3664	25.8435	25.6226	25.9615	24.9814	25.6817	25.7163	adult behavior;adult locomotory behavior;anatomical structure morphogenesis;axonogenesis;behavior;cell part morphogenesis;cell projection morphogenesis;cell projection organization;cellular component morphogenesis;cellular component organization;cellular component organization at cellular level;cellular component organization or biogenesis;cellular component organization or biogenesis at cellular…	binding;chaperone binding;protein binding
Q8N0X7	Spartin	SPG20	-	-	-	-	-	-	+	2.55155	0.00367442	1.67933	0.168597	0.404031	0.388101	0.77018	-0.111369	0.772248	0.124637	0.344625	2.58531	0.012	-0.811433	1.80702	0.00741935	-0.916587	0.215306	0.760207	-0.105154	27.6794	27.4253	27.675	27.1868	27.2915	27.0893	26.9563	26.7015	26.6877	27.0373	26.7477	26.8946	26.9454	26.3816	26.7029	26.5597	26.2682	26.1682	abscission;adipose tissue development;anatomical structure development;biological regulation;cell division;cellular chemical homeostasis;cellular component organization;cellular component organization at cellular level;cellular component organization or biogenesis;cellular component organization or biogenesis at cellular level;cellular homeostasis;cellular ion homeostasis;cellular process;chemica…	binding;enzyme binding;protein binding;ubiquitin protein ligase binding
Q02878	60S ribosomal protein L6	RPL6	-	-	-	-	-	-	-	0.988377	0.0749412	0.304731	0.885171	0.873774	0.177542	0.859861	0.146884	1.07418	0.0678869	0.338483	0.53458	0.47603	0.299974	0.953942	0.107704	0.527529	0.649064	0.328612	0.227555	27.4644	27.1514	26.7671	26.8151	27.732	24.2146	27.3075	27.2814	27.694	26.9532	27.0628	27.8263	27.7299	27.6915	27.5442	27.0865	27.39	27.4736	biological regulation;biosynthetic process;catabolic process;cellular biosynthetic process;cellular catabolic process;cellular component disassembly;cellular component disassembly at cellular level;cellular component organization;cellular component organization at cellular level;cellular component organization or biogenesis;cellular component organization or biogenesis at cellular level;cellular …	binding;DNA binding;nucleic acid binding;RNA binding;structural constituent of ribosome;structural molecule activity
Q9UQ80	Proliferation-associated protein 2G4	PA2G4	-	-	-	+	-	+	+	2.20752	0.0037619	1.12496	0.1417	1.3117	NaN	1	0	1.52961	0.0299536	0.338438	1.1368	0.0384058	-1.58259	1.121	0.0925196	0.424245	1.2779	0.016619	2.00683	25.4342	25.5883	25.8815	23.5084	24.848	24.6126	24.3762	24.6784	23.1016	24.3933	24.3609	24.8583	26.1083	25.9952	26.0732	25.8594	25.6973	25.6048	biological regulation;biosynthetic process;cell cycle arrest;cell cycle process;cell proliferation;cellular biosynthetic process;cellular macromolecule biosynthetic process;cellular macromolecule metabolic process;cellular metabolic process;cellular nitrogen compound metabolic process;cellular process;macromolecule biosynthetic process;macromolecule metabolic process;metabolic process;ncRNA metab…	binding;DNA binding;enzyme binding;nucleic acid binding;nucleic acid binding transcription factor activity;protein binding;sequence-specific DNA binding transcription factor activity;ubiquitin protein ligase binding
P51114	Fragile X mental retardation syndrome-related protein 1	FXR1	-	-	-	-	-	-	-	0.523304	0.299916	0.0692109	0.980968	0.0537999	0.0957427	0.94251	-0.0326659	1.34053	0.0389328	0.337449	0.324803	0.780993	-0.22147	0.226552	0.841446	0.161648	1.55789	0.0479691	0.383118	26.8896	27.1236	27.7306	27.2961	27.2163	27.0699	27.1144	27.0704	26.8946	27.0333	26.8994	27.2446	27.3469	27.3008	27.581	27.1397	27.0311	27.0456	anatomical structure development;apoptosis;biological regulation;cell death;cell differentiation;cellular developmental process;cellular process;death;developmental process;muscle organ development;muscle structure development;negative regulation of biological process;negative regulation of biosynthetic process;negative regulation of cellular biosynthetic process;negative regulation of cellular m…	binding;G-quadruplex RNA binding;mRNA 3'-UTR binding;mRNA binding;nucleic acid binding;RNA binding
P22695	Cytochrome b-c1 complex subunit 2, mitochondrial	UQCRC2	-	-	-	-	-	-	-	0.0787193	0.827446	0.909322	0.453325	0.525728	0.197394	0.876214	-0.0897725	1.13332	0.0613586	0.331614	0.129532	0.921401	-0.0871531	0.197767	0.861149	-0.128933	0.101326	0.899929	-0.0417798	27.3265	27.3742	28.0032	27.174	27.0863	26.8664	27.5619	27.599	27.2814	27.4326	27.4257	27.8535	27.5211	27.5728	27.2232	27.2517	27.0358	27.0348	aerobic respiration;cellular metabolic process;cellular process;cellular respiration;electron transport chain;energy derivation by oxidation of organic compounds;generation of precursor metabolites and energy;metabolic process;oxidation-reduction process;oxidative phosphorylation;phosphate-containing compound metabolic process;phosphorus metabolic process;phosphorylation;respiratory electron tran…	binding;catalytic activity;cation binding;endopeptidase activity;hydrolase activity;ion binding;metal ion binding;metalloendopeptidase activity;metallopeptidase activity;peptidase activity;peptidase activity, acting on L-amino acid peptides
P55010	Eukaryotic translation initiation factor 5	EIF5	-	-	-	-	-	-	-	0.62995	0.130923	0.740336	0.465122	1.14015	0.765304	0.330265	0.220377	0.549455	0.24181	0.329727	0.439669	0.439324	0.684078	0.637131	0.163922	0.980862	0.485227	0.382656	0.296784	26.0389	26.0642	24.2933	24.7736	24.0376	24.1648	26.3484	25.9765	26.1238	26.061	25.8612	25.8653	26.901	26.2242	26.2138	26.2896	26.0301	26.0301	biological regulation;biosynthetic process;cellular biosynthetic process;cellular macromolecule biosynthetic process;cellular macromolecule metabolic process;cellular metabolic process;cellular process;cellular protein metabolic process;gene expression;macromolecule biosynthetic process;macromolecule metabolic process;metabolic process;posttranscriptional regulation of gene expression;primary met…	binding;catalytic activity;GTP binding;GTPase activity;guanyl nucleotide binding;guanyl ribonucleotide binding;hydrolase activity;hydrolase activity, acting on acid anhydrides;hydrolase activity, acting on acid anhydrides, in phosphorus-containing anhydrides;nucleic acid binding;nucleoside-triphosphatase activity;nucleotide binding;purine nucleotide binding;purine ribonucleoside triphosphate bind…
P16949	Stathmin	STMN1	-	-	-	-	-	-	-	0.131871	0.702339	0.212012	0.948834	0.672637	0.0906747	0.936851	0.0494277	0.997304	0.0825478	0.328911	0.0547556	0.951809	-0.125786	0.166762	0.853358	0.349675	0.985366	0.0950423	0.475461	27.5966	27.645	25.4172	27.2289	27.1535	24.2585	26.9627	26.897	26.4217	26.7163	26.8513	26.5655	27.1803	27.2373	27.2902	27.085	26.954	26.682	anatomical structure development;anatomical structure morphogenesis;axonogenesis;biological regulation;brain development;cell cycle process;cell part morphogenesis;cell projection morphogenesis;cell projection organization;cellular component disassembly;cellular component disassembly at cellular level;cellular component morphogenesis;cellular component organization;cellular component organization…	binding;cytoskeletal protein binding;molecular transducer activity;protein binding;signal transducer activity;tubulin binding
P62826	GTP-binding nuclear protein Ran	RAN	-	-	-	-	-	-	-	0.49446	0.244447	0.00605491	0.999509	-0.0122897	0.628286	0.495398	-0.177526	1.19549	0.0536033	0.327207	0.231841	0.824555	0.306763	0.513469	0.304342	0.649391	3.14412	0.0145378	0.342628	30.4434	30.5381	29.0615	30.4391	30.5405	29.1003	30.2868	30.3702	30.3063	30.3884	30.3948	30.7126	30.6562	30.6392	30.6958	30.4367	30.1565	30.4163	actin cytoskeleton organization;actin filament-based process;anatomical structure development;androgen receptor signaling pathway;biological regulation;cell cycle phase;cell cycle process;cell development;cell division;cellular component organization;cellular component organization at cellular level;cellular component organization or biogenesis;cellular component organization or biogenesis at cel…	androgen receptor binding;binding;catalytic activity;chromatin binding;GDP binding;GTP binding;GTPase activity;guanyl nucleotide binding;guanyl ribonucleotide binding;hormone receptor binding;hydrolase activity;hydrolase activity, acting on acid anhydrides;hydrolase activity, acting on acid anhydrides, in phosphorus-containing anhydrides;nuclear hormone receptor binding;nucleoside-triphosphatase …
Q9UGI8	Testin	TES	-	-	-	-	-	+	+	2.19508	0.00780769	0.511414	0.762421	0.925226	0.548652	0.415796	-0.272906	1.24694	0.0487081	0.327191	0.103545	0.934041	-0.0758476	1.35445	0.022199	0.937986	2.73926	0.00316667	1.01383	26.536	26.5248	27.2334	26.6084	26.4355	24.4748	26.8927	26.605	26.569	27.0203	26.6175	27.2476	27.8527	27.6966	27.5589	27.4025	27.3772	27.347	biological regulation;negative regulation of biological process;negative regulation of cell proliferation;negative regulation of cellular process;regulation of biological process;regulation of cell proliferation;regulation of cellular process	binding;cation binding;ion binding;metal ion binding;transition metal ion binding;zinc ion binding
P37840	Alpha-synuclein	SNCA	-	-	-	-	-	-	-	0.776429	0.10537	0.562403	0.699145	1.30403	0.27741	0.669927	0.58238	0.764108	0.135285	0.325703	0.855733	0.137902	-0.612406	0.20762	0.848669	-0.162257	0.867695	0.127123	0.450149	27.5513	27.3698	26.6894	26.8005	26.7596	24.1383	26.9738	26.4379	26.3616	26.729	26.8107	24.4865	27.094	27.2404	26.7894	27.0019	26.5989	26.5459	activation of caspase activity;adult behavior;adult locomotory behavior;aging;alcohol biosynthetic process;alcohol metabolic process;amine biosynthetic process;amine metabolic process;amine transport;ATP synthesis coupled electron transport;behavior;behavioral response to cocaine;benzene-containing compound metabolic process;biological regulation;biosynthetic process;carboxylic acid metabolic pro…	alpha-tubulin binding;binding;calcium ion binding;caspase inhibitor activity;caspase regulator activity;catalytic activity;cation binding;copper ion binding;cysteine-type endopeptidase inhibitor activity;cytoskeletal protein binding;DNA binding;dynein binding;endopeptidase inhibitor activity;endopeptidase regulator activity;enzyme inhibitor activity;enzyme regulator activity;ferrous iron binding;…
O60884	DnaJ homolog subfamily A member 2	DNAJA2	-	+	-	-	-	-	-	0.0575018	0.865958	0.431665	0.850224	0.442393	1.71672	0.00343284	1.88568	0.616158	0.200021	0.322409	0.185681	0.89023	0.10684	0.0535115	0.968594	0.0357844	0.14811	0.840749	-0.0710557	25.5381	25.878	26.1744	25.4561	26.0537	24.7535	25.7987	26.1864	25.9259	23.5592	24.678	24.0168	25.9702	26.0928	25.6349	25.2054	25.7315	25.7937	biological regulation;cellular macromolecule metabolic process;cellular metabolic process;cellular process;cellular protein metabolic process;macromolecule metabolic process;metabolic process;positive regulation of biological process;positive regulation of cell proliferation;positive regulation of cellular process;primary metabolic process;protein folding;protein metabolic process;protein refoldi…	adenyl nucleotide binding;adenyl ribonucleotide binding;ATP binding;binding;cation binding;chaperone binding;ion binding;metal ion binding;nucleotide binding;protein binding;purine nucleotide binding;purine ribonucleoside triphosphate binding;purine ribonucleotide binding;ribonucleotide binding;unfolded protein binding
Q9BVJ6	U3 small nucleolar RNA-associated protein 14 homolog A	UTP14A	-	-	-	-	+	+	+	5.63454	0	NaN	1	0	1.54792	0.00670238	-1.33347	0.826048	0.119624	0.317277	NaN	1	0	4.43329	0	2.29951	3.48544	0	3.22253	24.4449	24.478	24.7048	24.406	23.8784	24.1537	23.3633	23.8959	23.5993	25.1958	25.3017	24.3614	27.0012	26.7874	26.7375	26.8156	26.3948	26.3639	cellular macromolecule metabolic process;cellular metabolic process;cellular nitrogen compound metabolic process;cellular process;macromolecule metabolic process;maturation of SSU-rRNA;metabolic process;ncRNA metabolic process;ncRNA processing;nitrogen compound metabolic process;nucleic acid metabolic process;nucleobase-containing compound metabolic process;primary metabolic process;RNA metabolic…
P07355;A6NMY6	Annexin A2;Putative annexin A2-like protein	ANXA2;ANXA2P2	-	-	-	-	-	-	-	0.546724	0.201932	0.247016	0.94091	0.31892	1.37554	0.0221736	-0.670019	0.787873	0.13015	0.315548	0.568791	0.27884	-0.630993	0.106832	0.920595	-0.137671	1.2084	0.0605114	0.493322	28.0394	27.3564	28.8138	28.1929	27.8191	27.2408	27.4238	27.6296	27.2632	27.8105	28.0927	28.4234	28.0431	27.6344	28.1191	27.6378	27.5321	27.68	anatomical structure formation involved in morphogenesis;angiogenesis;biological regulation;body fluid secretion;cellular component assembly;cellular component assembly at cellular level;cellular component organization;cellular component organization at cellular level;cellular component organization or biogenesis;cellular component organization or biogenesis at cellular level;cellular membrane or…	binding;calcium ion binding;calcium-dependent phospholipid binding;calcium-dependent protein binding;cation binding;enzyme inhibitor activity;enzyme regulator activity;ion binding;lipase inhibitor activity;lipid binding;metal ion binding;phosphatidylinositol binding;phosphatidylinositol-4,5-bisphosphate binding;phospholipase A2 inhibitor activity;phospholipase inhibitor activity;phospholipid bind…
Q9P0M6	Core histone macro-H2A.2	H2AFY2	-	-	-	-	+	+	+	1.72285	0.0112864	NaN	1	0	0.0153099	0.985652	-0.056284	0.146226	0.752653	0.315507	0.0414238	0.962976	0.0713094	1.58695	0.00779661	1.78416	1.31165	0.016752	1.71285	24.7941	23.9776	25.2531	24.3908	25.1448	24.3292	23.886	25.4081	24.9445	22.6598	25.5016	26.2461	26.75	26.1628	26.4644	24.7775	26.3401	27.3131	anatomical structure development;biological regulation;brain development;cellular component assembly;cellular component assembly at cellular level;cellular component organization;cellular component organization at cellular level;cellular component organization or biogenesis;cellular component organization or biogenesis at cellular level;cellular macromolecular complex assembly;cellular macromolec…	binding;chromatin binding;chromatin DNA binding;DNA binding;nucleic acid binding;regulatory region DNA binding;regulatory region nucleic acid binding;RNA polymerase II regulatory region DNA binding;RNA polymerase II regulatory region sequence-specific DNA binding;sequence-specific DNA binding;structure-specific DNA binding;transcription regulatory region DNA binding;transcription regulatory regio…
P62280	40S ribosomal protein S11	RPS11	-	-	-	-	-	-	-	0.236705	0.710135	0.457304	0.865922	-0.288613	0.0634667	0.946363	-0.0474313	1.18225	0.0634528	0.30964	0.502546	0.789223	0.112321	0.299222	0.847364	0.0909208	0.0686724	0.944366	-0.0214005	29.564	29.6505	29.3791	29.705	29.4787	30.2758	29.6842	29.7059	29.5404	29.6054	29.3223	30.1452	29.7302	29.7003	29.4359	29.4561	29.2932	29.1882	biosynthetic process;catabolic process;cellular biosynthetic process;cellular catabolic process;cellular component disassembly;cellular component disassembly at cellular level;cellular component organization;cellular component organization at cellular level;cellular component organization or biogenesis;cellular component organization or biogenesis at cellular level;cellular macromolecular complex…	binding;nucleic acid binding;RNA binding;rRNA binding;structural constituent of ribosome;structural molecule activity
O43237	Cytoplasmic dynein 1 light intermediate chain 2	DYNC1LI2	-	-	-	-	+	-	+	2.90527	0.00156989	0.46378	0.839803	-0.470665	0.0139155	0.989727	0.00868924	0.92251	0.105537	0.309357	2.3994	0.0125854	0.993965	2.38612	0.00767213	1.04895	0.123258	0.8773	0.0549838	25.1879	25.3743	24.9434	25.2159	25.3002	26.4016	26.3672	26.0576	26.0627	26.0656	25.9029	26.493	26.3793	25.9686	26.3046	26.0601	25.8655	25.7988	antigen processing and presentation;antigen processing and presentation of exogenous antigen;antigen processing and presentation of exogenous peptide antigen;antigen processing and presentation of exogenous peptide antigen via MHC class II;antigen processing and presentation of peptide antigen;antigen processing and presentation of peptide antigen via MHC class II;antigen processing and presentat…	adenyl nucleotide binding;adenyl ribonucleotide binding;ATP binding;binding;catalytic activity;hydrolase activity;hydrolase activity, acting on acid anhydrides;hydrolase activity, acting on acid anhydrides, in phosphorus-containing anhydrides;microtubule motor activity;motor activity;nucleoside-triphosphatase activity;nucleotide binding;purine nucleotide binding;purine ribonucleoside triphosphate…
P62277	40S ribosomal protein S13	RPS13	-	-	-	-	-	-	-	0.32372	0.428969	0.852326	0.351714	0.943351	0.714497	0.186671	0.554259	0.169401	0.718436	0.307735	0.277232	0.794528	-0.300537	0.451649	0.378283	-0.701092	0.27698	0.563738	-0.400555	25.4734	25.9138	24.5657	24.3951	24.3699	24.3578	25.0096	25.0666	24.975	23.9409	24.5138	24.9337	25.1155	23.558	25.176	23.7775	23.9817	25.1672	biological regulation;biosynthetic process;catabolic process;cellular biosynthetic process;cellular catabolic process;cellular component disassembly;cellular component disassembly at cellular level;cellular component organization;cellular component organization at cellular level;cellular component organization or biogenesis;cellular component organization or biogenesis at cellular level;cellular …	binding;mRNA binding;nucleic acid binding;RNA binding;rRNA binding;SSU rRNA binding;structural constituent of ribosome;structural molecule activity
P15880	40S ribosomal protein S2	RPS2	-	-	-	-	-	-	-	0.0330196	0.940551	0.550402	0.715961	1.14906	0.768652	0.303449	0.235561	1.01793	0.0913801	0.306067	0.130805	0.947189	-0.0389029	0.0326183	0.990576	-0.0080026	0.0870371	0.921653	0.0309003	29.5205	29.535	29.4484	29.0319	29.2417	26.7832	29.6631	29.3653	29.3589	29.0895	29.1715	29.4195	29.5887	29.5464	29.3449	28.9932	29.3823	29.1862	biological regulation;biosynthetic process;catabolic process;cellular biosynthetic process;cellular catabolic process;cellular component disassembly;cellular component disassembly at cellular level;cellular component organization;cellular component organization at cellular level;cellular component organization or biogenesis;cellular component organization or biogenesis at cellular level;cellular …	binding;enzyme binding;fibroblast growth factor binding;growth factor binding;mRNA binding;nucleic acid binding;protein binding;RNA binding;structural constituent of ribosome;structural molecule activity
Q14155	Rho guanine nucleotide exchange factor 7	ARHGEF7	-	-	-	-	-	+	+	1.8068	0.0141039	NaN	1	0	NaN	1	0	0.231557	0.638023	0.305457	NaN	1	0	0.952475	0.0746688	0.786903	1.84859	0.00633735	1.09437	24.1405	23.6067	24.6102	24.0299	24.7768	23.9878	23.6441	24.1014	23.6894	24.5786	24.5509	24.6165	24.9388	24.8451	24.9342	24.5563	25.4456	23.7998	axon guidance;biological regulation;cell differentiation;cell junction assembly;cell junction organization;cell projection assembly;cell projection organization;cell surface receptor linked signaling pathway;cell-substrate junction assembly;cellular component assembly;cellular component assembly at cellular level;cellular component organization;cellular component organization at cellular level;ce…	binding;enzyme binding;enzyme regulator activity;GTPase regulator activity;guanyl-nucleotide exchange factor activity;kinase binding;nucleoside-triphosphatase regulator activity;protein binding;protein kinase binding;Ras guanyl-nucleotide exchange factor activity;Rho guanyl-nucleotide exchange factor activity;small GTPase regulator activity
Q15366	Poly(rC)-binding protein 2	PCBP2	-	-	-	-	-	-	-	1.40144	0.0642353	0.747328	0.49728	0.908957	0.0811952	0.947086	0.0322514	2.1465	0.0192615	0.304117	0.991297	0.171311	-0.337228	0.733558	0.352018	-0.227549	1.03873	0.456187	0.10968	30.1391	30.1526	30.4982	29.8392	29.7829	28.4408	29.9452	29.92	29.913	29.7243	29.8041	30.1529	30.082	30.0638	29.9614	29.8186	29.6684	29.7079	biological regulation;catabolic process;cellular catabolic process;cellular macromolecule catabolic process;cellular macromolecule metabolic process;cellular metabolic process;cellular nitrogen compound metabolic process;cellular process;defense response;defense response to virus;gene expression;immune effector process;immune response;immune system process;innate immune response;macromolecule cat…	binding;DNA binding;enzyme binding;nucleic acid binding;protein binding;RNA binding;ubiquitin protein ligase binding
Q7L2E3	Putative ATP-dependent RNA helicase DHX30	DHX30	-	-	-	-	-	-	-	1.06623	0.0501836	0.2758	0.925084	0.269898	1.03132	0.0778491	0.57585	0.425884	0.375978	0.303586	0.421484	0.580846	0.390176	0.608575	0.247898	-0.520357	1.54122	0.0160984	-0.910533	25.6005	25.4178	24.5464	25.0491	25.1976	24.5083	25.317	25.4271	25.9911	24.9846	24.8471	25.1759	24.8442	24.7307	24.4287	23.8696	24.4634	24.7599	cellular macromolecule metabolic process;cellular metabolic process;cellular nitrogen compound metabolic process;cellular process;macromolecule metabolic process;metabolic process;nitrogen compound metabolic process;nucleic acid metabolic process;nucleobase-containing compound metabolic process;primary metabolic process;RNA metabolic process;RNA processing	adenyl nucleotide binding;adenyl ribonucleotide binding;ATP binding;ATPase activity;ATPase activity, coupled;ATP-dependent helicase activity;ATP-dependent RNA helicase activity;binding;catalytic activity;chromatin binding;double-stranded RNA binding;helicase activity;hydrolase activity;hydrolase activity, acting on acid anhydrides;hydrolase activity, acting on acid anhydrides, in phosphorus-conta…
P61956;P55854;Q6EEV6	Small ubiquitin-related modifier 2;Small ubiquitin-related modifier 3;Small ubiquitin-related modifier 4	SUMO2;SUMO3;SUMO4	-	-	-	-	+	-	+	1.64918	0.0114423	0.652396	0.543095	-1.72946	0.13443	0.869413	-0.48037	0.368135	0.443665	0.300905	0.577412	0.208122	1.55858	3.87774	0	3.33337	0.653305	0.121891	1.7748	24.5745	24.025	24.4658	26.9525	27.2058	24.0954	23.8855	27.1238	26.7318	24.7995	26.8138	27.5688	27.4065	27.7297	27.9292	27.079	27.1118	27.972	biological regulation;cellular localization;cellular macromolecule localization;cellular macromolecule metabolic process;cellular metabolic process;cellular process;cellular protein localization;cellular protein metabolic process;localization;macromolecule localization;macromolecule metabolic process;macromolecule modification;metabolic process;positive regulation of biological process;positive r…	acid-amino acid ligase activity;binding;catalytic activity;enzyme binding;ligase activity;ligase activity, forming carbon-nitrogen bonds;protein binding;small conjugating protein ligase activity;SUMO ligase activity;ubiquitin protein ligase binding
P41236;Q6NXS1	Protein phosphatase inhibitor 2;Protein phosphatase inhibitor 2-like protein 3	PPP1R2;PPP1R2P3	-	-	-	+	-	+	+	3.90615	0	1.62332	0.0700769	1.8149	NaN	1	0	0.839619	0.128007	0.294079	2.8395	0	-2.18449	0.0689468	0.959177	-0.0452684	2.62742	0	2.13922	25.931	25.9026	26.5355	24.0401	23.822	25.0622	24.0387	24.1888	23.5881	23.8453	24.0837	24.8154	26.0945	26.2097	25.929	25.7561	26.0245	25.5704	biological regulation;carbohydrate metabolic process;cellular carbohydrate metabolic process;cellular glucan metabolic process;cellular macromolecule metabolic process;cellular metabolic process;cellular polysaccharide metabolic process;cellular process;energy derivation by oxidation of organic compounds;energy reserve metabolic process;generation of precursor metabolites and energy;glucan metabo…	enzyme inhibitor activity;enzyme regulator activity;phosphatase inhibitor activity;phosphatase regulator activity;protein phosphatase inhibitor activity;protein phosphatase regulator activity;protein serine/threonine phosphatase inhibitor activity
P62917	60S ribosomal protein L8	RPL8	-	-	-	-	-	-	-	1.13972	0.196216	0.879258	0.600891	0.379316	0.803253	0.187114	0.40708	1.38783	0.0491033	0.293239	0.440363	0.877813	-0.0552184	0.807573	0.591402	0.131467	1.14797	0.219185	0.186685	29.3449	29.2413	29.2144	28.9571	29.1209	28.5847	29.1408	29.2347	29.2595	28.986	28.9974	28.4304	29.4832	29.4312	29.2807	28.9634	29.2199	29.132	biosynthetic process;catabolic process;cellular biosynthetic process;cellular catabolic process;cellular component disassembly;cellular component disassembly at cellular level;cellular component organization;cellular component organization at cellular level;cellular component organization or biogenesis;cellular component organization or biogenesis at cellular level;cellular macromolecular complex…	binding;nucleic acid binding;RNA binding;rRNA binding;structural constituent of ribosome;structural molecule activity
Q01968	Inositol polyphosphate 5-phosphatase OCRL-1	OCRL	-	-	-	-	-	-	-	0.935628	0.0587069	0.0925782	0.982799	0.223255	0.254375	0.860094	-0.0804437	1.10477	0.0817358	0.291035	0.361517	0.643041	0.50688	0.773161	0.111789	1.09783	1.76635	0.0179375	0.590949	26.0722	25.9183	24.4358	26.1243	25.718	23.9142	26.1722	25.9811	25.7937	26.165	25.9875	26.0358	26.6557	26.4643	26.5999	26.4766	26.2154	26.1547	anatomical structure formation involved in morphogenesis;biological regulation;biosynthetic process;cell projection assembly;cell projection organization;cellular biosynthetic process;cellular component assembly;cellular component assembly at cellular level;cellular component assembly involved in morphogenesis;cellular component organization;cellular component organization at cellular level;cellu…	binding;catalytic activity;enzyme activator activity;enzyme binding;enzyme regulator activity;GTPase activator activity;GTPase binding;GTPase regulator activity;hydrolase activity;hydrolase activity, acting on ester bonds;inositol or phosphatidylinositol phosphatase activity;inositol phosphate phosphatase activity;nucleoside-triphosphatase regulator activity;phosphatase activity;phosphatidylinosi…
P38919	Eukaryotic initiation factor 4A-III;Eukaryotic initiation factor 4A-III, N-terminally processed	EIF4A3	-	-	-	-	-	-	-	0.51083	0.22854	0.125197	0.968237	-0.181803	1.33192	0.182	0.217835	1.15451	0.0792776	0.28064	0.501003	0.35372	0.625721	0.408732	0.511399	0.51356	0.47226	0.594084	-0.112161	27.6674	27.5514	26.1982	27.0375	27.1992	27.7258	27.7412	27.8445	27.7085	27.5691	27.434	27.6376	27.7096	27.7687	27.4795	27.3882	27.4253	27.3023	anatomical structure morphogenesis;biological regulation;catabolic process;cell surface receptor linked signaling pathway;cellular catabolic process;cellular macromolecule catabolic process;cellular macromolecule metabolic process;cellular metabolic process;cellular nitrogen compound metabolic process;cellular process;cellular response to chemical stimulus;cellular response to cytokine stimulus;c…	adenyl nucleotide binding;adenyl ribonucleotide binding;ATP binding;ATPase activity;ATPase activity, coupled;ATP-dependent helicase activity;ATP-dependent RNA helicase activity;binding;catalytic activity;helicase activity;hydrolase activity;hydrolase activity, acting on acid anhydrides;hydrolase activity, acting on acid anhydrides, in phosphorus-containing anhydrides;mRNA binding;nucleic acid bin…
P63244	Guanine nucleotide-binding protein subunit beta-2-like 1;Guanine nucleotide-binding protein subunit beta-2-like 1, N-terminally processed	GNB2L1	-	-	-	-	-	-	-	1.18989	0.0595679	0.729978	0.691543	-0.437661	1.62094	0.0689073	0.310654	1.22105	0.0745896	0.275794	0.847423	0.170492	0.454384	0.750435	0.206445	0.385972	0.511912	0.707828	-0.0684121	29.5018	29.817	29.1477	29.8108	29.6617	30.3069	29.9311	29.9768	29.9217	29.6712	29.7055	29.521	29.9185	29.774	29.9319	29.7661	29.5054	29.5255	activation of caspase activity;anatomical structure morphogenesis;biological regulation;carbohydrate homeostasis;cell cycle;cell differentiation;cellular chemical homeostasis;cellular developmental process;cellular glucose homeostasis;cellular homeostasis;cellular process;cellular response to carbohydrate stimulus;cellular response to chemical stimulus;cellular response to glucose stimulus;cellul…	apoptotic protease activator activity;binding;binding, bridging;caspase activator activity;caspase regulator activity;channel inhibitor activity;channel regulator activity;enzyme activator activity;enzyme binding;enzyme inhibitor activity;enzyme regulator activity;identical protein binding;ion channel inhibitor activity;kinase binding;kinase inhibitor activity;kinase regulator activity;peptidase …
P41091;Q2VIR3	Eukaryotic translation initiation factor 2 subunit 3;Putative eukaryotic translation initiation factor 2 subunit 3-like protein	EIF2S3;EIF2S3L	-	-	-	-	-	-	-	0.231641	0.557307	0.408438	0.847995	-0.741955	0.625402	0.215031	0.661015	1.19356	0.0793321	0.274421	0.242521	0.803274	0.439847	0.314979	0.679629	0.557994	0.389579	0.62503	0.118147	26.7594	26.7471	24.7901	26.456	26.5187	27.5478	26.4357	26.4412	26.7393	26.2168	26.337	25.0793	26.796	26.6477	26.5268	26.4597	26.4549	26.2327	biosynthetic process;cellular biosynthetic process;cellular macromolecule biosynthetic process;cellular macromolecule metabolic process;cellular metabolic process;cellular process;cellular protein metabolic process;establishment of localization;gene expression;macromolecule biosynthetic process;macromolecule metabolic process;metabolic process;primary metabolic process;protein metabolic process;t…	binding;catalytic activity;GTP binding;GTPase activity;guanyl nucleotide binding;guanyl ribonucleotide binding;hydrolase activity;hydrolase activity, acting on acid anhydrides;hydrolase activity, acting on acid anhydrides, in phosphorus-containing anhydrides;nucleic acid binding;nucleoside-triphosphatase activity;nucleotide binding;purine nucleotide binding;purine ribonucleoside triphosphate bind…
Q9HB71	Calcyclin-binding protein	CACYBP	-	-	-	-	-	-	-	0.529161	0.348843	0.030329	0.997825	-0.0342331	0.304914	0.681704	0.313046	0.85442	0.134104	0.274191	0.717206	0.311171	-0.288818	0.353516	0.749525	-0.167475	0.357325	0.642329	0.121344	27.1181	27.0861	26.6428	26.507	26.8085	27.6342	26.7788	26.6165	26.5852	26.6505	26.7948	25.5962	26.9959	26.7747	26.574	26.6385	26.4474	26.4361	aging;biological regulation;cardiac cell differentiation;cardiac muscle cell differentiation;cell differentiation;cellular developmental process;cellular process;cellular response to calcium ion;cellular response to chemical stimulus;cellular response to inorganic substance;cellular response to metal ion;cellular response to stimulus;developmental process;muscle cell differentiation;negative regu…	binding;identical protein binding;protein binding;protein dimerization activity;protein homodimerization activity
O60610	Protein diaphanous homolog 1	DIAPH1	-	-	-	-	-	-	+	1.5477	0.0356793	0.119785	0.984745	0.0567029	0.291964	0.748906	-0.208871	0.926578	0.116983	0.271707	0.0529174	0.969725	-0.0228011	1.36517	0.0517491	0.461452	1.59325	0.0298625	0.484253	25.9121	26.1603	26.3145	25.887	26.0154	26.3143	26.1278	26.2499	25.9407	26.2317	25.9158	26.7975	26.407	26.7689	26.5953	26.2915	26.3465	26.3181	actin cytoskeleton organization;actin filament organization;actin filament polymerization;actin filament-based process;actin polymerization or depolymerization;biological regulation;cell projection organization;cellular component assembly;cellular component assembly at cellular level;cellular component organization;cellular component organization at cellular level;cellular component organization …	binding;ion channel binding;protein binding;receptor binding
Q92499	ATP-dependent RNA helicase DDX1	DDX1	-	-	-	-	-	-	-	0.48277	0.228049	0.0670237	0.987047	-0.156343	0.771625	0.184387	-0.462454	0.690236	0.194323	0.270756	0.315755	0.705422	0.545931	0.520398	0.271714	0.873327	0.71947	0.217829	0.327396	25.3186	25.9757	23.8335	25.4649	25.9125	24.2194	25.8259	25.6864	25.2533	25.7307	25.9695	26.4528	25.8266	26.0099	25.9113	25.5479	25.9383	25.4494	biological regulation;biosynthetic process;cellular biosynthetic process;cellular component assembly;cellular component assembly at cellular level;cellular component organization;cellular component organization at cellular level;cellular component organization or biogenesis;cellular component organization or biogenesis at cellular level;cellular macromolecular complex assembly;cellular macromolec…	adenyl nucleotide binding;adenyl ribonucleotide binding;ATP binding;ATPase activity;ATPase activity, coupled;ATP-dependent helicase activity;ATP-dependent RNA helicase activity;binding;catalytic activity;chromatin binding;DNA binding;DNA/RNA helicase activity;double-stranded RNA binding;exonuclease activity;helicase activity;hydrolase activity;hydrolase activity, acting on acid anhydrides;hydrola…
Q13177	Serine/threonine-protein kinase PAK 2;PAK-2p27;PAK-2p34	PAK2	-	-	-	-	-	-	-	0.415836	0.324092	0.278209	0.896338	0.674775	0.748748	0.474456	0.156066	1.48251	0.0488091	0.270716	0.382969	0.595642	-0.550241	0.419784	0.467964	-0.600252	0.238934	0.831212	-0.05001	28.6806	28.7274	27.0915	28.3653	28.2124	25.8976	27.7405	27.6267	27.4817	27.3532	27.4775	27.55	27.5816	27.5295	27.5878	27.3976	27.2916	27.1975	actin cytoskeleton organization;actin filament-based process;activation of immune response;activation of innate immune response;activation of protein kinase activity;antigen receptor-mediated signaling pathway;apoptosis;axon guidance;biological regulation;cell death;cell migration;cell motility;cell surface receptor linked signaling pathway;cellular component disassembly;cellular component disass…	adenyl nucleotide binding;adenyl ribonucleotide binding;ATP binding;binding;catalytic activity;enzyme activator activity;enzyme binding;enzyme regulator activity;GTPase binding;identical protein binding;kinase activator activity;kinase activity;kinase binding;kinase regulator activity;nucleotide binding;phosphotransferase activity, alcohol group as acceptor;protein binding;protein kinase activato…
P55209	Nucleosome assembly protein 1-like 1	NAP1L1	-	-	-	-	-	-	-	0.390291	0.323674	0.181616	0.959101	0.509776	0.912075	0.062268	1.37891	0.617867	0.237134	0.266682	0.197225	0.842473	-0.414389	0.339095	0.636012	0.553051	0.682699	0.130052	0.96744	26.5707	26.6134	24.7854	26.1381	26.5471	23.7549	24.5217	26.2823	25.9224	24.1267	24.3122	24.1506	26.4285	26.3551	26.8451	26.4797	26.0788	26.27	biological regulation;biosynthetic process;cellular biosynthetic process;cellular component assembly;cellular component assembly at cellular level;cellular component organization;cellular component organization at cellular level;cellular component organization or biogenesis;cellular component organization or biogenesis at cellular level;cellular macromolecular complex assembly;cellular macromolec…
O94905	Erlin-2	ERLIN2	-	-	-	-	-	-	+	2.53868	0.00953684	0.77146	0.66766	-0.41619	0.173925	0.895748	0.0784562	1.47213	0.0544531	0.26162	1.77987	0.0330161	0.50219	1.92483	0.0172606	0.530259	0.128368	0.910228	0.0280692	27.1783	27.4839	27.4072	27.7701	27.418	28.1299	27.9014	27.7634	27.9111	27.7856	27.5086	28.0464	27.8199	27.8256	28.0146	27.5688	27.6005	27.706	catabolic process;cellular catabolic process;cellular macromolecule catabolic process;cellular macromolecule metabolic process;cellular metabolic process;cellular process;ER-associated protein catabolic process;macromolecule catabolic process;macromolecule metabolic process;metabolic process;modification-dependent macromolecule catabolic process;modification-dependent protein catabolic process;pr…
P0DMV8;P0DMV9	Heat shock 70 kDa protein 1A;Heat shock 70 kDa protein 1B	HSPA1A;HSPA1B	-	-	-	-	-	-	-	0.929908	0.0578643	0.129524	0.969213	-0.219109	1.43711	0.158492	0.224545	1.02222	0.111657	0.250175	0.599436	0.223381	0.920132	0.724411	0.125446	1.12427	0.879202	0.265409	0.204141	32.0185	32.0108	30.2816	31.766	31.7073	31.4949	32.3678	32.2559	32.4475	32.2199	32.0764	32.1014	32.4019	32.5795	32.7023	32.3528	32.303	32.2774
P55884	Eukaryotic translation initiation factor 3 subunit B	EIF3B	-	-	-	-	-	-	+	2.26256	0.0260872	0.412104	0.898637	0.171796	0.125949	0.937683	0.0341059	1.26266	0.0841308	0.249614	1.71896	0.0861194	-0.290695	1.90133	0.0381373	-0.354186	0.318589	0.773757	-0.0634905	27.6912	27.5946	27.6834	27.427	27.2469	27.7798	27.4722	27.3459	27.279	27.352	27.1831	27.4596	27.401	27.3078	27.1977	27.1858	27.025	26.9469	biological regulation;biosynthetic process;cellular biosynthetic process;cellular component assembly;cellular component assembly at cellular level;cellular component organization;cellular component organization at cellular level;cellular component organization or biogenesis;cellular component organization or biogenesis at cellular level;cellular macromolecular complex assembly;cellular macromolec…	binding;nucleic acid binding;nucleotide binding;protein binding;protein complex scaffold;RNA binding;structural molecule activity;translation factor activity, nucleic acid binding;translation initiation factor activity
Q16512	Serine/threonine-protein kinase N1	PKN1	-	+	-	-	-	-	-	0.0705106	0.815254	0.53288	0.763977	0.669245	1.49967	0.0082	1.00227	0.590091	0.268876	0.249348	0.124322	0.916509	0.18148	0.176841	0.850868	0.244962	0.0889781	0.900937	0.0634816	25.8647	25.8393	24.4235	24.4524	24.6951	24.9723	25.8622	25.6291	25.1806	24.5692	24.1467	24.9492	25.9101	25.5696	25.3827	25.5522	25.3512	25.2109	activation of JUN kinase activity;activation of MAPK activity;ameboidal cell migration;biological regulation;biosynthetic process;cell migration;cell motility;cellular biosynthetic process;cellular component movement;cellular component organization;cellular component organization at cellular level;cellular component organization or biogenesis;cellular component organization or biogenesis at cellu…	adenyl nucleotide binding;adenyl ribonucleotide binding;androgen receptor binding;ATP binding;binding;catalytic activity;chromatin binding;enzyme binding;GTPase binding;GTP-Rho binding;histone binding;histone deacetylase binding;histone kinase activity;histone kinase activity (H3-T11 specific);histone threonine kinase activity;hormone receptor binding;kinase activity;kinase binding;ligand-depende…
P57740	Nuclear pore complex protein Nup107	NUP107	-	-	-	-	-	-	-	0.530336	0.21607	0.0693789	0.987333	-0.117978	1.60095	0.0198026	0.529535	0.790549	0.174659	0.249132	0.541578	0.303622	0.629467	0.402856	0.532354	0.473898	0.471677	0.517781	-0.155569	25.9897	26.2262	24.8031	26.1966	26.1831	24.9933	26.3583	26.4197	26.1295	25.918	25.5429	25.858	26.2854	26.2282	25.9271	25.7294	26.047	25.9169	biological regulation;biosynthetic process;carbohydrate metabolic process;carbohydrate transport;cell cycle;cell cycle process;cell surface receptor linked signaling pathway;cellular biosynthetic process;cellular component assembly;cellular component assembly at cellular level;cellular component disassembly;cellular component disassembly at cellular level;cellular component organization;cellular …	nucleocytoplasmic transporter activity;structural constituent of nuclear pore;structural molecule activity;transporter activity
Q9NVI7	ATPase family AAA domain-containing protein 3A	ATAD3A	-	-	-	-	-	-	+	1.70584	0.0374811	0.680492	0.666261	0.588291	1.90377	0.0277937	0.369827	0.902693	0.137842	0.248365	0.520503	0.822337	-0.0902246	1.2831	0.0744272	-0.391472	1.10344	0.126518	-0.301247	27.4424	27.5245	27.5385	27.1667	27.3004	26.2734	27.4813	27.4717	27.2818	27.1217	27.0367	26.9669	26.9737	27.3101	27.0473	26.808	26.9195	26.8585	biological regulation;cell growth;cellular process;growth;negative regulation of apoptosis;negative regulation of biological process;negative regulation of cell death;negative regulation of cellular process;negative regulation of programmed cell death;regulation of apoptosis;regulation of biological process;regulation of cell death;regulation of cellular process;regulation of programmed cell death	adenyl nucleotide binding;adenyl ribonucleotide binding;ATP binding;binding;nucleotide binding;purine nucleotide binding;purine ribonucleoside triphosphate binding;purine ribonucleotide binding;ribonucleotide binding
P23396	40S ribosomal protein S3	RPS3	-	-	-	-	-	-	-	0.238894	0.565292	0.102435	0.979852	0.19076	1.38853	0.308344	0.142942	1.67172	0.0470021	0.248194	0.278515	0.783272	0.38124	0.29234	0.718409	0.398638	0.261615	0.921015	0.0173976	30.0646	30.0149	28.5358	29.7487	29.8308	28.4635	29.9354	29.9396	29.8841	29.7733	29.7154	29.8415	29.9761	29.9148	29.9203	29.7284	29.7427	29.5954	apoptosis;biological regulation;biosynthetic process;catabolic process;cell cycle phase;cell cycle process;cell death;cell division;cellular biosynthetic process;cellular catabolic process;cellular component disassembly;cellular component disassembly at cellular level;cellular component organization;cellular component organization at cellular level;cellular component organization or biogenesis;ce…	binding;carbon-oxygen lyase activity;catalytic activity;damaged DNA binding;DNA binding;DNA N-glycosylase activity;DNA-(apurinic or apyrimidinic site) lyase activity;enzyme binding;hydrolase activity;hydrolase activity, acting on glycosyl bonds;hydrolase activity, hydrolyzing N-glycosyl compounds;iron-sulfur cluster binding;kinase binding;lyase activity;metal cluster binding;mRNA binding;NF-kappa…
P15924	Desmoplakin	DSP	-	-	-	-	-	-	-	0.61997	0.174303	0.0757977	0.982331	-0.0592906	0.440465	0.447362	-0.409299	0.425248	0.41622	0.247358	0.841667	0.156308	-0.523672	0.561173	0.341595	-0.391501	0.192152	0.758382	0.132171	27.1709	26.7285	27.5228	27.1673	26.9666	27.4661	26.4948	26.9378	26.4187	26.5709	26.8112	27.697	26.4517	26.6497	27.1464	26.2526	26.5941	26.6589	adherens junction organization;anatomical structure development;anatomical structure morphogenesis;apoptosis;cardiac muscle tissue morphogenesis;cell death;cell differentiation;cell junction organization;cell-cell junction organization;cellular component disassembly;cellular component disassembly at cellular level;cellular component disassembly involved in apoptosis;cellular component organizatio…	binding;binding, bridging;enzyme binding;kinase binding;protein binding;protein binding, bridging;protein kinase binding;protein kinase C binding;scaffold protein binding;structural constituent of cytoskeleton;structural molecule activity
P61163	Alpha-centractin	ACTR1A	-	-	-	-	-	-	-	0.947582	0.0543372	0.398866	0.860453	0.716853	0.178206	0.900752	0.064436	0.543354	0.314845	0.23922	0.676686	0.167403	1.15781	0.714718	0.125648	1.20958	0.103093	0.898641	0.0517693	26.4113	26.6481	24.6262	25.9198	24.8787	24.7366	27.1215	27.0957	26.9419	27.201	26.7828	26.982	26.9092	27.4309	26.9743	27.0348	26.7969	26.7651	antigen processing and presentation;antigen processing and presentation of exogenous antigen;antigen processing and presentation of exogenous peptide antigen;antigen processing and presentation of exogenous peptide antigen via MHC class II;antigen processing and presentation of peptide antigen;antigen processing and presentation of peptide antigen via MHC class II;antigen processing and presentat…	adenyl nucleotide binding;adenyl ribonucleotide binding;ATP binding;binding;nucleotide binding;purine nucleotide binding;purine ribonucleoside triphosphate binding;purine ribonucleotide binding;ribonucleotide binding
Q16352	Alpha-internexin	INA	-	-	-	-	-	-	+	1.45431	0.0178433	0.0645875	0.984848	0.147381	0.536547	0.41644	-0.284439	0.627156	0.259025	0.238684	0.868945	0.0824639	1.62691	0.926629	0.0515588	1.75982	0.495388	0.543439	0.132906	23.6493	25.777	23.8822	25.041	24.14	23.6854	26.1664	26.1169	25.906	26.1401	26.1542	26.7482	26.0925	26.3656	26.1299	25.6752	26.1069	26.0898	anatomical structure development;cell differentiation;cellular component organization;cellular component organization at cellular level;cellular component organization or biogenesis;cellular component organization or biogenesis at cellular level;cellular developmental process;cellular process;cytoskeleton organization;developmental process;intermediate filament cytoskeleton organization;intermedi…	structural constituent of cytoskeleton;structural molecule activity
Q15365	Poly(rC)-binding protein 1	PCBP1	-	-	-	-	-	-	-	0.142438	0.70241	0.546562	0.710112	1.36193	0.283137	0.756538	0.210243	1.8423	0.0440168	0.23693	0.137667	0.900964	-0.198658	0.250225	0.775024	-0.340718	0.613724	0.474354	-0.14206	29.4364	28.5646	30.2756	28.9934	28.9876	26.2099	29.0693	29.2404	29.3709	28.6993	28.802	29.5487	29.0422	29.1721	29.0402	28.9033	28.7955	28.8448	cellular macromolecule metabolic process;cellular metabolic process;cellular nitrogen compound metabolic process;cellular process;gene expression;macromolecule metabolic process;metabolic process;mRNA metabolic process;mRNA processing;nitrogen compound metabolic process;nuclear mRNA splicing, via spliceosome;nucleic acid metabolic process;nucleobase-containing compound metabolic process;primary m…	binding;DNA binding;nucleic acid binding;RNA binding;single-stranded DNA binding;structure-specific DNA binding
P61221	ATP-binding cassette sub-family E member 1	ABCE1	-	-	-	-	-	-	+	2.243	0.0159352	0.825813	0.760166	0.245023	0.104153	0.928056	-0.0743154	0.722872	0.217057	0.232667	1.30739	0.240755	0.190356	1.4881	0.0342756	0.530073	1.14886	0.0996443	0.339717	26.6742	26.6351	26.7383	26.2174	26.5661	26.529	26.9218	26.9303	26.7665	26.7502	26.671	27.4204	27.4027	27.2112	27.0239	27.0851	26.7838	27.0709	biological regulation;catabolic process;cellular catabolic process;cellular macromolecule catabolic process;cellular macromolecule metabolic process;cellular metabolic process;cellular nitrogen compound metabolic process;cellular process;establishment of localization;macromolecule catabolic process;macromolecule metabolic process;metabolic process;multi-organism process;negative regulation of cat…	adenyl nucleotide binding;adenyl ribonucleotide binding;ATP binding;ATPase activity;binding;catalytic activity;enzyme inhibitor activity;enzyme regulator activity;hydrolase activity;hydrolase activity, acting on acid anhydrides;hydrolase activity, acting on acid anhydrides, in phosphorus-containing anhydrides;iron-sulfur cluster binding;metal cluster binding;nucleoside-triphosphatase activity;nuc…
P61254;Q9UNX3	60S ribosomal protein L26;60S ribosomal protein L26-like 1	RPL26;RPL26L1	-	-	-	-	-	-	-	0.202186	0.702302	0.338314	0.875145	1.03338	0.460387	0.325664	0.908185	1.52391	0.0715946	0.224893	0.295895	0.830587	0.147006	0.235186	0.852457	0.119493	0.181073	0.90218	-0.0275135	27.2775	27.7326	27.1282	27.3876	27.5683	24.0823	27.5405	27.4518	27.587	27.1727	27.5365	25.1455	27.4218	27.5083	27.5666	27.2644	27.2687	27.2889	biosynthetic process;catabolic process;cellular biosynthetic process;cellular catabolic process;cellular component biogenesis;cellular component biogenesis at cellular level;cellular component disassembly;cellular component disassembly at cellular level;cellular component organization;cellular component organization at cellular level;cellular component organization or biogenesis;cellular componen…	binding;nucleic acid binding;RNA binding;structural constituent of ribosome;structural molecule activity
P17844	Probable ATP-dependent RNA helicase DDX5	DDX5	-	-	-	-	-	-	-	0.374812	0.442887	0.0206815	1	0.0206979	0.461884	0.717703	0.117908	1.69444	0.0616899	0.222764	0.327196	0.763414	0.264304	0.0867151	0.945138	-0.0778173	1.54187	0.0606359	-0.342121	29.583	29.7399	28.7802	29.3612	29.5648	29.115	29.6139	29.7755	29.5066	29.4192	29.4547	29.6684	29.2299	29.3785	29.2613	29.0175	29.139	29.0449	biological regulation;biosynthetic process;cell growth;cellular biosynthetic process;cellular macromolecule biosynthetic process;cellular macromolecule metabolic process;cellular metabolic process;cellular nitrogen compound metabolic process;cellular process;cellular response to stimulus;chordate embryonic development;circadian rhythm;developmental process;embryo development;embryo development en…	adenyl nucleotide binding;adenyl ribonucleotide binding;androgen receptor binding;ATP binding;ATPase activity;ATPase activity, coupled;ATP-dependent helicase activity;ATP-dependent RNA helicase activity;binding;catalytic activity;estrogen receptor binding;helicase activity;hormone receptor binding;hydrolase activity;hydrolase activity, acting on acid anhydrides;hydrolase activity, acting on acid …
Q68EM7	Rho GTPase-activating protein 17	ARHGAP17	-	-	-	-	-	-	-	0.101119	0.796572	0.835738	0.497025	0.574916	0.236238	0.781698	0.275136	0.488718	0.385846	0.220482	0.202358	0.873333	-0.142963	0.150847	0.89444	-0.11102	0.138653	0.902503	0.0319436	25.3957	25.1536	25.9965	24.98	24.9744	24.8666	25.4511	25.3519	25.3138	25.1924	25.7727	24.3263	25.3661	25.5451	25.3014	24.8506	25.3022	25.3984	biological regulation;cellular process;cellular response to stimulus;intracellular signal transduction;regulation of biological process;regulation of cellular process;regulation of response to stimulus;regulation of signal transduction;regulation of signaling;regulation of small GTPase mediated signal transduction;response to stimulus;signal transduction;small GTPase mediated signal transduction	enzyme activator activity;enzyme regulator activity;GTPase activator activity;GTPase regulator activity;nucleoside-triphosphatase regulator activity
O00425	Insulin-like growth factor 2 mRNA-binding protein 3	IGF2BP3	-	-	-	-	-	-	-	0.638556	0.16167	0.150616	0.970428	0.21062	0.596116	0.507749	0.18159	1.45085	0.081774	0.220066	0.358043	0.697124	-0.337035	0.615655	0.233448	-0.571939	1.11192	0.170751	-0.234903	26.3974	26.5553	27.5166	26.1604	26.2959	27.381	26.4699	26.6305	26.3578	26.3007	26.1187	26.494	26.274	26.3163	26.1631	26.0282	26.0495	26.0155	anatomical structure morphogenesis;biological regulation;biosynthetic process;cellular biosynthetic process;cellular macromolecule biosynthetic process;cellular macromolecule metabolic process;cellular metabolic process;cellular process;cellular protein metabolic process;developmental process;establishment of localization;establishment of RNA localization;gene expression;macromolecule biosyntheti…	binding;mRNA 3'-UTR binding;mRNA 5'-UTR binding;mRNA binding;nucleic acid binding;nucleotide binding;RNA binding;translation regulator activity
P46777	60S ribosomal protein L5	RPL5	-	-	-	-	-	-	-	0.462722	0.243353	0.0676417	0.98708	0.21748	0.549545	0.243008	0.822377	1.6931	0.0636706	0.218141	0.409059	0.491949	0.764477	0.444532	0.374111	0.828292	0.359364	0.760071	0.0638148	28.6374	28.8674	26.6558	28.5009	28.8987	26.1085	28.8902	28.8622	28.7016	28.5725	28.5485	26.8658	28.8528	28.9682	28.8245	28.6166	28.7038	28.6706	biosynthetic process;catabolic process;cellular biosynthetic process;cellular catabolic process;cellular component biogenesis;cellular component biogenesis at cellular level;cellular component disassembly;cellular component disassembly at cellular level;cellular component organization;cellular component organization at cellular level;cellular component organization or biogenesis;cellular componen…	5S rRNA binding;binding;nucleic acid binding;RNA binding;rRNA binding;structural constituent of ribosome;structural molecule activity
P31930	Cytochrome b-c1 complex subunit 1, mitochondrial	UQCRC1	-	-	-	-	-	-	-	0.708007	0.162505	0.195425	0.963096	0.288923	0.267999	0.900285	0.0466989	2.25346	0.0399572	0.215943	0.509496	0.475826	0.337972	0.597885	0.297709	0.39719	0.745203	0.707187	0.0592181	27.0329	26.8455	26.206	26.9234	26.8734	25.4209	27.0403	27.041	27.017	27.0939	26.9904	26.874	27.1088	27.0339	27.1333	26.8926	26.8304	26.9052	aerobic respiration;cellular metabolic process;cellular process;cellular respiration;electron transport chain;energy derivation by oxidation of organic compounds;generation of precursor metabolites and energy;metabolic process;mitochondrial electron transport, ubiquinol to cytochrome c;oxidation-reduction process;oxidative phosphorylation;phosphate-containing compound metabolic process;phosphorus…	binding;catalytic activity;cation binding;cation transmembrane transporter activity;enzyme binding;hydrogen ion transmembrane transporter activity;inorganic cation transmembrane transporter activity;ion binding;ion transmembrane transporter activity;metal ion binding;monovalent inorganic cation transmembrane transporter activity;oxidoreductase activity;oxidoreductase activity, acting on diphenols…
P62495	Eukaryotic peptide chain release factor subunit 1	ETF1	-	-	-	-	-	-	-	0.202734	0.585173	0.00487937	0.995838	-0.0182184	0.295899	0.798186	0.12827	0.665801	0.267237	0.211856	0.228399	0.812557	0.554296	0.283241	0.709199	0.675216	0.708678	0.486204	0.12092	27.2885	27.0689	24.563	27.2421	27.1167	24.6162	26.9454	26.8249	26.813	26.9497	26.8234	26.4254	27.1071	26.9087	26.9302	27.0106	26.6458	26.654	biological regulation;biosynthetic process;catabolic process;cellular biosynthetic process;cellular catabolic process;cellular component disassembly;cellular component disassembly at cellular level;cellular component organization;cellular component organization at cellular level;cellular component organization or biogenesis;cellular component organization or biogenesis at cellular level;cellular …	binding;nucleic acid binding;ribonucleoprotein binding;ribosome binding;RNA binding;translation factor activity, nucleic acid binding;translation release factor activity;translation release factor activity, codon specific;translation termination factor activity
P31689	DnaJ homolog subfamily A member 1	DNAJA1	-	-	-	-	-	-	-	0.370011	0.338072	0.0789667	0.98481	0.253027	0.640805	0.195266	0.782494	1.81662	0.0623287	0.209208	0.34944	0.613903	0.875992	0.395082	0.456473	0.982718	0.335361	0.68921	0.106726	26.6012	26.6583	23.8315	26.0327	26.0895	24.2096	26.4241	26.4915	26.8033	26.2023	26.3023	24.8668	26.7206	26.712	26.6064	26.4967	26.4799	26.4348	androgen receptor signaling pathway;biological regulation;cell motility;cellular component movement;cellular localization;cellular macromolecule localization;cellular macromolecule metabolic process;cellular metabolic process;cellular process;cellular protein localization;cellular protein metabolic process;cellular response to stimulus;cellular response to stress;detection of stimulus;DNA damage …	adenyl nucleotide binding;adenyl ribonucleotide binding;ATP binding;binding;C3HC4-type RING finger domain binding;cation binding;chaperone binding;enzyme binding;G-protein-coupled receptor binding;heat shock protein binding;Hsp70 protein binding;ion binding;lipoprotein particle receptor binding;low-density lipoprotein particle receptor binding;metal ion binding;nucleotide binding;protein binding;…
P42766	60S ribosomal protein L35	RPL35	-	-	-	-	-	-	+	1.18524	0.0387647	0.134438	0.968725	-0.30006	0.598193	0.284259	0.401368	0.511382	0.386219	0.204292	1.00877	0.0734286	0.944862	0.813216	0.114156	0.781031	0.285504	0.651338	-0.163831	26.002	25.8579	24.8778	26.1225	26.9862	24.5292	26.6068	26.1304	26.8351	25.7571	26.5073	26.1038	26.4126	26.2344	26.4338	25.9568	26.0607	26.4504	biosynthetic process;catabolic process;cellular biosynthetic process;cellular catabolic process;cellular component disassembly;cellular component disassembly at cellular level;cellular component organization;cellular component organization at cellular level;cellular component organization or biogenesis;cellular component organization or biogenesis at cellular level;cellular macromolecular complex…	binding;mRNA binding;nucleic acid binding;RNA binding;structural constituent of ribosome;structural molecule activity
P34897	Serine hydroxymethyltransferase, mitochondrial	SHMT2	-	-	-	-	-	-	-	0.835961	0.0675527	0.0170572	0.999899	0.0547778	0.363212	0.494748	0.770451	1.17011	0.126682	0.204	0.60557	0.200766	1.21851	0.629642	0.15707	1.27	0.377114	0.783792	0.0514876	26.2717	26.4705	24.1104	26.2269	26.3993	24.0621	26.8898	26.8598	26.7585	26.7758	26.9366	24.4844	26.9146	26.9416	26.8065	26.7381	26.7582	26.5542	amine biosynthetic process;amine metabolic process;biological regulation;biosynthetic process;carboxylic acid biosynthetic process;carboxylic acid metabolic process;cellular amine metabolic process;cellular amino acid biosynthetic process;cellular amino acid metabolic process;cellular aromatic compound metabolic process;cellular biosynthetic process;cellular component assembly;cellular component …	aldehyde-lyase activity;amine binding;amino acid binding;binding;carbon-carbon lyase activity;carboxylic acid binding;catalytic activity;chromatin binding;cofactor binding;glycine hydroxymethyltransferase activity;hydroxymethyl-, formyl- and related transferase activity;L-allo-threonine aldolase activity;lyase activity;pyridoxal phosphate binding;threonine aldolase activity;transferase activity;t…
P49792	E3 SUMO-protein ligase RanBP2	RANBP2	-	-	-	-	-	-	-	0.803358	0.398995	0.0281954	1	0.00826772	0.0417276	0.971942	-0.0196705	1.72572	0.077813	0.202592	0.698791	0.690446	0.125661	1.29192	0.377504	0.136406	0.0492272	0.970495	0.0107454	27.5188	27.579	27.6531	27.7486	27.4658	27.5116	27.8309	27.6997	27.5973	27.697	27.5017	27.9883	27.6686	27.7489	27.7427	27.5981	27.4804	27.4738	biological regulation;biosynthetic process;carbohydrate metabolic process;carbohydrate transport;cell cycle;cell cycle process;cell surface receptor linked signaling pathway;cellular biosynthetic process;cellular component disassembly;cellular component disassembly at cellular level;cellular component organization;cellular component organization at cellular level;cellular component organization o…	binding;catalytic activity;cation binding;cis-trans isomerase activity;enzyme binding;GTPase binding;ion binding;isomerase activity;ligase activity;metal ion binding;nucleic acid binding;peptidyl-prolyl cis-trans isomerase activity;protein binding;Ran GTPase binding;Ras GTPase binding;RNA binding;small GTPase binding;transition metal ion binding;zinc ion binding
Q13242	Serine/arginine-rich splicing factor 9	SRSF9	-	-	-	-	-	-	-	0.818643	0.112148	0.00424415	0.995682	-0.00547282	0.842519	0.221788	0.293803	0.631446	0.301812	0.200562	0.755101	0.193117	0.488078	0.495634	0.47653	0.323029	0.632994	0.4367	-0.165049	25.044	25.2563	24.4354	25.3449	25.1613	24.246	25.3566	25.5877	25.2556	25.0844	25.3341	24.9	25.2407	25.2612	25.2028	24.7954	25.1529	25.1548	biological regulation;biosynthetic process;cellular biosynthetic process;cellular component assembly;cellular component assembly at cellular level;cellular component organization;cellular component organization at cellular level;cellular component organization or biogenesis;cellular component organization or biogenesis at cellular level;cellular macromolecular complex assembly;cellular macromolec…	binding;nucleotide binding
Q02543	60S ribosomal protein L18a	RPL18A	-	-	-	-	-	-	-	0.79254	0.121041	1.53571	0.0777838	1.12327	1.62776	0.0160529	0.547038	0.31332	0.581751	0.196061	0.101565	0.942513	-0.0394204	0.728597	0.197996	-0.439738	0.662723	0.213566	-0.400318	29.9387	29.6699	30.0904	29.1734	28.3134	28.8425	29.9282	29.7457	29.907	29.5324	29.2536	29.1538	29.7799	29.5829	29.0171	29.2827	29.3709	29.138	biosynthetic process;catabolic process;cellular biosynthetic process;cellular catabolic process;cellular component disassembly;cellular component disassembly at cellular level;cellular component organization;cellular component organization at cellular level;cellular component organization or biogenesis;cellular component organization or biogenesis at cellular level;cellular macromolecular complex…	binding;nucleic acid binding;RNA binding;structural constituent of ribosome;structural molecule activity
P11142	Heat shock cognate 71 kDa protein	HSPA8	-	-	-	-	-	-	-	0.990157	0.136375	0.230932	0.970033	-0.0814253	0.234774	0.939143	0.0243829	1.22546	0.128919	0.1951	0.395357	0.801874	-0.133369	0.45586	0.715629	0.153037	2.24655	0.0427956	0.286407	32.0736	32.2047	31.7775	32.1462	32.0889	32.0649	31.934	31.8608	31.8609	31.9252	31.8349	31.8224	32.0959	32.1969	32.2221	32.0944	31.9165	31.9187	axon guidance;biological regulation;biosynthetic process;cell communication;cell-cell signaling;cellular biosynthetic process;cellular component disassembly;cellular component disassembly at cellular level;cellular component organization;cellular component organization at cellular level;cellular component organization or biogenesis;cellular component organization or biogenesis at cellular level;c…	adenyl nucleotide binding;adenyl ribonucleotide binding;antigen binding;ATP binding;ATPase activity;ATPase activity, coupled;binding;C3HC4-type RING finger domain binding;catalytic activity;enzyme binding;G-protein-coupled receptor binding;heat shock protein binding;hydrolase activity;hydrolase activity, acting on acid anhydrides;hydrolase activity, acting on acid anhydrides, in phosphorus-contai…
P62241	40S ribosomal protein S8	RPS8	-	-	-	-	-	-	-	0.498067	0.169607	0.0231591	0.994869	0.172249	0.561571	0.243817	0.759589	1.23169	0.13001	0.193241	0.432233	0.358194	1.91909	0.458382	0.291923	2.03209	0.554001	0.559288	0.112993	29.5024	29.5189	24.497	29.1927	29.8001	24.0087	29.7564	29.8844	29.6347	29.3921	29.6195	27.9852	29.9335	29.9133	29.7678	29.58	29.7568	29.698	biosynthetic process;catabolic process;cellular biosynthetic process;cellular catabolic process;cellular component disassembly;cellular component disassembly at cellular level;cellular component organization;cellular component organization at cellular level;cellular component organization or biogenesis;cellular component organization or biogenesis at cellular level;cellular macromolecular complex…	structural constituent of ribosome;structural molecule activity
Q07666	KH domain-containing, RNA-binding, signal transduction-associated protein 1	KHDRBS1	-	-	-	-	-	-	-	0.873608	0.0617251	0.530668	0.739028	-1.03852	0.277149	0.749651	-0.22953	0.337122	0.556263	0.192497	0.523973	0.278179	1.02633	0.740968	0.111472	1.47475	0.955229	0.107212	0.448416	26.9473	27.295	24.9151	27.0175	27.679	27.5764	27.117	27.6944	27.4249	27.3094	27.4174	28.1982	28.0695	27.9184	27.5937	27.2956	27.8226	27.8859	biological regulation;biosynthetic process;cell cycle arrest;cell cycle process;cell proliferation;cell surface receptor linked signaling pathway;cellular biosynthetic process;cellular macromolecule biosynthetic process;cellular macromolecule metabolic process;cellular metabolic process;cellular nitrogen compound metabolic process;cellular process;cellular response to stimulus;G2/M transition of …	binding;binding, bridging;DNA binding;identical protein binding;mRNA binding;nucleic acid binding;poly(A) RNA binding;poly(U) RNA binding;poly-purine tract binding;poly-pyrimidine tract binding;protein binding;protein binding, bridging;RNA binding;SH3/SH2 adaptor activity;signaling adaptor activity;single-stranded RNA binding
O75083	WD repeat-containing protein 1	WDR1	-	-	-	-	-	-	-	0.0485849	0.848016	0.972321	0.204947	1.39963	0.522324	0.259487	-0.884034	0.0814904	0.866053	0.19213	0.132919	0.899285	-0.261414	0.00479077	0.995175	-0.00834401	0.160951	0.760595	0.25307	26.1085	25.3619	27.0995	24.7573	24.706	24.9077	26.5314	26.3622	24.8921	26.1195	26.4617	27.8566	26.4977	25.7147	26.3325	26.9201	24.4795	26.5689	biological regulation;blood coagulation;cell activation;cellular process;coagulation;establishment of localization;establishment of localization in cell;exocytosis;hemostasis;multicellular organismal process;neurological system process;platelet activation;platelet degranulation;regulation of biological process;regulation of biological quality;regulation of body fluid levels;regulation of cell dev…
Q16643	Drebrin	DBN1	-	-	-	-	+	+	+	4.28109	0	0.328296	0.950165	-0.127316	0.568301	0.522139	-0.184757	0.0843976	0.861013	0.192035	1.30826	0.0738343	-0.46524	3.00876	0	-1.63552	3.3219	0	-1.17028	27.5105	27.9557	27.7127	27.754	27.7709	28.036	27.2097	27.3912	27.1822	27.2873	27.3664	27.6838	26.008	26.2549	26.0095	26.5782	26.7259	24.3923	actin cytoskeleton organization;actin filament organization;actin filament-based process;biological regulation;cell communication;cell communication by chemical coupling;cell communication by electrical coupling;cell proliferation;cellular component organization;cellular component organization at cellular level;cellular component organization or biogenesis;cellular component organization or bioge…	actin binding;binding;cytoskeletal protein binding;profilin binding;protein binding
P51571	Translocon-associated protein subunit delta	SSR4	-	-	-	-	-	-	-	0.572936	0.159503	0.0664958	0.987299	0.178059	0.41714	0.390037	0.882579	1.53172	0.103571	0.191343	0.496538	0.328478	0.79707	0.500333	0.297172	0.805306	0.0192058	0.987101	0.00823593	26.3748	26.2498	24.4932	26.1298	26.3353	24.1184	26.7514	26.4598	26.2979	26.4357	26.3954	24.0302	26.5106	26.4609	26.5622	26.3659	26.363	26.2308	biosynthetic process;cellular biosynthetic process;cellular macromolecule biosynthetic process;cellular macromolecule metabolic process;cellular metabolic process;cellular process;cellular protein metabolic process;cotranslational protein targeting to membrane;establishment of localization;establishment of localization in cell;establishment of protein localization;establishment of protein localiz…
P46776	60S ribosomal protein L27a	RPL27A	-	-	-	-	-	-	-	0.553615	0.147276	0.0595068	0.982906	0.282472	0.554065	0.218365	1.27407	1.39884	0.112014	0.190235	0.475017	0.315839	1.38161	0.476783	0.286739	1.38646	0.0310229	0.98687	0.00485039	28.3945	28.2463	25.0318	27.953	28.3655	24.5066	28.5946	28.6191	28.6037	28.2623	28.1323	25.6006	28.6637	28.6562	28.5121	28.4344	28.4644	28.3625	biosynthetic process;catabolic process;cellular biosynthetic process;cellular catabolic process;cellular component disassembly;cellular component disassembly at cellular level;cellular component organization;cellular component organization at cellular level;cellular component organization or biogenesis;cellular component organization or biogenesis at cellular level;cellular macromolecular complex…	binding;nucleic acid binding;RNA binding;structural constituent of ribosome;structural molecule activity
P53396	ATP-citrate synthase	ACLY	-	-	-	-	-	-	+	1.78933	0.0186029	0.778768	0.655857	0.420757	0.0670884	0.951755	0.0242011	1.3338	0.11998	0.188459	0.857807	0.157931	-0.481407	1.13398	0.0514403	-0.697979	2.12102	0.0838496	-0.216572	28.1015	28.0564	28.6892	27.9256	28.0293	27.6299	27.8301	27.7356	27.8371	27.8096	27.5619	27.9588	27.5393	27.6292	27.5846	27.4975	27.34	27.3502	acyl-CoA biosynthetic process;acyl-CoA metabolic process;acylglycerol biosynthetic process;acylglycerol metabolic process;biological regulation;biosynthetic process;carbohydrate metabolic process;carboxylic acid metabolic process;cellular biosynthetic process;cellular carbohydrate metabolic process;cellular ketone metabolic process;cellular lipid metabolic process;cellular metabolic process;cellu…	acid-thiol ligase activity;adenyl nucleotide binding;adenyl ribonucleotide binding;ATP binding;ATP citrate synthase activity;binding;catalytic activity;cation binding;CoA-ligase activity;cofactor binding;ion binding;ligase activity;ligase activity, forming carbon-sulfur bonds;metal ion binding;nucleotide binding;purine nucleotide binding;purine ribonucleoside triphosphate binding;purine ribonucle…
Q9ULX6	A-kinase anchor protein 8-like	AKAP8L	-	-	-	-	-	-	-	1.09234	0.0580545	0.0609236	0.984607	-0.0550709	1.70967	0.0130826	0.541616	0.811658	0.237156	0.188414	0.913268	0.129624	0.580596	0.791567	0.152961	0.502991	0.225181	0.784596	-0.0776049	25.907	26.1485	25.3381	25.4524	26.0713	26.035	26.4178	26.5384	26.1791	25.9869	25.8658	25.6579	26.2739	26.4555	26.1731	26.246	26.0356	26.0557		binding;cation binding;DEAD/H-box RNA helicase binding;DNA binding;enzyme binding;ion binding;metal ion binding;nucleic acid binding;protein binding
P06733	Alpha-enolase	ENO1	-	-	-	-	-	-	+	1.4936	0.0367802	2.1642	0.0311667	-1.19591	0.757411	0.386858	0.19204	0.688267	0.29347	0.18533	0.783917	0.283094	0.280351	1.43347	0.0371429	0.542152	0.946106	0.19063	0.261801	28.0186	27.8482	28.3129	29.5848	28.9839	29.1988	28.3414	28.2133	28.4661	28.1888	28.2791	27.9767	28.5542	28.4535	28.7985	28.3618	28.5123	28.3761	alcohol biosynthetic process;alcohol metabolic process;biological regulation;biosynthetic process;carbohydrate biosynthetic process;carbohydrate metabolic process;cellular biosynthetic process;cellular carbohydrate biosynthetic process;cellular carbohydrate metabolic process;cellular macromolecule biosynthetic process;cellular macromolecule metabolic process;cellular metabolic process;cellular ni…	binding;carbon-oxygen lyase activity;catalytic activity;cation binding;DNA binding;enzyme binding;GTPase binding;hydro-lyase activity;ion binding;lyase activity;magnesium ion binding;metal ion binding;nucleic acid binding;nucleic acid binding transcription factor activity;phosphopyruvate hydratase activity;protein binding;protein binding transcription factor activity;sequence-specific DNA binding…
P84098	60S ribosomal protein L19	RPL19	-	-	-	-	-	-	-	0.345213	0.369845	0.0343096	0.99124	0.150462	0.459997	0.284589	1.68774	0.210489	0.699993	0.184156	0.414869	0.438452	1.02332	0.33242	0.606477	0.842032	0.192596	0.739041	-0.18129	27.7085	27.2577	24.7307	27.2732	27.8375	24.1348	27.9207	27.4304	27.4159	27.3304	27.2399	23.1334	27.8811	27.5199	26.822	27.1131	27.2429	27.3146	biosynthetic process;catabolic process;cellular biosynthetic process;cellular catabolic process;cellular component disassembly;cellular component disassembly at cellular level;cellular component organization;cellular component organization at cellular level;cellular component organization or biogenesis;cellular component organization or biogenesis at cellular level;cellular macromolecular complex…	binding;nucleic acid binding;RNA binding;structural constituent of ribosome;structural molecule activity
P07910;O60812;B7ZW38;B2RXH8;P0DMR1	Heterogeneous nuclear ribonucleoproteins C1/C2;Heterogeneous nuclear ribonucleoprotein C-like 1;Heterogeneous nuclear ribonucleoprotein C-like 3;Heterogeneous nuclear ribonucleoprotein C-like 2;Heterogeneous nuclear ribonucleoprotein C-like 4	HNRNPC;HNRNPCL1;HNRNPCL3;HNRNPCL2;HNRNPCL4	-	-	-	+	+	-	+	2.67871	0.00171765	0.0332389	0.98994	0.0692005	0.100525	0.915485	0.180632	0.146424	0.776284	0.183711	1.48771	0.0218864	1.77039	3.07661	0	1.9839	0.195176	0.721117	0.213503	26.7823	27.0032	26.5235	27.5869	27.0905	25.424	27.8404	29.17	28.6098	27.335	28.815	28.9284	28.6198	28.7467	28.8943	27.7585	29.2301	28.721	3'-UTR-mediated mRNA stabilization;ATP-dependent chromatin remodeling;biological regulation;cell differentiation;cellular component organization;cellular component organization at cellular level;cellular component organization or biogenesis;cellular component organization or biogenesis at cellular level;cellular developmental process;cellular macromolecule metabolic process;cellular metabolic pro…	binding;chromatin binding;chromatin DNA binding;core promoter proximal region DNA binding;core promoter proximal region sequence-specific DNA binding;DNA binding;enhancer binding;enhancer sequence-specific DNA binding;identical protein binding;mRNA 3'-UTR binding;mRNA binding;nucleic acid binding;nucleosomal DNA binding;nucleosome binding;nucleotide binding;poly(U) RNA binding;poly-pyrimidine tra…
O75251	NADH dehydrogenase [ubiquinone] iron-sulfur protein 7, mitochondrial	NDUFS7	-	-	-	-	-	-	-	0.441168	0.30989	0.00429978	0.995699	0.00746854	0.762409	0.147484	0.652463	0.939323	0.202604	0.18277	0.352594	0.668651	0.434376	0.47211	0.376828	0.572704	0.566393	0.501807	0.138328	25.3022	25.1658	23.8647	25.1507	25.0488	24.1108	25.3332	25.245	25.0578	23.9526	25.0434	24.6824	25.4923	25.2953	25.2633	25.1655	25.2597	25.0774	cellular component assembly;cellular component assembly at cellular level;cellular component biogenesis;cellular component organization;cellular component organization at cellular level;cellular component organization or biogenesis;cellular component organization or biogenesis at cellular level;cellular macromolecular complex assembly;cellular macromolecular complex subunit organization;cellular …	4 iron, 4 sulfur cluster binding;binding;catalytic activity;cation binding;cofactor binding;ion binding;iron-sulfur cluster binding;metal cluster binding;metal ion binding;NADH dehydrogenase (quinone) activity;NADH dehydrogenase (ubiquinone) activity;NADH dehydrogenase activity;oxidoreductase activity;oxidoreductase activity, acting on NADH or NADPH;oxidoreductase activity, acting on NADH or NADP…
Q9NZI8	Insulin-like growth factor 2 mRNA-binding protein 1	IGF2BP1	-	-	-	-	-	-	-	0.545012	0.243526	0.239893	0.945413	0.241577	0.0966837	0.938869	0.0489833	1.35629	0.12925	0.181528	0.287778	0.797126	-0.253283	0.555703	0.30397	-0.474161	1.54316	0.125257	-0.220878	27.7909	27.8676	28.7947	27.7774	27.6046	28.3464	27.9874	27.8585	27.8474	27.7427	27.6278	28.1758	27.6873	27.7546	27.5889	27.5399	27.5254	27.4208	biological regulation;cellular macromolecule metabolic process;cellular metabolic process;cellular nitrogen compound metabolic process;cellular process;CRD-mediated mRNA stabilization;establishment of localization;establishment of RNA localization;gene expression;macromolecule metabolic process;metabolic process;mRNA metabolic process;mRNA stabilization;mRNA transport;negative regulation of biolo…	binding;mRNA 3'-UTR binding;mRNA 5'-UTR binding;mRNA binding;nucleic acid binding;nucleotide binding;RNA binding;translation regulator activity
Q9H2G2	STE20-like serine/threonine-protein kinase	SLK	-	-	-	-	-	-	-	0.991113	0.0825247	0.553538	0.79416	0.366344	1.00143	0.141739	-0.357827	0.498143	0.42943	0.18	0.807703	0.182109	-0.461501	0.308033	0.778793	-0.176989	1.605	0.0710159	0.284512	26.469	26.6659	27.1806	26.0625	26.3915	26.7624	26.4092	26.2628	26.259	26.6843	26.4317	26.8884	26.5747	26.6006	26.6092	26.6855	26.2498	26.3092	activation of protein kinase activity;apoptosis;biological regulation;cell death;cellular macromolecule metabolic process;cellular metabolic process;cellular process;cellular protein metabolic process;cellular response to stimulus;cellular response to stress;death;intracellular protein kinase cascade;intracellular signal transduction;macromolecule metabolic process;macromolecule modification;meta…	adenyl nucleotide binding;adenyl ribonucleotide binding;ATP binding;binding;catalytic activity;identical protein binding;kinase activity;nucleotide binding;phosphotransferase activity, alcohol group as acceptor;protein binding;protein dimerization activity;protein homodimerization activity;protein kinase activity;protein serine/threonine kinase activity;purine nucleotide binding;purine ribonucleo…
P23921	Ribonucleoside-diphosphate reductase large subunit	RRM1	-	-	-	+	-	-	+	2.01341	0.0092426	0.271209	0.921421	0.321861	NaN	1	0	0.254565	0.663334	0.179392	1.8864	0.0143729	-1.34993	0.499968	0.417297	-0.387596	1.38688	0.0195683	0.962337	25.4955	25.6861	24.9197	25.3713	25.5211	24.2433	23.9885	24.2521	23.811	24.2314	23.8904	24.9266	25.475	24.7161	24.7475	24.9364	24.8605	24.6035	anatomical structure development;biosynthetic process;cell cycle;cell proliferation;cell proliferation in forebrain;cellular aromatic compound metabolic process;cellular biosynthetic process;cellular component assembly;cellular component organization;cellular component organization or biogenesis;cellular macromolecule biosynthetic process;cellular macromolecule metabolic process;cellular metaboli…	adenyl nucleotide binding;adenyl ribonucleotide binding;ATP binding;binding;catalytic activity;nucleotide binding;oxidoreductase activity;oxidoreductase activity, acting on CH or CH2 groups;oxidoreductase activity, acting on CH or CH2 groups, disulfide as acceptor;purine nucleotide binding;purine ribonucleoside triphosphate binding;purine ribonucleotide binding;ribonucleoside-diphosphate reductas…
P31943	Heterogeneous nuclear ribonucleoprotein H;Heterogeneous nuclear ribonucleoprotein H, N-terminally processed	HNRNPH1	-	-	-	-	-	-	-	0.455258	0.253682	0.246635	0.903965	1.28218	0.414337	0.386048	1.01165	1.58577	0.109478	0.179237	0.428186	0.445472	0.766961	0.417499	0.440447	0.748532	0.113237	0.934161	-0.0184294	29.9716	30.1343	28.0357	29.7815	30.0827	24.4309	30.1807	30.2003	30.0615	30.0088	30.0975	27.3013	30.1529	30.1833	30.051	29.9234	30.0073	29.9188	biological regulation;cellular macromolecule metabolic process;cellular metabolic process;cellular nitrogen compound metabolic process;cellular process;gene expression;macromolecule metabolic process;metabolic process;mRNA metabolic process;mRNA processing;nitrogen compound metabolic process;nuclear mRNA splicing, via spliceosome;nucleic acid metabolic process;nucleobase-containing compound metab…	binding;nucleic acid binding;nucleotide binding;poly(U) RNA binding;poly-pyrimidine tract binding;RNA binding;single-stranded RNA binding
P62249	40S ribosomal protein S16	RPS16	-	-	-	-	-	-	-	0.790811	0.0904218	0.238708	0.916275	1.0399	1.96539	0.0213417	0.381311	1.72311	0.105533	0.176092	0.643523	0.208894	0.755073	0.545021	0.277705	0.636435	0.832689	0.468481	-0.118638	28.5906	28.8218	27.4003	28.6983	28.8664	24.1284	29.0822	29.0781	28.9176	28.7646	28.6202	28.5492	28.8791	28.957	28.8859	28.735	28.7299	28.7288	biosynthetic process;catabolic process;cellular biosynthetic process;cellular catabolic process;cellular component biogenesis;cellular component biogenesis at cellular level;cellular component disassembly;cellular component disassembly at cellular level;cellular component organization;cellular component organization at cellular level;cellular component organization or biogenesis;cellular componen…	binding;nucleic acid binding;RNA binding;structural constituent of ribosome;structural molecule activity
Q9P258	Protein RCC2	RCC2	-	-	-	-	-	-	-	0.280875	0.507603	0.012332	0.998915	-0.0298583	0.792714	0.168937	-0.471686	0.585623	0.374728	0.175423	0.347934	0.678209	0.434746	0.29156	0.725458	0.371333	0.207181	0.816326	-0.063413	25.8407	26.1855	24.6501	26.2878	26.177	24.3011	26.0086	26.0595	25.9125	26.1441	26.3648	26.8868	25.8465	26.1392	25.8047	25.7485	25.6195	25.8961	biological regulation;cell cycle;cell cycle phase;cell cycle process;cell division;cell junction assembly;cell junction organization;cell surface receptor linked signaling pathway;cell-substrate junction assembly;cellular component assembly;cellular component assembly at cellular level;cellular component organization;cellular component organization at cellular level;cellular component organizatio…	binding;cytoskeletal protein binding;enzyme binding;GTPase binding;kinase binding;microtubule binding;protein binding;protein domain specific binding;protein kinase binding;Rac GTPase binding;Ras GTPase binding;Rho GTPase binding;small GTPase binding;tubulin binding
Q9BXS5	AP-1 complex subunit mu-1	AP1M1	-	-	-	-	-	-	-	0.544445	0.164939	0.0497855	0.985287	-0.129312	0.645248	0.215266	0.58595	0.334989	0.579775	0.174669	0.508881	0.296962	1.00822	0.470786	0.324625	0.933757	0.121909	0.863552	-0.0744654	25.6403	25.9205	23.5467	25.326	25.8748	24.2945	25.9549	25.9303	26.247	25.8491	25.7549	24.7703	26.3337	25.8989	25.6761	25.8332	25.8278	25.7237	antigen processing and presentation;antigen processing and presentation of exogenous antigen;antigen processing and presentation of exogenous peptide antigen;antigen processing and presentation of exogenous peptide antigen via MHC class II;antigen processing and presentation of peptide antigen;antigen processing and presentation of peptide antigen via MHC class II;antigen processing and presentat…
P27635;Q96L21	60S ribosomal protein L10;60S ribosomal protein L10-like	RPL10;RPL10L	-	-	-	-	-	-	-	0.232963	0.547184	0.0565993	0.980803	0.123786	0.45921	0.732606	0.114449	0.228757	0.688027	0.174314	0.354769	0.628053	-0.655581	0.160316	0.860145	-0.32828	0.461525	0.386842	0.3273	28.2306	28.5653	30.444	28.8412	28.6259	29.4014	28.347	28.5215	28.4047	28.2533	28.1896	28.4869	29.2323	28.7156	28.3071	28.5937	28.7314	28.4069	biosynthetic process;catabolic process;cellular biosynthetic process;cellular catabolic process;cellular component disassembly;cellular component disassembly at cellular level;cellular component organization;cellular component organization at cellular level;cellular component organization or biogenesis;cellular component organization or biogenesis at cellular level;cellular macromolecular complex…	structural constituent of ribosome;structural molecule activity
P14866	Heterogeneous nuclear ribonucleoprotein L	HNRNPL	-	-	-	-	-	-	-	0.229472	0.695558	0.525338	0.769097	0.522945	0.208901	0.907742	0.0492274	1.80579	0.105477	0.172368	0.0947841	0.944786	0.0444914	0.223535	0.864349	-0.0950184	0.991625	0.353248	-0.13951	28.8408	28.8982	28.415	28.4192	28.7038	27.4622	28.8423	28.7811	28.6642	28.5961	28.6942	28.8496	28.583	28.6491	28.6369	28.4114	28.5145	28.4259	cellular macromolecule metabolic process;cellular metabolic process;cellular nitrogen compound metabolic process;cellular process;gene expression;macromolecule metabolic process;metabolic process;mRNA metabolic process;mRNA processing;nitrogen compound metabolic process;nuclear mRNA splicing, via spliceosome;nucleic acid metabolic process;nucleobase-containing compound metabolic process;primary m…	binding;DNA binding;nucleic acid binding;nucleotide binding;regulatory region DNA binding;regulatory region nucleic acid binding;RNA binding;transcription regulatory region DNA binding
Q6P2E9	Enhancer of mRNA-decapping protein 4	EDC4	-	-	-	-	-	-	-	0.0662412	0.839552	0.574783	0.774636	0.455186	0.585547	0.498872	0.190962	0.625232	0.362668	0.170628	0.160705	0.897547	-0.133695	0.0467978	0.972495	-0.0420647	0.46302	0.650507	0.0916303	26.3312	26.6175	27.299	26.5216	26.4424	25.9181	26.7415	26.5918	26.5133	26.4541	26.2007	26.6189	26.8103	26.6418	26.6694	26.7401	26.462	26.4075	catabolic process;cellular catabolic process;cellular macromolecule catabolic process;cellular macromolecule metabolic process;cellular metabolic process;cellular nitrogen compound metabolic process;cellular process;exonucleolytic nuclear-transcribed mRNA catabolic process involved in deadenylation-dependent decay;gene expression;macromolecule catabolic process;macromolecule metabolic process;met…
P36542	ATP synthase subunit gamma, mitochondrial	ATP5C1	-	-	-	-	-	-	+	1.44195	0.0473432	0.207748	0.972935	-0.12407	0.167602	0.883984	-0.100783	1.21409	0.169387	0.169477	0.619257	0.509827	-0.215746	1.19282	0.0749803	-0.443864	1.10824	0.18111	-0.228118	27.671	27.64	28.0426	27.7804	27.6655	28.2799	27.4186	27.6732	27.6146	27.466	27.4659	28.0768	27.3077	27.2921	27.4221	27.2673	27.0991	27.1472	ATP biosynthetic process;ATP metabolic process;ATP synthesis coupled proton transport;biosynthetic process;cation transport;cellular biosynthetic process;cellular metabolic process;cellular nitrogen compound biosynthetic process;cellular nitrogen compound metabolic process;cellular process;electron transport chain;energy coupled proton transport, down electrochemical gradient;establishment of loc…	active transmembrane transporter activity;ATPase activity;ATPase activity, coupled;ATPase activity, coupled to movement of substances;ATPase activity, coupled to transmembrane movement of ions;ATPase activity, coupled to transmembrane movement of substances;catalytic activity;cation transmembrane transporter activity;cation-transporting ATPase activity;hydrogen ion transmembrane transporter activ…
P41227	N-alpha-acetyltransferase 10	NAA10	-	-	-	-	-	-	+	1.87888	0.0360686	1.51923	0.773709	-0.139873	0.49629	0.51712	-0.232049	0.816289	0.26863	0.169349	1.36578	0.156098	-0.245842	0.623152	0.681429	0.129203	1.64679	0.044234	0.375045	26.5457	26.6362	26.6389	26.7347	26.7727	26.7331	26.4056	26.4425	26.2352	26.5228	26.329	26.9276	26.8606	26.7579	26.5899	26.4925	26.576	26.6319	cellular component organization;cellular component organization at cellular level;cellular component organization or biogenesis;cellular component organization or biogenesis at cellular level;cellular macromolecule metabolic process;cellular metabolic process;cellular nitrogen compound metabolic process;cellular process;cellular protein metabolic process;DNA conformation change;DNA metabolic proc…	acetyltransferase activity;catalytic activity;N-acetyltransferase activity;N-acyltransferase activity;transferase activity;transferase activity, transferring acyl groups;transferase activity, transferring acyl groups other than amino-acyl groups
P83731	60S ribosomal protein L24	RPL24	-	-	-	-	-	-	-	0.289374	0.441974	0.102715	0.971869	0.530515	0.471139	0.284389	1.29999	0.767718	0.291799	0.166747	0.358382	0.567543	1.14418	0.266916	0.715382	0.870884	0.941646	0.181603	-0.273293	28.5447	28.5914	24.9962	28.6525	27.8448	24.0434	28.7277	28.3827	28.4544	28.3298	28.1947	25.1404	28.2707	28.379	28.0952	28.0007	28.1154	28.1285	anatomical structure development;axon guidance;biological regulation;biosynthetic process;catabolic process;cell cycle checkpoint;cell cycle process;cellular biosynthetic process;cellular catabolic process;cellular component assembly;cellular component assembly at cellular level;cellular component disassembly;cellular component disassembly at cellular level;cellular component organization;cellula…	binding;nucleic acid binding;RNA binding;structural constituent of ribosome;structural molecule activity
O75821	Eukaryotic translation initiation factor 3 subunit G	EIF3G	-	-	-	-	-	-	-	0.0837386	0.810206	0.0234691	0.997857	0.0253398	0.0797209	0.946351	-0.0302067	0.85002	0.261289	0.166707	0.180085	0.87609	0.169513	0.131749	0.902541	0.124389	0.150534	0.877358	-0.0451241	28.2539	28.3431	27.3284	28.183	27.9366	27.7298	28.1311	28.3312	27.9716	28.1912	28.0231	28.3103	28.0872	28.115	28.0963	28.0675	27.9039	27.8271	biological regulation;biosynthetic process;cellular biosynthetic process;cellular component assembly;cellular component assembly at cellular level;cellular component organization;cellular component organization at cellular level;cellular component organization or biogenesis;cellular component organization or biogenesis at cellular level;cellular macromolecular complex assembly;cellular macromolec…	binding;nucleic acid binding;nucleotide binding;RNA binding;translation factor activity, nucleic acid binding;translation initiation factor activity
P61088;Q5JXB2	Ubiquitin-conjugating enzyme E2 N;Putative ubiquitin-conjugating enzyme E2 N-like	UBE2N;UBE2NL	-	-	-	-	+	-	+	1.51362	0.0160794	NaN	1	0	0.850118	0.0721553	1.52976	0.290148	0.631979	0.166662	0.581471	0.229324	1.03387	1.60265	0.00851852	2.25974	0.692367	0.1197	1.22587	23.7145	24.2603	25.028	24.358	23.6601	24.3619	24.054	26.1106	25.9399	24.0947	23.6649	23.7556	26.5268	26.543	26.7123	26.0875	26.3877	26.8069	activation of immune response;activation of innate immune response;antigen receptor-mediated signaling pathway;biological regulation;catabolic process;cell surface receptor linked signaling pathway;cellular catabolic process;cellular component organization;cellular component organization at cellular level;cellular component organization or biogenesis;cellular component organization or biogenesis …	acid-amino acid ligase activity;adenyl nucleotide binding;adenyl ribonucleotide binding;ATP binding;binding;catalytic activity;enzyme binding;ligase activity;ligase activity, forming carbon-nitrogen bonds;nucleotide binding;protein binding;purine nucleotide binding;purine ribonucleoside triphosphate binding;purine ribonucleotide binding;ribonucleotide binding;small conjugating protein binding;sma…
P09874	Poly [ADP-ribose] polymerase 1	PARP1	-	-	-	+	+	-	+	2.68795	0.000305556	0.382251	0.858895	-0.762168	0.107835	0.899474	0.407679	0.152823	0.774218	0.163848	1.58305	0.0121143	3.16315	1.60498	0.00919101	4.39216	0.88382	0.0640519	1.229	27.602	28.0806	25.7583	28.1401	28.4587	27.1286	29.3288	30.9176	30.6839	27.4592	31.0176	31.2305	31.5089	31.509	31.5995	30.7038	31.4318	31.9903	anatomical structure homeostasis;base-excision repair;biological regulation;biosynthetic process;cell differentiation;cell surface receptor linked signaling pathway;cellular biosynthetic process;cellular component organization;cellular component organization at cellular level;cellular component organization or biogenesis;cellular component organization or biogenesis at cellular level;cellular dev…	binding;catalytic activity;cation binding;coenzyme binding;cofactor binding;DNA binding;enzyme binding;identical protein binding;ion binding;kinase binding;metal ion binding;NAD binding;NAD+ ADP-ribosyltransferase activity;nucleic acid binding;nucleotide binding;protein binding;protein kinase binding;protein N-terminus binding;transcription factor binding;transferase activity;transferase activity…
P62424	60S ribosomal protein L7a	RPL7A	-	-	-	-	-	-	-	0.301938	0.49307	0.211985	0.950339	0.381385	0.549191	0.243387	0.852322	0.42906	0.503753	0.162823	0.333362	0.719852	0.372356	0.339758	0.680787	0.379425	0.0246422	0.984385	0.00706927	29.2526	29.1916	27.9809	28.6211	29.2783	27.3816	29.2747	29.1973	29.0702	28.7742	29.0439	27.1671	29.2258	29.2943	29.0434	28.7825	29.258	29.0345	biosynthetic process;catabolic process;cellular biosynthetic process;cellular catabolic process;cellular component biogenesis;cellular component biogenesis at cellular level;cellular component disassembly;cellular component disassembly at cellular level;cellular component organization;cellular component organization at cellular level;cellular component organization or biogenesis;cellular componen…	binding;nucleic acid binding;RNA binding;structural constituent of ribosome;structural molecule activity
P51148	Ras-related protein Rab-5C	RAB5C	-	-	-	-	-	-	+	1.33536	0.0367744	0.364657	0.875047	0.603158	1.14263	0.13704	-0.310202	0.159074	0.767436	0.162408	1.01911	0.0816995	-0.737053	0.589629	0.297063	-0.411076	1.30164	0.0837585	0.325977	25.7341	25.6179	26.457	24.1624	25.6778	26.1594	25.1549	25.3599	25.0831	25.361	25.4787	25.6888	25.5228	25.4856	25.5674	25.9496	24.72	25.419	biological regulation;cellular process;cellular response to stimulus;establishment of localization;establishment of localization in cell;establishment of protein localization;intracellular protein transport;intracellular signal transduction;intracellular transport;metabolic process;plasma membrane to endosome transport;protein transport;Rab protein signal transduction;Ras protein signal transduct…	binding;catalytic activity;GDP binding;GTP binding;GTPase activity;guanyl nucleotide binding;guanyl ribonucleotide binding;hydrolase activity;hydrolase activity, acting on acid anhydrides;hydrolase activity, acting on acid anhydrides, in phosphorus-containing anhydrides;nucleoside-triphosphatase activity;nucleotide binding;purine nucleotide binding;purine ribonucleoside triphosphate binding;purin…
P00374	Dihydrofolate reductase	DHFR	-	-	-	-	-	-	-	0.343788	0.365499	0.464798	0.771256	-1.36713	0.912057	0.172374	0.347492	0.921701	0.255493	0.160798	0.400316	0.45966	1.17884	0.29284	0.682598	0.879614	0.796846	0.204602	-0.299226	26.6472	26.8428	23.4349	26.4861	26.7552	27.7849	27.053	26.5624	26.846	26.4884	26.3793	26.5512	26.6213	26.4944	26.448	26.4563	26.2443	26.3807	amine biosynthetic process;amine metabolic process;aromatic compound biosynthetic process;biological regulation;biosynthetic process;carboxylic acid biosynthetic process;carboxylic acid metabolic process;cell cycle;cell cycle process;cellular amine metabolic process;cellular amino acid biosynthetic process;cellular amino acid metabolic process;cellular aromatic compound metabolic process;cellular…	binding;catalytic activity;coenzyme binding;cofactor binding;dihydrofolate reductase activity;drug binding;mRNA binding;NADP binding;nucleic acid binding;nucleotide binding;oxidoreductase activity;oxidoreductase activity, acting on the CH-NH group of donors;oxidoreductase activity, acting on the CH-NH group of donors, NAD or NADP as acceptor;RNA binding
P46781	40S ribosomal protein S9	RPS9	-	-	-	-	-	-	-	1.20739	0.0669049	0.496359	0.893692	-0.152177	0.479288	0.587633	0.189602	0.824646	0.282664	0.160414	0.865214	0.217006	0.321905	1.86055	0.034583	0.388982	0.155611	0.840005	0.0670764	28.1975	28.1954	28.3786	28.5496	28.4924	28.186	28.8603	28.4568	28.4201	28.4381	28.2131	28.5172	28.784	28.5808	28.5737	28.4327	28.5994	28.4251	biological regulation;biosynthetic process;catabolic process;cellular biosynthetic process;cellular catabolic process;cellular component disassembly;cellular component disassembly at cellular level;cellular component organization;cellular component organization at cellular level;cellular component organization or biogenesis;cellular component organization or biogenesis at cellular level;cellular …	binding;nucleic acid binding;RNA binding;rRNA binding;structural constituent of ribosome;structural molecule activity;translation regulator activity
P48444	Coatomer subunit delta	ARCN1	-	-	-	-	-	-	-	1.23768	0.0723815	0.411763	0.837816	0.834585	0.176051	0.894798	0.0760498	0.588756	0.408064	0.158609	0.735183	0.413996	0.211063	1.35909	0.0762364	0.35765	0.598686	0.473229	0.146587	26.9614	26.9421	26.6651	27.0422	26.4903	24.5323	27.167	27.1474	26.8873	26.9573	26.7767	27.2396	27.244	27.2915	27.106	27.2554	26.9699	26.9403	adult behavior;adult locomotory behavior;anatomical structure maturation;behavior;cellular component organization;cellular component organization at cellular level;cellular component organization or biogenesis;cellular component organization or biogenesis at cellular level;cellular process;cerebellar Purkinje cell layer maturation;COPI coating of Golgi vesicle;developmental maturation;development…
Q96N67	Dedicator of cytokinesis protein 7	DOCK7	-	-	-	-	-	-	+	1.28378	0.042651	0.699541	0.608974	-0.692669	0.338603	0.748602	0.154146	0.495585	0.467972	0.156809	1.04515	0.0861078	0.625635	0.894006	0.123803	0.510375	0.335219	0.668802	-0.115259	25.5509	25.4904	24.8733	25.4849	25.7872	26.7205	25.9211	26.0563	25.8141	26.0378	25.819	25.4723	26.014	25.8306	25.6012	25.7177	25.5772	25.6805	anatomical structure morphogenesis;axonogenesis;biological regulation;cell differentiation;cell part morphogenesis;cell projection morphogenesis;cell projection organization;cellular component morphogenesis;cellular component organization;cellular component organization at cellular level;cellular component organization or biogenesis;cellular component organization or biogenesis at cellular level;…	binding;enzyme binding;enzyme regulator activity;GTPase binding;GTPase regulator activity;guanyl-nucleotide exchange factor activity;nucleoside-triphosphatase regulator activity;protein binding;Rac GTPase binding;Ras GTPase binding;Rho GTPase binding;small GTPase binding
P15311	Ezrin	EZR	-	-	-	-	-	-	+	1.2723	0.0376344	0.73999	0.425379	1.53315	0.225785	0.823815	0.163425	0.223504	0.699465	0.154707	1.26237	0.0552692	-0.683481	1.16392	0.0472061	-0.686364	0.00322884	0.997161	-0.00288391	27.1598	26.832	27.0511	26.3499	26.1422	23.9513	26.7225	26.1661	26.1039	26.1523	26.5272	25.8227	26.7093	25.9627	26.3118	26.4467	26.1798	25.8931	actin cytoskeleton organization;actin cytoskeleton reorganization;actin filament bundle assembly;actin filament organization;actin filament-based process;anatomical structure development;axon guidance;biological adhesion;biological regulation;cell adhesion;cell development;cell projection assembly;cell projection organization;cell-cell adhesion;cellular component assembly;cellular component assem…	actin binding;actin filament binding;binding;cell adhesion molecule binding;cytoskeletal protein binding;protein binding
Q8IY81	pre-rRNA processing protein FTSJ3	FTSJ3	-	-	-	-	-	-	+	2.88191	0.0033719	0.473157	0.795094	-0.665322	NaN	1	0	0.122446	0.819207	0.153574	NaN	1	0	NaN	1	0	NaN	1	0	24.0582	24.248	24.1575	25.5804	25.0809	23.7984	23.3288	23.6844	23.6528	24.089	24.5517	24.6664	24.2184	24.3754	24.2385	24.8707	23.3914	24.1096	cellular macromolecule metabolic process;cellular metabolic process;cellular nitrogen compound metabolic process;cellular process;enzyme-directed rRNA 2'-O-methylation;macromolecule metabolic process;macromolecule methylation;macromolecule modification;metabolic process;methylation;ncRNA metabolic process;ncRNA processing;nitrogen compound metabolic process;nucleic acid metabolic process;nucleoba…	catalytic activity;methyltransferase activity;RNA methyltransferase activity;rRNA methyltransferase activity;S-adenosylmethionine-dependent methyltransferase activity;transferase activity;transferase activity, transferring one-carbon groups
Q9UJS0	Calcium-binding mitochondrial carrier protein Aralar2	SLC25A13	-	-	-	-	-	-	-	0.488363	0.250852	0.16397	0.962682	0.415097	0.374705	0.844725	0.0682068	0.544917	0.444412	0.153195	0.456844	0.434756	0.580068	0.423492	0.477298	0.539003	0.471016	0.812312	-0.0410646	26.0112	26.2903	24.735	25.9696	26.1647	23.6569	26.2834	26.1942	26.2991	26.274	26.0613	26.2368	26.2384	26.2213	26.1938	26.2396	26.0815	25.8728	acidic amino acid transport;alcohol biosynthetic process;alcohol metabolic process;amine transport;amino acid transport;anion transport;aspartate transport;ATP biosynthetic process;ATP metabolic process;biosynthetic process;carbohydrate biosynthetic process;carbohydrate metabolic process;carboxylic acid transport;cellular biosynthetic process;cellular carbohydrate biosynthetic process;cellular ca…	acidic amino acid transmembrane transporter activity;active transmembrane transporter activity;amine transmembrane transporter activity;amino acid transmembrane transporter activity;binding;calcium ion binding;carboxylic acid transmembrane transporter activity;cation binding;ion binding;L-amino acid transmembrane transporter activity;L-aspartate transmembrane transporter activity;L-glutamate tran…
O00151	PDZ and LIM domain protein 1	PDLIM1	-	-	-	-	-	-	-	0.990908	0.0695588	0.915131	0.258875	1.17103	0.237664	0.791401	-0.221114	0.237673	0.693506	0.150142	0.950499	0.112817	-0.593273	1.22875	0.0750885	-0.430147	0.23889	0.698102	0.163126	26.0971	26.103	26.4715	25.5392	25.5034	24.1159	26.0348	25.6408	25.2162	25.6348	25.5157	26.4047	25.8382	25.592	25.951	26.0693	25.3643	25.4971	biological regulation;regulation of biological process;regulation of biosynthetic process;regulation of cellular biosynthetic process;regulation of cellular macromolecule biosynthetic process;regulation of cellular metabolic process;regulation of cellular process;regulation of gene expression;regulation of macromolecule biosynthetic process;regulation of macromolecule metabolic process;regulation…	binding;cation binding;ion binding;metal ion binding;protein binding transcription factor activity;transcription coactivator activity;transcription cofactor activity;transcription factor binding transcription factor activity;transition metal ion binding;zinc ion binding
Q8N3X1	Formin-binding protein 4	FNBP4	-	-	-	-	+	+	+	3.02824	0.000415094	NaN	1	0	0.28002	0.704906	-0.353801	0.326362	0.614493	0.149506	0.686673	0.176155	0.843063	2.56138	0	3.15592	1.48159	0.00871429	2.31286	24.1395	23.2695	23.8563	24.669	24.6836	24.862	23.8586	24.486	25.4499	24.9989	24.9834	24.8736	27.1007	26.8656	26.7667	27.0142	26.4764	26.7939
P62753	40S ribosomal protein S6	RPS6	-	-	-	-	-	-	-	0.849628	0.110152	0.0606742	0.979641	-0.107916	0.478099	0.371021	0.505679	0.964083	0.267181	0.149172	0.593676	0.355863	0.35413	0.727201	0.197996	0.437424	0.413494	0.693447	0.0832933	28.8505	28.9153	28.2055	29.0895	29.5186	27.6869	29.0707	29.0767	28.8863	28.918	28.8921	27.7066	29.2102	29.0525	29.0209	28.8925	28.9438	28.9998	activation-induced cell death of T cells;anatomical structure development;anatomical structure morphogenesis;apoptosis;biological regulation;biosynthetic process;carbohydrate homeostasis;catabolic process;cell activation;cell activation involved in immune response;cell cycle checkpoint;cell cycle phase;cell cycle process;cell death;cell development;cell differentiation;cell proliferation;cell sur…	binding;enzyme binding;kinase binding;protein binding;protein kinase binding;structural constituent of ribosome;structural molecule activity
Q5T7W7	Thiosulfate sulfurtransferase/rhodanese-like domain-containing protein 2	TSTD2	-	-	-	-	-	-	+	2.53734	0.00455882	NaN	1	0	NaN	1	0	0.117422	0.822728	0.147783	NaN	1	0	0.0209577	0.991156	0.0116069	1.63483	0.0144167	0.813689	24.8513	24.6184	24.4958	24.626	24.4731	24.6127	23.8179	23.7873	23.954	24.6689	24.5136	24.5021	24.3943	24.6915	24.9145	24.844	25.0155	23.6974
P47755	F-actin-capping protein subunit alpha-2	CAPZA2	-	-	-	-	-	-	-	0.152648	0.730477	0.31872	0.89157	0.517918	0.0505105	0.947935	0.0669378	0.618537	0.416085	0.147261	0.181483	0.884284	-0.12183	0.0726853	0.95788	0.0534019	0.779692	0.342521	0.175232	25.5155	25.4914	26.2046	25.9457	25.6538	24.0583	25.6136	25.7171	25.5153	25.9217	26.0257	24.6979	25.8178	25.6358	25.9181	25.7317	25.5126	25.6856	actin filament capping;barbed-end actin filament capping;biological regulation;blood coagulation;cellular component assembly;cellular component movement;cellular component organization;cellular component organization or biogenesis;cellular process;coagulation;defense response;hemostasis;immune response;immune system process;innate immune response;macromolecular complex assembly;macromolecular com…
P27816	Microtubule-associated protein 4	MAP4	-	-	-	-	-	-	-	0.87199	0.105321	0.2013	0.969541	0.12587	0.417348	0.667221	-0.168496	0.341309	0.60908	0.142289	0.696923	0.300927	-0.318012	0.254491	0.83826	0.13231	1.24433	0.0640619	0.450321	28.6192	28.4769	29.0287	28.7973	28.2352	28.7147	28.6177	28.3396	28.2134	28.5735	28.3376	28.7651	29.0092	28.6063	28.9062	28.9443	28.5764	28.5741	cell cycle process;cell division;cellular component movement;cellular component organization;cellular component organization at cellular level;cellular component organization or biogenesis;cellular component organization or biogenesis at cellular level;cellular process;cytoskeleton organization;establishment of localization;establishment of localization in cell;establishment of organelle localiza…	structural molecule activity
O00154	Cytosolic acyl coenzyme A thioester hydrolase	ACOT7	-	-	-	-	-	-	-	0.142889	0.689811	0.17375	0.957928	0.555481	0.0169909	0.990147	-0.00691414	0.704083	0.39081	0.140654	0.22678	0.817697	0.508649	0.194042	0.822419	0.441791	0.312653	0.768483	-0.0668577	27.0922	26.7428	24.5143	26.4747	26.4494	23.7588	26.6595	26.5436	26.6722	26.575	26.4526	26.8684	26.5862	26.6709	26.4177	26.3307	26.4896	26.4326	biosynthetic process;carboxylic acid biosynthetic process;carboxylic acid catabolic process;carboxylic acid metabolic process;catabolic process;cellular biosynthetic process;cellular catabolic process;cellular ketone metabolic process;cellular lipid catabolic process;cellular lipid metabolic process;cellular metabolic process;cellular nitrogen compound metabolic process;cellular process;coenzyme …	acyl-CoA thioesterase activity;binding;carboxylic acid binding;carboxylic ester hydrolase activity;catalytic activity;CoA hydrolase activity;coenzyme binding;cofactor binding;fatty acid binding;fatty-acyl-CoA binding;hydrolase activity;hydrolase activity, acting on ester bonds;identical protein binding;lipid binding;monocarboxylic acid binding;palmitoyl-CoA hydrolase activity;protein binding;prot…
Q71UM5	40S ribosomal protein S27-like	RPS27L	-	-	-	-	-	-	-	0.48524	0.210889	0.0333881	0.991343	0.128466	0.48099	0.299075	0.884901	0.267032	0.676528	0.139658	0.451	0.378333	0.94099	0.449978	0.353679	0.938768	0.00388715	0.998693	-0.0022227	26.7832	27.1561	24.6319	27.0142	27.1627	24.0088	27.1349	27.2796	26.9797	27.1157	26.7507	24.8729	27.4428	26.9025	27.0421	27.2479	26.8972	26.8234	activation of caspase activity;biological regulation;biosynthetic process;cell cycle checkpoint;cellular biosynthetic process;cellular macromolecule biosynthetic process;cellular macromolecule metabolic process;cellular metabolic process;cellular nitrogen compound metabolic process;cellular process;cellular protein metabolic process;cellular response to stimulus;cellular response to stress;DNA da…	apoptotic protease activator activity;binding;caspase activator activity;caspase regulator activity;cation binding;enzyme activator activity;enzyme regulator activity;ion binding;metal ion binding;nucleic acid binding;peptidase activator activity;peptidase regulator activity;structural constituent of ribosome;structural molecule activity;translation activator activity;translation regulator activi…
P20042	Eukaryotic translation initiation factor 2 subunit 2	EIF2S2	-	-	-	-	-	-	-	0.278876	0.612153	0.113714	0.987231	0.0729815	0.317206	0.827178	-0.0929953	0.609273	0.435162	0.139605	0.129857	0.927558	0.0677643	0.408164	0.70782	0.190821	0.561357	0.53114	0.123056	26.6828	26.8655	26.2813	26.5939	26.7743	26.2425	26.8023	26.6483	26.5823	26.6606	26.6839	26.9674	26.6878	26.7797	26.9346	26.7964	26.5445	26.6424	anatomical structure development;biosynthetic process;cell proliferation;cellular biosynthetic process;cellular macromolecule biosynthetic process;cellular macromolecule metabolic process;cellular metabolic process;cellular process;cellular process involved in reproduction;cellular protein metabolic process;chordate embryonic development;developmental process;developmental process involved in rep…	binding;cation binding;ion binding;metal ion binding;nucleic acid binding;RNA binding;translation factor activity, nucleic acid binding;translation initiation factor activity
O15226	NF-kappa-B-repressing factor	NKRF	-	-	-	-	-	-	-	0.455697	0.357316	0.041102	0.990815	0.0373472	0.643666	0.340233	-0.272598	0.329822	0.626535	0.139436	0.542494	0.422492	-0.343863	0.4541	0.539953	-0.308784	0.0710295	0.928708	0.0350793	26.0158	26.1343	26.7887	26.0108	26.1642	26.6517	26.0437	26.0046	25.8588	26.0826	26.0782	26.5641	25.7164	26.2559	26.0401	25.8367	25.8714	25.886	biological regulation;biosynthetic process;cellular biosynthetic process;cellular macromolecule biosynthetic process;cellular macromolecule metabolic process;cellular metabolic process;cellular nitrogen compound metabolic process;cellular process;macromolecule biosynthetic process;macromolecule metabolic process;metabolic process;negative regulation of biological process;negative regulation of bi…	binding;DNA binding;nucleic acid binding
Q9H444	Charged multivesicular body protein 4b	CHMP4B	-	-	-	-	-	-	-	0.792989	0.0987263	0.476926	0.778217	0.913781	1.55914	0.0132037	-0.647226	0.253487	0.687647	0.139409	0.667291	0.221393	-0.583371	0.00939122	0.990087	-0.0103785	1.71251	0.0194286	0.572992	26.1884	26.3025	27.2368	26.3374	26.4106	24.2384	26.0672	26.1191	25.7913	26.4422	26.5486	26.9285	26.7626	26.3773	26.5568	26.7894	26.2041	26.2849	biological regulation;cell cycle process;cellular component assembly;cellular component organization;cellular component organization at cellular level;cellular component organization or biogenesis;cellular component organization or biogenesis at cellular level;cellular process;cytokinetic cell separation;cytokinetic process;endosome transport;establishment of chromosome localization;establishment…	binding;identical protein binding;protein binding;protein dimerization activity;protein homodimerization activity
O60566	Mitotic checkpoint serine/threonine-protein kinase BUB1 beta	BUB1B	-	-	-	-	-	-	+	1.22529	0.0447563	1.09792	0.159136	1.31703	0.434976	0.702083	-0.139636	0.443701	0.535581	0.138981	0.0118595	0.991925	0.0102119	0.855487	0.117648	0.613187	1.73172	0.0180448	0.602975	25.3541	25.4284	26.1924	24.583	23.4699	24.9708	25.6689	25.6564	25.6802	26.0299	25.7806	25.6139	26.3626	26.3493	26.1026	26.3171	26.1224	25.958	anaphase-promoting complex-dependent proteasomal ubiquitin-dependent protein catabolic process;apoptosis;biological regulation;catabolic process;cell cycle;cell cycle checkpoint;cell cycle phase;cell cycle process;cell death;cell division;cell proliferation;cellular catabolic process;cellular component organization;cellular component organization at cellular level;cellular component organization …	adenyl nucleotide binding;adenyl ribonucleotide binding;ATP binding;binding;catalytic activity;kinase activity;nucleotide binding;phosphotransferase activity, alcohol group as acceptor;protein kinase activity;protein serine/threonine kinase activity;purine nucleotide binding;purine ribonucleoside triphosphate binding;purine ribonucleotide binding;ribonucleotide binding;transferase activity;transf…
Q9UBQ0	Vacuolar protein sorting-associated protein 29	VPS29	-	-	-	-	-	-	-	0.21314	0.58052	0.00134776	0.997295	-0.00319099	0.0642865	0.955197	-0.0210069	0.520509	0.488598	0.138785	0.289618	0.744327	0.547104	0.239631	0.771987	0.459386	0.50194	0.651121	-0.0877183	26.1478	26.086	24.0367	25.7454	25.6722	24.8624	26.0743	25.8475	25.9899	25.9168	25.8841	26.1738	25.8571	25.9149	25.8765	25.9458	25.6393	25.6472	cellular process;endosome transport;establishment of localization;establishment of localization in cell;establishment of protein localization;intracellular protein transport;intracellular transport;protein transport;retrograde transport, endosome to Golgi;transport;vesicle-mediated transport	binding;cation binding;ion binding;metal ion binding;transition metal ion binding;zinc ion binding
Q07020	60S ribosomal protein L18	RPL18	-	-	-	-	-	-	-	0.887548	0.0592768	0.0132709	0.998861	0.0670312	0.662722	0.197945	0.628715	0.275882	0.671784	0.137957	0.654713	0.171437	1.30068	0.658478	0.146706	1.30126	0.00117003	0.998528	0.000570933	28.5399	28.1974	26.1569	29.0579	28.9839	24.6512	29.0118	28.776	29.0084	28.5492	28.7628	27.598	29.2022	28.8283	28.7674	28.5029	28.9798	28.9013	biosynthetic process;catabolic process;cellular biosynthetic process;cellular catabolic process;cellular component disassembly;cellular component disassembly at cellular level;cellular component organization;cellular component organization at cellular level;cellular component organization or biogenesis;cellular component organization or biogenesis at cellular level;cellular macromolecular complex…	binding;nucleic acid binding;RNA binding;structural constituent of ribosome;structural molecule activity
P67936	Tropomyosin alpha-4 chain	TPM4	-	-	-	-	-	-	-	0.245053	0.697005	0.386698	0.854274	1.00272	0.0355083	0.976507	-0.0156447	0.53573	0.483034	0.136317	0.294136	0.858964	-0.0998802	0.397678	0.776693	-0.121942	0.0887982	0.934377	-0.0220617	27.55	27.6453	27.2682	27.4608	27.4518	24.5428	27.4569	27.4679	27.239	27.2996	27.2556	27.6557	27.3467	27.4518	27.2992	27.0393	27.3371	27.3123	actin filament-based movement;actin filament-based process;actin-mediated cell contraction;actin-myosin filament sliding;cell differentiation;cellular component movement;cellular developmental process;cellular process;developmental process;multicellular organismal process;muscle contraction;muscle filament sliding;muscle system process;osteoblast differentiation;system process	binding;calcium ion binding;cation binding;ion binding;metal ion binding;structural constituent of muscle;structural molecule activity
Q9UJY5	ADP-ribosylation factor-binding protein GGA1	GGA1	-	+	-	-	-	-	-	0.0571256	0.826239	0.389672	0.852875	0.71659	2.28672	0.0012809	1.74183	0.0427353	0.929752	0.13521	0.242669	0.800011	0.468502	0.0931814	0.921291	0.287882	0.0683117	0.901949	-0.18062	26.0288	26.2283	24.0681	24.6683	24.7622	24.7449	26.1281	26.0777	25.5248	24.0039	24.2158	24.2855	26.6041	26.5676	24.0171	26.3608	26.1155	24.3069	biological regulation;cellular process;establishment of localization;establishment of localization in cell;establishment of protein localization;intracellular protein transport;intracellular transport;positive regulation of biological process;positive regulation of catabolic process;positive regulation of macromolecule metabolic process;positive regulation of metabolic process;positive regulation…
P37802	Transgelin-2	TAGLN2	-	-	-	-	-	-	-	0.343047	0.429697	0.511347	0.733813	1.62774	0.047494	0.948199	-0.0690784	0.100063	0.849873	0.134123	0.567874	0.333611	-0.428186	0.0434834	0.971701	0.0510457	0.441574	0.351312	0.479232	28.7339	28.7045	29.099	28.6581	28.1662	24.8299	28.4544	27.9069	28.8915	28.1748	27.9963	29.2889	28.4206	28.6574	29.6126	28.6029	28.3184	29.3668	cell differentiation;cellular developmental process;cellular process;developmental process;epithelial cell differentiation
P29966	Myristoylated alanine-rich C-kinase substrate	MARCKS	-	-	-	-	-	-	-	0.460289	0.39678	0.0072103	0.999829	-0.0104313	0.524551	0.404238	-0.309925	0.338495	0.625346	0.132603	0.514469	0.520032	-0.288842	0.36218	0.719514	-0.21025	0.333231	0.739714	0.0785923	26.2491	26.3061	26.9113	26.004	26.1714	27.3223	26.2187	26.1919	26.1893	26.2005	26.3866	26.9426	26.3473	26.3836	26.1048	26.4116	26.0266	25.9997	biological regulation;cellular metabolic process;cellular process;energy derivation by oxidation of organic compounds;energy reserve metabolic process;generation of precursor metabolites and energy;metabolic process;oxidation-reduction process;regulation of biological process;regulation of cell communication;regulation of cellular localization;regulation of cellular process;regulation of hormone …	actin binding;actin filament binding;binding;calmodulin binding;cytoskeletal protein binding;protein binding
Q7KZF4	Staphylococcal nuclease domain-containing protein 1	SND1	-	-	-	-	-	-	+	1.98538	0.015	1.78998	0.0674815	1.13808	0.131276	0.918698	0.0750618	0.348795	0.616304	0.132502	1.02073	0.11221	0.494057	1.53363	0.0209153	0.760087	1.04649	0.156	0.26603	25.4695	25.9886	25.9912	24.9269	24.8604	24.2477	26.2813	26.4032	26.2468	25.8617	26.3351	26.5095	26.6905	26.652	26.387	26.6404	26.4772	26.2143	biological regulation;biosynthetic process;cell differentiation;cellular biosynthetic process;cellular developmental process;cellular macromolecule biosynthetic process;cellular macromolecule metabolic process;cellular metabolic process;cellular nitrogen compound metabolic process;cellular process;developmental process;gene silencing;gene silencing by RNA;macromolecule biosynthetic process;macrom…	catalytic activity;hydrolase activity;hydrolase activity, acting on ester bonds;nuclease activity;protein binding transcription factor activity;transcription cofactor activity;transcription factor binding transcription factor activity
Q8WUM4	Programmed cell death 6-interacting protein	PDCD6IP	-	-	-	-	-	-	-	1.23668	0.0826452	0.906672	0.754704	0.223146	1.1147	0.147603	0.301379	0.534878	0.498648	0.130752	1.01465	0.232028	-0.242792	1.08252	0.147961	-0.295828	0.159574	0.856674	-0.0530357	26.7153	26.7038	26.7491	26.6148	26.3263	26.5576	26.6427	26.4297	26.3675	26.3292	26.0027	26.2038	26.5882	26.4253	26.2672	26.2555	26.3063	26.3266	apoptosis;biological regulation;cell cycle;cell death;cellular process;cytokinetic cell separation;cytokinetic process;death;establishment of localization;establishment of protein localization;programmed cell death;protein transport;regulation of biological process;regulation of cell cycle;regulation of cell cycle process;regulation of cellular component organization;regulation of cellular proces…	binding;calcium-dependent protein binding;G-protein-coupled receptor binding;identical protein binding;protein binding;protein dimerization activity;protein homodimerization activity;proteinase activated receptor binding;receptor binding
P42677	40S ribosomal protein S27	RPS27	-	-	-	-	-	-	-	0.493618	0.303968	0.254762	0.900082	1.18898	0.441417	0.362347	0.82029	0.679471	0.429995	0.130267	0.415826	0.620302	0.348327	0.476323	0.453032	0.397396	0.373122	0.80126	0.0490691	28.4075	28.7345	27.67	28.6382	28.8982	23.7086	28.5881	28.712	28.5569	28.6373	28.3502	26.4086	28.6806	28.6226	28.701	28.4303	28.5064	28.6767	biological regulation;biosynthetic process;catabolic process;cell cycle;cell proliferation;cellular biosynthetic process;cellular catabolic process;cellular component disassembly;cellular component disassembly at cellular level;cellular component organization;cellular component organization at cellular level;cellular component organization or biogenesis;cellular component organization or biogenes…	binding;cation binding;DNA binding;ion binding;metal ion binding;nucleic acid binding;structural constituent of ribosome;structural molecule activity;transition metal ion binding;zinc ion binding
O14737	Programmed cell death protein 5	PDCD5	-	-	-	-	-	-	-	0.39376	0.321928	0.0766298	0.984789	-0.18802	0.13739	0.89903	0.114726	0.217578	0.719849	0.128513	0.269147	0.770708	0.573598	0.452662	0.349747	0.931898	1.09539	0.103776	0.358301	24.4922	23.3978	26.0726	24.9849	25.2871	24.2546	25.3809	25.2979	25.0046	25.5447	25.1931	24.6014	25.5812	25.4116	25.7654	25.8288	25.3959	25.148	biological regulation;cellular process;cellular response to chemical stimulus;cellular response to endogenous stimulus;cellular response to growth factor stimulus;cellular response to organic substance;cellular response to stimulus;cellular response to transforming growth factor beta stimulus;negative regulation of biological process;negative regulation of cell proliferation;negative regulation o…	acetyltransferase activator activity;beta-tubulin binding;binding;carbohydrate binding;cytoskeletal protein binding;DNA binding;enzyme activator activity;enzyme regulator activity;glycosaminoglycan binding;heparin binding;nucleic acid binding;pattern binding;polysaccharide binding;protein binding;tubulin binding
P52594	Arf-GAP domain and FG repeat-containing protein 1	AGFG1	-	-	-	-	-	-	+	2.12028	0.0096383	0.723334	0.471552	1.27578	0.394798	0.599578	-0.259441	0.515558	0.508974	0.128478	1.652	0.0228454	-0.948912	1.03614	0.0868978	-0.535425	1.42637	0.0502255	0.413487	27.4522	27.5066	28.0572	27.2145	26.8992	25.075	26.8702	26.532	26.7671	27.0057	26.5525	27.3894	27.3151	27.0431	27.0515	26.9834	26.921	27.1199	acrosome assembly;anatomical structure formation involved in morphogenesis;cellular component assembly;cellular component assembly at cellular level;cellular component assembly involved in morphogenesis;cellular component organization;cellular component organization at cellular level;cellular component organization or biogenesis;cellular component organization or biogenesis at cellular level;cell…	binding;cation binding;DNA binding;ion binding;metal ion binding;nucleic acid binding;RNA binding;transition metal ion binding;zinc ion binding
Q13586	Stromal interaction molecule 1	STIM1	-	-	-	-	-	-	-	0.296297	0.490197	0.0878183	0.985461	0.190515	0.261083	0.697472	0.5759	0.688683	0.434134	0.126855	0.145277	0.896044	0.197851	0.390179	0.557659	0.483738	0.916332	0.177969	0.285887	26.5294	26.6475	25.1984	26.4882	26.6002	24.7153	26.4622	26.4163	26.0903	26.5684	26.5284	24.1443	26.6887	26.606	26.5318	26.6174	26.419	26.4095	activation of store-operated calcium channel activity;biological regulation;blood coagulation;calcium ion transport;cation transport;coagulation;detection of calcium ion;detection of chemical stimulus;detection of stimulus;divalent inorganic cation transport;divalent metal ion transport;establishment of localization;hemostasis;ion transport;metal ion transport;multicellular organismal process;pos…	binding;calcium channel regulator activity;calcium ion binding;cation binding;channel regulator activity;cytoskeletal protein binding;identical protein binding;ion binding;metal ion binding;microtubule binding;microtubule plus-end binding;protein binding;tubulin binding
O15371	Eukaryotic translation initiation factor 3 subunit D	EIF3D	-	-	-	-	-	-	-	0.621107	0.164728	0.17906	0.959375	0.432033	0.0110373	0.990684	0.00526301	0.714194	0.427167	0.126265	0.580583	0.287141	0.553518	0.510841	0.352182	0.489212	0.174493	0.830094	-0.0643056	26.4853	26.8498	25.6272	26.7788	26.6151	24.2723	27.0226	26.9627	26.6375	26.8974	26.6804	27.0293	26.9423	26.7502	26.7374	26.757	26.6733	26.6209	biological regulation;biosynthetic process;cellular biosynthetic process;cellular component assembly;cellular component assembly at cellular level;cellular component organization;cellular component organization at cellular level;cellular component organization or biogenesis;cellular component organization or biogenesis at cellular level;cellular macromolecular complex assembly;cellular macromolec…	binding;nucleic acid binding;RNA binding;translation factor activity, nucleic acid binding;translation initiation factor activity
P10599	Thioredoxin	TXN	-	-	-	-	-	-	-	1.1644	0.0716578	0.167115	0.968575	0.0796032	0.310647	0.749584	0.18152	0.275182	0.683439	0.124839	1.1122	0.173513	-0.281218	0.318799	0.819058	0.113176	1.15042	0.0835356	0.394395	29.8356	29.947	30.0523	30.1174	29.9126	29.5661	29.8407	29.5191	29.6315	29.7471	29.6281	29.0716	30.0414	29.8496	30.2835	29.9894	29.6821	30.1284	activation of protein kinase activity;activation of protein kinase B activity;biological regulation;biosynthetic process;cell communication;cell proliferation;cell redox homeostasis;cell-cell signaling;cellular biosynthetic process;cellular component movement;cellular homeostasis;cellular macromolecule metabolic process;cellular metabolic process;cellular nitrogen compound metabolic process;cellu…	catalytic activity;disulfide oxidoreductase activity;oxidoreductase activity;oxidoreductase activity, acting on a sulfur group of donors;oxidoreductase activity, acting on a sulfur group of donors, disulfide as acceptor;peptide disulfide oxidoreductase activity;protein disulfide oxidoreductase activity
P06737	Glycogen phosphorylase, liver form	PYGL	-	-	-	-	-	-	-	1.24254	0.149552	1.6601	0.3495	0.268611	1.18404	0.232356	0.194221	0.775754	0.412948	0.124315	0.53582	0.835316	-0.0773582	1.302	0.191239	-0.205956	0.89603	0.420401	-0.128598	26.1019	25.9734	25.9319	25.8382	25.6968	25.6663	25.8531	25.9659	25.9561	25.852	25.6832	25.6572	25.8072	25.8833	25.6988	25.6705	25.5849	25.7609	5-phosphoribose 1-diphosphate biosynthetic process;5-phosphoribose 1-diphosphate metabolic process;alcohol biosynthetic process;alcohol metabolic process;biological regulation;biosynthetic process;carbohydrate biosynthetic process;carbohydrate catabolic process;carbohydrate homeostasis;carbohydrate metabolic process;catabolic process;cell death;cellular biosynthetic process;cellular carbohydrate …	adenyl nucleotide binding;adenyl ribonucleotide binding;AMP binding;ATP binding;bile acid binding;binding;carbohydrate binding;carboxylic acid binding;catalytic activity;cofactor binding;drug binding;glucose binding;glycogen phosphorylase activity;identical protein binding;lipid binding;monocarboxylic acid binding;monosaccharide binding;nucleobase binding;nucleotide binding;phosphorylase activity…
Q14677	Clathrin interactor 1	CLINT1	-	-	-	-	-	-	+	1.47701	0.0318619	1.0952	0.230485	0.664102	0.216819	0.849694	-0.119811	0.361765	0.619495	0.123926	1.27544	0.0556258	-0.66718	1.56658	0.034807	-0.479706	0.348798	0.568103	0.187475	27.4531	27.5058	27.7714	27.2231	27.0372	26.4778	27.2323	26.9242	26.5722	27.0453	26.8853	27.1576	27.2972	27.0154	26.9786	27.1603	26.9475	26.8116	cellular component assembly;cellular component assembly at cellular level;cellular component organization;cellular component organization at cellular level;cellular component organization or biogenesis;cellular component organization or biogenesis at cellular level;cellular macromolecular complex assembly;cellular macromolecular complex subunit organization;cellular membrane organization;cellular…	binding;clathrin binding;lipid binding;protein binding
P53007	Tricarboxylate transport protein, mitochondrial	SLC25A1	-	-	-	-	-	-	-	0.386862	0.332652	0.100884	0.979254	0.320841	0.0765714	0.948018	-0.0255706	0.56924	0.495415	0.123487	0.337479	0.65492	0.663838	0.420961	0.420161	0.817533	0.61317	0.466492	0.153695	26.7662	26.8985	24.6442	26.2924	26.9766	24.0774	26.9354	26.6946	26.6705	26.9549	26.7223	26.6999	27.0242	26.9593	26.7781	26.7073	26.769	26.9148	acyl-CoA biosynthetic process;acyl-CoA metabolic process;acylglycerol biosynthetic process;acylglycerol metabolic process;alcohol biosynthetic process;alcohol metabolic process;anion transport;biosynthetic process;carbohydrate biosynthetic process;carbohydrate metabolic process;carboxylic acid transport;cellular biosynthetic process;cellular carbohydrate biosynthetic process;cellular carbohydrate…	carboxylic acid transmembrane transporter activity;citrate transmembrane transporter activity;organic acid transmembrane transporter activity;substrate-specific transmembrane transporter activity;substrate-specific transporter activity;transmembrane transporter activity;transporter activity;tricarboxylic acid transmembrane transporter activity
Q99623	Prohibitin-2	PHB2	-	-	-	-	-	-	+	1.61729	0.0266667	0.218524	0.960169	0.168152	0.010275	0.991063	-0.00519816	0.505186	0.535202	0.122927	0.887684	0.147469	-0.498439	1.21164	0.0446349	-0.66905	0.700334	0.384549	-0.170612	29.5817	29.657	30.2179	29.4076	29.4502	30.0943	29.2895	29.3115	29.3603	29.1182	29.2266	29.6321	29.0884	29.3302	29.0308	29.0753	29.0475	28.9578	anatomical structure development;anatomical structure morphogenesis;biological regulation;biosynthetic process;branching involved in mammary gland duct morphogenesis;branching morphogenesis of a tube;cellular biosynthetic process;cellular component organization;cellular component organization at cellular level;cellular component organization or biogenesis;cellular component organization or biogen…	binding;estrogen receptor binding;hormone receptor binding;nuclear hormone receptor binding;protein binding;protein N-terminus binding;receptor binding;steroid hormone receptor binding
P27708	CAD protein;Glutamine-dependent carbamoyl-phosphate synthase;Aspartate carbamoyltransferase;Dihydroorotase	CAD	-	-	-	-	-	-	-	0.21717	0.566514	0.0115126	0.998874	0.0366027	0.760313	0.329204	0.221532	0.7618	0.422153	0.122541	0.29632	0.723777	0.636878	0.23319	0.776585	0.511284	1.69015	0.28989	-0.125594	28.1721	28.1464	25.7852	28.0182	28.0179	25.9578	28.0406	27.9669	28.0068	27.987	27.7457	27.6171	27.8711	27.9267	27.8398	27.7203	27.6735	27.8761	amide biosynthetic process;amine biosynthetic process;amine catabolic process;amine metabolic process;anatomical structure development;anatomical structure morphogenesis;arginine biosynthetic process;arginine metabolic process;biological regulation;biosynthetic process;body fluid secretion;carbamoyl phosphate biosynthetic process;carbamoyl phosphate metabolic process;carboxylic acid biosynthetic …	adenyl nucleotide binding;adenyl ribonucleotide binding;amine binding;amino acid binding;aspartate binding;aspartate carbamoyltransferase activity;ATP binding;binding;carbamoyl-phosphate synthase (ammonia) activity;carbamoyl-phosphate synthase (glutamine-hydrolyzing) activity;carbon-nitrogen ligase activity, with glutamine as amido-N-donor;carboxyl- or carbamoyltransferase activity;carboxylic aci…
Q14697	Neutral alpha-glucosidase AB	GANAB	-	-	-	-	-	-	-	0.368301	0.695165	0.163246	0.972587	0.0751934	0.182615	0.899896	-0.0631854	1.04417	0.340935	0.121605	0.502044	0.819093	-0.0929292	0.498679	0.860005	-0.05406	0.199356	0.870577	0.0388692	27.6488	27.7394	27.7822	27.5067	27.4727	27.9654	27.6948	27.7012	27.4955	27.633	27.5395	27.9086	27.6482	27.7166	27.6433	27.5935	27.5897	27.4601	carbohydrate metabolic process;cellular carbohydrate metabolic process;cellular macromolecule metabolic process;cellular metabolic process;cellular process;cellular protein metabolic process;glycosylation;macromolecule glycosylation;macromolecule metabolic process;macromolecule modification;metabolic process;peptidyl-amino acid modification;peptidyl-asparagine modification;post-translational prot…	alpha-glucosidase activity;binding;carbohydrate binding;catalytic activity;glucan 1,3-alpha-glucosidase activity;glucosidase activity;hydrolase activity;hydrolase activity, acting on glycosyl bonds;hydrolase activity, hydrolyzing O-glycosyl compounds
Q13347	Eukaryotic translation initiation factor 3 subunit I	EIF3I	-	-	-	-	-	-	-	0.780848	0.186754	0.466534	0.810106	0.584695	0.148505	0.929765	-0.0390307	0.934553	0.371926	0.121481	0.742894	0.30164	-0.284087	0.639144	0.399976	-0.244257	0.170145	0.876348	0.0398305	27.6169	27.5266	27.1425	27.3149	27.3176	25.8994	27.2893	27.0806	27.0638	27.2107	27.0589	27.2813	27.2797	27.1163	27.1572	27.085	27.0045	27.0993	biological regulation;biosynthetic process;cellular biosynthetic process;cellular component assembly;cellular component assembly at cellular level;cellular component organization;cellular component organization at cellular level;cellular component organization or biogenesis;cellular component organization or biogenesis at cellular level;cellular macromolecular complex assembly;cellular macromolec…	binding;nucleic acid binding;RNA binding;translation factor activity, nucleic acid binding;translation initiation factor activity
Q15084	Protein disulfide-isomerase A6	PDIA6	-	-	-	-	-	-	+	1.15269	0.0386613	0.0785613	0.986438	0.174421	0.451249	0.45461	0.366543	0.724652	0.438543	0.120911	0.739333	0.147765	0.967498	0.77864	0.11281	1.0255	0.682211	0.71806	0.0580057	25.8257	25.9096	24.4243	25.7191	25.9254	23.9918	26.3745	26.362	26.3256	26.1715	26.4012	25.3898	26.3711	26.4759	26.3891	26.2022	26.4138	26.2574	apoptotic cell clearance;biological regulation;cell redox homeostasis;cellular component organization;cellular component organization or biogenesis;cellular homeostasis;cellular macromolecule metabolic process;cellular membrane organization;cellular metabolic process;cellular process;cellular protein metabolic process;cellular response to chemical stimulus;cellular response to organic substance;c…	catalytic activity;intramolecular oxidoreductase activity;intramolecular oxidoreductase activity, interconverting keto- and enol-groups;intramolecular oxidoreductase activity, transposing S-S bonds;isomerase activity;protein disulfide isomerase activity
P51572	B-cell receptor-associated protein 31	BCAP31	-	-	-	-	-	-	-	0.646268	0.141967	0.0597121	0.98748	-0.0350431	0.909217	0.0882115	-0.728614	0.101756	0.84961	0.119836	0.871117	0.129585	-0.686923	0.255798	0.795036	-0.214546	0.492345	0.313316	0.472377	26.5852	26.3655	26.8226	26.5201	26.4283	26.9301	26.3752	25.9878	25.3495	26.5796	26.4844	26.8344	26.9209	25.9195	26.2892	26.8635	25.8847	26.022	antigen processing and presentation;antigen processing and presentation of peptide antigen;antigen processing and presentation of peptide antigen via MHC class I;apoptosis;biological regulation;calcium ion homeostasis;calcium-mediated signaling;calcium-mediated signaling using intracellular calcium source;cation homeostasis;cell death;cellular calcium ion homeostasis;cellular cation homeostasis;c…
Q9Y3I0	tRNA-splicing ligase RtcB homolog	RTCB	-	-	-	-	-	-	-	0.119592	0.819298	0.40938	0.867	0.309378	0.16417	0.93008	0.0421995	1.1023	0.337439	0.119259	0.0154697	0.992683	0.00666428	0.184656	0.900868	-0.0713107	0.806094	0.608698	-0.077975	26.6349	26.6513	26.24	26.3904	26.5516	25.6561	26.5007	26.516	26.5295	26.3902	26.3768	26.6527	26.4809	26.4652	26.3662	26.3379	26.3684	26.2483	anatomical structure development;cellular macromolecule metabolic process;cellular metabolic process;cellular nitrogen compound metabolic process;cellular process;chordate embryonic development;developmental process;embryo development;embryo development ending in birth or egg hatching;in utero embryonic development;macromolecule metabolic process;metabolic process;ncRNA metabolic process;ncRNA pr…	adenyl nucleotide binding;adenyl ribonucleotide binding;ATP binding;binding;catalytic activity;cation binding;cytoskeletal protein binding;ion binding;ligase activity;ligase activity, forming phosphoric ester bonds;metal ion binding;nucleotide binding;protein binding;purine nucleotide binding;purine ribonucleoside triphosphate binding;purine ribonucleotide binding;ribonucleotide binding;RNA ligas…
A5YKK6	CCR4-NOT transcription complex subunit 1	CNOT1	-	-	-	-	-	-	+	1.5692	0.0435659	0.407868	0.854773	0.589403	0.31151	0.749567	0.177628	0.516118	0.548169	0.115138	1.13059	0.12977	0.371168	1.39007	0.0726689	0.355321	0.0393356	0.968739	-0.0158469	26.264	26.3082	26.2447	26.306	26.1411	24.6016	26.8635	26.5226	26.5443	26.4443	26.1342	26.819	26.6764	26.7348	26.4716	26.6181	26.4531	26.4663	biological regulation;biosynthetic process;catabolic process;cellular biosynthetic process;cellular catabolic process;cellular macromolecule biosynthetic process;cellular macromolecule catabolic process;cellular macromolecule metabolic process;cellular metabolic process;cellular nitrogen compound metabolic process;cellular process;developmental process;gene expression;gene silencing;gene silencin…	armadillo repeat domain binding;binding;estrogen receptor binding;hormone receptor binding;nuclear hormone receptor binding;protein binding;protein complex scaffold;protein domain specific binding;receptor binding;retinoic acid receptor binding;steroid hormone receptor binding;structural molecule activity;transcription factor binding
Q6UB35	Monofunctional C1-tetrahydrofolate synthase, mitochondrial	MTHFD1L	-	-	-	-	-	-	-	0.0149067	0.953957	0.312292	0.8717	1.34466	0.365758	0.446837	1.38144	0.295158	0.683323	0.113633	0.0774093	0.944988	-0.0711524	0.0275965	0.98313	-0.0271479	0.0998129	0.902186	0.0440044	28.7799	28.6285	27.8278	28.7001	28.6054	23.8967	28.3654	28.4933	28.164	28.3681	28.3721	24.1383	28.5133	28.5065	28.135	28.3229	28.3968	28.0942	aromatic compound biosynthetic process;biosynthetic process;carboxylic acid metabolic process;cellular aromatic compound metabolic process;cellular biosynthetic process;cellular ketone metabolic process;cellular metabolic process;cellular nitrogen compound biosynthetic process;cellular nitrogen compound metabolic process;cellular process;coenzyme biosynthetic process;coenzyme metabolic process;co…	adenyl nucleotide binding;adenyl ribonucleotide binding;ATP binding;binding;catalytic activity;formate-tetrahydrofolate ligase activity;identical protein binding;ligase activity;ligase activity, forming carbon-nitrogen bonds;nucleotide binding;protein binding;protein dimerization activity;protein homodimerization activity;purine nucleotide binding;purine ribonucleoside triphosphate binding;purine…
P21333	Filamin-A	FLNA	-	-	-	-	-	-	+	2.93534	0.00174	0.0609535	0.985504	0.0520128	0.176356	0.952811	-0.0139256	0.604828	0.509607	0.113154	1.38528	0.036458	0.77363	1.55825	0.015359	0.916075	1.6303	0.241969	0.142445	29.8752	29.9285	29.4086	29.945	29.9107	29.2005	30.5446	30.5073	30.4813	30.5519	30.5449	30.4782	30.7141	30.6281	30.6183	30.6783	30.5008	30.442	actin crosslink formation;actin cytoskeleton organization;actin cytoskeleton reorganization;actin filament organization;actin filament-based process;anatomical structure formation involved in morphogenesis;anatomical structure morphogenesis;biological adhesion;biological regulation;biosynthetic process;blood coagulation;cAMP-mediated signaling;cell activation;cell adhesion;cell cycle process;cell…	actin binding;actin filament binding;binding;cytoskeletal protein binding;enzyme binding;Fc-gamma receptor I complex binding;glycoprotein binding;GTPase binding;identical protein binding;immunoglobulin receptor binding;molecular transducer activity;protein binding;protein dimerization activity;protein homodimerization activity;Rac GTPase binding;Ral GTPase binding;Ras GTPase binding;receptor bind…
O15144	Actin-related protein 2/3 complex subunit 2	ARPC2	-	-	-	-	-	-	+	1.32136	0.0288862	0.76635	0.476983	-0.86607	0.0627617	0.943331	-0.069088	0.744384	0.458131	0.112894	0.84752	0.10774	0.973903	0.885823	0.0761346	1.05102	0.245723	0.77736	0.0771179	25.6631	24.2479	24.6004	25.4621	25.7933	25.8542	25.9474	25.5975	25.8883	25.485	25.5765	26.5789	25.947	25.933	25.7845	25.8161	25.8261	25.6835	actin cytoskeleton organization;actin filament organization;actin filament-based process;actin nucleation;Arp2/3 complex-mediated actin nucleation;axon guidance;biological regulation;cell surface receptor linked signaling pathway;cellular component movement;cellular component organization;cellular component organization at cellular level;cellular component organization or biogenesis;cellular comp…	structural constituent of cytoskeleton;structural molecule activity
P39023	60S ribosomal protein L3	RPL3	-	-	-	-	-	-	-	0.050626	0.894249	1.99816	0.105516	0.4282	0.545402	0.533836	0.18833	0.234387	0.720596	0.112187	0.375942	0.87272	-0.0680008	0.0807827	0.959414	-0.0383275	0.0600876	0.941464	0.0296733	28.9743	28.8365	28.9588	28.629	28.3982	28.4579	28.8023	28.7865	28.9769	28.4156	28.7368	28.8483	29.0038	29.0715	28.5794	28.5784	28.9347	28.8051	biosynthetic process;catabolic process;cellular biosynthetic process;cellular catabolic process;cellular component disassembly;cellular component disassembly at cellular level;cellular component organization;cellular component organization at cellular level;cellular component organization or biogenesis;cellular component organization or biogenesis at cellular level;cellular macromolecular complex…	binding;nucleic acid binding;RNA binding;structural constituent of ribosome;structural molecule activity
O14579	Coatomer subunit epsilon	COPE	-	-	-	-	-	-	-	0.37065	0.339887	0.00832107	1	-0.0287806	0.844548	0.1057	0.740271	0.271463	0.698436	0.112179	0.409077	0.460164	0.963876	0.328466	0.622141	0.784084	0.664151	0.384674	-0.179792	26.3411	26.7085	23.8888	26.2594	26.5014	24.2639	26.7233	26.6776	26.4291	26.255	26.1329	25.2213	26.388	26.3151	26.5875	26.123	26.2416	26.5895	cellular component organization;cellular component organization at cellular level;cellular component organization or biogenesis;cellular component organization or biogenesis at cellular level;cellular process;COPI coating of Golgi vesicle;ER to Golgi vesicle-mediated transport;establishment of localization;establishment of localization in cell;establishment of protein localization;Golgi transport…	structural molecule activity
P43243	Matrin-3	MATR3	-	-	-	-	-	-	-	0.73664	0.26003	0.835914	0.555055	0.49254	0.0814963	0.941386	0.0444266	1.06451	0.39146	0.108578	0.470672	0.739599	0.154429	0.263137	0.861103	-0.0886911	1.41599	0.11931	-0.24312	27.3365	27.4457	27.7408	26.9814	27.4184	26.6455	27.7309	27.7174	27.538	27.4918	27.3984	27.9628	27.4298	27.4793	27.3478	27.3239	27.3386	27.2687	biological regulation;posttranscriptional regulation of gene expression;regulation of biological process;regulation of gene expression;regulation of macromolecule metabolic process;regulation of metabolic process	binding;cation binding;ion binding;metal ion binding;nucleotide binding;structural molecule activity;transition metal ion binding;zinc ion binding
P63241;Q6IS14	Eukaryotic translation initiation factor 5A-1;Eukaryotic translation initiation factor 5A-1-like	EIF5A;EIF5AL1	-	-	-	-	-	-	+	1.56415	0.0224236	0.0190269	0.997413	-0.0144393	0.681941	0.242941	-0.383996	0.253693	0.71472	0.106013	1.42613	0.0306885	-0.861914	1.17749	0.0467923	-0.681193	0.356777	0.567736	0.180721	27.5315	27.5581	28.1878	27.7312	27.5792	28.0104	27.122	27.0135	26.5562	27.0395	27.1529	27.6513	27.2526	26.8647	27.1165	27.053	27.1285	26.7343	amine biosynthetic process;amine metabolic process;apoptosis;biological regulation;biosynthetic process;carboxylic acid biosynthetic process;carboxylic acid metabolic process;cell death;cellular amine metabolic process;cellular amino acid biosynthetic process;cellular amino acid metabolic process;cellular biosynthetic process;cellular ketone metabolic process;cellular macromolecule metabolic proc…	binding;nucleic acid binding;protein binding;protein N-terminus binding;ribonucleoprotein binding;ribosome binding;RNA binding;snRNA binding;translation elongation factor activity;translation factor activity, nucleic acid binding;U6 snRNA binding
P62879;Q9HAV0;P62873	Guanine nucleotide-binding protein G(I)/G(S)/G(T) subunit beta-2;Guanine nucleotide-binding protein subunit beta-4;Guanine nucleotide-binding protein G(I)/G(S)/G(T) subunit beta-1	GNB2;GNB4;GNB1	-	-	-	-	-	-	-	0.136883	0.694447	0.0691843	0.987439	0.236457	0.906905	0.201205	0.296848	0.23283	0.730739	0.105249	0.191679	0.84387	0.449018	0.223251	0.783263	0.519455	0.152549	0.840136	0.0704371	26.8045	27.2646	24.5734	26.6409	27.0167	24.2756	26.6406	26.7087	26.6403	26.2797	26.6002	26.2192	26.9431	26.8381	26.4197	26.6905	26.527	26.6678	activation of adenylate cyclase activity;activation of adenylate cyclase activity by dopamine receptor signaling pathway;activation of adenylate cyclase activity by G-protein signaling pathway;activation of phospholipase C activity;activation of phospholipase C activity by G-protein coupled receptor protein signaling pathway coupled to IP3 second messenger;anatomical structure development;apoptos…	binding;calcium channel regulator activity;catalytic activity;channel regulator activity;enzyme binding;GTPase activity;GTPase binding;hydrolase activity;hydrolase activity, acting on acid anhydrides;hydrolase activity, acting on acid anhydrides, in phosphorus-containing anhydrides;molecular transducer activity;nucleoside-triphosphatase activity;protein binding;protein complex binding;pyrophospha…
Q92922	SWI/SNF complex subunit SMARCC1	SMARCC1	-	-	-	-	-	-	-	0.234462	0.594914	NaN	1	0	1.05571	0.0883133	-0.477512	0.126828	0.826105	0.102504	NaN	1	0	NaN	1	0	NaN	1	0	23.6073	24.0748	24.2361	24.3481	24.3718	24.3526	24.01	24.1872	23.6254	24.2931	24.4699	24.4921	23.8386	24.748	24.1275	24.3167	24.085	24.005	anatomical structure development;anatomical structure morphogenesis;ATP-dependent chromatin remodeling;biological regulation;biosynthetic process;cell surface receptor linked signaling pathway;cellular biosynthetic process;cellular component disassembly;cellular component disassembly at cellular level;cellular component organization;cellular component organization at cellular level;cellular compo…	binding;chromatin binding;DNA binding;nucleic acid binding;protein binding;protein binding transcription factor activity;protein N-terminus binding;transcription coactivator activity;transcription cofactor activity;transcription factor binding transcription factor activity
P18077	60S ribosomal protein L35a	RPL35A	-	-	-	-	-	-	-	0.652675	0.336683	0.708332	0.703	0.438343	0.781401	0.279098	0.249805	0.337336	0.679834	0.100286	0.220364	0.91899	-0.0523752	0.779795	0.347554	-0.214197	0.539476	0.474474	-0.161821	29.5006	29.4983	29.635	29.3909	29.2812	28.6467	29.592	29.5478	29.3369	29.3525	29.3699	29.0049	29.1306	29.3766	29.484	29.3049	29.2671	29.1184	biosynthetic process;catabolic process;cellular biosynthetic process;cellular catabolic process;cellular component biogenesis;cellular component biogenesis at cellular level;cellular component disassembly;cellular component disassembly at cellular level;cellular component organization;cellular component organization at cellular level;cellular component organization or biogenesis;cellular componen…	binding;nucleic acid binding;RNA binding;structural constituent of ribosome;structural molecule activity;tRNA binding
O43615	Mitochondrial import inner membrane translocase subunit TIM44	TIMM44	-	-	-	-	-	-	-	0.287397	0.608049	0.297846	0.892355	0.547206	0.581556	0.39225	-0.269014	0.739658	0.506884	0.100272	0.123183	0.929274	-0.0655123	0.241131	0.84928	0.121475	1.31233	0.196112	0.186987	25.9018	26.1228	26.516	26.3207	26.285	24.2933	26.1495	26.1588	26.0358	26.2113	26.2054	26.7344	26.3202	26.3802	26.2046	26.1654	26.2292	26.2097	cellular macromolecule metabolic process;cellular metabolic process;cellular process;cellular protein metabolic process;establishment of localization;establishment of localization in cell;establishment of protein localization;establishment of protein localization in mitochondrion;establishment of protein localization to organelle;intracellular protein transmembrane transport;intracellular protein…	active transmembrane transporter activity;adenyl nucleotide binding;adenyl ribonucleotide binding;ATP binding;binding;chaperone binding;macromolecule transmembrane transporter activity;nucleotide binding;P-P-bond-hydrolysis-driven protein transmembrane transporter activity;P-P-bond-hydrolysis-driven transmembrane transporter activity;primary active transmembrane transporter activity;protein bindi…
P62906	60S ribosomal protein L10a	RPL10A	-	-	-	-	-	-	-	0.202415	0.568248	0.0560204	0.978929	0.318151	2.73907	0.0108517	0.336112	0.436394	0.629713	0.0990314	0.278263	0.729828	1.04598	0.234338	0.755129	0.893786	1.23125	0.276167	-0.152191	29.1706	29.0295	24.9701	28.8959	28.7042	24.6157	28.8016	28.7027	28.8038	28.4554	28.4588	28.3856	28.643	28.6794	28.5292	28.3585	28.6318	28.5642	anatomical structure morphogenesis;biosynthetic process;catabolic process;cellular biosynthetic process;cellular catabolic process;cellular component disassembly;cellular component disassembly at cellular level;cellular component organization;cellular component organization at cellular level;cellular component organization or biogenesis;cellular component organization or biogenesis at cellular le…	structural constituent of ribosome;structural molecule activity
P18085	ADP-ribosylation factor 4	ARF4	-	-	-	-	-	-	-	0.349816	0.369647	0.0384776	0.990434	-0.138105	0.40786	0.394387	0.985947	0.482869	0.609587	0.0988992	0.38427	0.52622	0.908936	0.336072	0.60644	0.80082	0.32199	0.694073	-0.108116	26.8865	26.7436	24.1619	26.9117	26.8991	24.3954	27.0696	26.7985	26.6506	26.9087	26.6055	24.0466	26.7362	26.797	26.6611	26.7754	26.6033	26.5189	activation of phospholipase D activity;anatomical structure development;biological regulation;brain development;cell migration;cell motility;cell surface receptor linked signaling pathway;cellular component movement;cellular component organization;cellular component organization at cellular level;cellular component organization or biogenesis;cellular component organization or biogenesis at cellul…	binding;catalytic activity;epidermal growth factor receptor binding;growth factor receptor binding;GTP binding;GTPase activity;guanyl nucleotide binding;guanyl ribonucleotide binding;hydrolase activity;hydrolase activity, acting on acid anhydrides;hydrolase activity, acting on acid anhydrides, in phosphorus-containing anhydrides;nucleoside-triphosphatase activity;nucleotide binding;protein bindin…
Q16543	Hsp90 co-chaperone Cdc37;Hsp90 co-chaperone Cdc37, N-terminally processed	CDC37	-	-	-	-	-	-	-	1.10462	0.0973761	0.45819	0.771082	1.74037	0.197957	0.859076	-0.119305	0.387456	0.662402	0.0983696	0.954485	0.266284	-0.23169	0.252926	0.859447	0.0836404	1.24091	0.0949456	0.315331	27.7982	27.866	28.1012	27.5191	27.7061	23.3192	27.7867	27.6783	27.6054	27.6644	27.5375	28.2264	28.1731	27.9945	27.8488	27.9767	27.8632	27.8814	biological regulation;cellular macromolecule metabolic process;cellular metabolic process;cellular process;cellular protein metabolic process;establishment of localization;establishment of localization in cell;establishment of protein localization;intracellular protein transport;intracellular transport;macromolecule metabolic process;metabolic process;posttranscriptional regulation of gene expres…	binding;chaperone binding;enzyme binding;heat shock protein binding;kinase binding;protein binding;unfolded protein binding
P60866	40S ribosomal protein S20	RPS20	-	-	-	-	-	-	-	0.453005	0.208153	0.0252453	0.996737	0.203231	0.499161	0.243321	1.99892	0.265454	0.721803	0.0913181	0.418223	0.38542	1.99938	0.422483	0.35039	2.01893	0.0859636	0.941646	0.0195548	29.5803	29.5889	24.1926	29.7398	29.4379	23.5745	29.827	29.7818	29.7512	29.3474	29.2495	24.7663	29.8465	29.9093	29.6628	29.5885	29.9413	29.6149	biosynthetic process;catabolic process;cellular biosynthetic process;cellular catabolic process;cellular component disassembly;cellular component disassembly at cellular level;cellular component organization;cellular component organization at cellular level;cellular component organization or biogenesis;cellular component organization or biogenesis at cellular level;cellular macromolecular complex…	structural constituent of ribosome;structural molecule activity
P18621	60S ribosomal protein L17	RPL17	-	-	-	-	-	-	-	0.612984	0.241858	0.351285	0.888904	0.358285	0.0964404	0.941169	0.0340875	0.597658	0.587637	0.090964	0.512892	0.509121	0.302218	0.549917	0.399419	0.323996	0.114207	0.928138	0.0217781	28.69	29.05	28.2774	28.8403	28.4527	27.6495	28.9851	29.0598	28.8792	28.9269	28.7548	29.1402	28.9769	29.0825	28.9301	28.8187	28.9947	28.9031	biosynthetic process;catabolic process;cellular biosynthetic process;cellular catabolic process;cellular component disassembly;cellular component disassembly at cellular level;cellular component organization;cellular component organization at cellular level;cellular component organization or biogenesis;cellular component organization or biogenesis at cellular level;cellular macromolecular complex…	structural constituent of ribosome;structural molecule activity
Q9UBC2	Epidermal growth factor receptor substrate 15-like 1	EPS15L1	-	-	-	-	-	-	-	1.16376	0.0572202	0.628424	0.798173	0.285515	1.03842	0.171367	-0.291039	0.148027	0.817479	0.0903225	1.19476	0.0757081	-0.544233	0.44541	0.658548	-0.214085	1.01194	0.129405	0.330148	26.7773	26.5891	27.1644	26.7074	26.3721	26.5948	26.5103	26.1892	26.1986	26.5973	26.4788	26.6951	26.8399	26.464	26.5846	26.9173	26.422	26.2783	biological regulation;cell surface receptor linked signaling pathway;cellular component organization;cellular component organization or biogenesis;cellular membrane organization;cellular process;cellular response to stimulus;endocytosis;enzyme linked receptor protein signaling pathway;epidermal growth factor receptor signaling pathway;establishment of localization;membrane invagination;membrane o…	binding;calcium ion binding;cation binding;ion binding;metal ion binding
P33992	DNA replication licensing factor MCM5	MCM5	-	-	-	-	-	-	-	0.867207	0.0656052	0.0127145	0.999581	-0.0306155	1.91625	0.0523466	0.302439	0.290426	0.721051	0.0865256	0.670739	0.170779	1.15887	0.585347	0.201274	1.00334	1.11994	0.285775	-0.155533	26.7189	26.6118	24.7338	26.4124	26.6	25.1439	27.2794	27.1173	27.1443	26.953	26.7887	26.892	26.9876	27.0426	27.0443	27.1153	26.9605	26.7392	biosynthetic process;cell cycle;cell cycle process;cellular biosynthetic process;cellular macromolecule biosynthetic process;cellular macromolecule metabolic process;cellular metabolic process;cellular nitrogen compound metabolic process;cellular process;DNA metabolic process;DNA replication;DNA strand elongation;DNA strand elongation involved in DNA replication;DNA-dependent DNA replication init…	adenyl nucleotide binding;adenyl ribonucleotide binding;ATP binding;binding;catalytic activity;chromatin binding;DNA binding;DNA helicase activity;DNA replication origin binding;helicase activity;hydrolase activity;hydrolase activity, acting on acid anhydrides;hydrolase activity, acting on acid anhydrides, in phosphorus-containing anhydrides;nucleic acid binding;nucleoside-triphosphatase activity…
Q14203	Dynactin subunit 1	DCTN1	-	-	-	-	-	-	-	0.202798	0.694361	0.116945	0.980406	0.0927734	0.0136751	0.990568	-0.00485992	0.412455	0.680653	0.0853545	0.330612	0.804032	-0.174241	0.154917	0.901517	-0.0903759	0.398408	0.697485	0.0838648	26.0964	26.2494	26.7433	25.9743	26.1545	26.682	26.2485	26.1464	26.1716	26.2007	26.0026	26.3776	26.2953	26.3946	26.1281	26.1703	26.1878	26.2039	anatomical structure development;antigen processing and presentation;antigen processing and presentation of exogenous antigen;antigen processing and presentation of exogenous peptide antigen;antigen processing and presentation of exogenous peptide antigen via MHC class II;antigen processing and presentation of peptide antigen;antigen processing and presentation of peptide antigen via MHC class II…	catalytic activity;hydrolase activity;hydrolase activity, acting on acid anhydrides;hydrolase activity, acting on acid anhydrides, in phosphorus-containing anhydrides;motor activity;nucleoside-triphosphatase activity;pyrophosphatase activity
Q16186	Proteasomal ubiquitin receptor ADRM1	ADRM1	-	-	-	-	-	-	-	0.438233	0.256363	0.154422	0.968486	-0.375902	0.303677	0.789447	-0.135324	0.186491	0.787363	0.0838299	0.400929	0.492322	0.874677	0.434066	0.376833	0.943706	0.175289	0.826469	0.0690289	23.8149	24.9235	26.6298	25.9092	25.6837	24.9029	25.8576	25.9869	26.1476	25.9776	25.978	26.4425	25.8498	26.0781	26.2713	26.1977	25.9709	25.7792	biological regulation;biosynthetic process;cellular biosynthetic process;cellular component assembly;cellular component assembly at cellular level;cellular component organization;cellular component organization at cellular level;cellular component organization or biogenesis;cellular component organization or biogenesis at cellular level;cellular macromolecular complex assembly;cellular macromolec…	binding;endopeptidase activator activity;endopeptidase regulator activity;enzyme activator activity;enzyme binding;enzyme regulator activity;peptidase activator activity;peptidase regulator activity;protease binding;proteasome binding;protein binding;protein complex binding
Q9Y490	Talin-1	TLN1	-	-	-	-	-	-	-	1.16018	0.0912551	0.798548	0.583235	0.494103	0.207969	0.886479	-0.0745964	0.310923	0.716908	0.0825017	0.722982	0.39359	-0.224464	0.254648	0.859247	0.0861206	1.8587	0.0488615	0.310585	27.4895	27.3568	27.7558	27.2733	27.2775	26.569	27.2663	27.2878	27.3746	27.3464	27.1866	27.6195	27.7092	27.6322	27.5191	27.7171	27.4256	27.4703	actin cytoskeleton organization;actin filament-based process;axon guidance;biological adhesion;biological regulation;blood coagulation;cell activation;cell adhesion;cell junction assembly;cell junction organization;cell-cell adhesion;cell-cell junction assembly;cell-cell junction organization;cell-substrate junction assembly;cellular component assembly;cellular component assembly at cellular leve…	binding;cytoskeletal protein binding;integrin binding;LIM domain binding;protein binding;protein complex binding;protein domain specific binding;receptor binding;structural constituent of cytoskeleton;structural molecule activity;vinculin binding
Q15392	Delta(24)-sterol reductase	DHCR24	-	-	-	+	-	-	+	1.08692	0.0378284	NaN	1	0	0.429009	0.43949	0.478031	0.0286952	0.949977	0.0795739	1.68136	0.0132676	1.74467	0.399728	0.475924	0.760363	0.531857	0.213292	-0.984304	23.7457	23.7507	24.6466	24.9961	24.1381	23.9589	25.898	25.8672	25.6117	25.9246	25.5067	24.5115	25.7947	23.4558	25.1735	25.7197	24.8619	23.6037	alcohol metabolic process;amyloid precursor protein catabolic process;amyloid precursor protein metabolic process;anatomical structure development;apoptosis;biological regulation;biosynthetic process;catabolic process;cell cycle arrest;cell cycle process;cell death;cellular component organization;cellular component organization or biogenesis;cellular macromolecule metabolic process;cellular metab…	antigen binding;binding;catalytic activity;coenzyme binding;cofactor binding;delta24(24-1) sterol reductase activity;delta24-sterol reductase activity;enzyme binding;flavin adenine dinucleotide binding;oxidoreductase activity;oxidoreductase activity, acting on CH-OH group of donors;oxidoreductase activity, acting on the CH-CH group of donors;oxidoreductase activity, acting on the CH-CH group of d…
P26641	Elongation factor 1-gamma	EEF1G	-	-	-	-	-	-	-	0.694726	0.16741	0.166697	0.968585	0.108895	0.762768	0.159863	-0.593083	0.149709	0.823834	0.0774568	0.790641	0.201242	-0.414255	0.550284	0.412287	-0.310445	0.244142	0.741385	0.10381	28.439	28.142	28.8278	28.5178	28.4882	28.0761	28.1846	28.0491	27.9324	28.4301	28.2897	29.2255	28.4273	27.9266	28.1236	28.3324	27.9765	27.9362	biosynthetic process;cellular biosynthetic process;cellular macromolecule biosynthetic process;cellular macromolecule metabolic process;cellular metabolic process;cellular process;cellular protein metabolic process;gene expression;macromolecule biosynthetic process;macromolecule metabolic process;metabolic process;multi-organism process;primary metabolic process;protein metabolic process;response…	binding;nucleic acid binding;RNA binding;translation elongation factor activity;translation factor activity, nucleic acid binding
O00203	AP-3 complex subunit beta-1	AP3B1	-	-	-	-	-	-	-	0.218049	0.575741	0.0491473	0.986217	0.121258	0.232326	0.838401	-0.119144	0.246761	0.769679	0.0721995	0.198214	0.842821	0.354985	0.323015	0.66906	0.547441	0.434629	0.501619	0.192456	26.7455	26.6955	24.8373	26.5989	26.4752	24.8404	26.7106	26.4939	26.1388	26.6495	26.3533	26.6979	26.7123	26.6127	26.5956	26.7749	26.4549	26.4742	anterograde axon cargo transport;anterograde synaptic vesicle transport;antigen processing and presentation;antigen processing and presentation of exogenous antigen;antigen processing and presentation of lipid antigen via MHC class Ib;antigen processing and presentation via MHC class Ib;antigen processing and presentation, exogenous lipid antigen via MHC class Ib;axon cargo transport;biological r…	binding;enzyme binding;GTP-dependent protein binding;phosphatase binding;protein binding;protein phosphatase binding
Q9NW13	RNA-binding protein 28	RBM28	-	-	-	+	+	-	+	3.12814	0.000338462	0.167876	0.960398	-0.42334	0.0505834	0.952195	-0.0387726	0.188397	0.809009	0.069437	2.13824	0.0112174	1.30588	2.19376	0.00806897	1.50218	0.499629	0.466067	0.196305	24.0566	24.4879	24.7198	25.6282	25.8076	23.0985	25.7133	25.9711	25.4975	25.4206	25.6996	26.178	25.7266	26.049	25.9952	26.0046	25.8921	25.6658	cellular macromolecule metabolic process;cellular metabolic process;cellular nitrogen compound metabolic process;cellular process;macromolecule metabolic process;metabolic process;mRNA metabolic process;mRNA processing;nitrogen compound metabolic process;nucleic acid metabolic process;nucleobase-containing compound metabolic process;primary metabolic process;RNA metabolic process;RNA processing;R…	binding;nucleotide binding
P09936	Ubiquitin carboxyl-terminal hydrolase isozyme L1	UCHL1	-	-	-	+	+	-	+	3.34718	0.000431373	NaN	1	0	0.439736	0.395916	0.578817	0.117637	0.856478	0.0691319	2.39521	0.00684211	1.37594	2.60284	0	1.59509	0.46665	0.466634	0.219155	24.5344	24.0752	24.5557	24.9143	24.74	24.0678	25.7954	25.8958	25.602	25.5931	25.7648	24.1987	25.6688	26.0153	26.2665	25.7139	25.8922	26.1371	adult behavior;adult locomotory behavior;adult walking behavior;anatomical structure development;axon cargo transport;axon target recognition;axon transport of mitochondrion;behavior;biological regulation;catabolic process;cell communication;cell development;cell proliferation;cellular catabolic process;cellular component movement;cellular developmental process;cellular macromolecule catabolic pr…	adrenergic receptor binding;alpha-2A adrenergic receptor binding;binding;catalytic activity;cysteine-type endopeptidase activity;cysteine-type peptidase activity;endopeptidase activity;enzyme binding;exopeptidase activity;G-protein-coupled receptor binding;hydrolase activity;ligase activity;omega peptidase activity;peptidase activity;peptidase activity, acting on L-amino acid peptides;protein bin…
Q9UMZ2	Synergin gamma	SYNRG	-	-	-	-	-	-	-	0.735927	0.147319	0.194821	0.96441	0.138467	0.554837	0.492452	-0.209681	0.52028	0.689768	0.0684204	0.160717	0.902149	-0.116123	0.478956	0.504026	0.31706	2.4057	0.014661	0.433183	27.4215	27.5274	28.2188	27.6904	27.5052	27.5567	27.6974	27.6036	27.5183	27.6391	27.7093	28.1	28.0379	27.9845	28.0965	28.0298	28.0047	27.8791	cellular component organization;cellular component organization or biogenesis;cellular membrane organization;cellular process;endocytosis;establishment of localization;establishment of localization in cell;establishment of protein localization;intracellular protein transport;intracellular transport;membrane invagination;membrane organization;protein transport;transport;vesicle-mediated transport
P49959	Double-strand break repair protein MRE11A	MRE11A	-	-	-	-	-	-	-	0.371487	0.306473	0.369831	0.853506	-1.86547	0.714065	0.272182	-0.296338	0.161767	0.824246	0.0684191	0.389361	0.450842	1.95586	0.355258	0.506891	1.79336	0.384944	0.567813	-0.162502	29.6286	29.8102	24.0743	30.0028	30.038	29.0687	30.0137	29.8773	29.4896	30.2163	30.1253	29.928	29.7164	29.6242	29.5525	29.8147	29.3159	29.5573	anatomical structure homeostasis;base-excision repair;biological regulation;biosynthetic process;cell cycle checkpoint;cell cycle process;cell proliferation;cellular biosynthetic process;cellular component organization;cellular component organization at cellular level;cellular component organization or biogenesis;cellular component organization or biogenesis at cellular level;cellular macromolecu…	3'-5' exonuclease activity;binding;catalytic activity;cation binding;deoxyribonuclease activity;DNA binding;double-stranded DNA binding;endodeoxyribonuclease activity;endonuclease activity;exonuclease activity;hydrolase activity;hydrolase activity, acting on ester bonds;ion binding;manganese ion binding;metal ion binding;nuclease activity;nucleic acid binding;protein binding;protein C-terminus bi…
P55072	Transitional endoplasmic reticulum ATPase	VCP	-	-	-	-	-	-	+	2.28807	0.00920904	0.20872	0.960867	0.212002	0.773507	0.243892	-0.303399	0.170058	0.822682	0.0659904	1.37518	0.0723911	0.43656	1.98127	0.00793103	0.820293	1.05762	0.101231	0.383734	25.7136	25.7064	26.0529	25.9893	25.9451	24.9025	26.1895	26.3839	26.2092	26.3523	26.4882	26.8523	26.5345	26.4858	26.9135	26.5839	26.6196	26.5323	activation of caspase activity;aggresome assembly;biological regulation;biosynthetic process;carbohydrate metabolic process;catabolic process;cellular biosynthetic process;cellular carbohydrate metabolic process;cellular catabolic process;cellular component assembly;cellular component assembly at cellular level;cellular component organization;cellular component organization at cellular level;cell…	adenyl nucleotide binding;adenyl ribonucleotide binding;ADP binding;ATP binding;ATPase activity;binding;catalytic activity;enzyme activator activity;enzyme binding;enzyme regulator activity;hydrolase activity;hydrolase activity, acting on acid anhydrides;hydrolase activity, acting on acid anhydrides, in phosphorus-containing anhydrides;lipid binding;nucleoside-triphosphatase activity;nucleotide b…
P68363;Q71U36;P0DPH8;P0DPH7;P68366;Q6PEY2	Tubulin alpha-1B chain;Tubulin alpha-1A chain;Tubulin alpha-4A chain;Tubulin alpha-3E chain	TUBA1B;TUBA1A;TUBA4A;TUBA3E	-	-	-	-	-	-	-	0.204827	0.585285	0.0847696	0.985092	-0.224998	0.32332	0.662871	0.311799	0.196231	0.817236	0.0608705	0.269012	0.771756	0.585954	0.255439	0.7407	0.559505	0.0904432	0.92901	-0.0264486	32.4392	32.4042	30.0355	32.3661	32.2877	30.9001	32.1409	32.1815	32.3143	32.2865	32.227	31.188	32.0377	32.1769	32.3429	32.2714	31.9958	32.1076	biological regulation;blood coagulation;cell activation;cell cycle;cell cycle process;cell division;cellular component assembly;cellular component assembly at cellular level;cellular component organization;cellular component organization at cellular level;cellular component organization or biogenesis;cellular component organization or biogenesis at cellular level;cellular macromolecular complex a…	binding;catalytic activity;double-stranded RNA binding;enzyme binding;GTP binding;GTPase activity;guanyl nucleotide binding;guanyl ribonucleotide binding;hydrolase activity;hydrolase activity, acting on acid anhydrides;hydrolase activity, acting on acid anhydrides, in phosphorus-containing anhydrides;nucleic acid binding;nucleoside-triphosphatase activity;nucleotide binding;protein binding;purine…
P26639	Threonine--tRNA ligase, cytoplasmic	TARS	-	-	-	-	-	-	+	1.27937	0.0447125	0.392638	0.893954	0.242918	0.247615	0.885317	-0.0646706	0.205249	0.812238	0.0607834	0.94974	0.107259	-0.623094	0.494276	0.499235	-0.299106	1.28156	0.0856304	0.323988	26.6451	26.6388	27.3274	26.7811	26.6262	26.4753	26.2455	26.2491	26.2474	26.4914	26.2755	26.1692	26.676	26.4208	26.6172	26.6462	26.5296	26.3558	amine metabolic process;amino acid activation;biosynthetic process;carboxylic acid metabolic process;cellular amine metabolic process;cellular amino acid metabolic process;cellular biosynthetic process;cellular ketone metabolic process;cellular macromolecule biosynthetic process;cellular macromolecule metabolic process;cellular metabolic process;cellular nitrogen compound metabolic process;cellul…	adenyl nucleotide binding;adenyl ribonucleotide binding;aminoacyl-tRNA ligase activity;ATP binding;binding;catalytic activity;identical protein binding;ligase activity;ligase activity, forming aminoacyl-tRNA and related compounds;ligase activity, forming carbon-oxygen bonds;nucleotide binding;protein binding;protein dimerization activity;protein homodimerization activity;purine nucleotide binding…
Q9NVZ3	Adaptin ear-binding coat-associated protein 2	NECAP2	-	-	-	-	+	+	+	1.58393	0.017588	0.205848	0.97304	0.129051	NaN	1	0	0.0715015	0.906292	0.0598068	0.0580241	0.956417	-0.0484517	1.36435	0.0225326	1.01377	1.46131	0.0168871	1.06223	24.075	24.828	24.3162	24.3679	24.2375	24.2267	24.5062	24.5753	23.9925	24.2437	24.0047	24.7181	25.7166	25.6457	24.8982	25.5714	25.1982	25.3116	cellular component organization;cellular component organization or biogenesis;cellular membrane organization;cellular process;endocytosis;establishment of localization;establishment of protein localization;membrane invagination;membrane organization;protein transport;transport;vesicle-mediated transport
Q96FW1	Ubiquitin thioesterase OTUB1	OTUB1	-	-	-	-	-	-	-	0.693133	0.196177	0.369854	0.864909	0.792381	0.336382	0.604935	0.421698	0.115583	0.865891	0.059014	1.20867	0.129098	-0.342336	0.123669	0.920112	-0.067454	0.603276	0.315521	0.274882	26.5899	26.7843	26.9207	26.6558	26.8845	24.3775	26.2751	26.4009	26.5919	26.5118	26.4168	25.0743	26.4628	27.0295	26.6003	26.7273	26.5961	26.5922	biological regulation;cellular macromolecule metabolic process;cellular metabolic process;cellular nitrogen compound metabolic process;cellular process;cellular protein metabolic process;cellular response to stimulus;cellular response to stress;DNA metabolic process;DNA repair;immune system process;macromolecule metabolic process;macromolecule modification;metabolic process;negative regulation of…	binding;catalytic activity;cysteine-type peptidase activity;enzyme binding;hydrolase activity;NEDD8-specific protease activity;peptidase activity;peptidase activity, acting on L-amino acid peptides;protein binding;small conjugating protein binding;small conjugating protein-specific protease activity;ubiquitin binding;ubiquitin protein ligase binding;ubiquitin-specific protease activity
P78371	T-complex protein 1 subunit beta	CCT2	-	-	-	-	-	-	-	0.136153	0.753732	0.0188675	1	0.036424	0.342028	0.717068	0.180312	0.326022	0.772144	0.0564175	0.00196984	1	0.00161171	0.206263	0.853559	-0.145419	1.62048	0.230496	-0.147031	29.0334	29.1325	28.3347	29.3578	29.3803	27.6531	28.8795	28.7874	28.8384	28.8652	28.8357	28.2635	28.7043	28.6279	28.7321	28.7403	28.6261	28.5285	binding of sperm to zona pellucida;cell recognition;cell-cell recognition;cellular component assembly;cellular component assembly at cellular level;cellular component organization;cellular component organization at cellular level;cellular component organization or biogenesis;cellular component organization or biogenesis at cellular level;cellular macromolecular complex assembly;cellular macromole…	adenyl nucleotide binding;adenyl ribonucleotide binding;ATP binding;binding;enzyme binding;nucleotide binding;protein binding;purine nucleotide binding;purine ribonucleoside triphosphate binding;purine ribonucleotide binding;ribonucleotide binding;ubiquitin protein ligase binding;unfolded protein binding
P46821	Microtubule-associated protein 1B;MAP1B heavy chain;MAP1 light chain LC1	MAP1B	-	-	-	-	-	-	+	2.05248	0.0357421	0.644088	0.726619	0.495504	0.500287	0.516427	-0.230172	0.407921	0.751548	0.0557664	1.74155	0.064375	-0.341074	0.851376	0.479155	-0.152813	1.36169	0.185015	0.188261	29.0311	29.1539	28.9197	28.7888	28.8702	27.9592	28.7794	28.6938	28.6083	28.6956	28.8105	29.2659	28.8401	28.8809	28.9253	28.9254	28.7847	28.7689	anatomical structure development;axon extension;biological regulation;cell growth;cell projection organization;cellular component movement;cellular component organization;cellular component organization at cellular level;cellular component organization or biogenesis;cellular component organization or biogenesis at cellular level;cellular process;cytoskeleton organization;cytoskeleton-dependent in…	structural molecule activity
P12277	Creatine kinase B-type	CKB	-	-	-	-	-	-	+	1.18169	0.0354035	0.00411183	0.99648	-0.0137984	0.39642	0.408158	1.01527	0.102233	0.882078	0.053805	0.75444	0.131883	1.17759	0.864167	0.0730397	1.32883	0.322755	0.630759	0.151239	26.7965	26.6334	25.0025	27.0205	27.1377	24.3156	27.324	27.2968	27.3444	27.1505	27.3792	24.3896	27.3624	27.2433	27.8132	27.4122	27.3365	27.5088	amine metabolic process;anatomical structure development;anion homeostasis;biological regulation;carboxylic acid metabolic process;cellular amine metabolic process;cellular amino acid metabolic process;cellular anion homeostasis;cellular chemical homeostasis;cellular chloride ion homeostasis;cellular homeostasis;cellular ion homeostasis;cellular ketone metabolic process;cellular metabolic process…	adenyl nucleotide binding;adenyl ribonucleotide binding;ATP binding;binding;catalytic activity;creatine kinase activity;enzyme binding;kinase activity;nucleotide binding;phosphotransferase activity, nitrogenous group as acceptor;protein binding;purine nucleotide binding;purine ribonucleoside triphosphate binding;purine ribonucleotide binding;ribonucleotide binding;transferase activity;transferase…
Q9NU22	Midasin	MDN1	-	-	-	-	-	-	-	0.40513	0.305043	0.338173	0.869508	0.803087	0.228643	0.833004	0.126459	0.0846171	0.897966	0.0520465	0.428871	0.428647	0.88825	0.372812	0.526645	0.777178	0.226365	0.746774	-0.111071	26.2863	26.3529	23.983	24.3234	25.8888	24.0008	26.286	26.2456	26.7554	26.0372	26.3508	26.5197	26.2022	26.2521	26.4994	25.8974	26.3588	26.5414	cellular component assembly;cellular component organization;cellular component organization or biogenesis;macromolecular complex assembly;macromolecular complex subunit organization;metabolic process;protein complex assembly;protein complex subunit organization	adenyl nucleotide binding;adenyl ribonucleotide binding;ATP binding;ATPase activity;binding;catalytic activity;hydrolase activity;hydrolase activity, acting on acid anhydrides;hydrolase activity, acting on acid anhydrides, in phosphorus-containing anhydrides;nucleoside-triphosphatase activity;nucleotide binding;protein binding;purine nucleotide binding;purine ribonucleoside triphosphate binding;p…
P04843	Dolichyl-diphosphooligosaccharide--protein glycosyltransferase subunit 1	RPN1	-	-	-	-	-	-	+	1.93541	0.0271365	0.695229	0.744767	0.346983	0.517278	0.747195	0.0990639	0.246328	0.81969	0.0503038	0.719699	0.413501	-0.216261	1.22522	0.0682685	-0.445125	1.6077	0.109165	-0.228864	27.2858	27.2373	26.9218	26.8602	27.0904	26.4533	26.9842	26.8578	26.954	26.7004	26.8561	26.9423	26.6944	26.7017	26.7133	26.7777	26.5216	26.6594	biosynthetic process;carbohydrate metabolic process;cellular biosynthetic process;cellular carbohydrate metabolic process;cellular macromolecule biosynthetic process;cellular macromolecule metabolic process;cellular metabolic process;cellular process;cellular protein metabolic process;cotranslational protein targeting to membrane;establishment of localization;establishment of localization in cell…	catalytic activity;dolichyl-diphosphooligosaccharide-protein glycotransferase activity;oligosaccharyl transferase activity;transferase activity;transferase activity, transferring glycosyl groups;transferase activity, transferring hexosyl groups
P58107	Epiplakin	EPPK1	-	-	-	-	-	-	+	3.56347	0.000309859	0.394355	0.88261	-0.270913	0.0861649	0.946205	0.0271002	0.208557	0.825829	0.0503019	0.261661	0.881459	0.0760606	2.575	0.00754839	0.856597	2.60786	0.00522581	0.780536	27.3132	27.3855	27.1022	27.2005	27.3746	28.0385	27.2163	27.3255	27.4872	27.437	27.3436	27.1672	28.0327	28.188	28.15	27.951	28.048	28.2207
Q99613;B5ME19	Eukaryotic translation initiation factor 3 subunit C;Eukaryotic translation initiation factor 3 subunit C-like protein	EIF3C;EIF3CL	-	-	-	-	-	-	-	0.521431	0.240364	0.00828842	1	-0.0143083	0.684575	0.213673	0.492619	0.11574	0.873747	0.0493177	0.559447	0.303589	0.55274	0.176086	0.862427	0.191565	1.13618	0.094531	-0.361176	27.6511	27.6689	26.5372	27.7941	27.654	26.452	27.9475	27.8778	27.6901	27.6763	27.5562	26.805	27.6855	27.4714	27.275	27.5901	27.4457	27.2481	biological regulation;biosynthetic process;cellular biosynthetic process;cellular component assembly;cellular component assembly at cellular level;cellular component organization;cellular component organization at cellular level;cellular component organization or biogenesis;cellular component organization or biogenesis at cellular level;cellular macromolecular complex assembly;cellular macromolec…	binding;nucleic acid binding;RNA binding;translation factor activity, nucleic acid binding;translation initiation factor activity
O60763	General vesicular transport factor p115	USO1	-	-	-	-	-	-	-	0.806728	0.196281	0.362739	0.863982	0.924264	0.104779	0.930988	-0.0793126	0.159647	0.85249	0.0491072	0.803588	0.402588	-0.196625	0.220856	0.882953	0.0750478	0.988542	0.168582	0.271673	26.1419	26.0914	26.3675	26.2796	26.1734	23.375	26.0754	26.08	25.8555	26.0237	25.6831	26.542	26.084	26.3131	26.4288	26.2936	26.1332	26.2518	cell cycle;cellular component organization;cellular component organization at cellular level;cellular component organization or biogenesis;cellular component organization or biogenesis at cellular level;cellular membrane fusion;cellular membrane organization;cellular process;ER to Golgi vesicle-mediated transport;establishment of localization;establishment of localization in cell;establishment of…	protein transporter activity;substrate-specific transporter activity;transporter activity
P51991	Heterogeneous nuclear ribonucleoprotein A3	HNRNPA3	-	-	-	-	-	-	-	0.411258	0.26226	0.33924	0.869194	-1.25312	0.29304	0.703388	0.302205	0.154155	0.861076	0.0439688	0.387441	0.476941	1.41705	0.406362	0.396165	1.48288	0.223549	0.807192	0.0658309	27.6049	28.0999	23.7637	28.0547	27.8685	27.3047	27.9096	28.0519	27.7582	27.9005	28.0565	26.8561	27.8182	28.0348	28.0642	27.8121	28.0633	27.9098	cellular macromolecule metabolic process;cellular metabolic process;cellular nitrogen compound metabolic process;cellular process;gene expression;macromolecule metabolic process;metabolic process;mRNA metabolic process;mRNA processing;nitrogen compound metabolic process;nuclear mRNA splicing, via spliceosome;nucleic acid metabolic process;nucleobase-containing compound metabolic process;primary m…	binding;nucleic acid binding;nucleotide binding;RNA binding
Q14980	Nuclear mitotic apparatus protein 1	NUMA1	-	-	-	-	+	+	+	4.54795	0	1.55721	0.0858442	-0.952946	1.78668	0.00674317	-0.685121	0.110885	0.888804	0.0415478	1.35031	0.0351905	0.893243	2.70092	0	2.72807	3.60208	0	1.83482	24.9276	25.6057	24.987	26.0538	26.436	25.8892	25.9636	26.1856	26.0507	26.606	26.6499	26.9994	27.7055	28.0104	27.9885	27.8944	28.002	27.6834	cell cycle;cell cycle phase;cell cycle process;cell differentiation;cell division;cellular component organization;cellular component organization at cellular level;cellular component organization or biogenesis;cellular component organization or biogenesis at cellular level;cellular developmental process;cellular process;cytoskeleton organization;developmental process;epithelial cell differentiati…	structural molecule activity
Q6FI81	Anamorsin	CIAPIN1	-	-	-	-	-	-	-	0.452358	0.334327	0.358529	0.904762	0.196895	0.46785	0.439614	-0.354593	0.0673874	0.916501	0.0407429	0.601742	0.303076	-0.446894	0.402517	0.682855	-0.222572	0.305913	0.585273	0.224321	26.6857	26.2304	26.9009	26.5825	26.255	26.3888	26.6181	26.1484	25.7098	26.354	26.2943	26.8918	26.47	26.5177	26.1616	26.694	26.1857	26.1473	anatomical structure development;apoptosis;biological regulation;biosynthetic process;cell death;cellular biosynthetic process;cellular metabolic process;cellular process;cofactor biosynthetic process;cofactor metabolic process;death;developmental process;hemopoiesis;hemopoietic or lymphoid organ development;iron-sulfur cluster assembly;metabolic process;metallo-sulfur cluster assembly;negative r…	2 iron, 2 sulfur cluster binding;binding;cation binding;electron carrier activity;ion binding;iron-sulfur cluster binding;metal cluster binding;metal ion binding
Q92841	Probable ATP-dependent RNA helicase DDX17	DDX17	-	-	-	-	-	-	+	1.11089	0.0426234	0.134225	0.967558	0.296686	0.720056	0.2181	0.407141	0.212003	0.850362	0.0395018	0.801983	0.120213	1.08102	0.666877	0.156811	0.876496	1.50718	0.143006	-0.204522	28.4088	28.6336	27.0609	28.2257	28.5277	26.4597	29.097	29.194	29.0553	28.9204	28.9193	28.2851	28.8248	28.9857	28.9222	28.7749	28.965	28.8743	biological regulation;biosynthetic process;cellular biosynthetic process;cellular macromolecule biosynthetic process;cellular macromolecule metabolic process;cellular metabolic process;cellular nitrogen compound metabolic process;cellular process;macromolecule biosynthetic process;macromolecule metabolic process;metabolic process;mRNA metabolic process;mRNA processing;nitrogen compound metabolic …	adenyl nucleotide binding;adenyl ribonucleotide binding;ATP binding;ATPase activity;ATPase activity, coupled;ATP-dependent helicase activity;ATP-dependent RNA helicase activity;binding;catalytic activity;estrogen receptor binding;helicase activity;hormone receptor binding;hydrolase activity;hydrolase activity, acting on acid anhydrides;hydrolase activity, acting on acid anhydrides, in phosphorus-…
Q06830	Peroxiredoxin-1	PRDX1	-	-	-	-	-	-	-	0.767217	0.27586	0.109164	0.985708	0.0521914	0.0339182	0.983692	-0.00914828	0.205046	0.853071	0.0393384	0.592195	0.628305	0.176415	0.695225	0.420484	0.207633	0.230947	0.880159	0.0312176	30.4898	30.503	30.1568	30.5094	30.4063	30.0774	30.6351	30.498	30.5457	30.5822	30.4246	30.6995	30.601	30.6447	30.5268	30.6692	30.5346	30.4506	anatomical structure development;anatomical structure homeostasis;biological regulation;biosynthetic process;catabolic process;cell killing;cell proliferation;cellular biosynthetic process;cellular catabolic process;cellular macromolecule metabolic process;cellular metabolic process;cellular nitrogen compound metabolic process;cellular process;cellular response to chemical stimulus;cellular respo…	antioxidant activity;binding;catalytic activity;cation binding;heme binding;ion binding;iron ion binding;metal ion binding;oxidoreductase activity;oxidoreductase activity, acting on paired donors, with incorporation or reduction of molecular oxygen;oxidoreductase activity, acting on peroxide as acceptor;peroxidase activity;peroxiredoxin activity;tetrapyrrole binding;thioredoxin peroxidase activit…
P14868	Aspartate--tRNA ligase, cytoplasmic	DARS	-	-	-	-	-	-	-	0.281267	0.560555	0.270804	0.901464	0.735196	0.0310943	0.980156	0.0138728	0.177006	0.869226	0.0360667	0.362692	0.718326	0.287999	0.116381	0.921049	0.101426	2.31739	0.103508	-0.186574	28.1713	28.341	27.3792	28.1433	28.267	25.2757	28.2975	28.2227	28.2353	28.3142	27.9655	28.4342	28.0701	28.0858	28.0399	27.9459	27.9708	28.171	amine metabolic process;amino acid activation;aspartyl-tRNA aminoacylation;biosynthetic process;carboxylic acid metabolic process;cellular amine metabolic process;cellular amino acid metabolic process;cellular biosynthetic process;cellular component assembly;cellular component organization;cellular component organization or biogenesis;cellular ketone metabolic process;cellular macromolecule biosy…	adenyl nucleotide binding;adenyl ribonucleotide binding;aminoacylase activity;aminoacyl-tRNA ligase activity;aspartate-tRNA ligase activity;ATP binding;binding;catalytic activity;hydrolase activity;hydrolase activity, acting on carbon-nitrogen (but not peptide) bonds;hydrolase activity, acting on carbon-nitrogen (but not peptide) bonds, in linear amides;ligase activity;ligase activity, forming am…
P32119	Peroxiredoxin-2	PRDX2	-	-	-	-	-	-	-	0.405799	0.306534	0.62899	0.609156	-1.27383	0.826289	0.164265	-0.456343	0.108527	0.897533	0.035251	0.332239	0.660783	0.689377	0.438945	0.374663	0.897232	0.931611	0.243181	0.207855	27.7777	27.5138	25.3472	27.875	27.7795	28.8057	27.6915	27.563	27.4523	27.8488	27.7878	28.4393	27.7896	27.6364	27.9044	27.9172	27.6486	27.6588	biological regulation;biosynthetic process;catabolic process;cellular biosynthetic process;cellular catabolic process;cellular macromolecule metabolic process;cellular metabolic process;cellular nitrogen compound metabolic process;cellular process;cellular response to chemical stimulus;cellular response to hydrogen peroxide;cellular response to oxidative stress;cellular response to oxygen radical…	antioxidant activity;catalytic activity;oxidoreductase activity;oxidoreductase activity, acting on paired donors, with incorporation or reduction of molecular oxygen;oxidoreductase activity, acting on peroxide as acceptor;peroxidase activity;peroxiredoxin activity;thioredoxin peroxidase activity
P61619;Q9H9S3	Protein transport protein Sec61 subunit alpha isoform 1;Protein transport protein Sec61 subunit alpha isoform 2	SEC61A1;SEC61A2	-	-	-	-	-	-	-	0.978118	0.07358	0.0861123	0.986571	0.0770601	0.253739	0.824287	-0.123767	0.101303	0.903094	0.0341218	0.671678	0.246724	-0.456879	0.779495	0.152906	-0.521865	0.267063	0.790656	-0.0649859	26.8989	26.8728	27.646	27.2143	26.6879	27.2843	26.6714	26.711	26.6647	26.77	26.5188	27.1295	26.7521	26.6494	26.4506	26.6728	26.6584	26.4185	antigen processing and presentation;antigen processing and presentation of exogenous antigen;antigen processing and presentation of exogenous peptide antigen;antigen processing and presentation of exogenous peptide antigen via MHC class I;antigen processing and presentation of exogenous peptide antigen via MHC class I, TAP-dependent;antigen processing and presentation of peptide antigen;antigen p…	binding;ribonucleoprotein binding;ribosome binding
P67812	Signal peptidase complex catalytic subunit SEC11A	SEC11A	-	-	-	-	-	-	-	0.281144	0.562483	NaN	1	0	0.337886	0.739753	0.167528	0.0292938	0.956421	0.0332915	0.620986	0.435622	0.254178	0.0115798	0.990335	0.010409	0.364773	0.51656	-0.243769	24.3196	24.2787	24.7583	24.4587	24.7954	24.5568	24.721	24.7023	24.6959	24.7712	24.1749	24.6705	24.7756	24.643	23.9693	24.3124	24.9776	23.9979	biological regulation;biosynthetic process;cellular biosynthetic process;cellular macromolecule biosynthetic process;cellular macromolecule metabolic process;cellular metabolic process;cellular process;cellular protein metabolic process;cotranslational protein targeting to membrane;establishment of localization;establishment of localization in cell;establishment of protein localization;establishm…	catalytic activity;hydrolase activity;peptidase activity;peptidase activity, acting on L-amino acid peptides;serine hydrolase activity;serine-type peptidase activity
P62263	40S ribosomal protein S14	RPS14	-	-	-	-	-	-	-	1.04505	0.068869	0.546814	0.714787	1.44023	0.0216461	0.98329	-0.0174828	0.265999	0.861241	0.032025	0.609374	0.325649	-0.376348	0.831077	0.13827	-0.531247	0.928008	0.334129	-0.154899	29.8218	30.0041	30.5983	29.6453	29.7536	26.7046	29.8102	29.8425	29.6425	29.5611	29.5058	30.2807	29.5352	29.6851	29.6101	29.5618	29.5688	29.6038	biological regulation;biosynthetic process;catabolic process;cell differentiation;cellular biosynthetic process;cellular catabolic process;cellular component assembly;cellular component assembly at cellular level;cellular component disassembly;cellular component disassembly at cellular level;cellular component organization;cellular component organization at cellular level;cellular component organ…	binding;mRNA 5'-UTR binding;mRNA binding;nucleic acid binding;RNA binding;structural constituent of ribosome;structural molecule activity;translation regulator activity
O75367	Core histone macro-H2A.1	H2AFY	-	-	-	+	+	-	+	3.64529	0	0.816178	0.343051	-1.35515	0.214544	0.757568	0.954284	0.0200645	0.972592	0.0314439	1.69127	0.0157037	4.33314	3.11894	0	5.78517	0.731891	0.0953763	1.45203	24.1845	23.517	23.5451	24.9046	26.2751	24.1323	26.6162	28.8266	28.8031	24.1476	29.006	28.2295	29.4313	29.544	29.6268	28.5555	29.7569	30.1953	biological regulation;cellular component assembly;cellular component assembly at cellular level;cellular component organization;cellular component organization at cellular level;cellular component organization or biogenesis;cellular component organization or biogenesis at cellular level;cellular macromolecular complex assembly;cellular macromolecular complex subunit organization;cellular process;…	binding;chromatin binding;chromatin DNA binding;core promoter binding;core promoter sequence-specific DNA binding;DNA binding;double-stranded DNA binding;double-stranded methylated DNA binding;enzyme binding;enzyme inhibitor activity;enzyme regulator activity;kinase binding;kinase inhibitor activity;kinase regulator activity;nucleic acid binding;nucleosomal DNA binding;nucleosome binding;protein …
P05783	Keratin, type I cytoskeletal 18	KRT18	-	-	-	-	-	-	+	3.63812	0.00187179	0.233572	0.959697	0.170637	0.025327	0.984536	0.0130145	0.189396	0.875186	0.0313791	2.46103	0.0130462	0.662419	3.34988	0.00525	0.721145	0.254871	0.806834	0.058726	28.1095	28.1647	28.2756	28.1761	28.3623	27.4994	28.7093	28.9742	28.8535	28.5914	28.7986	29.1081	28.961	28.9414	28.8108	28.7885	28.9128	28.9178	anatomical structure morphogenesis;biological regulation;cell cycle;cell surface receptor linked signaling pathway;cellular component organization;cellular component organization at cellular level;cellular component organization or biogenesis;cellular component organization or biogenesis at cellular level;cellular process;cellular response to chemical stimulus;cellular response to cytokine stimul…	binding;protein binding;scaffold protein binding;structural molecule activity
P18206	Vinculin	VCL	-	-	-	-	-	-	+	1.17038	0.0457711	0.158371	0.971636	0.322046	0.502641	0.420316	0.32206	0.135487	0.89727	0.030503	0.845483	0.131372	0.682629	0.812917	0.12454	0.661098	0.066358	0.943319	-0.0215308	26.3054	26.3295	25.4137	26.5902	26.1182	24.374	26.811	26.7642	26.5213	26.5952	26.641	25.8941	26.7106	26.5467	26.7747	26.7336	26.5745	26.6323	adherens junction assembly;adherens junction organization;anatomical structure morphogenesis;apical junction assembly;axon extension;biological adhesion;biological regulation;blood coagulation;cell activation;cell adhesion;cell growth;cell junction assembly;cell junction organization;cell projection assembly;cell projection organization;cell-cell adhesion;cell-cell junction assembly;cell-cell jun…	actin binding;alpha-catenin binding;beta-catenin binding;binding;cadherin binding;cell adhesion molecule binding;cytoskeletal protein binding;dystroglycan binding;enzyme binding;glycoprotein binding;protein binding;structural molecule activity;ubiquitin protein ligase binding
O95816	BAG family molecular chaperone regulator 2	BAG2	-	-	-	-	-	-	-	0.912544	0.209625	0.81307	0.762584	-0.243088	0.487443	0.568636	-0.198145	0.255104	0.867665	0.0299969	0.722901	0.544066	0.168653	0.974847	0.258275	0.216185	0.244493	0.830831	0.0475318	27.6185	27.7715	27.9082	27.9065	27.8964	28.2246	27.83	28.0504	27.9239	28.0891	27.8937	28.4159	28.0023	28.0403	27.9043	27.9859	27.9162	27.9547	cellular macromolecule metabolic process;cellular metabolic process;cellular process;cellular protein metabolic process;cellular response to heat;cellular response to stimulus;cellular response to stress;macromolecule metabolic process;metabolic process;primary metabolic process;protein folding;protein metabolic process;response to abiotic stimulus;response to heat;response to stimulus;response t…	binding;identical protein binding;protein binding
Q15382	GTP-binding protein Rheb	RHEB	-	-	-	-	-	-	+	2.13571	0.0287539	0.749142	0.645324	0.473129	0.303918	0.611014	0.695311	0.0876094	0.917846	0.0294209	1.71004	0.0630659	-0.363392	0.567068	0.730743	-0.110076	1.61132	0.0888201	0.253316	27.4032	27.1946	27.1713	27.0584	26.9836	26.3077	26.9269	26.9578	26.7941	27.1357	26.9436	24.5137	27.1463	27.1814	27.1112	27.2762	27.171	26.9033	biological regulation;biosynthetic process;cell cycle arrest;cell cycle process;cell surface receptor linked signaling pathway;cellular biosynthetic process;cellular macromolecule metabolic process;cellular metabolic process;cellular nitrogen compound metabolic process;cellular process;cellular response to chemical stimulus;cellular response to endogenous stimulus;cellular response to hormone sti…	binding;catalytic activity;cation binding;GDP binding;GTP binding;GTPase activity;guanyl nucleotide binding;guanyl ribonucleotide binding;hydrolase activity;hydrolase activity, acting on acid anhydrides;hydrolase activity, acting on acid anhydrides, in phosphorus-containing anhydrides;ion binding;metal ion binding;nucleoside-triphosphatase activity;nucleotide binding;purine nucleotide binding;pur…
P59998	Actin-related protein 2/3 complex subunit 4	ARPC4	-	-	-	-	-	-	-	0.47838	0.24422	0.00583639	0.998712	-0.0136611	0.388894	0.521842	0.429667	0.0646628	0.929026	0.0290979	0.452869	0.419898	0.672396	0.430645	0.436543	0.640323	0.105011	0.914582	-0.0320733	25.9536	25.7332	24.1754	25.8379	25.814	24.2513	26.0144	25.9072	25.9577	26.0184	25.8651	24.7068	26.0818	25.9627	25.7387	26.1378	25.7866	25.7714	actin cytoskeleton organization;actin filament organization;actin filament polymerization;actin filament-based process;actin nucleation;actin polymerization or depolymerization;Arp2/3 complex-mediated actin nucleation;axon guidance;biological regulation;cell surface receptor linked signaling pathway;cellular component assembly;cellular component assembly at cellular level;cellular component organ…	binding;enzyme binding;protein binding;structural constituent of cytoskeleton;structural molecule activity
Q14152	Eukaryotic translation initiation factor 3 subunit A	EIF3A	-	-	-	-	-	-	-	0.167105	0.697818	0.340125	0.890066	0.374374	0.191232	0.884372	0.0789178	0.150548	0.896639	0.0289065	0.148051	0.904142	-0.134936	0.280038	0.772858	-0.23874	0.503266	0.599372	-0.103804	27.7318	27.7094	26.7854	27.2199	27.4927	26.3909	27.41	27.1478	27.2641	27.449	26.9888	27.1473	27.2425	27.1704	27.0977	27.1359	27.2435	27.0444	biological regulation;biosynthetic process;cellular biosynthetic process;cellular component assembly;cellular component assembly at cellular level;cellular component organization;cellular component organization at cellular level;cellular component organization or biogenesis;cellular component organization or biogenesis at cellular level;cellular macromolecular complex assembly;cellular macromolec…	binding;nucleic acid binding;RNA binding;structural molecule activity;translation factor activity, nucleic acid binding;translation initiation factor activity
P08708	40S ribosomal protein S17	RPS17	-	-	-	-	-	-	-	0.621379	0.119085	0.111219	0.9696	-0.368596	0.089852	0.930807	0.128059	0.0572223	0.934298	0.0269121	0.493891	0.302143	1.20693	0.541821	0.222594	1.32552	0.286808	0.698939	0.11859	26.6956	27.2013	24.2124	26.794	27.4862	24.935	27.4398	26.9811	27.3093	27.6718	27.4827	26.1915	27.5455	27.2885	27.2519	27.5924	27.2597	27.1531	biological regulation;biosynthetic process;catabolic process;cellular biosynthetic process;cellular catabolic process;cellular component assembly;cellular component assembly at cellular level;cellular component biogenesis;cellular component biogenesis at cellular level;cellular component disassembly;cellular component disassembly at cellular level;cellular component organization;cellular componen…	structural constituent of ribosome;structural molecule activity
O75822	Eukaryotic translation initiation factor 3 subunit J	EIF3J	-	-	-	-	-	-	-	0.1444	0.700766	0.0265479	0.995788	0.0534134	1.18952	0.0302471	0.86395	0.0371518	0.951193	0.0251884	0.229561	0.825351	0.304749	0.244721	0.783297	0.306457	0.00216048	0.997676	0.00170835	26.2568	26.2095	24.8836	26.2197	26.244	24.726	26.4585	26.1398	25.6658	24.9922	25.7254	24.9547	26.133	25.899	26.2373	26.4585	25.9395	25.7957	biological regulation;biosynthetic process;cellular biosynthetic process;cellular component assembly;cellular component assembly at cellular level;cellular component organization;cellular component organization at cellular level;cellular component organization or biogenesis;cellular component organization or biogenesis at cellular level;cellular macromolecular complex assembly;cellular macromolec…	binding;nucleic acid binding;RNA binding;translation factor activity, nucleic acid binding;translation initiation factor activity
Q93008	Probable ubiquitin carboxyl-terminal hydrolase FAF-X	USP9X	-	-	-	-	-	-	-	0.239965	0.584841	0.144815	0.968795	0.220039	0.530696	0.262531	0.772927	0.094996	0.918562	0.0247383	0.176123	0.876102	-0.185836	0.346422	0.682643	-0.3411	0.638552	0.451468	-0.155265	25.6106	25.8539	26.8109	25.3776	25.5136	26.724	26.0875	25.8463	25.7841	26.0661	24.1583	25.1747	25.8232	25.6945	25.7344	25.5618	25.7998	25.8162	anatomical structure arrangement;anatomical structure development;axon extension;biological regulation;biosynthetic process;BMP signaling pathway;catabolic process;cell cycle phase;cell cycle process;cell division;cell growth;cell migration;cell motility;cell surface receptor linked signaling pathway;cellular biosynthetic process;cellular catabolic process;cellular component movement;cellular com…	binding;catalytic activity;co-SMAD binding;cysteine-type endopeptidase activity;cysteine-type peptidase activity;endopeptidase activity;hydrolase activity;peptidase activity;peptidase activity, acting on L-amino acid peptides;protein binding;SMAD binding;small conjugating protein-specific protease activity;ubiquitin-specific protease activity
P53621	Coatomer subunit alpha;Xenin;Proxenin	COPA	-	-	-	-	-	-	-	0.441013	0.581781	0.52495	0.874994	0.206861	0.444301	0.789869	-0.0913207	0.1004	0.919048	0.0229111	0.519398	0.748393	-0.134591	0.178457	0.920338	-0.0517667	0.758987	0.59672	0.0828247	26.8867	26.9402	27.2036	26.9757	26.9069	26.5273	26.8799	26.8946	26.8522	26.9265	26.8576	27.1166	26.9419	27.0365	26.8968	27.0727	26.8853	26.8485	biological regulation;body fluid secretion;cellular component organization;cellular component organization at cellular level;cellular component organization or biogenesis;cellular component organization or biogenesis at cellular level;cellular process;COPI coating of Golgi vesicle;digestive system process;establishment of localization;establishment of localization in cell;establishment of protein…	structural molecule activity
Q9BUJ2	Heterogeneous nuclear ribonucleoprotein U-like protein 1	HNRNPUL1	-	-	-	-	-	-	-	0.314497	0.451925	0.207375	0.956604	0.286729	0.280414	0.716116	0.303374	0.0347688	0.955515	0.0217501	0.249384	0.805485	-0.359039	0.45477	0.40525	-0.582465	0.291428	0.600571	-0.223426	27.4463	27.864	26.2517	26.857	27.1892	26.6555	27.0198	27.1874	26.2777	26.5481	27.0885	25.9381	26.4673	26.6638	26.6834	26.7193	26.826	26.2039	biological regulation;biosynthetic process;cellular biosynthetic process;cellular macromolecule biosynthetic process;cellular macromolecule metabolic process;cellular metabolic process;cellular nitrogen compound metabolic process;cellular process;gene expression;macromolecule biosynthetic process;macromolecule metabolic process;metabolic process;mRNA metabolic process;mRNA processing;multi-organi…	binding;enzyme binding;nucleic acid binding;protein binding;RNA binding
P62750	60S ribosomal protein L23a	RPL23A	-	-	-	-	-	-	-	0.308095	0.440055	0.100957	0.975535	0.382514	0.122212	0.940107	0.0363159	0.0821592	0.930707	0.0214087	0.319102	0.686724	0.651512	0.348055	0.592768	0.706534	0.241591	0.815481	0.0550226	27.3294	27.5492	25.1805	27.2728	27.5623	24.0764	27.3252	27.4395	27.2489	27.1282	27.439	27.3375	27.5222	27.3755	27.2809	27.2598	27.3922	27.4624	biosynthetic process;catabolic process;cell proliferation;cellular biosynthetic process;cellular catabolic process;cellular component disassembly;cellular component disassembly at cellular level;cellular component organization;cellular component organization at cellular level;cellular component organization or biogenesis;cellular component organization or biogenesis at cellular level;cellular mac…	binding;nucleic acid binding;nucleotide binding;RNA binding;rRNA binding;structural constituent of ribosome;structural molecule activity
Q9UHD2	Serine/threonine-protein kinase TBK1	TBK1	-	-	-	-	-	-	-	0.645704	0.138343	NaN	1	0	NaN	1	0	0.0467866	0.950025	0.0207049	NaN	1	0	0.854492	0.108715	0.730592	0.240587	0.669238	0.217317	23.5035	23.9739	24.6164	24.0914	23.8251	23.8363	23.933	24.7035	24.997	25.5043	25.1401	24.0291	25.003	24.6637	24.6189	24.8699	24.7842	24.5694	activation of immune response;activation of innate immune response;biological regulation;cellular process;cellular response to stimulus;cytokine production;defense response;defense response to bacterium;defense response to Gram-positive bacterium;defense response to virus;I-kappaB kinase/NF-kappaB cascade;immune effector process;immune response;immune response-activating signal transduction;immun…	adenyl nucleotide binding;adenyl ribonucleotide binding;ATP binding;binding;catalytic activity;kinase activity;nucleic acid binding;nucleotide binding;phosphoprotein binding;phosphotransferase activity, alcohol group as acceptor;protein binding;protein kinase activity;protein serine/threonine kinase activity;purine nucleotide binding;purine ribonucleoside triphosphate binding;purine ribonucleotid…
P49327	Fatty acid synthase;[Acyl-carrier-protein] S-acetyltransferase;[Acyl-carrier-protein] S-malonyltransferase;3-oxoacyl-[acyl-carrier-protein] synthase;3-oxoacyl-[acyl-carrier-protein] reductase;3-hydroxyacyl-[acyl-carrier-protein] dehydratase;Enoyl-[acyl-carrier-protein] reductase;Oleoyl-[acyl-carrier-protein] hydrolase	FASN	-	-	-	-	-	-	-	0.0988409	0.774448	0.141325	0.971265	0.269701	0.788702	0.398833	0.175489	0.162173	0.91783	0.0192769	0.200314	0.854123	0.249739	0.0732768	0.948528	0.0985425	0.956269	0.334045	-0.151196	29.8383	29.7959	28.49	29.7084	29.5966	28.01	29.6865	29.5055	29.6814	29.5571	29.29	29.4998	29.4509	29.5459	29.423	29.4977	29.4164	29.448	acetyl-CoA metabolic process;acyl-CoA biosynthetic process;acyl-CoA metabolic process;acylglycerol biosynthetic process;acylglycerol metabolic process;amine metabolic process;biological regulation;biosynthetic process;carboxylic acid biosynthetic process;carboxylic acid metabolic process;cell differentiation;cellular amine metabolic process;cellular amino acid metabolic process;cellular biosynthe…	[acyl-carrier-protein] S-acetyltransferase activity;[acyl-carrier-protein] S-malonyltransferase activity;3-hydroxyacyl-[acyl-carrier-protein] dehydratase activity;3-hydroxyoctanoyl-[acyl-carrier-protein] dehydratase activity;3-hydroxypalmitoyl-[acyl-carrier-protein] dehydratase activity;3-oxoacyl-[acyl-carrier-protein] reductase (NADPH) activity;3-oxoacyl-[acyl-carrier-protein] synthase activity;…
Q13162	Peroxiredoxin-4	PRDX4	-	-	-	-	-	-	-	0.777812	0.0715102	0.0730256	0.986461	-0.328255	0.623492	0.581884	0.143716	0.205779	0.917971	0.0180505	0.617431	0.177699	1.79849	0.553912	0.201059	1.60548	2.34281	0.0952696	-0.19301	27.5167	27.4204	24.1933	27.9825	27.6948	24.4377	28.212	28.1274	28.1864	28.1902	28.0164	27.888	27.9475	28.0204	27.9789	27.9916	27.9895	27.9115	4-hydroxyproline metabolic process;amine metabolic process;anatomical structure development;biological regulation;carboxylic acid metabolic process;cell redox homeostasis;cellular amine metabolic process;cellular amino acid metabolic process;cellular component organization;cellular component organization at cellular level;cellular component organization or biogenesis;cellular component organizati…	antioxidant activity;catalytic activity;oxidoreductase activity;oxidoreductase activity, acting on paired donors, with incorporation or reduction of molecular oxygen;oxidoreductase activity, acting on peroxide as acceptor;peroxidase activity;peroxiredoxin activity;thioredoxin peroxidase activity
P30085	UMP-CMP kinase	CMPK1	-	-	-	-	-	-	-	0.134423	0.737516	0.565909	0.736106	0.74931	0.00940989	0.990581	-0.00433985	0.0296792	0.963679	0.0179749	0.319135	0.789055	-0.211933	0.0928932	0.937498	-0.0789324	0.227622	0.725711	0.133001	26.2272	26.3789	26.9937	26.1488	26.4054	24.7976	26.4235	26.4562	26.0842	26.2871	26.1863	26.5035	26.6312	26.6592	26.0725	26.4555	26.3858	26.4677	2'-deoxyribonucleotide biosynthetic process;2'-deoxyribonucleotide metabolic process;benzene-containing compound metabolic process;biosynthetic process;carboxylic acid metabolic process;CDP biosynthetic process;CDP metabolic process;cellular aromatic compound metabolic process;cellular biosynthetic process;cellular ketone metabolic process;cellular metabolic process;cellular nitrogen compound bio…	adenyl nucleotide binding;adenyl ribonucleotide binding;ATP binding;binding;catalytic activity;cytidylate kinase activity;kinase activity;nucleobase-containing compound kinase activity;nucleoside diphosphate kinase activity;nucleoside kinase activity;nucleotide binding;nucleotide kinase activity;phosphotransferase activity, phosphate group as acceptor;purine nucleotide binding;purine ribonucleosi…
[truncated: 755 more rows]
[truncated: 40 more columns]

## Sheet: MS_results_Student-t
Majority protein IDs	Protein names	Gene names	Sign. [FDR < 0.05] & [log2FC >1] WT-UPF1 / WT-TID	Sign. [FDR < 0.05] & [log2FC >1] 7KO-UPF1 / 7KO-TID	Sign. [FDR < 0.05] & [log2FC >1] 7KO-5KD-UPF1 / 7KO-5KD-TID	Sign. [FDR < 0.05] & [|log2FC| >1] 7KO-UPF1 / WT-UPF1	Sign. [FDR < 0.05] & [|log2FC| >1] 7KO-5KD-UPF1 / WT-UPF1	Sign. [FDR < 0.05] & [|log2FC| >1] 7KO-5KD-UPF1 / 7KO-UPF1	ANOVA Significant	-log10 ANOVA p-value	ANOVA q-value	-log10 p-value WT-UPF1 / WT-TID	q-value WT-UPF1 / WT-TID	log2 Fold Change WT-UPF1 / WT-TID	-log10 p-value 7KO-UPF1 / 7KO-TID	q-value 7KO-UPF1 / 7KO-TID	log2 Fold Change 7KO-UPF1 / 7KO-TID	-log10 p-value 7KO-5KD-UPF1 / 7KO-5KD-TID	q-value 7KO-5KD-UPF1 / 7KO-5KD-TID	log2 Fold Change 7KO-5KD-UPF1 / 7KO-5KD-TID	-log10 p-value 7KO-UPF1 / WT-UPF1	q-value 7KO-UPF1 / WT-UPF1	log2 Fold Change 7KO-UPF1 / WT-UPF1	-log10 p-value 7KO-5KD-UPF1 / WT-UPF1	q-value 7KO-5KD-UPF1 / WT-UPF1	log2 Fold Change 7KO-5KD-UPF1 / WT-UPF1	-log10 p-value 7KO-5KD-UPF1 / 7KO-UPF1	q-value 7KO-5KD-UPF1 / 7KO-UPF1	log2 Fold Change 7KO-5KD-UPF1 / 7KO-UPF1	log2 LFQ WT-UPF1_01	log2 LFQ WT-UPF1_02	log2 LFQ WT-UPF1_03	log2 LFQ WT-TID_01	log2 LFQ WT-TID_02	log2 LFQ WT-TID_03	log2 LFQ 7KO-UPF1_01	log2 LFQ 7KO-UPF1_02	log2 LFQ 7KO-UPF1_03	log2 LFQ 7KO-TID_01	log2 LFQ 7KO-TID_02	log2 LFQ 7KO-TID_03	log2 LFQ 7KO-5-KD-UPF1_01	log2 LFQ 7KO-5-KD-UPF1_02	log2 LFQ 7KO-5-KD-UPF1_03	log2 LFQ 7KO-5-KD-TID_01	log2 LFQ 7KO-5-KD-TID_02	log2 LFQ 7KO-5-KD-TID_03	GOBP name	GOMF name
[truncated: 1,167 more rows]
[truncated: 40 more columns]
