# Supplementary material for: SMG5-SMG7 authorize nonsense-mediated mRNA decay by enabling SMG6 endonucleolytic activity
Source: Nat Commun. 2021 Jun 25;12:3965. doi: 10.1038/s41467-021-24046-3 (PMC8233366; doi:10.1038/s41467-021-24046-3)
Supplement: Supplementary file 8 — Supplementary Data 6 [file 41467_2021_24046_MOESM8_ESM.xlsx]

## Sheet: Cell lines
Boehm, Kueckelmann et al. 2021 - Supplementary Data 6 - Cell lines
List of all cell lines used in this study
Cell lines
Name	Cell line	Integrated plasmid	Source	Internal ID
Flp-In-T-REx-293	Flp-In-T-REx-293 WT	none	Thermo Fisher Scientific; Cat# R78007; RRID:CVCL_U427	Z023
Flp-In-T-REx-293 SMG7 KO-2	Flp-In-T-REx-293 SMG7 KO-2	none	Generated in the lab	Z245
Flp-In-T-REx-293 SMG7 KO-31	Flp-In-T-REx-293 SMG7 KO-31	none	Generated in the lab	Z318
Flp-In-T-REx-293 SMG7 KO-34	Flp-In-T-REx-293 SMG7 KO-34	none	Generated in the lab	Z319
Flp-In-T-REx-293 SMG7 KO-2 FLAG-SMG7-WT	Flp-In-T-REx-293 SMG7 KO-2	PB-CuO FLAG SMG7	Generated in the lab	Z342
Flp-In-T-REx-293 SMG7 KO-34 FLAG-SMG7-WT	Flp-In-T-REx-293 SMG7 KO-34	PB-CuO FLAG SMG7	Generated in the lab	Z345
Flp-In-T-REx-293 SMG7 KO-2 FLAG-SMG7-G100E	Flp-In-T-REx-293 SMG7 KO-2	PB-CuO FLAG SMG7-G100E	Generated in the lab	Z426
Flp-In-T-REx-293 SMG7 KO-2 FLAG-SMG7-14-3-3mut	Flp-In-T-REx-293 SMG7 KO-2	PB-CuO FLAG SMG7-14-3-3mut	Generated in the lab	Z344
Flp-In-T-REx-293 SMG7 KO-2 FLAG-SMG7-14-3-3mut-G100E	Flp-In-T-REx-293 SMG7 KO-2	PB-CuO FLAG SMG7-14-3-3-mut-G100E	Generated in the lab	Z427
Flp-In-T-REx-293 SMG7 KO-2 FLAG-SMG7-1-633	Flp-In-T-REx-293 SMG7 KO-2	PB-CuO FLAG SMG7-1-633	Generated in the lab	Z500
Flp-In-T-REx-293 SMG7 KO-2 FLAG-SMG7-1-633-14‑3‑3mut	Flp-In-T-REx-293 SMG7 KO-2	PB-CuO FLAG SMG7-1-633-14-3-3mut	Generated in the lab	Z501
Flp-In-T-REx-293 SMG7 KO-2 FLAG-SMG7-1-633-G100E	Flp-In-T-REx-293 SMG7 KO-2	PB-CuO FLAG SMG7-1-633-G100E	Generated in the lab	Z502
Flp-In-T-REx-293 FLAG-SMG5	Flp-In-T-REx-293 WT	pcDNA5/FRT/TO FLAG-SMG5	Generated in the lab	Z509
Flp-In-T-REx-293 FLAG-SMG5-14-3-3mut	Flp-In-T-REx-293 WT	pcDNA5/FRT/TO FLAG-SMG5-14-3-3-mut	Generated in the lab	Z518
Flp-In-T-REx-293 FLAG-SMG5-G120E	Flp-In-T-REx-293 WT	pcDNA5/FRT/TO FLAG-SMG5-G120E	Generated in the lab	Z517
Flp-In-T-REx-293 FLAG-SMG5-1-853	Flp-In-T-REx-293 WT	pcDNA5/FRT/TO FLAG-SMG5-1-853	Generated in the lab	Z519
Flp-In-T-REx-293 SMG7 KO-2 FLAG-SMG5	Flp-In-T-REx-293 SMG7 KO-2	pcDNA5/FRT/TO FLAG-SMG5	Generated in the lab	Z510
Flp-In-T-REx-293 SMG7 KO-2 FLAG-SMG5-14-3-3mut	Flp-In-T-REx-293 SMG7 KO-2	pcDNA5/FRT/TO FLAG-SMG5-14-3-3-mut	Generated in the lab	Z543
Flp-In-T-REx-293 SMG7 KO-2 FLAG-SMG5-G120E	Flp-In-T-REx-293 SMG7 KO-2	pcDNA5/FRT/TO FLAG-SMG5-G120E	Generated in the lab	Z538
Flp-In-T-REx-293 SMG7 KO-2 FLAG-SMG5-1-853	Flp-In-T-REx-293 SMG7 KO-2	pcDNA5/FRT/TO FLAG-SMG5-1-853	Generated in the lab	Z539
Flp-In-T-REx-293 TPI-WT-xrRNA-4H	Flp-In-T-REx-293 WT	pcDNA5/FRT/TO TPI-WT-xrRNA-4H	Generated in the lab	Z008
Flp-In-T-REx-293 TPI-PTC160-xrRNA-4H	Flp-In-T-REx-293 WT	pcDNA5/FRT/TO TPI-PTC160-xrRNA-4H	Generated in the lab	Z009
Flp-In-T-REx-293 SMG7 KO-2 TPI-WT-xrRNA-4H	Flp-In-T-REx-293 SMG7 KO-2	pcDNA5/FRT/TO TPI-WT-xrRNA-4H	Generated in the lab	Z257
Flp-In-T-REx-293 SMG7 KO-2 TPI-PTC160-xrRNA-4H	Flp-In-T-REx-293 SMG7 KO-2	pcDNA5/FRT/TO TPI-PTC160-xrRNA-4H	Generated in the lab	Z258
Flp-In-T-REx-293 FLAG-GST	Flp-In-T-REx-293 WT	PB-CuO FLAG-GST	Generated in the lab	Z462
Flp-In-T-REx-293 SMG7 KO-2 FLAG-GST	Flp-In-T-REx-293 SMG7 KO-2	PB-CuO FLAG-UPF1	Generated in the lab	Z515
Flp-In-T-REx-293 FLAG-UPF1	Flp-In-T-REx-293 WT	PB-CuO FLAG-GST	Generated in the lab	Z358
Flp-In-T-REx-293 SMG7 KO-2 FLAG-UPF1	Flp-In-T-REx-293 SMG7 KO-2	PB-CuO FLAG-UPF1	Generated in the lab	Z360
Flp-In-T-REx-293 FLAG	Flp-In-T-REx-293 WT	pcDNA5/FRT/TO FLAG	Generated in the lab	Z298
Flp-In-T-REx-293 FLAG-TurboID	Flp-In-T-REx-293 WT	PB-CuO FLAG-TurboID	Generated in the lab	Z609
Flp-In-T-REx-293 FLAG-TurboID-UPF1	Flp-In-T-REx-293 WT	PB-CuO FLAG-TurboID-UPF1	Generated in the lab	Z610
Flp-In-T-REx-293 SMG7 KO-2 FLAG-TurboID	Flp-In-T-REx-293 WT	PB-CuO FLAG-TurboID	Generated in the lab	Z615
Flp-In-T-REx-293 SMG7 KO-2 FLAG-TurboID-UPF1	Flp-In-T-REx-293 WT	PB-CuO FLAG-TurboID-UPF1	Generated in the lab	Z616

## Sheet: Plasmids
Boehm, Kueckelmann et al. 2021 - Supplementary Data 6 - Plasmids
List of all plasmids used in this study
Plasmids
Name	Vector	Description	Internal ID
pcDNA5/FRT/TO Mammalian Expression Vector	pcDNA5/FRT/TO	Thermo Fisher Scientific; Cat# V652020	2946
PB-CuO-MCS-IRES-GFP-EF1α-CymR-Puro Vector	PB-CuO-MCS-IRES-GFP-EF1α-CymR-Puro	System Biosciences; Cat# PBQM812A-1	2537
PB-CuO-MCS-BGH-EF1-CymR-Puro	PB-CuO-MCS-BGH-EF1-CymR-Puro	Modified PB-CuO-MCS-IRES-GFP-EF1α-CymR-Puro Vector; GFP replaced by BGH polyA signal	2883
pOG44 Flp recombinase expression vector	pOG44	Thermo Fisher Scientific; Cat# V600520	709
Super PiggyBac Transposase expression vector	pCI-neo	This plasmid expresses FLAG-tagged Super PiggyBac Transposase	2553
pcDNA5/FRT/TO TPI-WT-xrRNA-4H	pcDNA5/FRT/TO	Wild type TPI reporter with MVE xrRNA and 4H probe binding sites (Homo sapiens); Addgene ID: 108377	2185
pcDNA5/FRT/TO TPI-PTC160-xrRNA-4H	pcDNA5/FRT/TO	PTC160 TPI reporter with MVE xrRNA and 4H probe binding sites (Homo sapiens); Addgene ID: 108378	2186
PB-CuO FLAG SMG7	PB-CuO-MCS-IRES-GFP-EF1α-CymR-Puro	FLAG-tagged siRNA-resistant full-length SMG7 rescue construct	2940
PB-CuO FLAG SMG7-14-3-3mut	PB-CuO-MCS-IRES-GFP-EF1α-CymR-Puro	FLAG-tagged siRNA-resistant full-length SMG7 14-3-3-like (K66E, R163E) mutant rescue construct	2941
PB-CuO FLAG SMG7-G100E	PB-CuO-MCS-IRES-GFP-EF1α-CymR-Puro	FLAG-tagged siRNA-resistant full-length SMG7 G100E mutant rescue construct	2967
PB-CuO FLAG SMG7-14-3-3-mut-G100E	PB-CuO-MCS-IRES-GFP-EF1α-CymR-Puro	FLAG-tagged siRNA-resistant full-length SMG7 14-3-3-like (K66E, R163E) and G100E mutant rescue construct	2968
PB-CuO FLAG SMG7-1-633	PB-CuO-MCS-IRES-GFP-EF1α-CymR-Puro	FLAG-tagged siRNA-resistant full-length SMG7 1-633 deletion mutant rescue construct	3194
PB-CuO FLAG SMG7-1-633-14-3-3mut	PB-CuO-MCS-IRES-GFP-EF1α-CymR-Puro	FLAG-tagged siRNA-resistant full-length SMG7 1-633 deletion and 14-3-3-like (K66E, R163E) mutant rescue construct	3195
PB-CuO FLAG SMG7-1-633-G100E	PB-CuO-MCS-IRES-GFP-EF1α-CymR-Puro	FLAG-tagged siRNA-resistant full-length SMG7 1-633 deletion and G100E mutant rescue construct	3196
pcDNA5/FRT/TO FLAG	pcDNA5/FRT/TO	FLAG-tagged control construct	2946
pcDNA5/FRT/TO FLAG-SMG5	pcDNA5/FRT/TO	FLAG-tagged siRNA-resistant full-length SMG5 rescue construct	3173
pcDNA5/FRT/TO FLAG-SMG5-14-3-3-mut	pcDNA5/FRT/TO	FLAG-tagged siRNA-resistant full-length SMG5 14-3-3-like (K95E, RY183EH) mutant rescue construct	3210
pcDNA5/FRT/TO FLAG-SMG5-G120E	pcDNA5/FRT/TO	FLAG-tagged siRNA-resistant full-length SMG5 G100E mutant rescue construct	3209
pcDNA5/FRT/TO FLAG-SMG5-1-853	pcDNA5/FRT/TO	FLAG-tagged siRNA-resistant full-length SMG5 1-853 deletion mutant rescue construct	3211
PB-CuO FLAG-GST	PB-CuO-MCS-BGH-EF1-CymR-Puro	FLAG-tagged GST control construct	3012
PB-CuO FLAG-UPF1	PB-CuO-MCS-BGH-EF1-CymR-Puro	FLAG-tagged UPF1 construct	2928
PB-CuO FLAG-TurboID	PB-CuO-MCS-BGH-EF1-CymR-Puro	FLAG-tagged TurboID control construct	3296
PB-CuO FLAG-TurboID-UPF1	PB-CuO-MCS-BGH-EF1-CymR-Puro	FLAG-tagged TurboID-UPF1 construct	3301
pGEM4Z globin NB probe	pGEM4Z	in vitro SP6 Polymerase driven transcription of a beta globin northern blot probe	2876
pSP73 NOP56 ex8b probe	pSP73	in vitro SP6 Polymerase driven transcription of a NOP56 exon 8b northern blot probe (Lykke-Andersen et al. 2018; PMID: 30220559)	3252

## Sheet: Antibodies
Boehm, Kueckelmann et al. 2021 - Supplementary Data 6 - Antibodies
List of all antibodies used in this study
Antibodies
Name	Dilution	Source	Internal ID
Mouse monoclonal anti-alpha-Tubulin (clone B-5-1-2)	1:5000	Sigma-Aldrich Cat# T6074, RRID:AB_477582	AK-084
Mouse monoclonal anti-FLAG (clone M2)	1:3000	Sigma-Aldrich Cat# F3165, RRID:AB_259529	AK-114
Rabbit polyclonal anti-FLAG	1:3000	Sigma-Aldrich Cat# F7425, RRID:AB_439687	AK-100
Rabbit monoclonal anti-FLAG (clone D6W5B)	1:2000	Cell Signaling Technology Cat# 14793, RRID:AB_2572291	AK-115
Rabbit polyclonal anti-SMG5	1:1000	Proteintech Cat# 12694-1-AP, RRID:AB_2270781	AK-140 / AK-143
Rabbit polyclonal anti-SMG6	1:3000	Abcam Cat# ab87539, RRID:AB_10674461	AK-085 / AK-135
Rabbit polyclonal anti-SMG7	1:2000	Bethyl Cat# A302-170A, RRID:AB_1659842	AK-133
Rabbit polyclonal anti-SMG7	1:2000	Elabscience Cat# E-AB-32926, RRID: N/A	AK-134
Rabbit polyclonal anti-SMG7	1:1000	Biorbyt Cat# orb214942-30, RRID: N/A	AK-136
Rabbit polyclonal anti-phospho-Upf1 (Ser1127)	1:1000	Millipore Cat# 07-1016, RRID:AB_10805931	AK-146
Rabbit polyclonal anti-UPF3B	1:2000	Eurogentech, custom-made, raised against C-terminal UPF3B (300-483) and affinity purified	AK-141
Goat polyclonal anti-UPF1	1:1000	Bethyl Cat# A300-038A-M, RRID:AB_2778977	AK-128
Rabbit monoclonal anti-Phospho-(Ser/Thr) (clone 4F7)	1:3000	Cell Signaling Technology Cat# 2909S, RRID:AB_2163443	AK-126
Purified Goat IgG	5 µg for RIP	Bethyl Cat# P50-100, RRID:AB_479842	none
Goat polyclonal anti-UPF1	5 µg for RIP	Bethyl Cat# A300-036A, RRID:AB_203272	AK-156
Streptavidin-HRP	1:2000	Cellsignaling Cat# 3999, RRID:AB_10830897	AK-22
Peroxidase-AffiniPure Goat Anti-Rabbit	1:3000	Jackson ImmunoResearch Labs Cat# 111-035-006, RRID:AB_2337936	AK-105
Peroxidase-AffiniPure Goat Anti-Mouse	1:3000	Jackson ImmunoResearch Labs Cat# 115-035-003, RRID:AB_10015289	AK-101
Peroxidase-AffiniPure Donkey Anti-Goat	1:3000	Jackson ImmunoResearch Labs Cat# 705-035-147, RRID:AB_2313587	AK-145

## Sheet: Primers
Boehm, Kueckelmann et al. 2021 - Supplementary Data 6 - Primers
List of all primers used in this study
Primers
Target	Name	Sequence	Description	Internal ID
SRSF2	SRSF2_e2_se	GAATCCAAATCCAGGTCGC	End-point PCR; NMD Target	P1676
SRSF2	SRSF2_e3_as	CCAGTTGCTTGTTCCAAGGA	End-point PCR; NMD Target	P1677
SMG7	SMG7_AD_se	CAGGAAGGAGTCACTGGTGT	Characterization of SMG7 on gDNA level	P1715
SMG7	SMG7_AD_as	GGACAATCACTTCCCTCAGC	Characterization of SMG7 on gDNA level	P1716
SMG7	SMG7_exon2_se	CCTGAAGGCTGACATGACA	Characterization of SMG7 on cDNA level	P1981
SMG7	SMG7_exon4_as	TGCCTGAACTTCACTCCGAT	Characterization of SMG7 on cDNA level	P1982
ITGAE	ITGAE_exon27_se	GAGTCAGGAGCGCGCTTG	End-point PCR; NMD Target	P1901
ITGAE	ITGAE_exon29_as	CACCAAGGATCTGCAGTTCA	End-point PCR; NMD Target	P1902
RSRC2	RSRC2_exon3_se	GAAGAAAACACAGGAGCCGG	End-point PCR; NMD Target	P1937
RSRC2	RSRC2_exon4_as	TTCTTTGCGTTTGTGCCTGT	End-point PCR; NMD Target	P1938
TMEM222	TMEM222_exon2_se	TTTTCCCCATCATCGGCCA	End-point PCR; NMD Target	P1899
TMEM222	TMEM222_exon3_as	TTTCCAAAGGCCATGTTGTCC	End-point PCR; NMD Target	P1900
SRSF2	SRSF2_e2-e3-splice_as	CAGGAGACCGCAGCATTTTC	qPCR; NMD Target	P1851
SRSF2	SRSF2_e2-e4-splice_as	CTGCTTGCCGATACATCATTTTC	qPCR; NMD Target	P1852
SRSF2	SRSF2_e2-splice_se	CGGTCTCCAGATCTCGTTCG	qPCR; NMD Target	P1853
C1orf43	C1orf43_qPCR_se	CTATGGGACAGGGGTCTTTGG	qPCR control	P2282
C1orf43	C1orf43_qPCR_as	TTTGGCTGCTGACTGGTGAT	qPCR control	P2283
ZFAS1	ZFAS1_qPCR_se	ATGCGGGTGTTGGAAGTAGA	For RIP-qPCR and standard qPCR; NMD Target	P2171
ZFAS1	ZFAS1_qPCR_as	ACAAGGCAGACTGAATCAAGC	For RIP-qPCR and standard qPCR; NMD Target	P2172
GAS5	GAS5_qPCR_se	TCGGCTTGACTACACTGTGT	For RIP-qPCR; NMD Target	P2163
GAS5	GAS5_qPCR_as	TGCTTGCTTGTTGTGGTCAT	For RIP-qPCR; NMD Target	P2164
RPLP0	RPLP0 FWD	GGGCGACCTGGAAGTCCAACT	For RIP-qPCR; non-NMD target	P2003
RPLP0	RPLP0 REV	CCCATCAGCACCACAGCCTTC	For RIP-qPCR; non-NMD target	P2004
EEF1A1	EEF1A1_qPCR_se	AGATTGATCGCCGTTCTGGT	For RIP-qPCR; non-NMD target	P2295
EEF1A1	EEF1A1_qPCR_as	CAGCAAAGCGACCCAAAGG	For RIP-qPCR; non-NMD target	P2296

## Sheet: siRNAs
Boehm, Kueckelmann et al. 2021 - Supplementary Data 6 - siRNAs
List of all siRNAs used in this study
siRNAs
Name	Targeting sequence	Source	Internal ID
Luciferase	5′‑CGUACGCGGAAUACUUCGA-3′	Integrated DNA Technologies	S001
SMG5	5′‑GAAGGAAAUUGGUUGAUAC-3′	Integrated DNA Technologies	S122
SMG6	5′‑GGGUCACAGUGCUGAAGUA-3′	Integrated DNA Technologies	S004
SMG7	5′‑CGAUUUGGAAUACGCUUUA-3′	Integrated DNA Technologies	S006
XRN1	5′‑AGAUGAACUUACCGUAGAA-3′	Integrated DNA Technologies	S003
PNRC2 13.1 dsiRNA	5′‑GGUAAACAUCUGAAGGUUUAGUATA-3′	Integrated DNA Technologies	S127
PNRC2 13.2 dsiRNA	5′‑GUUAGUAAGAACCAACAACAGCUTA-3′	Integrated DNA Technologies	S128
