# Supplementary material for: SMG5-SMG7 authorize nonsense-mediated mRNA decay by enabling SMG6 endonucleolytic activity
Source: Nat Commun. 2021 Jun 25;12:3965. doi: 10.1038/s41467-021-24046-3 (PMC8233366; doi:10.1038/s41467-021-24046-3)
Supplement: Supplementary file 11 — Source Data [file 41467_2021_24046_MOESM11_ESM.xlsx]

## Sheet: Fig. 1b
Boehm, Kueckelmann et al. 2021 -Source Data
Fig. 1b

## Sheet: Fig. 1c
Boehm, Kueckelmann et al. 2021 -Source Data
Fig. 1c
End-point PCR SRSF2
no.	cell line	SMG7 construct	Replicate	Rel. mRNA levels of NMD isoform [%]
1	WT	/	1	5
			2	4.8
			3	4.6
2	SMG7 KO-2	/	1	18.8
			2	18.2
			3	19.3
3	SMG7 KO-2	WT	1	6.9
			2	7
			3	7.3
4	SMG7 KO-34	/	1	33.8
			2	33.5
			3	34.2
5	SMG7 KO-34	WT	1	9.7
			2	9.8
			3	9.4
qPCR ZFAS1				Ct
no.	cell line	SMG7 construct	Replicate	C1orf43			ZFAS1
				1	2	3	1	2	3
1	WT	/	1	21.8185	21.4311	21.4499	21.7739	21.6419	21.6289
			2	22.1103	22.1166	22.3617	22.4421	22.4376	22.4818
			3	21.1836	21.2593	21.5191	21.479	21.4233	21.6521
2	SMG7 KO-2	/	1	21.3101	21.3223	21.3198	19.1881	19.0872	19.138
			2	21.2761	21.2345	21.0425	19.4674	19.4244	19.4062
			3	20.433	22.0494	21.9087	19.6338	19.5938	19.5824
	SMG7 KO-2	WT	1	22.1821	22.2041	22.2874	21.7816	21.705	21.6451
3			2	21.7183	21.7334	21.6035	21.6555	21.4981	21.4427
			3	21.2575	21.4642	21.1611	21.2015	21.1805	21.175
	SMG7 KO-34	/	1	21.5856	21.6441	21.8926	19.1043	18.9644	19.0244
4			2	21.2084	21.248	21.3595	19.0163	18.6976	18.6392
			3	21.1097	20.8371	21.0453	18.5596	18.4316	18.8822
	SMG7 KO-34	WT	1	22.0887	22.1369	22.087	21.7362	21.6835	21.5211
			2	21.3847	21.5087	21.5633	21.4356	21.4377	21.454
5			3	20.8022	21.0914	20.9813	21.0505	21.0744	21.1189

## Sheet: Fig. 1d
Boehm, Kueckelmann et al. 2021 -Source Data
Fig. 1d
qPCR SRSF2
				Ct
no.	cell line	KD	Replicate	canonical isoform			NMD isoform
				1	2	3	1	2	3
1	WT	Luc	1	23.0256	23.0181	23.3491	28.6758	28.3354	28.2172
			2	24.0496	23.5932	24.1989	29.9881	29.2708	29.179
			3	23.7636	23.8712	23.7856	29.4722	28.6466	28.7374
2	WT	SMG7	1	23.5711	23.3419	23.6287	27.861	28.0401	28.0944
			2	23.3145	23.1102	23.1572	28.1626	28.254	29.0423
			3	23.8669	23.5124	23.6446	28.313	28.4879	28.2556
3	SMG7 KO-2	Luc	1	22.8109	22.4649	22.7169	24.9411	24.7415	24.67
			2	23.1868	23.2306	23.2803	25.3748	25.1967	25.2579
			3	26.4131	26.2376	26.2767	28.7705	28.9091	28.926
4	SMG7 KO-34	Luc	1	24.1788	24.103	24.0182	25.3298	25.592	25.5034
			2	24.1149	24.2431	24.1529	25.7789	25.4956	25.6298
			3	24.4742	24.5217	24.3316	26.0339	25.9859	25.9572
qPCR ZFAS1
				Ct
no.	cell line	KD	Replicate	C1orf43			ZFAS1
				1	2	3	1	2	3
1	WT	Luc	1	22.1961	22.384	22.3125	22.6508	22.542	22.6486
			2	21.1589	21.3411	21.2959	21.7836	21.7632	21.6992
			3	24.7634	24.4002	24.3434	23.8686	23.7916	23.7403
2	WT	SMG7	1	22.9736	23.182	23.0321	22.9123	22.9234	22.6967
			2	21.8982	21.8619	21.7259	22.1692	21.9619	21.678
			3	22.3263	22.3081	22.4454	21.9506	21.8222	21.7782
3	SMG7 KO-2	Luc	1	21.1302	21.2395	21.5493	19.0304	19.0554	19.0143
			2	20.8832	21.177	21.3547	20.1202	20.1363	20.1077
			3	25.7842	25.6321	25.7394	22.8492	22.7284	23.1332
4	SMG7 KO-34	Luc	1	23.0769	23.1396	22.8371	20.3922	20.4352	20.3906
			2	22.3184	22.2006	23.3809	20.8827	20.8012	21.1112
			3	21.9317	23.2064	23.124	20.273	20.1467	20.3377

## Sheet: Fig. 2c
Boehm, Kueckelmann et al. 2021 -Source Data
Fig. 2c

## Sheet: Fig. 2d
Boehm, Kueckelmann et al. 2021 -Source Data
Fig. 2d
qPCR SRSF2
				Ct
no.	cell line	SMG7 construct	Replicate	canonical isoform			NMD isoform
				1	2	3	1	2	3
1	WT	/	1	23.3506	23.4658	23.4885	27.8592	26.861	27.1255
			2	23.1654	23.2058	23.8225	27.5852	26.7956	26.9413
			3	23.8374	23.8136	23.6127	27.4685	26.9452	26.8896
2	SMG7 KO-2	/	1	23.2233	23.3709	23.4183	24.9862	24.854	24.9546
			2	23.3598	23.5436	23.5738	24.9188	24.9326	25.0706
			3	23.484	23.6744	23.4797	25.4014	25.0122	25.2631
3	SMG7 KO-2	WT	1	23.7147	23.4734	23.7191	26.5925	26.5164	26.124
			2	23.5509	23.3942	23.3787	26.0552	26.0138	27.0777
			3	23.8729	23.5461	23.7194	26.9066	26.7984	26.8839
4	SMG7 KO-2	G100E	1	23.2925	23.1586	23.4195	24.8883	24.5903	25.1187
			2	22.9384	22.8511	22.8258	24.3841	24.236	24.3028
			3	23.1614	23.0978	23.0774	24.996	24.7584	25.2037
5	SMG7 KO-2	14-3-3mut	1	22.8796	22.8847	22.6584	26.2044	26.1872	25.7006
			2	22.8509	22.9343	23.0862	26.0055	25.9346	26.2104
			3	23.8898	23.7281	23.6333	26.963	26.881	26.9872
qPCR ZFAS1
				Ct
no.	cell line	SMG7 construct	Replicate	C1orf43			ZFAS1
				1	2	3	1	2	3
1	WT	/	1	21.5662	21.509	19.9237	21.133	20.8028	20.8675
			2	21.2456	21.27	21.6195	20.9549	20.9221	20.9377
			3	21.5467	21.3932	21.4391	21.0358	21.0375	21.2145
2	SMG7 KO-2	/	1	19.54	19.5212	20.8902	18.2312	18.3209	18.2697
			2	19.3309	21.2303	20.9454	18.1532	18.0916	18.1187
			3	21.2214	21.3689	21.4159	18.4684	18.3662	18.3566
3	SMG7 KO-2	WT	1	21.6674	21.4559	21.8548	20.0824	20.1257	20.0905
			2	19.6639	19.6536	21.1324	20.1701	20.0264	20.001
			3	21.5276	21.5094	21.5681	20.1528	20.1904	20.1579
4	SMG7 KO-2	G100E	1	21.8788	21.9555	21.8417	18.4002	18.1942	18.3915
			2	21.4416	21.511	21.4735	18.5442	18.266	18.1477
			3	21.3376	21.2081	21.3582	18.3056	18.176	18.5744
5	SMG7 KO-2	14-3-3mut	1	21.4318	21.607	21.5849	21.093	21.1059	21.0941
			2	21.1623	21.5098	21.2785	21.133	21.169	21.1896
			3	21.1044	21.3046	21.2845	20.989	20.8835	21.0141

## Sheet: Fig. 3c
Boehm, Kueckelmann et al. 2021 -Source Data
Fig. 3c
qPCR SRSF2
					Ct
no.	cell line	KD	SMG5 construct	Replicate	canonical isoform			NMD isoform			value set as reference
					1	2	3	1	2	3
1	WT	Luc	/	1	21.7702	21.9017	21.9436	27.2888	26.9123	27.1097	/
				2a	21.4218	21.4114	21.3957	26.4819	26.4356	26.5603	/
				2b	21.4565	21.3944	21.5141	26.5462	26.1939	26.3404	/
				3	21.4372	21.4422	21.6052	26.2169	26.09	26.1553	/
2	SMG7 KO-2	Luc	/	1	21.791	21.9427	21.9832	24.1778	24.0515	24.2143	1
				2	22.2491	22.1904	22.1845	24.393	24.3968	24.6801	2a
				3	21.6114	21.7545	21.7025	23.8193	23.741	23.7194	3
3	SMG7 KO-2	Luc	WT	1	21.6611	21.5629	21.7727	25.2632	25.1466	25.1732	1
				2	21.6676	21.6107	21.5893	25.23	25.1253	25.197	2a
				3	21.3018	21.359	21.4978	25.0087	24.7933	24.8797	3
4	SMG7 KO-2	SMG5	/	1	24.7432	24.6479	24.7938	20.3023	20.223	20.4322	1
				2	24.6803	24.7587	24.5939	20.2521	20.2222	20.2971	2a
				3	24.4401	24.5713	24.5001	20.1271	20.092	20.1702	3
5	SMG7 KO-2	SMG5	WT	1	21.2389	21.3172	21.3851	23.276	23.2415	23.2046	1
				2	21.6496	21.622	21.5864	23.4632	23.3874	23.7937	2a
				3	21.304	21.2142	21.2751	23.4002	23.1739	23.1828	3
6	SMG7 KO-2	PNRC2	/	1	21.0979	21.2117	21.3028	24.0585	23.9675	23.9859	1
				2	21.2723	21.4386	21.2531	24.0407	24.0244	24.0428	2a
				3	21.2672	21.2283	21.3149	24.1638	24.0102	23.859	3
7	SMG7 KO-2	PNRC2	WT	1	20.8166	21.0183	20.9966	25.2337	25.1871	25.3508	1
				2	20.9856	21.0548	21.025	25.2632	25.0804	25.207	2a
				3	21.1656	21.1878	21.1566	25.4413	25.4346	25.4068	3
8	SMG7 KO-2	SMG5	/	1	23.2327	23.2871	23.2995	20.3743	20.0643	20.1786	1
		PNRC2		2	23.2336	23.3722	23.3767	20.1369	20.064	20.1601	2a
				3	23.3238	23.2339	23.256	19.9427	19.9834	20.3223	3
9	SMG7 KO-2	SMG5	WT	1	21.3673	21.356	21.4021	24.111	23.7513	23.5963	1
		PNRC2		2	21.4279	21.3405	21.4517	23.6906	23.4677	23.5183	2a
				3	21.0796	21.2785	21.1084	23.5988	23.633	23.4845	3
qPCR ZFAS1
					Ct
no.	cell line	KD	SMG5 construct	Replicate	C1orf43			ZFAS1			value set as reference
					1	2	3	1	2	3
1	WT	Luc	/	1	22.7922	22.4431	22.394	23.2072	22.858	22.9598	/
				2a	22.423	22.2955	22.2853	22.3255	22.3638	22.3906	/
				2b	23.0258	21.25	23.1031	22.749	22.4239	22.5366	/
				3	23.053	23.0538	23.162	22.2426	22.0873	22.2516	/
2	SMG7 KO-2	Luc	/	1	22.1636	22.391	22.433	20.1055	19.9235	20.0864	1
				2	22.4403	22.4045	22.3869	20.2763	20.341	20.5801	2a
				3	20.9213	20.9146	22.5736	19.8925	19.8251	19.8752	3
3	SMG7 KO-2	Luc	WT	1	22.5466	22.3005	22.474	21.0788	21.0484	21.0333	1
				2	22.2307	22.2691	22.2281	21.1541	21.1054	21.0413	2a
				3	22.2064	22.315	21.1217	21.1461	21.0675	21.0285	3
4	SMG7 KO-2	SMG5	/	1	22.5761	22.5156	22.9912	17.1845	17.055	17.1635	1
				2	21.0301	21.3196	22.3169	17.0969	17.0735	17.16	2a
				3	21.4993	21.4289	21.3327	17.1249	17.0984	17.0729	3
5	SMG7 KO-2	SMG5	WT	1	22.1982	20.6866	20.6548	19.3347	19.345	19.3094	1
				2	20.7086	20.5797	20.6307	19.4644	19.5349	19.8379	2a
				3	20.9062	20.9179	20.9343	19.719	19.3694	19.3614	3
6	SMG7 KO-2	PNRC2	/	1	20.1915	20.2147	20.3834	19.8562	19.8747	19.9127	1
				2	20.2575	20.4046	20.2878	19.7316	19.7345	19.8127	2a
				3	20.9573	22.1609	22.301	20.1013	20.0114	20	3
7	SMG7 KO-2	PNRC2	WT	1	20.258	20.2552	20.0969	21.1485	21.1903	21.1864	1
				2	20.1174	20.0652	20.3254	20.8398	20.7637	21.0022	2a
				3	22.7106	22.8083	22.2285	21.2929	21.3247	21.2834	3
8	SMG7 KO-2	SMG5	/	1	20.626	20.4624	20.4847	17.6257	17.3348	17.3858	1
		PNRC2		2	21.1762	21.3243	21.256	17.5379	17.3811	17.5566	2b
				3	22.8664	22.6552	22.8558	17.4154	17.4619	17.6636	3
9	SMG7 KO-2	SMG5	WT	1	20.3491	20.333	20.4916	20.3658	20.2297	20.2419	1
		PNRC2		2	22.9328	22.3369	22.4723	20.2721	20.2011	20.1843	2b
				3	20.7493	22.1035	22.0815	20.2849	20.2761	20.2304	3
qPCR PNRC2
					Ct
no.	cell line	KD	SMG5 construct	Replicate	C1orf43			PNRC2
					1	2	3	1	2	3
1	WT	Luc	/	1	23.6571	23.4918	23.6625	25.3966	24.655	23.6868
				2	23.149	23.0531	23.0549	22.7965	23.4418	23.49
				3	22.7419	22.4916	22.7483	23.7252	23.0021	23.0639
2	SMG7 KO-2	Luc	/	1	21.8916	23.021	22.9699	22.5705	23.7654	22.6615
				2	23.0749	23.1016	23.0928	23.7794	22.1783	22.5875
				3	20.6848	22.1671	22.0843	22.9557	22.8397	23.0636
3	SMG7 KO-2	Luc	WT	1	23.3592	21.9578	23.3328	22.4255	22.4568	22.4357
				2	23.2189	23.1204	23.283	23.4963	21.7434	21.7955
				3	22.3053	22.1465	22.2318	22.899	22.751	22.7247
4	SMG7 KO-2	SMG5	/	1	23.5606	23.5363	23.7837	22.947	22.5261	22.87
				2	23.3803	23.244	23.4302	23.5803	23.302	22.4291
				3	22.708	22.8112	23.0462	23.7009	22.9481	23.7251
5	SMG7 KO-2	SMG5	WT	1	23.1641	23.1992	23.1306	23.3642	23.331	23.2467
				2	22.9191	23.06	21.1008	23.0999	22.8984	23.0212
				3	22.2372	22.3106	22.34	21.1969	22.5539	22.6661
6	SMG7 KO-2	PNRC2	/	1	21.3703	22.9434	22.7333	25.9674	25.7087	25.8124
				2	22.6411	22.702	22.7939	26.0342	26.0224	24.6998
				3	21.7532	20.3076	20.4119	24.4191	24.4555	24.4494
7	SMG7 KO-2	PNRC2	WT	1	21.179	21.1928	22.8316	24.8957	24.8865	24.9926
				2	22.2224	22.1792	22.0103	24.2654	24.1124	24.1755
				3	20.5627	20.5228	20.4477	24.1721	24.1281	24.167
8	SMG7 KO-2	SMG5	/	1	21.5503	21.3998	21.5229	26.4177	25.8824	25.9225
		PNRC2		2	21.0402	22.7641	22.6576	25.6135	25.2501	25.2206
				3	20.7256	20.5978	20.5914	25.1691	24.7543	24.6827
9	SMG7 KO-2	SMG5	WT	1	23.3056	22.8698	22.8292	26.8502	26.7245	26.7771
		PNRC2		2	23.234	22.9131	22.5313	25.0229	26.3389	26.2847
				3	22.3944	22.0325	21.9513	25.8011	24.8189	24.8229

## Sheet: Fig. 3d
Boehm, Kueckelmann et al. 2021 -Source Data
Fig. 3d

## Sheet: Fig. 3h
Boehm, Kueckelmann et al. 2021 -Source Data
Fig. 3h
	Phospho-UPF1
	Lane 1	Lane 2	Lane 3	Lane 4	Lane 5	Lane 6	Lane 7	Lane 8	Lane 9	Lane 10	Lane 11	Lane 12	Lane 13	Lane 14
	Volume	Volume	Volume	Volume	Volume	Volume	Volume	Volume	Volume	Volume	Volume	Volume	Volume	Volume
p-UPF1 signal	214544	311033	614098	922407		148001	171082	470792	674995		111590	101417	356235	835416
	UPF1
	Lane 1	Lane 2	Lane 3	Lane 4	Lane 5	Lane 6	Lane 7	Lane 8	Lane 9	Lane 10	Lane 11	Lane 12	Lane 13	Lane 14
	Volume	Volume	Volume	Volume	Volume	Volume	Volume	Volume	Volume	Volume	Volume	Volume	Volume	Volume
UPF1 signal	381024	578187	575058	628216		403669	494335	625517	810505		407531	569101	486320	725121
Ratio p-UPF1/UPF1	0.563071	0.537947	1.06789	1.4683		0.366641	0.346084	0.752644	0.832808		0.27382	0.178206	0.732512	1.15211
Normalized to control	1	0.955379	1.89655	2.60765		1	0.943933	2.05281	2.27145		1	0.650813	2.67515	4.20753

## Sheet: Fig. 5b
Boehm, Kueckelmann et al. 2021 -Source Data
Fig. 5b
Gel 1
Cell line	HEK293 (Z023)								HEK293 SMG7KO (Z245)
KD	Luc	Luc	Luc+SMG5	Luc+SMG5	Luc+XRN1	Luc+XRN1	XRN1+SMG5	XRN1+SMG5	Luc	Luc	Luc+SMG5	Luc+SMG5	Luc+XRN1	Luc+XRN1	XRN1+SMG5	XRN1+SMG5
Reporter	WT	PTC	WT	PTC	WT	PTC	WT	PTC	WT	PTC	WT	PTC	WT	PTC	WT	PTC
	Lane 1	Lane 2	Lane 3	Lane 4	Lane 5	Lane 6	Lane 7	Lane 8	Lane 9	Lane 10	Lane 11	Lane 12	Lane 13	Lane 14	Lane 15	Lane 16
	Volume	Volume	Volume	Volume	Volume	Volume	Volume	Volume	Volume	Volume	Volume	Volume	Volume	Volume	Volume	Volume
Reporter	1.20961e+07	181852	1.6049e+07	422204	1.8818e+07	968896	19497228	1255768	1.42736e+07	2.54462e+06	1.34119e+07	1.00176e+07	15345704	4.02136e+06	1.36719e+07	1.31921e+07
3prime	31204.3	37589.8	47203.4	48377.8	53370	4.95845e+06	61112.3	5.13435e+06	39693.8	122763	38334	39467.6	39860.7	907012	46525	69296.7
xrFrag	324000	1.62332e+06	405835	1.86844e+06	1545612	4.00341e+06	1.95115e+06	3763370	647034	3.47651e+06	509939	1.12016e+06	1.68244e+06	4.04602e+06	2.27462e+06	3.25941e+06
28S adj Vol	1645650	1805814	1763640	1710990	1686636	1794960	1659258	1787670	1777032	2079810	1434078	1478898	1871208	1901502	1240326	1523718
18S adj Vol	727596	842562	750546	797310	749412	802386	714798	799038	798606	918540	671544	711612	873828	868428	569538	723654
7SL (from 4h)	2.94119e+07	2.72504e+07	3.16743e+07	2.39817e+07	2.26448e+07	1.5508e+07	2.22999e+07	1.56797e+07	2.93709e+07	35952782	2.82868e+07	3.13931e+07	2.31561e+07	2.45842e+07	2.22536e+07	23842483
R/28S	7.35033	0.100704	9.0999	0.24676	11.1571	0.539787	11.7506	0.702461	8.03229	1.22349	9.35228	6.77367	8.20096	2.11483	11.0228	8.65783
3prime/28S	0.0189617	0.020816	0.0267648	0.0282747	0.0316429	2.76243	0.0368311	2.87209	0.0223371	0.0590262	0.0267308	0.0266871	0.0213021	0.476998	0.0375103	0.0454787
xrFrag/28S	0.196883	0.89894	0.230112	1.09202	0.916387	2.23036	1.17592	2.10518	0.364109	1.67155	0.355586	0.757427	0.899118	2.1278	1.83389	2.13912
R/28S norm	1	0.0137006	1	0.0271168	1	0.0483806	1	0.059781	1	0.152321	1	0.72428	1	0.257876	1	0.785445
3prime/28S norm	1	1.09779	1	1.05642	1	87.3003	1	77.98	1	2.64252	1	0.998368	1	22.392	1	1.21243
xrFrag/28S norm	1	4.56586	1	4.74561	1	2.43386	1	1.79024	1	4.5908	1	2.13008	1	2.36655	1	1.16644
R/18S	16.6247	0.215832	21.383	0.529536	25.1103	1.20752	27.2766	1.5716	17.8732	2.77029	19.9717	14.0773	17.5615	4.63062	24.0052	18.2298
3prime/18S	0.0428869	0.0446137	0.0628921	0.0606762	0.0712158	6.17964	0.0854959	6.42566	0.0497038	0.13365	0.0570834	0.0554622	0.0456162	1.04443	0.081689	0.0957594
xrFrag/18S	0.445303	1.92665	0.54072	2.34343	2.06243	4.98938	2.72966	4.70988	0.810204	3.78482	0.759352	1.57411	1.92536	4.65902	3.99381	4.5041
R/18S norm	1	0.0129826	1	0.0247643	1	0.0480886	1	0.0576172	1	0.154997	1	0.704861	1	0.26368	1	0.75941
3prime/18S norm	1	1.04027	1	0.964768	1	86.7733	1	75.1576	1	2.68894	1	0.9716	1	22.8961	1	1.17224
xrFrag/18S norm	1	4.3266	1	4.33391	1	2.41917	1	1.72545	1	4.67144	1	2.07297	1	2.41981	1	1.12777
R/7SL	0.411264	0.00667336	0.506686	0.0176052	0.831005	0.0624772	0.874321	0.0800887	0.485979	0.0707767	0.47414	0.319101	0.662708	0.163575	0.614369	0.553302
3prime/7SL	0.00106094	0.00137942	0.00149027	0.00201728	0.00235683	0.319735	0.00274048	0.327452	0.00135147	0.00341457	0.00135519	0.00125721	0.00172139	0.0368941	0.00209068	0.00290644
xrFrag/7SL	0.0110159	0.0595704	0.0128127	0.077911	0.0682546	0.258152	0.0874963	0.240015	0.0220298	0.0966966	0.0180274	0.0356816	0.0726565	0.164578	0.102214	0.136706
R/7SL	1	0.0162265	1	0.0347458	1	0.0751827	1	0.091601	1	0.145637	1	0.673011	1	0.246828	1	0.900601
3prime/7SL	1	1.30019	1	1.35363	1	135.663	1	119.487	1	2.52657	1	0.927697	1	21.4327	1	1.39019
xrFrag/7SL	1	5.40765	1	6.08074	1	3.78219	1	2.74315	1	4.38936	1	1.9793	1	2.26516	1	1.33745
Gel 2
Cell line	HEK293 (Z023)								HEK293 SMG7KO (Z245)
KD	Luc	Luc	Luc+SMG5	Luc+SMG5	Luc+XRN1	Luc+XRN1	XRN1+SMG5	XRN1+SMG5	Luc	Luc	Luc+SMG5	Luc+SMG5	Luc+XRN1	Luc+XRN1	XRN1+SMG5	XRN1+SMG5
Reporter	WT	PTC	WT	PTC	WT	PTC	WT	PTC	WT	PTC	WT	PTC	WT	PTC	WT	PTC
	Lane 1	Lane 2	Lane 3	Lane 4	Lane 5	Lane 6	Lane 7	Lane 8	Lane 9	Lane 10	Lane 11	Lane 12	Lane 13	Lane 14	Lane 15	Lane 16
	Volume	Volume	Volume	Volume	Volume	Volume	Volume	Volume	Volume	Volume	Volume	Volume	Volume	Volume	Volume	Volume
Reporter	2.4888e+07	369187	3.56208e+07	1.52152e+06	3.6917e+07	2.0283e+06	44484640	2.99583e+06	31976016	6.30745e+06	42428653	2.50681e+07	4.3975e+07	1.28593e+07	3.99079e+07	3.26968e+07
3prime	73408	57479.7	74199.2	69733.8	109073	8.08881e+06	73220.3	9.72605e+06	68066	107054	99602.8	93698.7	203273	9.17896e+06	144412	103280
xrFrag	518341	3.33186e+06	1096632	4.6278e+06	3.39727e+06	9.65264e+06	4.49462e+06	11683820	1646195	6.84896e+06	2.59622e+06	3.23754e+06	6.23178e+06	2.24216e+07	7.90608e+06	1.21431e+07
28S adj Vol	1489320	1400814	1737126	1822068	1522476	1602882	1817532	1750410	1529010	1566972	2074842	1570374	2054700	2564082	1524096	1396170
18S adj Vol	643680	670788	719064	815130	629424	693468	849150	820422	643896	681426	923292	664794	931932	1266516	732888	651348
7SL (from 4h)	5.97048e+08	4.44627e+08	5.878e+08	5.08495e+08	3.77121e+08	2.65782e+08	4.25723e+08	2.89645e+08	4.70617e+08	4.55105e+08	6.65672e+08	4.78188e+08	4.3431e+08	5.7521e+08	4.31222e+08	4.29587e+08
R/28S	16.711	0.263552	20.5056	0.835053	24.248	1.26541	24.4753	1.7115	20.9129	4.02525	20.4491	15.9632	21.4022	5.01517	26.1846	23.4189
3prime/28S	0.0492896	0.041033	0.0427138	0.0382718	0.0716419	5.04641	0.0402856	5.55644	0.0445164	0.0683193	0.048005	0.0596665	0.0989308	3.57982	0.0947525	0.0739735
xrFrag/28S	0.348039	2.37852	0.631291	2.53986	2.23141	6.02206	2.47292	6.6749	1.07664	4.37083	1.25129	2.06164	3.03294	8.74451	5.18739	8.69744
R/28S norm	1	0.0157712	1	0.0407232	1	0.052186	1	0.0699276	1	0.192477	1	0.780629	1	0.23433	1	0.894375
3prime/28S norm	1	0.832489	1	0.896006	1	70.4395	1	137.926	1	1.5347	1	1.24292	1	36.1851	1	0.780703
xrFrag/28S norm	1	6.83407	1	4.02328	1	2.69876	1	2.6992	1	4.05969	1	1.64761	1	2.88318	1	1.67665
R/18S	38.6651	0.550378	49.5377	1.8666	58.652	2.92486	52.3873	3.65157	49.6602	9.25625	45.9537	37.7081	47.1869	10.1533	54.4529	50.1986
3prime/18S	0.114044	0.0856898	0.103189	0.0855493	0.17329	11.6643	0.0862277	11.8549	0.10571	0.157104	0.107878	0.140944	0.21812	7.24741	0.197045	0.158563
xrFrag/18S	0.805277	4.96709	1.52508	5.67738	5.39743	13.9194	5.29308	14.2412	2.55662	10.0509	2.81192	4.86999	6.68694	17.7034	10.7876	18.643
R/18S norm	1	0.0142345	1	0.0376804	1	0.049868	1	0.0697034	1	0.186392	1	0.820568	1	0.215172	1	0.921871
3prime/18S norm	1	0.751373	1	0.829058	1	67.3107	1	137.484	1	1.48618	1	1.30651	1	33.2267	1	0.804704
xrFrag/18S norm	1	6.16817	1	3.72267	1	2.57889	1	2.69054	1	3.93134	1	1.73191	1	2.64746	1	1.7282
R/7SL	0.041685	0.000830329	0.0606002	0.00299221	0.0978916	0.00763144	0.104492	0.0103431	0.0679448	0.0138593	0.0637381	0.0524232	0.101253	0.0223558	0.0925461	0.0761121
3prime/7SL	0.000122951	0.000129276	0.000126232	0.000137138	0.000289226	0.030434	0.00017199	0.0335792	0.000144631	0.00023523	0.000149627	0.000195945	0.000468037	0.0159576	0.00033489	0.000240416
xrFrag/7SL	0.000868172	0.00749361	0.00186566	0.00910097	0.00900845	0.0363179	0.0105576	0.0403384	0.00349795	0.0150492	0.00390015	0.00677044	0.0143487	0.0389799	0.0183341	0.0282669
R/7SL	1	0.0199191	1	0.0493762	1	0.077958	1	0.0989847	1	0.203979	1	0.822478	1	0.220793	1	0.822423
3prime/7SL	1	1.05144	1	1.08639	1	105.226	1	195.239	1	1.62641	1	1.30955	1	34.0947	1	0.717896
xrFrag/7SL	1	8.63148	1	4.87816	1	4.03154	1	3.8208	1	4.30229	1	1.73594	1	2.71662	1	1.54177
Gel 3
Cell line	HEK293 (Z023)								HEK293 SMG7KO (Z245)
KD	Luc	Luc	Luc+SMG5	Luc+SMG5	Luc+XRN1	Luc+XRN1	XRN1+SMG5	XRN1+SMG5	Luc	Luc	Luc+SMG5	Luc+SMG5	Luc+XRN1	Luc+XRN1	XRN1+SMG5	XRN1+SMG5
Reporter	WT	PTC	WT	PTC	WT	PTC	WT	PTC	WT	PTC	WT	PTC	WT	PTC	WT	PTC
	Lane 1	Lane 2	Lane 3	Lane 4	Lane 5	Lane 6	Lane 7	Lane 8	Lane 9	Lane 10	Lane 11	Lane 12	Lane 13	Lane 14	Lane 15	Lane 16
	Volume	Volume	Volume	Volume	Volume	Volume	Volume	Volume	Volume	Volume	Volume	Volume	Volume	Volume	Volume	Volume
Reporter	2.21487e+07	488575	2.56244e+07	1.12805e+06	4.15382e+07	1.69906e+06	4.03327e+07	3034066	3.76535e+07	6.62481e+06	4.25319e+07	3.2373e+07	5.0954e+07	1.36259e+07	6.23437e+07	5.60915e+07
3prime	76580	52574	39361	56082	79994.9	6.8363e+06	66361	1.03725e+07	65991	60779.1	158794	107145	92854.9	5.64661e+06	89123.7	392783
xrFrag	1032847	3.7775e+06	1.08921e+06	3.57713e+06	3.80637e+06	6.87992e+06	4038352	8.36903e+06	1752462	7.76688e+06	1857427	3540758	5.3037e+06	1.47973e+07	8.40996e+06	1.21663e+07
28S adj Vol	1465128	1779951	1389801	1793721	1798107	1414893	1771842	1877667	2186523	1917141	2111196	1822791	2044641	1962021	1838448	1687896
18S adj Vol	574107	740928	559572	714000	772038	578748	750567	809217	928863	823191	910350	812430	901731	924732	838032	736287
7SL (from 4h)	508539255	4.64238e+08	4.29584e+08	3.92786e+08	3.97202e+08	2.11125e+08	3.45458e+08	2.43392e+08	5.35079e+08	4.91463e+08	5.56331e+08	525302512	3.76812e+08	3.54233e+08	4.14234e+08	3.73549e+08
R/28S	15.1173	0.274488	18.4375	0.628889	23.101	1.20084	22.7631	1.61587	17.2207	3.45557	20.1459	17.7601	24.9208	6.94483	33.911	33.2316
3prime/28S	0.0522685	0.0295368	0.0283213	0.0312657	0.0444884	4.83167	0.0374531	5.52412	0.0301808	0.031703	0.0752152	0.0587805	0.0454138	2.87796	0.0484777	0.232706
xrFrag/28S	0.704953	2.12225	0.783719	1.99425	2.11688	4.8625	2.27918	4.45714	0.801483	4.05128	0.879798	1.94249	2.59395	7.54188	4.57449	7.20797
R/28S norm	1	0.0181573	1	0.0341093	1	0.051982	1	0.0709863	1	0.200663	1	0.881578	1	0.278677	1	0.979965
3prime/28S norm	1	0.565097	1	1.10396	1	108.605	1	147.494	1	1.05044	1	0.781498	1	63.3718	1	4.80027
xrFrag/28S norm	1	3.01048	1	2.5446	1	2.29702	1	1.95559	1	5.05473	1	2.20788	1	2.90748	1	1.57569
R/18S	38.5794	0.65941	45.7928	1.57991	53.8033	2.93575	53.7363	3.74938	40.5372	8.04772	46.7204	39.8472	56.5069	14.735	74.393	76.1816
3prime/18S	0.13339	0.070957	0.0703413	0.0785462	0.103615	11.8122	0.0884145	12.8179	0.0710449	0.0738335	0.174432	0.131882	0.102974	6.10621	0.106349	0.533465
xrFrag/18S	1.79905	5.09834	1.94651	5.00998	4.93029	11.8876	5.3804	10.3421	1.88667	9.43509	2.04034	4.35823	5.88169	16.0017	10.0354	16.5239
R/18S norm	1	0.0170923	1	0.0345011	1	0.0545645	1	0.0697738	1	0.198527	1	0.852887	1	0.260765	1	1.02404
3prime/18S norm	1	0.531952	1	1.11665	1	114.001	1	144.975	1	1.03925	1	0.756064	1	59.2985	1	5.01618
xrFrag/18S norm	1	2.8339	1	2.57383	1	2.41114	1	1.92219	1	5.00091	1	2.13603	1	2.7206	1	1.64656
R/7SL	0.0435536	0.00105242	0.0596493	0.00287192	0.104577	0.00804763	0.116751	0.0124657	0.07037	0.0134798	0.0764507	0.0616274	0.135224	0.038466	0.150503	0.150158
3prime/7SL	0.000150588	0.000113248	9.16258e-05	0.00014278	0.000201396	0.0323803	0.000192096	0.0426162	0.000123329	0.00012367	0.000285431	0.000203967	0.000246423	0.0159404	0.000215153	0.00105149
xrFrag/7SL	0.00203101	0.00813698	0.00253551	0.00910706	0.00958296	0.0325869	0.0116898	0.0343849	0.00327515	0.0158036	0.00333871	0.00674042	0.0140752	0.0417728	0.0203024	0.0325695
R/7SL	1	0.0241639	1	0.0481468	1	0.0769542	1	0.106772	1	0.191556	1	0.806107	1	0.284461	1	0.997706
3prime/7SL	1	0.752037	1	1.55829	1	160.779	1	221.849	1	1.00276	1	0.714594	1	64.6872	1	4.88717
xrFrag/7SL	1	4.00638	1	3.59181	1	3.40051	1	2.94144	1	4.82531	1	2.01887	1	2.96783	1	1.60422

## Sheet: Fig. 5d
Boehm, Kueckelmann et al. 2021 -Source Data
Fig. 5d

[truncated: 18 more sheets: Fig. 6b, EDFig. 1c, EDFig. 1f, EDFig. 2f-h, EDFig. 3a, EDFig. 3b, EDFig. 3c, EDFig. 3e, EDFig. 3f, EDFig. 4a, EDFig. 4c, EDFig. 4d, EDFig. 4e, EDFig. 4f, EDFig. 4g, EDFig. 4h, EDFig. 4i, EDFig. 6a]
